# Supplementary material for: Birth mode is associated with earliest strain-conferred gut microbiome functions and immunostimulatory potential
Source: Nat Commun. 2018 Nov 30;9:5091. doi: 10.1038/s41467-018-07631-x (PMC6269548; doi:10.1038/s41467-018-07631-x)
Supplement: Supplementary file 4 — Supplementary Data 1 [file 41467_2018_7631_MOESM4_ESM.xlsx]

## Sheet: Sheet1
Supplementary Data 1: Sample- and datatypes.
				Initial Screening
	Study ID	Cohort	Study Allocation	Delivery mode	Birth weight (g)	Gestational age (weeks)	Gestational age category	Small for gestational age (SGA)	Gender	Length (cm)
Neonatal	C100	a	VD	Vaginal	3730	40 + 6 days	full term	No	Female	51
	C105	a	VD	Vaginal	3000	38	early term	No	Male	50
	C106	a	VD	Vaginal	2700	37 + 5 days	early term	No	Male	49.5
	C109	a	VD	Vaginal	3550	39 + 3 days	full term	No	Male	50
	C110	a	VD	Vaginal	3430	38 + 4 days	early term	No	Male	51
	C111	a	VD	Vaginal	3850	39 + 5 days	full term	No	Female	51
	C117	a	VD	Vaginal	3670	39 + 4 days	full term	No	Male	52
	C002	b	VD	Vaginal	2590	37	early term	No	Female	48
	C005	b	VD	Vaginal	2730	37	early term	No	Male	51
	C007	b	VD	Vaginal	3490	40	full term	No	Male	53
	C009	b	VD	Vaginal	3310	39	full term	No	Female	49
	C010	b	VD	Vaginal	3350	40	full term	No	Female	51
	C013	b	VD	Vaginal	3090	41	full term	No	Female	51
	C015	b	VD	Vaginal	4330	40	full term	No	Male	52
	C018	b	VD	Vaginal	3600	38	early term	No	Female	49
	C118	a	CSD	Elective Caesarean section	3330	39 + 5days	full term	No	Male	51
	C120	a	CSD	Elective Caesarean section	3050	38 + 2 days	early term	No	Male	50
	C112	a	CSD	Elective Caesarean section	3970	37 + 5 days	early term	No	Male	51
	C115	a	CSD	Elective Caesarean section	2395	35 + 4 days	late preterm	No	Male	49.5
	C121	a	CSD	Elective Caesarean section	3500	38	early term	No	Female	53
	C123	a	CSD	Elective Caesarean section	3250	38 + 5 days	early term	No	Male	47
	C003	b	CSD	Caesarean section	2810	39	full term	No	Female	50
	C011	b	CSD	Caesarean section	3500	36	late preterm	No	Male	50
	C012	b	CSD	Caesarean section	3200	36	late preterm	No	Male	49
	C016	b	CSD	Caesarean section	3300	38	early term	No	Male	48
	C017	b	CSD	Caesarean section	3300	41	full term	No	Female	53
	C019	b	CSD	Caesarean section	3440	41	full term	No	Male	50
	C021	b	CSD	Caesarean section	3060	37	early term	No	Male	50
	C116	a	CSD + SGA	Elective Caesarean section	1850	35 + 4 days	late preterm	Yes	Male	37
	C101	a	CSD + SGA	Emergent Caesarean section	1970	35 + 6 days	late preterm	Yes	Male	44
	C113	a	CSD + SGA	Elective Caesarean section	2560	39	full term	Yes	Female	48
	C114	a	CSD + SGA	Elective Caesarean section	2560	39	full term	Yes	Female	47
	C119	a	CSD + SGA	Elective Caesarean section	1900	38 + 4 days	early term	Yes	Female	44
				Visit 1 / Day 1
	Study ID	Collected samples	Study Allocation	Data available	Birth weight (g)	Type of Milk	Other
Neonatal	C100	stool	VD	16S	3730	Breast
	C105	stool	VD	16S	3000	Breast
	C106	stool	VD	MG / 16S	2700	Breast
	C109	stool	VD	MG/16S	3550	Breast
	C110	stool	VD	MG/16S	3430	Breast
	C111	stool	VD	MG / 16S	3850	Breast
	C117	stool	VD	16S	3670	Breast
	C010	stool	VD	16S	3350	Breast
	C013	stool	VD	16S	3090	Breast
	C015	stool	VD	16S	4330	Breast
	C018	stool	VD	16S	3600	Breast
	C118	stool	CSD	MG / 16S	3330	Breast
	C120	stool	CSD	MG / 16S	3050	Combined	Stay in neonatology
	C112	stool	CSD	16S	3970	Breast
	C115	stool	CSD	MG / 16S	2395	Formula
	C121	stool	CSD	16S	3500	Breast
	C123	stool	CSD	16S	3250	not yet fed
	C003	stool	CSD	16S	2810	Breast
	C011	stool	CSD	16S	3500	Breast
	C016	stool	CSD	16S	3300	Breast
	C017	stool	CSD	16S	3300	Breast
	C019	stool	CSD	16S	3440	Breast
	C021	stool	CSD	16S	3060
	C116	stool	CSD + SGA		1850	Formula	Stay in neonatology
	C101	stool	CSD + SGA	MG / 16S	1970	Formula
	C113	stool	CSD + SGA	MG / 16S	2560	Breast
	C114	stool	CSD + SGA	16S	2560	Breast
	C119	stool	CSD + SGA	16S	1900	Breast
				Visit 2 / Day 3
	Study ID	Collected samples	Study Allocation	Data available	Weight (g)	Type of Milk
Neonatal	C100	stool + plasma	VD	MG / 16S / plasma cytokine profiles	3500	Breast
	C105	stool + plasma	VD	MG/16S / LPS-induced cytokine profiles / plasma cytokine profiles	2780	Breast
	C106	stool	VD	MG / 16S / LPS-induced cytokine profiles	2580	Breast
	C109	stool + plasma	VD	MG/16S / LPS-induced cytokine profiles / plasma cytokine profiles	3425	Breast
	C110	stool	VD	MG/16S	3310	Breast
	C111	stool + plasma	VD	MG / 16S / LPS-induced cytokine profiles / plasma cytokine profiles	3680	Breast
	C117	stool + plasma	VD	MG / 16S / LPS-induced cytokine profiles / plasma cytokine profiles	3450	Combined
	C002	stool + plasma	VD	16S/plasma cytokine profiles	2465	Breast
	C005	plasma	VD	plasma cytokine profiles	2515	Combined
	C007	stool + plasma	VD	16S/plasma cytokine profiles	3195	Combined
	C009	stool + plasma	VD	16S/plasma cytokine profiles	3105	Breast
	C010	stool + plasma	VD	16S/plasma cytokine profiles	3150	Breast
	C013	stool + plasma	VD	16S/plasma cytokine profiles	2890	Breast
	C018	stool + plasma	VD	16S/plasma cytokine profiles	3505	Breast
	C118	stool + plasma	CSD	MG / 16S / plasma cytokine profiles	2960	Breast
	C120	stool	CSD	MG / 16S / LPS-induced cytokine profiles	2790	Breast
	C112	stool + plasma	CSD	MG / 16S / LPS-induced cytokine profiles / plasma cytokine profiles	3770	Breast
	C115	stool + plasma	CSD	MG / 16S / LPS-induced cytokine profiles / plasma cytokine profiles	2280	Formula
	C121	stool + plasma	CSD	16S / LPS-induced cytokine profiles / plasma cytokine profiles	3280	Breast
	C123	stool + plasma	CSD	16S / LPS extracted / plasma cytokine profiles	2950	Breast
	C003	plasma	CSD	plasma cytokine profiles	2600	Breast
	C011	stool + plasma	CSD	LPS/plasma cytokine profiles	3280	Breast
	C012	stool + plasma	CSD	LPS/plasma cytokine profiles	2790	Breast
	C016	stool + plasma	CSD	LPS/plasma cytokine profiles	3020	Breast
	C017	plasma	CSD	plasma cytokine profiles	3005	Breast
	C019	plasma	CSD	plasma cytokine profiles	3300	Breast
	C021	stool + plasma	CSD	LPS/plasma cytokine profiles	2960	Combined
	C116	stool + plasma	CSD + SGA	MG / 16S / LPS-induced cytokine profiles / plasma cytokine profiles	1680	Formula
	C101	stool	CSD + SGA	MG / 16S	1990	Combined
	C113	stool + plasma	CSD + SGA	16S / LPS extracted / plasma cytokine profiles	2315	Combined
	C114	stool + plasma	CSD + SGA	MG / 16S / plasma cytokine profiles	2260	Combined
	C119	stool + plasma	CSD + SGA	MG/16S / LPS extracted / plasma cytokine profiles	1840	Combined
				Visit 3 / Day 5
	Study ID	Collected samples	Study Allocation	Data available	Weight (g)	Type of Milk
Neonatal	C100	stool	VD	MG / 16S	3600	Breast
	C105	stool	VD	MG/16S	2795	Breast
	C106	stool	VD	MG / 16S	2585	Breast
	C109	stool	VD	16S	3570	Breast
	C110	stool + plasma	VD	MG/16S / plasma cytokine profiles	3270	Breast
	C111	stool	VD	MG / 16S	3760	Breast
	C117	stool	VD	MG / 16S	3430	Combined
	C002	stool	VD	16S	2540	Breast
	C005	stool	VD	16S	2575	Breast
	C007	stool	VD	16S	3220	Breast
	C009	stool	VD	16S	3160	Breast
	C010	stool	VD	16S	3205	Breast
	C013	stool	VD	16S	2980	Breast
	C018	stool	VD	16S	3550	Breast
	C118	stool	CSD	MG / 16S	3100	Combined
	C120	stool + plasma	CSD	MG / 16S / plasma cytokine profiles	2810	Breast
	C112	stool	CSD	MG / 16S	3640	Breast
	C115*	stool	CSD	MG / 16S	2340	Formula
	C121	stool	CSD	16S
	C123	stool	CSD	16S	2950
	C003	stool	CSD	16S	2700	Breast
	C016	stool	CSD	16S	3050	Breast
	C017	stool	CSD	16S	3140	Breast
	C019	stool	CSD	16S	3310	Breast
	C021	stool	CSD	16S	2995	Combined
	C116	stool	CSD + SGA	MG / 16S	1775	Formula
	C101	stool + plasma	CSD + SGA	MG / 16S / plasma cytokine profiles	1970	Combined
	C113	stool	CSD + SGA	MG / 16S	2375	Combined
	C114	stool	CSD + SGA	MG / 16S	2310	Combined
	C119	stool	CSD + SGA	MG/16S	1870	Formula
	Initial Screening
	Study ID	Collected samples	Data available	Mother age	Mother age range	Mother height (cm)	Mother pre-pregnancy weight (kg)	Mother weight (kg)	Mother Ethnicity	Strep positive antenatal screen	Antibiotic treatment around delivery	Antibiotic type
Maternal	C100	stool	MG / 16S	40	40-45	170	73	95	Caucasian	No	Yes	Penicillin
		vaginal swab	16S
	C105	stool	MG/16S	34	30-35	172	58	70	Caucasian	No	No
		vaginal swab	16S
	C106	stool	MG / 16S	34	30-35	160	67	78	Caucasian	No	No
		vaginal swab	MG / 16S
	C109	stool	MG/16S	31	30-35	163	58	70.5	Caucasian	No	No
		vaginal swab	MG/16S
	C110	stool	MG/16S	34	30-35	160	52	59	Caucasian	No	No
		vaginal swab	16S
	C111	stool	MG / 16S	31	30-35	164	70	83	Caucasian	Yes	Yes	Penicillin
		vaginal swab	MG / 16S
	C117	stool	MG / 16S	42	40-45	164	60	72	Caucasian	No	No
		vaginal swab	MG / 16S
	C118	stool	MG / 16S	29	25-30	169	60	74	Caucasian	Yes	Yes	Cephalosporin
		vaginal swab	MG / 16S
	C120	stool	MG / 16S	35	30-35	164	52.5	64	Caucasian	Yes	Yes	Cephalosporin
		vaginal swab	MG / 16S
	C112	stool		28	25-30	162	100	120	Caucasian	No	Yes	Cephalosporin
		vaginal swab	MG / 16S
	C115/C116	stool	MG / 16S	35	30-35	160	72	83	Caucasian	No	Yes	Cephalosporin
		vaginal swab	MG / 16S
	C121	stool		33	30-35	175	125	135	Caucasian	No	Yes	Cephalosporin
		vaginal swab	16S
	C123	stool	16S	37	35-40	170	96	110	Caucasian	Yes	Yes	Cephalosporin
		vaginal swab	16S
	C101	stool	MG / 16S	32	30-35		78	94	Caucasian	No	Yes	Clindamycin
		vaginal swab	MG / 16S
	C113	stool		37	35-40	160	48	58	Caucasian	No	Yes	Cephalosporin
		vaginal swab	MG / 16S
	C114	stool	MG / 16S	24	25-30	158	62	73	Caucasian	No	Yes	Cephalosporin
		vaginal swab	MG / 16S
	C119	stool	MG/16S	39	35-40	170	136	130	Caucasian	Yes	Yes	Cephalosporin
		vaginal swab	16S
Neonates C115/C116 and C011/C012 are twins
MV	maternal vaginal sample collected prior delivery
M	maternal faecal sample collected prior delivery
V1	neonatal faecal sample collected within first 24 hours after delivery
V2	neonatal faecal sample collected at day 3 after delivery
V3	neonatal faecal sample collected at day 5 after delivery
VD	Vaginal delivery
CSD	C-section delivery
SGA	Small for gestational age
MG	Metagenomic sequencing data
a	this study
b	Wampach et al.
