# Supplementary material for: Birth mode is associated with earliest strain-conferred gut microbiome functions and immunostimulatory potential
Source: Nat Commun. 2018 Nov 30;9:5091. doi: 10.1038/s41467-018-07631-x (PMC6269548; doi:10.1038/s41467-018-07631-x)
Supplement: Supplementary file 5 — Supplementary Data 2 [file 41467_2018_7631_MOESM5_ESM.xlsx]

## Sheet: Sheet1
Supplementary Data 2: Stats on metagenomics data.
ID	Cohort	Initial # of reads	# of reads after adapter trimming and quality filtering	Removal of reads by trimming and filtering (%)	# of reads after removal of human reads	Removal of human reads (%)	Total # of mapping reads	# of artefactual reads	# of non-artefactual reads	Removal of artefactual reads (%)	Remaining % non-artefactual of reads
M_C100	VD	5016410	4843546	3.44597	3558861	25.6096	3079814	845	3078969	0.0168447	61.3779
M_C105	VD	28482226	28184681	1.04467	26813543	4.81401	28439143	0	28439143	0	99.8487
M_C106	VD	10975473	10924224	0.466941	10507380	3.79796	10829435	37426	10792009	0.340997	98.3284
M_C109	VD	36637979	36270589	1.00276	34541297	4.71994	36305172	0	36305172	0	99.0916
M_C110	VD	31820135	31516707	0.953572	29959239	4.8946	32804452	0	32804452	0	103.093
M_C111	VD	14082929	13826642	1.81984	10867746	21.0105	10855588	63569	10792019	0.45139	76.6319
M_C117	VD	23674489	23612397	0.262274	22884360	3.0752	24449516	163579	24285937	0.69095	102.583
M_C115	CSD	26884219	26775991	0.402571	26150785	2.32555	28470108	154903	28315205	0.576186	105.323
M_C118	CSD	23949826	23793300	0.653558	20623344	13.2358	21462195	67303	21394892	0.281017	89.3321
M_C120	CSD	25569992	25454299	0.452456	23114164	9.15188	23964194	495488	23468706	1.93777	91.7822
M_C101	CSD+SGA	14243257	14202116	0.288845	13284633	6.44153	13677827	78345	13599482	0.55005	95.4801
M_C114	CSD+SGA	12592366	12552446	0.317017	11956982	4.72877	12517428	491276	12026152	3.90138	95.5035
M_C119	CSD+SGA	32059812	31667589	1.22341	29248462	7.54567	32423831	0	32423831	0	101.135
MV_C106	VD	26656845	26607060	0.186763	161449	99.2076	103039	23603	79436	0.0885439	0.297995
MV_C109	VD	51753757	51108102	1.24755	1205707	96.4227	519057	0	519057	0	1.00294
MV_C111	VD	27298338	27276043	0.0816716	208737	99.1537	116890	2417	114473	0.00885402	0.419341
MV_C117	VD	21124154	21006626	0.556368	430523	97.4056	391817	44412	347405	0.210243	1.64459
MV_C112	CSD	27146275	27063070	0.306506	963212	96.1453	859642	3011	856631	0.0110918	3.15561
MV_C115	CSD	32033492	31880974	0.47612	143373	99.0763	61751	61081	670	0.190679	0.00209156
MV_C118	CSD	21921631	21897309	0.11095	103202	99.4183	72118	68725	3393	0.313503	0.0154779
MV_C120	CSD	26799666	26724197	0.281604	470846	97.9615	429683	26284	403399	0.0980758	1.50524
MV_C101	CSD+SGA	30014225	29933192	0.269982	958362	96.537	858342	14923	843419	0.0497198	2.81006
MV_C113	CSD+SGA	26846275	26772254	0.275722	231826	98.8607	130944	38966	91978	0.145145	0.34261
MV_C114	CSD+SGA	24927256	24840220	0.34916	378147	98.1338	309903	309620	283	1.24209	0.0011353
V1_C106	VD	14643948	14628573	0.104992	13622037	6.87339	13962984	13940373	22611	95.1955	0.154405
V1_C109	VD	49284739	48607137	1.37487	2177520	94.2069	2008156	0	2008156	0	4.0746
V1_C110	VD	21375244	21309204	0.308956	20762366	2.55828	24649163	0	24649163	0	115.316
V1_C111	VD	27822069	27799203	0.0821866	21261032	23.4999	21498952	20797632	701320	74.7523	2.52073
V1_C115	CSD	20922295	20901107	0.10127	44300	99.687	9599	9421	178	0.0450285	0.000850767
V1_C118	CSD	19329372	19298971	0.157279	155251	99.0395	11966	11924	42	0.0616885	0.000217286
V1_C120	CSD	18758411	18701463	0.303586	35315	99.5082	4307	4301	6	0.0229284	3.19857e-05
V1_C101	CSD+SGA	19361129	19342677	0.0953044	144710	99.1573	51911	50107	1804	0.258802	0.00931764
V1_C113	CSD+SGA	19832347	19813212	0.0964838	62551	99.5881	8706	8587	119	0.043298	0.00060003
V2_C100	VD	27745174	27379447	1.31816	14745785	45.5346	15072550	949829	14122721	3.4234	50.9015
V2_C105	VD	23947185	23871100	0.31772	22090099	7.4372	23504211	0	23504211	0	98.1502
V2_C106	VD	18345996	18309507	0.198894	17291063	5.55131	17674665	51	17674614	0.00027799	96.3404
V2_C109	VD	32739994	32576346	0.499841	25771188	20.7855	16622463	0	16622463	0	50.7711
V2_C110	VD	27348062	27232288	0.423335	19957680	26.6001	21932975	0	21932975	0	80.1994
V2_C111	VD	30295246	30259284	0.118705	21096923	30.2436	21454231	4041490	17412741	13.3403	57.4768
V2_C117	VD	18840613	18799674	0.217291	17935283	4.58791	18571243	88	18571155	0.000467076	98.5698
V2_C112	CSD	20635867	20613447	0.108646	16936753	17.817	17713601	2367	17711234	0.0114703	85.8274
V2_C115	CSD	18915548	18885707	0.157759	17087677	9.50557	17821059	1316	17819743	0.00695724	94.2069
V2_C118	CSD	37586260	37546609	0.105493	17974471	52.0726	15871857	15619389	252468	41.5561	0.671703
V2_C120	CSD	14513278	14488858	0.16826	11618108	19.7802	11932235	40532	11891703	0.279275	81.9367
V2_C101	CSD+SGA	21244884	21213824	0.1462	19068819	10.0966	20385374	5	20385369	2.35351e-05	95.9542
V2_C114	CSD+SGA	16741658	16716127	0.1525	11789625	29.4266	12060555	12049731	10824	71.9745	0.0646531
V2_C116	CSD+SGA	18339766	18322030	0.0967079	16729224	8.68499	17298177	1126	17297051	0.00613966	94.3145
V2_C119	CSD+SGA	12928749	12879659	0.379696	11980563	6.95424	8105137	0	8105137	0	62.6908
V3_C100	VD	23489724	23454476	0.150057	15486590	33.9207	16068520	313	16068207	0.0013325	68.4053
V3_C105	VD	33247934	33159321	0.266522	32073483	3.26588	30744379	0	30744379	0	92.47
V3_C106	VD	12778195	12758264	0.155977	12211364	4.27995	12431218	721943	11709275	5.6498	91.6348
V3_C110	VD	26099611	26030898	0.263272	25514455	1.97874	27955208	0	27955208	0	107.11
V3_C111	VD	39952460	39913059	0.0986197	29695810	25.5735	28777176	3278208	25498968	8.20527	63.8233
V3_C117	VD	13170178	13129359	0.309935	12731008	3.02464	13268881	11603068	1665813	88.1011	12.6484
V3_C112	CSD	13591609	13556064	0.261522	6158590	54.4268	6256528	77601	6178927	0.570948	45.4613
V3_C115	CSD	15885375	15856470	0.18196	14593730	7.94907	15088254	14433958	654296	90.8632	4.11886
V3_C118	CSD	14792549	14765138	0.185303	13992634	5.22225	14361588	10947791	3413797	74.0088	23.0778
V3_C120	CSD	15359013	15332379	0.17341	13811460	9.90245	14276778	181	14276597	0.00117846	92.9526
V3_C101	CSD+SGA	13167667	13148948	0.142159	12829615	2.42513	13237792	170	13237622	0.00129104	100.531
V3_C113	CSD+SGA	14314055	14282460	0.220727	13126814	8.07351	13731616	224	13731392	0.0015649	95.9294
V3_C114	CSD+SGA	11731387	11692980	0.327387	10786395	7.72786	10120812	10118529	2283	86.2518	0.0194606
V3_C116	CSD+SGA	13608314	13587461	0.153237	12846469	5.44514	13366176	125	13366051	0.000918556	98.2197
V3_C119	CSD+SGA	23235491	23105396	0.559898	16309086	29.2497	14852925	0	14852925	0	63.9234
MV	maternal vaginal sample collected prior delivery
M	maternal faecal sample collected prior delivery
V1	neonatal faecal sample collected within first 24 hours after delivery
V2	neonatal faecal sample collected at day 3 after delivery
V3	neonatal faecal sample collected at day 5 after delivery
VD	Vaginal delivery
CSD	C-section delivery
SGA	Small for gestational age
