# Supplementary material for: Birth mode is associated with earliest strain-conferred gut microbiome functions and immunostimulatory potential
Source: Nat Commun. 2018 Nov 30;9:5091. doi: 10.1038/s41467-018-07631-x (PMC6269548; doi:10.1038/s41467-018-07631-x)
Supplement: Supplementary file 6 — Supplementary Data 3 [file 41467_2018_7631_MOESM6_ESM.xlsx]

## Sheet: Sheet1
Supplementary Data 3: mOTU - Weighted read counts.
Origin	CaCo2 cell culture pellet	maternal stool	neonatal stool	neonatal stool	maternal stool	neonatal stool	neonatal stool	maternal vaginal swab	maternal stool	neonatal stool	neonatal stool	neonatal stool	maternal vaginal swab	maternal stool	neonatal stool	neonatal stool	maternal stool	neonatal stool	neonatal stool	neonatal stool	maternal vaginal swab	maternal stool	neonatal stool	neonatal stool	neonatal stool	maternal vaginal swab	maternal stool	neonatal stool	neonatal stool	maternal vaginal swab	maternal stool	neonatal stool	neonatal stool	neonatal stool	maternal vaginal swab	maternal stool	neonatal stool	neonatal stool	neonatal stool	maternal vaginal swab	neonatal stool	neonatal stool	maternal vaginal swab	maternal stool	neonatal stool	neonatal stool	neonatal stool	neonatal stool	neonatal stool
Time point	/	birth	day 3 after birth	day 5 after birth	birth	day 3 after birth	day 5 after birth	birth	birth	day 1 after birth	day 3 after birth	day 5 after birth	birth	birth	day 1 after birth	day 3 after birth	birth	day 1 after birth	day 3 after birth	day 5 after birth	birth	birth	day 1 after birth	day 3 after birth	day 5 after birth	birth	birth	day 3 after birth	day 5 after birth	birth	birth	day 1 after birth	day 3 after birth	day 5 after birth	birth	birth	day 1 after birth	day 3 after birth	day 5 after birth	birth	day 3 after birth	day 5 after birth	birth	birth	day 1 after birth	day 3 after birth	day 5 after birth	day 3 after birth	day 5 after birth
Delivery mode	/	Vaginal	Vaginal	Vaginal	Vaginal	Vaginal	Vaginal	Vaginal	Vaginal	Vaginal	Vaginal	Vaginal	Vaginal	Vaginal	Vaginal	Vaginal	Vaginal	Vaginal	Vaginal	Vaginal	Vaginal	Vaginal	Vaginal	Vaginal	Vaginal	Vaginal	Vaginal	Vaginal	Vaginal	C-section	C-section	C-section	C-section	C-section	C-section	C-section	C-section	C-section	C-section	C-section	C-section	C-section	C-section	C-section	C-section	C-section	C-section	C-section + SGA	C-section + SGA
mOTUs Participant ID	Pooled Contamination Control	M_C100	V2_C100	V3_C100	M_C105	V2_C105	V3_C105	MV_C106	M_C106	V1_C106	V2_C106	V3_C106	MV_C109	M_C109	V1_C109	V2_C109	M_C110	V1_C110	V2_C110	V3_C110	MV_C111	M_C111	V1_C111	V2_C111	V3_C111	MV_C117	M_C117	V2_C117	V3_C117	MV_C118	M_C118	V1_C118	V2_C118	V3_C118	MV_C120	M_C120	V1_C120	V2_C120	V3_C120	MV_C112	V2_C112	V3_C112	MV_C115	M_C115	V1_C115	V2_C115	V3_C115	V2_C116 (twin of C115)	V3_C116 (twin of C115)
Cluster390: Escherichia coli	0	7.3	0	0	2.66667	2489	4392.1	0	0	4722.3	3511.82	2599.5	0	3781.73	290.8	7039.27	0	814.2	1299.6	240.3	0	7.90909	6034.27	1288.1	1074.8	0	0	1.5	0	0	147	1	1	0	0	142.8	0	5.54545	0	1.25	1.71429	798.091	0	139.5	0	0	1.85714	0	1
Cluster1310: Staphylococcus epidermidis	0	0	0	403.6	0	3.2	46.8	0	0	0	68.1	152.9	0	0	2.57143	4.6	0	206.5	38.6	505.6	0	1	0	11.8	42.5	0	0	10.5	1	2	0	2.6	11318.6	14.9	0	0	0	6.1	131.4	0	6848.9	717.5	0	0	1	333.6	6.4	8949.5	282.6
Cluster970: Bifidobacterium longum	0	34	0	0	169.364	1186	7882.9	0	50.8	0	0	0	0	98.3636	1.88889	0	686.636	88.9091	609.636	10241.2	0	536.833	251.167	5569.36	10722.8	0	162	188.5	338.25	1	492.9	2.33333	0	0	0	263.182	0	3.6	0	0	2.8	4.1	0	87.5455	0	0	1	0	0
Cluster1104: Bacteroides dorei/vulgatus	1	14.8333	3262.1	3753.6	85	92.4545	112.417	0	31.6923	0	1094.58	342.6	0	711.1	2.5	0	249.5	3192.83	1850.58	40.4167	0	63.1	0	2.77778	2.77778	0	319.5	1743.5	153	0	36.0769	1.5	2.22222	1	0	43.1	0	5.88889	0	35.3	1.25	1.8	0	75.4	0	0	0	0	0
Cluster1363: Enterococcus faecalis	0	0	0	0	0	1483.4	193.7	0	0	0	0	0	0	0	267.3	211.8	0	1936.5	472.9	8.4	0	0	0	0	0	0	0	3537.7	38.6	0	0	0	2.25	0	0	0	0	2841.4	6012.1	0	0	1.14286	0	0	0	0	0	0	0
Cluster1308: Staphylococcus haemolyticus	0	0	0	0	0	0	0	1.66667	0	0	0	0	0	0	0	1	0	0	0	0	0	0	0	0	0	0	0	0	0	0	0	0	1.4	0	0	0	0	4841.3	2.66667	0	0	0	0	0	0	10683.3	210.4	129.1	71.6
Cluster1364: Enterococcus faecium	0	0	0	0	0	0	0	0	0	0	0	0	0	0	0	0	0	0	0	0	0	0	0	0	0	0	0	0	0	0	0	0	0	1.33333	0	0	0	0	0	0	0	0	0	0	0	0	5423.5	149.5	6462.7
Cluster973: Bifidobacterium catenulatum-Bifidobacterium pseudocatenulatum complex	0	0	0	0	72.2	5	1.57143	0	0	0	0	0	0	196	1.33333	0	70.6	57.4	369.1	55.9091	0	802.818	0	2.2	487.273	0	128.25	2324.58	2892	0	82.1	1	2.42857	0	0	192.091	0	1	0	0	0	0	0	473	0	0	0	0	0
Cluster971: Bifidobacterium dentium	0	0	0	0	8.8	0	0	0	0	0	0	0	0	6.6	0	0	1	0	0	0	0	1.875	0	0	0	0	0	16	0	0	2.85714	0	0	7697.5	0	0	0	0	1	0	0	0	0	0	0	0	0	0	0
Cluster1377: Streptococcus salivarius	0	0	0	1.85714	8.2	13	190	0	1.5	0	11.8182	31.4545	0	3.88889	0	21.2	1.5	0	0	164.273	0	13.6	0	13.2727	33	0	22.6667	24.0833	1	0	0	2	23	64.4167	0	5.11111	0	0	1502.17	0	146.833	31.3333	0	0	0	0	365.667	0	0
Cluster968: Bifidobacterium bifidum	0	0	0	0	0	565.5	15.5	0	0	0	0	0	0	2.8	1	1.4	0	0	1354.3	3641	0	0	0	0	0	0	0	0	0	0	0	0	0	0	1.5	915.1	0	0	0	2.33333	0	0	0	0	0	0	0	0	0
motu_linkage_group_127: Subdoligranulum variabile	0	8.2	0	0	340.7	0	0	0	665.8	0	0	0	0	0	0	0	987	0	0	0	0	0	0	0	0	0	256.3	0	0	0	859.6	1	0	0	1	1406.9	0	0	0	0	0	0	0	1505.4	0	0	0	0	0
Cluster1577: Faecalibacterium prausnitzii	0	24.3	0	0	56.2	0	0	0	260.7	0	0	0	0	0	0	0	2299.5	0	0	0	0	60	0	0	0	0	579.6	0	0	0	138.8	2.5	0	0	0	488.4	0	0	0	0	0	0	0	1022	0	0	0	0	0
Cluster969: Bifidobacterium breve	0	0	0	0	2	0	3.8	0	0	0	0	0	0	1	0	0	0	0	0	0	0	5.77778	0	0	0	0	1	1160.36	3597.91	0	46.5	0	1.33333	0	0	0	0	0	0	0	0	0	0	0	0	0	0	0	0
Cluster1088: Parabacteroides distasonis	0	1.5	0	0	44.7	2524.4	1291.4	0	10	0	28.4	169.4	0	273.1	43.3	0	10.8	29.7	150.8	2.83333	0	0	0	0	0	0	58	0	0	0	4.66667	0	0	0	0	5.3	0	0	0	0	0	1	0	32.9	0	0	0	0	0
Cluster1091: Bacteroides fragilis	0	1	0	0	0	0	0	0	0	0	0	0	0	0	0	0	0	0	0	0	0	3.875	37.1111	2196.44	2141.89	0	0	0	0	1.5	0	0	0	0	0	0	0	1.5	0	0	1.25	1.2	0	0	0	0	0	0	0
Cluster972: Bifidobacterium adolescentis	0	49.8	0	0	1685.9	42.4	2.83333	0	1.28571	0	0	0	0	70.2	0	0	1.66667	3	24	39	0	21.5	0	0	22.5	0	364.8	113.1	97.5	0	755.1	1.75	0	0	0	198.1	0	0	0	0	0	0	0	358.5	0	0	0	0	0
motu_linkage_group_391: Subdoligranulum variabile	0	11.3	0	0	347	0	0	0	315.8	0	0	0	0	0	0	0	963.4	0	0	0	0	1405.9	0	0	0	0	383.4	0	0	0	84.3	0	0	0	0	110.8	0	0	0	0	0	0	0	465.9	0	0	0	0	0
Cluster326: Haemophilus parainfluenzae	0	0	0	0	0	0	2	0	0	0	12.6923	1.5	0	0	0	4.41667	0	0	0	1	0	0	0	2	1.75	0	2.45455	0	0	0	0	0	0	63.8462	0	1	0	0	155.769	0	0	1	0	0	0	0	56.2308	0	0
Cluster384: Enterobacter hormaechei/cloacae	0	0	0	0	0	0	0	0	0	0	0	0	0	1.5	0	0	0	0	0	0	0	0	0	0	0	0	0	0	0	0	0	0	0	0	0	1.4	0	0	0	0	0	1.28571	0	0	0	0	0	0	0
Cluster1575: Faecalibacterium prausnitzii	1.25	6.11111	1	0	58.7	0	0	0	41.9	0	0	0	0	0	0	0	113.6	0	0	0	0	63.7	0	0	0	0	69.4	0	0	0	153	0	0	0	0	86.3	0	0	0	0	0	0	0	2140.9	0	0	0	0	0
motu_linkage_group_621: unknown SpeciesCluster of Alistipes	0	0	0	0	220.111	0	0	0	0	0	0	0	0	20.5	0	0	0	0	0	0	0	0	0	0	0	0	0	0	0	0	1.5	0	0	0	1.71429	2809.5	0	0	0	0	0	0	0	0	0	0	0	0	0
Cluster1376: Streptococcus vestibularis	0	0	0	0	3	0	11.6667	0	0	0	145.429	20.4286	0	0	0	18	0	0	0	6	0	0	0	45.5714	29.7143	0	2.25	6.14286	1.5	0	0	0	0	4.5	0	0	0	2	122.667	0	1940.71	430.571	0	0	0	0	27.8571	0	0
motu_linkage_group_103: unknown SpeciesCluster of Clostridia	0	86.6	0	0	434.3	0	0	0	20.1	0	0	0	0	0	0	0	1742.6	0	0	0	0	0	0	0	0	0	127.5	0	0	0	468	0	0	0	0	0	0	0	0	0	0	0	0	0	0	0	0	0	0
Cluster1054: Alistipes putredinis	0	7.5	0	0	0	0	0	0	378	0	0	0	0	12.2	0	0	415.7	0	0	0	0	2.125	0	0	0	0	361.9	0	0	0	98.9	1	0	0	0	330.4	0	0	0	0	0	0	0	842.2	0	0	0	0	0
Cluster814: Collinsella aerofaciens	0	0	0	0	49.5	0	0	0	81.1111	0	0	0	0	0	0	0	469.8	58.2	577.1	1	0	0	0	0	0	0	0	0	0	0	378.8	0	0	0	0	286.4	0	0	0	0	0	0	0	556.8	0	0	0	0	0
Cluster1630: Eubacterium rectale	1	3.8	0	0	1452.7	0	0	0	3.3	0	0	0	0	2	0	0	34.4	0	0	0	0	31	0	0	0	0	252.3	0	0	0	33.4	0	0	0	0	31.2	0	0	0	5	0	0	0	2.2	0	0	0	0	0
Cluster1100: Bacteroides uniformis	2	4.625	0	0	307	179.7	467.3	0	6.3	0	0	0	0	110.3	0	0	62.3	1	2.14286	0	0	53	0	0	0	0	131.667	1	38.1111	0	58	0	0	0	0	47.6	0	0	0	3.8	0	1	0	82.9	0	0	0	0	0
Cluster1375: Streptococcus thermophilus	0	0	0	0	19.8889	1.5	12	0	13.1111	0	80.2	11.6	0	2.14286	0	29	2.42857	0	0	4.33333	0	1	0	19.1429	15.8	0	3.4	2.4	0	0	0	0	0	3	0	2.875	0	1	100.625	0	757.75	295.4	0	0	0	1.75	52.8	2.25	0
Cluster1574: Faecalibacterium prausnitzii	0	2.71429	0	0	159.4	0	0	0	91	0	0	0	0	0	0	0	142.7	0	0	0	0	0	0	0	0	0	443	0	0	0	391.3	0	0	0	0	326.8	0	0	0	0	0	0	0	9.28571	0	0	0	0	0
Cluster1305: Staphylococcus aureus	0	0	0	0	0	0	0	0	0	0	0	0	0	0	0	3	0	0	0	5.1	0	0	0	0	0	0	0	0	0	0	0	0	0	1	0	0	0	0	0	0	0	1.6	0	0	0	0	0	928.636	979.455
motu_linkage_group_254: unknown SpeciesCluster of Clostridiales	0	33.8	0	0	576.9	0	0	0	375.4	0	0	0	0	0	0	0	0	0	0	0	0	0	0	0	0	0	0	0	0	0	0	0	0	0	0	465.5	0	0	0	0	0	0	0	378.4	0	0	0	0	0
Cluster1576: Faecalibacterium prausnitzii	0	21.1	0	0	8.33333	0	0	0	122.5	0	0	0	0	0	0	0	84.6	0	0	0	0	36.9	0	0	0	0	1	0	0	0	116.7	0	0	0	1	472.6	0	0	0	0	0	0	0	795	0	0	0	0	0
Cluster1098: Bacteroides stercoris	0	0	0	0	0	0	0	0	18.2	0	0	0	0	0	0	0	15.5	1	9.6	1	0	0	0	0	0	0	0	0	0	0	0	0	0	0	0	0	0	0	0	23	0	0	0	0	0	0	0	0	0
motu_linkage_group_104: unknown SpeciesCluster of Clostridiales	0	1.71429	0	0	129.3	0	0	0	0	0	0	0	0	0	0	0	0	0	0	0	0	140.4	0	0	0	0	384.8	0	0	0	4.2	0	0	0	0	10.6	0	0	0	0	0	0	0	1	0	0	0	0	0
Cluster1543: Clostridium butyricum	0	0	0	0	0	0	0	0	0	0	0	0	0	0	0	0	0	0	0	0	0	0	0	0	0	0	0	0	0	0	0	0	0	1	0	0	0	0	0	0	0	0	0	0	0	0	1495.6	0	0
Cluster1421: Streptococcus parasanguinis	0	0	4	11.3333	2.66667	0	2.83333	0	0	0	3.21429	0	0	0	3.42857	323.81	1	0	0	49.45	0	2	0	55.6	16.7647	0	11.8947	1.88889	2.66667	0	0	0	45.2222	8	0	1.75	0	0	39.1	0	370.095	24.7143	0	0	0	0	10	0	0
Cluster1093: Bacteroides xylanisolvens	0	0	0	0	36.3333	0	0	0	0	0	0	0	0	151.667	0	0	22.1429	2.14286	19	0	0	13.25	9	416.5	547.875	0	23.5	0	0	0	0	0	0	0	0	2.16667	0	0	0	0	0	1	0	5.6	0	0	0	0	0
motu_linkage_group_258: unknown SpeciesCluster of Oscillibacter	0	3	0	0	157.2	0	0	0	248.6	0	0	0	0	0	0	0	1	0	0	0	0	0	0	0	0	0	171.6	0	0	0	88.9	0	0	0	0	332.3	0	0	0	0	0	0	0	307.9	0	0	0	0	0
Cluster817: Eggerthella lenta	0	22.6	0	0	20.4	2.5	105.1	0	49.6	0	31.6	120.2	0	439.1	0	0	3.1	0	74.6	2.375	0	123.5	0	0	0	0	18.7	1.33333	39.2	0	36.5	0	0	0	0	52.9	0	0	0	0	0	26.9	0	9.4	0	0	0	0	0
motu_linkage_group_234: unknown SpeciesCluster of Bacteroides	0	0	0	0	0	0	0	0	5.33333	0	480.667	845.333	0	0	0	0	0	0	0	0	0	0	0	0	0	0	0	0	0	0	0	0	0	0	0	0	0	1.5	0	0	0	1	0	0	0	0	0	0	0
motu_linkage_group_126: unknown SpeciesCluster of Clostridiales	0	15.5	0	0	742.2	0	0	0	1	0	0	0	0	0	0	0	295.9	0	0	0	0	0	0	0	0	0	194.7	0	0	0	4	0	0	0	0	52	0	0	0	0	0	0	0	0	0	0	0	0	0
motu_linkage_group_191: unknown SpeciesCluster of Bacteria	1.125	0	0	0	258.7	0	0	0	35.4	0	0	0	0	1	0	0	251.7	0	0	0	0	0	0	0	0	0	776.2	0	0	0	0	0	0	0	0	0	0	0	0	0	0	0	0	0	0	0	0	0	0
motu_linkage_group_131: Alistipes sp. HGB5	0	2.875	0	0	55.8	0	0	0	8.2	0	0	0	0	1	0	0	323.8	0	0	0	0	0	0	0	0	0	302.3	0	0	0	23.2	0	0	0	0	326.6	0	0	0	0	0	1	0	58.4	0	0	0	0	0
motu_linkage_group_520: unknown SpeciesCluster of Clostridiales	0	1.25	0	0	220.1	0	0	0	75.7	0	0	0	0	4.33333	0	0	0	0	0	0	0	16.9	0	0	0	0	64.8	0	0	0	79.9	0	0	0	0	250.1	0	0	0	0	0	0	0	185.2	0	0	0	0	0
motu_linkage_group_241: Faecalibacterium prausnitzii	0	15.4286	0	0	126.714	0	0	0	19	0	0	0	0	0	0	0	36.7143	0	0	0	0	0	0	0	0	0	29.6667	0	0	0	452	0	0	0	0	74.25	0	0	0	0	0	0	0	28.75	0	0	0	0	0
Cluster1089: Parabacteroides merdae	0	2.57143	446.8	316	12.2	0	0	0	7.4	0	0	0	0	0	0	0	14.2	1.5	16.6	0	0	12.4	2.66667	12.2	24.4	0	0	0	0	0	1.5	0	0	0	0	8.4	0	0	0	0	0	0	0	28.2	0	0	0	0	0
motu_linkage_group_316: unknown SpeciesCluster of Clostridiales	0	2.28571	0	0	180	0	0	0	36.5	0	0	0	0	1	0	0	149.2	0	0	0	0	69.2	0	0	0	0	404.5	0	0	0	17.5	1	0	0	0	34.3	0	0	0	0	0	0	0	19.2222	0	0	0	0	0
Cluster1307: Staphylococcus hominis	0	0	0	86.7	0	0	116.7	0	0	0	0	10.5	0	0	2.66667	11	0	0	4.9	3.5	0	0	0	28.9	57.1	0	0	0	0	1	0	0	0	0	0	0	0	1.33333	42.9	1	145.1	33.8	0	0	1	0	0	0	0
motu_linkage_group_357: Akkermansia muciniphila	0	0	0	0	0	0	0	0	0	0	0	0	0	1019.9	0	0	0	0	0	0	0	0	0	0	0	0	0	0	0	0	0	0	0	0	0	0	0	0	0	0	0	0	0	0	0	0	0	0	0
motu_linkage_group_510: Faecalibacterium prausnitzii	0	1.42857	0	0	22.1111	0	0	0	121	0	0	0	0	0	0	0	50.7778	0	0	0	0	378.444	0	0	0	0	372.667	0	0	0	35.6667	0	0	0	0	0	0	0	0	0	0	0	0	9.14286	0	0	0	0	0
Cluster1620: unnamed Ruminococcus sp. 5_1_39BFAA	0	2	0	0	190.5	0	0	0	6.6	0	0	0	0	3.33333	0	0	114.2	7.6	32.1	0	0	28.1	0	0	0	0	145.8	0	0	0	3.2	0	0	0	0	5.5	0	0	0	2.16667	0	0	0	16.3	0	0	0	0	0
motu_linkage_group_158: unknown SpeciesCluster of Bacteroides	1	0	0	0	134.6	0	0	0	16.8	0	0	0	0	0	0	0	38.8	10	9.5	0	0	0	0	0	0	0	0	0	0	0	0	0	0	0	0	0	0	0	0	11.1	0	0	0	51.5	0	0	0	0	0
motu_linkage_group_525: unknown SpeciesCluster of Clostridiales	0	40.75	0	0	0	0	0	0	310.8	0	0	0	0	0	0	0	242.3	0	0	0	0	0	0	0	0	0	0	0	0	0	183.6	0	0	0	0	161.7	0	0	0	0	0	0	0	25.2857	0	0	0	0	0
motu_linkage_group_456: unknown SpeciesCluster of Oscillibacter	0	4.875	0	0	130.25	0	0	0	14.25	0	0	0	0	229.875	0	0	38.125	0	0	0	0	30	0	0	0	0	41.75	0	0	0	47.75	0	0	0	0	24.25	0	0	0	0	0	0	0	312.875	0	0	0	0	0
motu_linkage_group_346: unknown SpeciesCluster of Clostridiales	0	56.8	0	0	24.1	0	0	0	55.1	0	0	0	0	0	0	0	2.71429	0	0	0	0	0	0	0	0	0	0	0	0	0	624.4	0	0	0	0	0	0	0	0	0	0	0	0	179	0	0	0	0	0
motu_linkage_group_206: unknown SpeciesCluster of Lachnospiraceae	0	0	0	0	34	0	0	0	18.3	0	0	0	0	10	0	0	152.3	0	0	0	0	0	0	0	0	0	449.4	0	0	0	1	0	0	0	0	5.66667	0	0	0	0	0	0	0	2.8	0	0	0	0	0
motu_linkage_group_559: unknown SpeciesCluster of Clostridiales	0	42.4444	0	0	0	0	0	0	297	0	0	0	0	0	0	0	89.5556	0	0	0	0	0	0	0	0	0	0	0	0	0	50.6667	0	0	0	0	122.778	0	0	0	0	0	0	0	170.889	0	0	0	0	0
Cluster1008: Akkermansia muciniphila	0	24.3333	0	0	1	0	0	0	0	0	0	0	0	3.5	0	0	0	0	0	0	0	0	0	0	0	0	208.444	0	0	0	561.222	0	0	0	0	0	0	0	0	0	0	0	0	0	0	0	0	0	0
Cluster1621: unnamed Ruminococcus sp. SR1/5	0	5.66667	0	0	76.6667	0	0	0	5	0	0	0	0	0	0	0	335	0	0	0	0	13.8889	0	0	0	0	90.7778	0	0	0	3.375	0	0	0	0	6.875	0	0	0	1	0	0	0	5.44444	0	0	0	0	0
Cluster1053: unnamed Alistipes sp. HGB5	0	3.25	0	0	5.2	0	0	0	510.2	0	0	0	0	1	0	0	21.7	0	0	0	0	101.8	0	0	0	0	1.57143	0	0	0	31.6	0	0	0	0	22.1	0	0	0	0	0	0	0	0	0	0	0	0	0
motu_linkage_group_134: unknown SpeciesCluster of Clostridiales	1	0	0	0	0	0	0	0	0	0	0	0	0	0	0	0	0	0	0	0	0	0	0	0	0	0	0	0	0	0	0	1.66667	0	0	0	115.4	0	0	0	0	0	0	0	0	0	0	0	0	0
Cluster1439: Lactobacillus iners	0	0	0	0	0	0	0	0	3.88889	0	0	0	0	0	0	0	0	0	0	0	0	0	0	0	0	2.125	0	0	0	0	0	0	0	0	0	0	0	0	0	617	0	0	0	0	0	0	0	0	0
motu_linkage_group_288: unknown SpeciesCluster of Clostridiales	0	0	0	0	72.625	0	0	0	65.1	0	0	0	0	0	0	0	52.2	0	0	0	0	0	0	0	0	0	0	0	0	0	228.1	1	0	0	0	284.111	0	0	0	0	0	0	0	0	0	0	0	0	0
motu_linkage_group_306: unknown SpeciesCluster of Clostridiales	0	38.3	0	0	0	0	0	0	140.3	0	0	0	0	0	0	0	44	0	0	0	0	0	0	0	0	0	0	0	0	0	355.2	0	0	0	0	0	0	0	0	0	0	0	0	168.2	0	0	0	0	0
motu_linkage_group_212: unknown SpeciesCluster of Clostridiales	0	68	0	0	20.1	0	0	0	18.6	0	0	0	0	0	0	0	86.1	0	0	0	0	0	0	0	0	0	0	0	0	0	498.4	0	0	0	0	2.25	0	0	0	0	0	0	0	37.9	0	0	0	0	0
Cluster1052: Alistipes shahii	0	6.66667	0	0	0	0	0	0	183.556	0	0	0	0	3	0	0	21.5556	0	0	0	0	0	0	0	0	0	0	0	0	0	134.111	1.5	0	0	0	45.2222	0	0	0	0	0	0	0	56.3333	0	0	0	0	0
motu_linkage_group_325: unknown SpeciesCluster of Lachnospiraceae	0	0	0	0	91.6	0	0	0	0	0	0	0	0	5	0	0	1.8	0	0	0	0	0	0	0	0	0	13.5	0	0	0	1.33333	0	0	0	0	5.5	0	0	0	0	0	0	0	2.8	0	0	0	0	0
Cluster1610: [Ruminococcus] torques	0	5.88889	0	0	90.6667	0	1	0	4.77778	0	0	0	0	0	0	0	26.3333	127.667	308.333	0	0	0	0	0	0	0	38.4444	0	0	0	12.5556	0	0	0	0	5.5	0	0	0	0	0	0	0	5.66667	0	0	0	0	0
Cluster1595: butyrate-producing bacterium	0	4.22222	0	0	269.2	0	0	0	47.1	0	0	0	0	11.8	0	0	63.9	0	0	0	0	10.3	0	0	0	0	102.8	0	0	0	11.7	0	0	0	0	15.5	0	0	0	0	0	0	0	5.8	0	0	0	0	0
Cluster955: Rothia mucilaginosa	0	0	0	5.66667	0	9.8	1.5	0	1.4	0	13.2	1	0	0	0	8.22222	1.33333	0	2.77778	4.77778	0	1.5	0	3	1	0	3.6	17.7778	1.2	0	1.75	0	0	21.8	0	2.71429	0	12.5	5.5	0	35.1	3	0	0	0	126.2	6.8	0	98.1
motu_linkage_group_624: unknown SpeciesCluster of Ruminococcaceae	0	79.6667	0	0	6.11111	0	0	0	30.6667	0	0	0	0	167.889	0	0	7	0	0	0	0	8.44444	0	0	0	0	17	0	0	0	34.1111	0	0	0	0	34.4444	0	0	0	0	0	0	0	140.444	0	0	0	0	0
Cluster756: Bilophila wadsworthia	0	6.44444	0	0	9.5	0	0	0	5.66667	0	0	0	0	212.1	0	0	8.125	0	0	0	0	30.8	0	3.25	8	0	31.8	0	0	0	84.7	0	0	0	0	92.1	0	0	0	0	0	0	0	89.8	0	0	0	0	0
motu_linkage_group_310: unknown SpeciesCluster of Clostridiales	0	0	0	0	0	0	0	0	0	0	0	0	0	0	0	0	0	0	0	0	0	0	0	0	0	0	545.1	0	0	0	0	2.33333	0	0	0	0	0	0	0	0	0	0	0	33.5	0	0	0	0	0
Cluster1092: Bacteroides thetaiotaomicron	0	1.16667	0	0	0	0	0	0	1.33333	0	0	376	0	0	0	0	17.5	6.1	84.6	1.33333	0	0	0	0	0	0	11.8	0	0	0	1.25	0	0	0	0	7.2	0	0	0	0	0	0	0	6.5	0	0	0	0	0
motu_linkage_group_333: unknown SpeciesCluster of Clostridiales	0	0	0	0	0	0	0	0	0	0	0	0	0	0	0	0	0	0	0	0	0	0	0	0	0	0	0	0	0	0	0	0	0	0	0	0	0	0	0	0	0	0	0	194.5	0	0	0	0	0
Cluster469: Sutterella wadsworthensis	0	0	0	0	100.2	0	0	0	66.7	0	0	0	0	0	0	0	0	0	0	0	0	0	0	0	0	0	0	0	0	0	0	0	0	0	0	103.7	0	0	0	0	0	0	0	280.2	0	0	0	0	0
Cluster1470: Pediococcus pentosaceus	0	0	0	0	0	0	0	0	0	0	0	0	0	0	0	0	0	0	0	0	0	0	0	0	0	0	0	0	0	0	0	0	0	550.2	0	0	0	0	0	0	0	0	0	0	0	0	0	0	0
motu_linkage_group_301: unknown SpeciesCluster of Alistipes	0	3.25	0	0	59.7	0	0	0	11.8	0	0	0	0	30.8	0	0	37.7	0	0	0	0	0	0	0	0	0	36.7	0	0	0	87.7	0	0	0	0	149	0	0	0	0	0	0	0	73.8	0	0	0	0	0
Cluster1569: Ruminococcus bromii	0	16.4444	0	0	0	0	0	0	38.6667	0	0	0	0	0	0	0	0	0	0	0	0	104.556	0	0	0	0	0	0	0	0	171	1.33333	0	0	0	0	0	0	0	2	0	0	0	79.4444	0	0	0	0	0
Cluster1259: Dialister invisus	0	0	0	0	213.8	0	0	0	0	0	0	0	0	1	0	0	0	0	0	0	0	0	0	0	0	0	1.66667	0	0	0	10.4	0	0	0	0	0	0	0	0	0	0	0	0	0	0	0	0	0	0
Cluster1605: Dorea longicatena	0	4.7	0	0	139.3	0	0	0	6.66667	0	0	0	0	0	0	0	68.7	0	0	0	0	12.9	0	0	0	0	84.7	0	0	0	2.33333	0	0	0	0	7.1	0	0	0	1	0	0	0	34.5	0	0	0	0	0
Cluster1631: Roseburia intestinalis	0	0	0	0	23	0	0	0	0	0	0	0	0	0	0	0	103.111	0	0	0	0	0	0	0	0	0	135.444	0	0	0	0	1.5	0	0	0	5	0	0	0	0	0	0	0	1	0	0	0	0	0
Cluster327: Haemophilus pittmaniae	0	0	0	0	0	0	0	0	0	0	0	0	0	0	0	0	0	0	0	0	0	0	0	0	0	0	0	0	0	0	0	0	0	0	0	0	0	0	66	0	0	0	0	0	0	0	4	0	0
Cluster1444: Lactobacillus crispatus	0	0	0	0	0	0	0	43.75	0	0	0	0	7.08333	0	0	0	0	4.11111	1.5	0	0	0	0	0	0	164.333	0	0	0	28.8182	0	0	0	0	0	0	0	0	0	0	0	0	16.5	0	0	0	0	0	0
Cluster1263: unnamed Veillonella sp. oral taxon 158	0	0	0	0	0	0	0	0	0	0	2.83333	1.66667	0	0	0	0	0	0	0	2.5	0	0	0	0	0	0	1.33333	0	0	0	0	0	0	426.375	0	0	0	0	0	0	0	0	0	0	0	0	0	0	0
motu_linkage_group_837: unknown SpeciesCluster of Veillonella	0	0	0	0	0	0	0	0	0	0	6	3.5	0	0	0	0	0	0	0	5	0	0	0	0	0	0	7	0	0	0	0	0	0	411.5	0	0	0	0	0	0	0	2.5	0	0	0	0	0	0	0
motu_linkage_group_404: unknown SpeciesCluster of Alistipes	0	0	0	0	34.9	0	0	0	0	0	0	0	0	375.4	0	0	0	0	0	0	0	0	0	0	0	0	0	0	0	0	14.1	0	0	0	0	0	0	0	0	0	0	0	0	0	0	0	0	0	0
Cluster1378: unnamed Streptococcus sp. C150	0	0	0	0	0	9	49.6667	0	0	0	2	1	0	0	0	0	0	0	0	4.5	0	0	0	0	0	0	2	2.33333	0	0	0	0	0	6	0	0	0	0	208	0	5.25	2.66667	0	0	0	0	119.8	0	0
motu_linkage_group_611: Faecalibacterium prausnitzii	0	0	0	0	196.556	0	0	0	0	0	0	0	0	0	0	0	47.7778	0	0	0	0	0	0	0	0	0	1.5	0	0	0	85	0	0	0	0	6	0	0	0	0	0	0	0	14.8889	0	0	0	0	0
Cluster1107: Bacteroides coprocola	0	0	0	0	0	0	0	0	0	0	0	0	0	0	0	0	0	0	0	0	0	0	0	0	0	0	0	0	0	0	0	0	0	0	0	0	0	0	0	8.2	0	0	0	0	0	0	0	0	0
Cluster1533: [Clostridium] bartlettii	0	1	0	0	17.2	9.7	0	0	0	0	1.85714	0	0	3.44444	0	0	0	0	0	0	0	1.85714	0	0	0	0	1.33333	0	0	0	15.5	0	0	340.4	0	1.14286	0	0	0	0	0	0	0	2.5	0	0	0	0	0
motu_linkage_group_548: unknown SpeciesCluster of Alistipes	0	0	0	0	5.66667	0	0	0	75.5	0	0	0	0	101.143	0	0	0	0	0	0	0	52.5	0	0	0	0	0	0	0	0	158.286	0	0	0	0	3.66667	0	0	0	0	0	0	0	0	0	0	0	0	0
motu_linkage_group_225: unknown SpeciesCluster of Bacteroides	0	2	0	0	0	0	0	0	10.9	0	0	0	0	0	0	0	85	1	0	0	0	1.8	0	1	0	0	243.5	0	0	0	0	0	0	0	0	1.2	0	0	0	1	0	0	0	0	0	0	0	0	0
motu_linkage_group_439: unknown SpeciesCluster of Lachnospiraceae	0	0	0	0	0	0	0	0	0	0	0	0	0	337.444	0	0	0	0	0	0	0	0	0	0	0	0	0	0	0	0	0	0	0	0	0	0	0	0	0	0	0	0	0	0	0	0	0	0	0
Cluster1443: Lactobacillus gasseri	0	0	0	0	0	0	0	0	1.33333	0	0	0	0	9	0	0	0	0	0	0	4.9	1.9	0	0	0	0	0	0	0	0	0	0	0	0	308.4	0	0	0	0	64.3	0	1.71429	1	0	0	0	0	0	0
motu_linkage_group_115: unknown SpeciesCluster of Clostridiales	0	1.2	0	0	91.9	0	0	0	1.28571	0	0	0	0	18.1	0	0	0	0	0	0	0	2.71429	0	0	0	0	7.7	0	0	0	8	0	0	0	0	0	0	0	0	0	0	0	0	2	0	0	0	0	0
Cluster1417: Streptococcus infantis	0	0	0	0	0	0	0	0	0	0	0	0	0	0	0	18	0	0	0	20.5	0	0	0	1.5	0	0	0	0	0	0	0	0	0	0	0	0	0	0	25.3333	0	27	1.5	0	0	0	0	41	0	0
Cluster1598: Clostridium bolteae	0	0	0	0	1	0	0	0	0	0	0	0	0	365.8	0	0	1	0	0	0	0	1	0	0	0	0	1.25	0	0	0	0	0	0	0	0	1.83333	0	0	0	0	0	0	0	6	0	0	0	0	0
motu_linkage_group_135: unknown SpeciesCluster of Bacteroidales	0	1.66667	0	0	22.3	0	0	0	12.4	0	0	0	0	0	0	0	24.9	0	0	0	0	10.2	0	0	0	0	25.5	0	0	0	11.8	0	0	0	0	13.4	0	0	0	2.11111	0	0	0	2.25	0	0	0	0	0
motu_linkage_group_253: unknown SpeciesCluster of Clostridiales	0	44.2	0	0	0	0	0	0	0	0	0	0	0	0	0	0	327.8	0	0	0	0	0	0	0	0	0	0	0	0	0	4.3	0	0	0	0	0	0	0	0	0	0	0	0	0	0	0	0	0	0
motu_linkage_group_407: Faecalibacterium prausnitzii	0	1.6	0	0	44.75	0	0	0	23.25	0	0	0	0	0	0	0	53.875	0	0	0	0	0	0	0	0	0	87	0	0	0	35.625	0	0	0	0	21.5	0	0	0	0	0	0	0	105.25	0	0	0	0	0
motu_linkage_group_552: unknown SpeciesCluster of Clostridiales	0	0	0	0	55.8333	0	0	0	3.6	0	0	0	0	0	0	0	84.1667	0	0	0	0	2	0	0	0	0	32.6667	0	0	0	14.1667	0	0	0	0	2	0	0	0	0	0	0	0	0	0	0	0	0	0
motu_linkage_group_63: unknown SpeciesCluster of Bacteroidales	0	0	0	0	0	0	0	0	0	0	0	0	0	0	0	0	0	0	0	0	0	0	0	0	0	0	0	0	0	0	0	0	0	0	0	0	0	0	0	0	0	0	0	353.6	0	0	0	0	0
Cluster324: Haemophilus haemolyticus	0	0	0	0	0	0	0	0	0	0	0	0	0	0	0	0	0	0	0	0	0	0	0	0	0	0	0	0	0	0	0	0	0	33.5	0	0	0	0	7	0	0	0	0	0	0	0	6	0	0
motu_linkage_group_192: unknown SpeciesCluster of Bacteria	1	3.71429	0	0	0	0	0	0	0	0	0	0	0	0	0	0	0	0	0	0	0	0	0	0	0	0	0	0	0	0	0	0	0	0	0	0	0	0	0	0	0	0	0	343.1	0	0	0	0	0
Cluster1094: Bacteroides ovatus	0	1	0	0	27.625	0	0	0	1.66667	0	0	0	0	138.5	0	0	2	0	0	0	0	0	0	0	0	0	100.714	0	0	0	1.83333	0	0	0	0	3.66667	0	0	0	0	0	0	0	10.4286	0	0	0	0	0
motu_linkage_group_502: unknown SpeciesCluster of Clostridiales	0	5.7	0	0	10.5	0	0	0	22.8	0	0	0	0	0	0	0	0	0	0	0	0	40.9	0	0	0	0	23.9	0	0	0	78.9	0	0	0	0	26.1	0	0	0	0	0	0	0	94.3	0	0	0	0	0
motu_linkage_group_588: unknown SpeciesCluster of Ruminococcus	0	3.75	0	0	23.3333	0	0	0	5.16667	0	0	0	0	2	0	0	99.8333	0	0	0	0	13.3333	0	0	0	0	31.1667	0	0	0	21.3333	0	0	0	0	12.6667	0	0	0	0	0	0	0	2	0	0	0	0	0
Cluster1597: Eubacterium hallii	0	2.57143	0	0	121	0	0	0	4.8	0	0	0	0	0	0	0	30.8	0	0	0	0	7.5	0	0	0	0	21.6	0	0	0	2	0	0	0	0	9.4	0	0	0	0	0	0	0	1.88889	0	0	0	0	0
motu_linkage_group_260: unknown SpeciesCluster of Clostridiales	0	0	0	0	0	0	0	0	0	0	0	0	0	0	0	0	0	0	0	0	0	0	0	0	0	0	65.3	0	0	0	0	0	0	0	0	0	0	0	0	0	0	0	0	0	0	0	0	0	0
Cluster1090: Bacteroides fragilis	0	0	0	0	0	0	0	0	0	0	0	0	0	237.3	0	0	0	0	0	0	0	0	0	0	0	0	42.1	0	0	0	1	0	0	0	0	0	0	2	0	1	0	0	0	0	0	0	0	0	0
Cluster1541: Clostridium perfringens	0	0	0	0	0	0	0	0	0	0	0	0	0	0	0	0	0	0	0	0	0	0	0	0	0	0	0	0	0	0	0	0	0	0	0	0	0	0	0	0	0	119.1	0	0	0	0	185.7	0	0
motu_linkage_group_308: Coprococcus eutactus	0	0	0	0	0	0	0	0	0	0	0	0	0	0	0	0	0	0	0	0	0	0	0	0	0	0	0	0	0	0	0	0	0	0	0	0	0	0	0	0	0	0	0	0	0	0	0	0	0
motu_linkage_group_638: unknown SpeciesCluster of Oscillibacter	0	104.25	0	0	0	0	0	0	10	0	0	0	0	0	0	0	24.6667	0	0	0	0	0	0	0	0	0	0	0	0	0	93.75	0	0	0	0	0	0	0	0	0	0	0	0	65.8571	0	0	0	0	0
Cluster323: Haemophilus influenzae	0	0	0	0	0	0	0	0	0	0	4	0	0	0	0	0	0	0	0	0	0	0	0	0	0	0	0	0	0	0	0	0	0	13.5	0	0	0	0	11.8182	0	0	0	0	0	0	0	12.6667	0	0
Cluster1632: Roseburia inulinivorans	0	0	0	0	17	0	0	0	1.6	0	0	0	0	0	0	0	0	0	0	0	0	2.5	0	0	0	0	98.7	0	0	0	1.4	0	0	0	0	2.22222	0	0	0	0	0	0	0	0	0	0	0	0	0
motu_linkage_group_327: unknown SpeciesCluster of Clostridiales	0	12.625	0	0	0	0	0	0	8.55556	0	0	0	0	0	0	0	0	0	0	0	0	0	0	0	0	0	0	0	0	0	0	0	0	0	0	223.111	0	0	0	0	0	0	0	15.8889	0	0	0	0	0
motu_linkage_group_151: unknown SpeciesCluster of Firmicutes	0	1	0	0	158.111	0	0	0	0	0	0	0	0	0	0	0	7.8	0	0	0	0	0	0	0	0	0	11.3333	0	0	0	9.55556	0	0	0	0	0	0	0	0	0	0	0	0	0	0	0	0	0	0
Cluster1593: unnamed Clostridium sp. L2-50	0	0	0	0	131.286	0	0	0	0	0	0	0	0	0	0	0	0	0	0	0	0	0	0	0	0	0	0	0	0	0	99.5	0	0	0	0	0	0	0	0	0	0	0	0	0	0	0	0	0	0
Cluster1278: unnamed Clostridium sp. HGF2	0	2.4	0	0	0	0	0	0	0	0	0	0	0	217.2	0	0	0	0	0	0	0	0	0	0	0	0	1	0	0	0	1	0	0	0	0	0	0	0	0	1	0	0	0	12.1	0	0	0	0	0
motu_linkage_group_320: unknown SpeciesCluster of Clostridiales	0	0	0	0	73.6667	0	0	0	13.4444	0	0	0	0	0	0	0	19.1111	0	0	0	0	0	0	0	0	0	0	0	0	0	6.22222	1	0	0	0	0	0	0	0	0	0	0	0	0	0	0	0	0	0
motu_linkage_group_366: unknown SpeciesCluster of Oscillibacter	0	0	0	0	1.5	0	0	0	49.1	0	0	0	0	0	0	0	40.6	0	0	0	0	0	0	0	0	0	0	0	0	0	4.6	0	0	0	0	22.1	0	0	0	0	0	0	0	73.5	0	0	0	0	0
Cluster751: Desulfovibrio piger	0	0	0	0	0	0	0	0	0	0	0	0	0	0	0	0	0	0	0	0	0	0	0	0	0	0	0	0	0	0	0	0	0	0	0	0	0	0	0	0	0	0	0	230.9	0	0	0	0	0
motu_linkage_group_536: unknown SpeciesCluster of Bacteroides	0	0	0	0	0	0	0	0	0	0	0	0	0	0	0	0	21.5	2	19.5	0	0	0	0	0	0	0	0	0	0	0	0	0	0	0	0	0	0	0	0	0	0	0	0	0	0	0	0	0	0
Cluster1608: [Ruminococcus] torques	0	26.9	0	0	17	0	0	0	8.5	0	0	0	0	1.5	0	0	44.8	0	0	0	0	14.9	0	0	0	0	2.16667	0	0	0	6.6	0	0	0	0	0	0	0	0	0	0	0	0	44.3	0	0	0	0	0
motu_linkage_group_228: unknown SpeciesCluster of Bacteria	0	2.375	0	0	107.5	0	0	0	4.8	0	0	0	0	0	0	0	0	0	0	0	0	0	0	0	0	0	100.2	0	0	0	9.9	0	0	0	0	0	0	0	0	0	0	0	0	0	0	0	0	0	0
Cluster967: Bifidobacterium animalis	0	0	0	0	0	0	0	0	0	0	0	0	0	59.3	0	0	0	0	0	0	0	9.1	0	0	0	0	0	0	0	0	15.8	0	0	1	0	135.2	0	0	0	0	0	0	0	0	0	0	0	0	0
motu_linkage_group_443: unknown SpeciesCluster of Clostridia	0	0	0	0	73.9	0	0	0	1	0	0	0	0	1	0	0	15.4	0	0	0	0	2.75	0	0	0	0	54.2	0	0	0	2.44444	0	0	0	0	3.4	0	0	0	0	0	0	0	0	0	0	0	0	0
Cluster1454: Lactobacillus fermentum	0	0	0	0	0	0	0	0	0	0	0	0	0	6.6	0	0	0	0	0	0	0	206.4	0	0	0	0	0	0	0	0	1	0	0	0	0	0	0	0	0	0	0	0	0	0	0	0	0	0	0
motu_linkage_group_284: unknown SpeciesCluster of Acidaminococcaceae	0	4.66667	0	0	0	0	0	0	26.2	0	0	0	0	0	0	0	128.2	1	39.1	1.85714	0	0	0	0	0	0	0	0	0	0	7.5	0	0	0	0	1	0	0	0	0	0	0	0	0	0	0	0	0	0
motu_linkage_group_451: unknown SpeciesCluster of Clostridia	0	0	0	0	0	0	0	0	0	0	0	0	0	180.5	0	0	0	0	0	0	0	0	0	0	0	0	0	0	0	0	0	0	0	0	0	0	0	0	0	0	0	0	0	0	0	0	0	0	0
Cluster1393: Streptococcus anginosus	0	0	0	0	1.33333	0	0	0	0	0	1	0	0	7.81818	0	0	0	0	0	0	9.63636	0	0	0	0	0	1	0	0	0	0	0	0	0	0	0	0	0	0	0	0	2	0	0	0	0	0	0	0
motu_linkage_group_281: unknown SpeciesCluster of Bacteroides	0	0	0	0	26.5	0	0	0	3.5	0	0	0	0	0	0	0	0	0	0	0	0	0	0	0	0	0	112.5	0	0	0	0	0	0	0	0	4.5	0	0	0	0	0	0	0	0	0	0	0	0	0
motu_linkage_group_414: unknown SpeciesCluster of Alistipes	0	1.4	0	0	25.3	0	0	0	11.1	0	0	0	0	0	0	0	9.2	0	0	0	0	0	0	0	0	0	11.5	0	0	0	9.4	0	0	0	0	28.7	0	0	0	0	0	0	0	44.2	0	0	0	0	0
Cluster974: Bifidobacterium angulatum	0	0	0	0	3.5	0	0	0	0	0	0	0	0	155.4	0	0	0	0	0	0	0	9	0	0	0	0	0	4.33333	4.66667	0	0	0	0	0	0	12.5	0	0	0	0	0	0	0	0	0	0	0	0	0
Cluster1279: unnamed Erysipelotrichaceae bacterium 5_2_54FAA	0	1	0	0	0	0	0	0	0	0	0	0	0	138.7	0	0	2	0	0	0	0	0	0	0	0	0	0	0	0	0	0	0	0	0	0	0	0	0	0	0	0	0	0	0	0	0	0	0	0
Cluster1616: Coprococcus comes	0	1.5	0	0	28.8889	0	0	0	1.85714	0	0	0	0	17.1111	0	0	59.6667	0	0	0	0	3	0	0	0	0	7	0	0	0	4.11111	0	0	0	0	4.55556	0	0	0	0	0	0	0	3.16667	0	0	0	0	0
Cluster1592: Coprococcus eutactus	0	0	0	0	0	0	0	0	0	0	0	0	0	0	0	0	0	0	0	0	0	0	0	0	0	0	0	0	0	0	0	0	0	0	0	0	0	0	0	0	0	0	0	0	0	0	0	0	0
motu_linkage_group_508: unknown SpeciesCluster of Oscillibacter	0	1.75	0	0	0	0	0	0	2.375	0	0	0	0	0	0	0	0	0	0	0	0	0	0	0	0	0	0	0	0	0	180.444	0	0	0	0	0	0	0	0	0	0	0	0	5.44444	0	0	0	0	0
motu_linkage_group_651: unknown SpeciesCluster of Clostridiales	0	0	0	0	0	0	0	0	0	0	0	0	0	0	0	0	2	0	0	0	0	0	0	0	0	0	0	0	0	0	0	0	0	0	0	0	0	0	0	0	0	0	0	183.833	0	0	0	0	0
motu_linkage_group_238: unknown SpeciesCluster of Clostridiales	0	0	0	0	84.5	0	0	0	0	0	0	0	0	0	0	0	2.875	0	0	0	0	0	0	0	0	0	26.7	0	0	0	7.3	0	0	0	0	1.6	0	0	0	0	0	0	0	0	0	0	0	0	0
motu_linkage_group_348: unknown SpeciesCluster of Clostridiales	0	0	0	0	3.8	0	0	0	0	0	0	0	0	0	0	0	35.1	0	0	0	0	0	0	0	0	0	91.8	0	0	0	0	0	0	0	0	0	0	0	0	0	0	0	0	2.125	0	0	0	0	0
Cluster1600: Clostridium symbiosum	0	0	0	0	0	0	0	0	0	0	0	0	0	151.3	0	0	0	0	0	0	0	0	0	0	0	0	1	0	0	0	0	0	0	0	0	0	0	0	0	0	0	0	0	0	0	0	0	0	0
Cluster1115: Odoribacter splanchnicus	0	1.33333	0	0	8.4	0	0	0	12.5	0	0	0	0	48.5	0	0	12.1	0	0	0	0	2	0	0	0	0	26	0	0	0	1.75	0	0	0	0	2.85714	0	0	0	0	0	0	0	7.7	0	0	0	0	0
motu_linkage_group_274: unknown SpeciesCluster of Clostridiales	0	2.9	0	0	20.6	0	0	0	14.5	0	0	0	0	0	0	0	42	0	0	0	0	1.7	0	0	0	0	43.6	0	0	0	10.5	0	0	0	0	4.33333	0	0	0	0	0	0	0	1.375	0	0	0	0	0
Cluster1304: Staphylococcus lugdunensis	0	0	0	0	0	0	0	0	0	0	1	4.2	0	0	0	0	0	90	2.8	9.6	0	0	0	0	0	0	0	19	0	0	0	0	0	0	0	0	0	0	0	0	1.33333	3.625	0	0	0	0	0	0	0
Cluster1262: Veillonella dispar	0	0	0	0	0	0	0	0	0	0	4.33333	1.5	0	0	0	0	0	0	0	4.83333	0	0	0	0	0	0	3	0	0	0	2	0	0	138.667	0	0	0	0	0	0	0	3	0	0	0	0	0	0	0
Cluster1618: [Ruminococcus] obeum	0	2.85714	0	0	39.6	0	0	0	2	0	0	0	0	0	0	0	15.9	0	0	0	0	1.44444	0	0	0	0	3.44444	0	0	0	5	0	0	0	0	3.3	0	0	0	1.33333	0	0	0	1.875	0	0	0	0	0
Cluster1400: Streptococcus pneumoniae	0	0	0	3.85714	0	16.6923	0	0	0	0	0	0	0	0	0	3.75	0	0	1.66667	14.3333	0	0	0	1.75	3	0	0	3.875	0	0	0	0	0	2.5	0	0	0	3.33333	31.6154	0	7.7	8.375	0	0	0	10.0833	4.71429	0	12.7692
motu_linkage_group_490: unknown SpeciesCluster of Coprobacillus	0	2.33333	0	0	49.8889	0	0	0	18.8889	0	0	0	0	3	0	0	19.8889	0	0	0	0	2	0	0	0	0	14.6667	0	0	0	7.77778	0	0	0	0	2.57143	0	0	0	0	0	0	0	2.8	0	0	0	0	0
motu_linkage_group_672: unknown SpeciesCluster of Clostridiales	0	0	0	0	0	0	0	0	1.5	0	0	0	0	0	0	0	0	0	0	0	0	0	0	0	0	0	0	0	0	0	2.33333	0	0	0	0	0	0	0	0	0	0	0	0	144.556	0	0	0	0	0
Cluster1627: Eubacterium eligens	0	2.33333	0	0	1.2	0	0	0	5.5	0	0	0	0	0	0	0	23.6	0	0	0	0	0	0	0	0	0	1.42857	0	0	0	16.2857	0	0	0	0	0	0	0	0	0	0	0	0	0	0	0	0	0	0
motu_linkage_group_573: unknown SpeciesCluster of Clostridiales	0	0	0	0	0	0	0	0	6.77778	0	0	0	0	0	0	0	75.5556	0	0	0	0	0	0	0	0	0	28.8333	0	0	0	4.33333	0	0	0	0	0	0	0	0	0	0	0	0	0	0	0	0	0	0
motu_linkage_group_575: unknown SpeciesCluster of Collinsella	0	0	0	0	18.7	0	0	0	0	0	0	0	0	2	0	0	0	0	0	0	0	98.9	0	0	0	0	0	0	0	0	0	0	0	0	0	25.7	0	0	0	0	0	0	0	0	0	0	0	0	0
motu_linkage_group_290: unknown SpeciesCluster of Eubacterium	0	0	0	0	4.6	0	0	0	0	0	0	0	0	0	0	0	28.1	0	0	0	0	0	0	0	0	0	1	0	0	0	1.83333	0	0	0	0	3.33333	0	0	0	0	0	0	0	0	0	0	0	0	0
Cluster1299: Gemella haemolysans	0	0	0	0	0	5.77778	2.42857	0	0	0	0	1.6	0	0	1	13.1111	0	0	0	3.66667	0	0	0	0	0	0	0	1.33333	0	0	0	0	0	1.33333	0	0	0	5.44444	13.8889	0	18.75	1.25	0	0	0	32.1111	6	1	29
motu_linkage_group_362: unknown SpeciesCluster of Clostridia	0	8.7	0	0	78.1	0	0	0	0	0	0	0	0	0	0	0	0	0	0	0	0	0	0	0	0	0	0	0	0	0	28.8	0	0	0	0	0	0	0	0	0	0	0	0	25.9	0	0	0	0	0
motu_linkage_group_349: unknown SpeciesCluster of Clostridiales	1	1.66667	0	0	15.125	0	0	0	30.875	0	0	0	0	0	0	0	17.625	0	0	0	0	0	0	0	0	0	20.625	0	0	0	2.57143	0	0	0	0	3.8	0	0	0	0	0	0	0	0	0	0	0	0	0
Cluster1606: Clostridium scindens	0	1	0	0	0	0	0	0	0	0	0	0	0	126.8	0	0	0	0	0	0	0	1	0	0	0	0	2.5	0	0	0	0	0	0	0	0	0	0	0	0	0	0	0	0	0	0	0	0	0	0
Cluster1415: Streptococcus infantis	0	0	0	0	0	0	0	0	0	0	1	0	0	0	0	23.8333	0	0	2.25	6.33333	0	0	0	2	1	0	0	0	0	0	0	0	0	4	0	0	0	9.2	10	0	16.5	1.5	0	0	0	0	1.5	0	0
motu_linkage_group_289: unknown SpeciesCluster of Bacteria	0	0	0	0	0	0	0	0	32.1	0	0	0	0	0	0	0	58.1	0	0	0	0	0	0	0	0	0	0	0	0	0	42.2	0	0	0	0	0	0	0	0	0	0	0	0	0	0	0	0	0	0
Cluster810: Atopobium vaginae	0	0	0	0	0	0	0	0	0	0	0	0	0	0	0	0	0	0	0	0	1.5	0	0	0	0	0	0	0	0	0	0	0	0	0	0	0	0	0	0	1	0	0	0	0	0	0	0	0	0
motu_linkage_group_273: Sutterella wadsworthensis	1	0	0	0	0	0	0	0	0	0	0	0	0	0	0	0	0	0	0	0	0	0	0	0	0	0	0	0	0	0	0	0	0	0	0	0	0	0	0	0	0	0	0	122.9	0	0	0	0	0
Cluster1394: Streptococcus anginosus	0	0	0	0	0	0	0	0	0	0	0	0	0	3	0	0	0	0	0	0	3.66667	0	0	0	0	0	0	0	0	0	0	0	0	0	0	0	0	0	0	0	0	0	0	0	0	0	0	0	0
Cluster1564: Eubacterium siraeum	0	0	0	0	0	0	0	0	0	0	0	0	0	0	0	0	53.5	0	0	0	0	1.5	0	0	0	0	0	0	0	0	30.1	2	0	0	0	3.9	0	0	0	0	0	0	0	1.66667	0	0	0	0	0
motu_linkage_group_474: unknown SpeciesCluster of Bacteroidales	0	1	0	0	0	0	0	0	1.625	0	0	0	0	88.7	0	0	1	0	4.11111	0	0	0	0	0	0	0	14	0	0	0	2.85714	0	0	0	0	1.8	0	0	0	0	0	0	0	0	0	0	0	0	0
motu_linkage_group_376: unknown SpeciesCluster of Clostridiales	1	4	0	0	0	0	0	0	15.3	0	0	0	0	0	0	0	79.3	0	0	0	0	0	0	0	0	0	0	0	0	0	16.6	0	0	0	0	0	0	0	0	0	0	0	0	5.2	0	0	0	0	0
Cluster1086: unnamed Capnocytophaga sp. oral taxon 329	0	0	0	0	0	0	0	0	0	0	0	0	0	0	0	0	89.4	0	0	0	0	0	0	0	0	0	0	0	0	0	16.8	0	0	0	0	0	0	0	0	0	0	0	0	13.2	0	0	0	0	0
motu_linkage_group_268: unknown SpeciesCluster of Clostridiales	0	0	0	0	0	0	0	0	0	0	0	0	0	0	0	0	115.7	0	0	0	0	0	0	0	0	0	0	0	0	0	0	2.5	0	0	0	0	0	0	0	0	0	0	0	0	0	0	0	0	0
Cluster1604: Dorea formicigenerans	0	2.2	0	0	42	0	0	0	7.3	0	0	0	0	0	0	0	14.3	0	0	0	0	1.625	0	0	0	0	18.4	0	0	0	2.44444	0	0	0	0	6.8	0	0	0	0	0	0	0	8.2	0	0	0	0	0
motu_linkage_group_277: unknown SpeciesCluster of Clostridiales	0	0	0	0	0	0	0	0	60.4	0	0	0	0	0	0	0	0	0	0	0	0	0	0	0	0	0	0	0	0	0	51	0	0	0	0	0	0	0	0	0	0	0	0	4.6	0	0	0	0	0
motu_linkage_group_450: unknown SpeciesCluster of Clostridiales	0	0	0	0	90.3333	0	0	0	0	0	0	0	0	0	0	0	0	0	0	0	0	0	0	0	0	0	0	0	0	0	0	0	0	0	0	4.6	0	0	0	0	0	0	0	1	0	0	0	0	0
motu_linkage_group_265: Capnocytophaga sp. oral taxon 329	0	0	0	0	0	0	0	0	0	0	0	0	0	0	0	0	86.6	0	0	0	0	0	0	0	0	0	0	0	0	0	11.4	0	0	0	0	0	0	0	0	0	0	0	0	16.6	0	0	0	0	0
Cluster1420: Streptococcus australis	0	0	0	3.5	0	0	0	0	0	0	0	0	0	0	0	11.2857	0	0	0	9	0	0	0	2	0	0	0	0	0	0	0	0	2.5	1.5	0	1	0	0	0	0	40.8333	10	0	0	0	0	0	0	0
Cluster325: Haemophilus haemolyticus	0	0	0	0	0	0	0	0	0	0	0	0	0	0	0	0	0	0	0	0	0	0	0	0	0	0	0	0	0	0	0	0	0	0	0	0	0	0	0	0	0	0	0	0	0	0	0	0	0
motu_linkage_group_566: unknown SpeciesCluster of Firmicutes	0	0	0	0	0	0	0	0	0	0	0	0	0	0	0	0	9.11111	0	0	0	0	0	0	0	0	0	0	0	0	0	0	0	0	0	0	0	0	0	0	0	0	0	0	0	0	0	0	0	0
motu_linkage_group_279: unknown SpeciesCluster of Bacteria	0	0	0	0	0	0	0	0	0	0	0	0	0	0	0	0	107.2	0	0	0	0	0	0	0	0	0	0	0	0	0	0	0	0	0	0	0	0	0	0	0	0	0	0	0	0	0	0	0	0
motu_linkage_group_507: unknown SpeciesCluster of Alistipes	0	0	0	0	0	0	0	0	2.55556	0	0	0	0	7.55556	0	0	1.625	0	0	0	0	0	0	0	0	0	0	0	0	0	8.625	0	0	0	0	0	0	0	0	0	0	0	0	76.2222	0	0	0	0	0
Cluster1103: Bacteroides intestinalis	0	0	0	0	0	0	0	0	0	0	0	0	0	0	0	0	93.25	2.66667	1.5	0	0	0	0	0	0	0	0	0	0	0	1.4	0	0	0	0	3.3	0	0	0	0	0	0	0	0	0	0	0	0	0
Cluster1609: Ruminococcus lactaris	0	2	0	0	0	0	0	0	0	0	0	0	0	0	0	0	20.6	0	0	0	0	1.75	0	0	0	0	75.8	0	0	0	1	0	0	0	0	0	0	0	0	0	0	0	0	0	0	0	0	0	0
Cluster1601: Clostridium saccharolyticum	0	0	0	0	0	0	0	0	0	0	0	0	0	90	0	0	1.375	0	0	0	0	1.4	0	0	0	0	0	0	0	0	0	0	0	0	0	0	0	0	0	0	0	0	0	0	0	0	0	0	0
Cluster1611: [Ruminococcus] gnavus	0	0	0	0	4.6	0	0	0	0	0	0	0	0	47.5	0	0	1.28571	0	0	0	0	5.4	0	0	0	0	0	0	0	0	0	0	0	0	0	0	0	0	0	1.5	0	0	0	12.9	0	0	0	0	0
Cluster1594: Coprococcus catus	0	1.33333	0	0	39.6	0	0	0	3.14286	0	0	0	0	0	0	0	0	0	0	0	0	0	0	0	0	0	14.3	0	0	0	5.6	0	0	0	0	4.9	0	0	0	0	0	0	0	0	0	0	0	0	0
Cluster1596: Anaerostipes caccae	0	0	0	0	0	0	0	0	0	0	0	0	0	84.4444	0	0	0	0	0	0	0	0	0	0	0	0	0	0	0	0	0	0	0	0	0	0	0	0	0	0	0	0	0	0	0	0	0	0	0
Cluster1603: unnamed butyrate-producing bacterium SS3/4	0	0	0	0	8.2	0	0	0	1	0	0	0	0	0	0	0	11.3	0	0	0	0	2	0	0	0	0	40.6	0	0	0	2	0	0	0	0	3	0	0	0	0	0	0	0	1.2	0	0	0	0	0
motu_linkage_group_383: unknown SpeciesCluster of Clostridia	0	18.9	0	0	0	0	0	0	1	0	0	0	0	0	0	0	1	0	0	0	0	0	0	0	0	0	0	0	0	0	62.8	0	0	0	0	0	0	0	0	0	0	0	0	1	0	0	0	0	0
Cluster1580: unnamed Ruminococcaceae bacterium D16	0	0	0	0	1	0	0	0	1	0	0	0	0	14.125	0	0	15.4444	0	0	0	0	3.25	0	0	0	0	1	0	0	0	1.5	0	0	0	0	0	0	0	0	0	0	0	0	44.3	0	0	0	0	0
motu_linkage_group_696: unknown SpeciesCluster of Clostridiales	0	0	0	0	4.33333	0	0	0	13.1667	0	0	0	0	0	0	0	3.25	0	0	0	0	1	0	0	0	0	1	0	0	0	9.83333	0	0	0	0	42.6667	0	0	0	0	0	0	0	8.16667	0	0	0	0	0
motu_linkage_group_636: unknown SpeciesCluster of Oscillospiraceae	0	0	0	0	0	0	0	0	0	0	0	0	0	0	0	0	0	0	0	0	0	0	0	0	0	0	0	0	0	0	50.2857	0	0	0	0	28.5	0	0	0	0	0	0	0	1.66667	0	0	0	0	0
Cluster1481: unclassified Fusobacterium	0	0	0	0	0	0	0	0	0	0	0	0	0	0	0	0	0	0	0	0	0	0	0	0	0	0	0	0	0	0	0	0	0	0	0	0	0	0	0	0	0	0	0	0	0	0	0	0	0
Cluster1629: Eubacterium ventriosum	0	1	0	0	28.9	0	0	0	0	0	0	0	0	3.1	0	0	0	0	0	0	0	1.33333	0	0	0	0	10.1	0	0	0	7.2	0	0	0	0	1	0	0	0	0	0	0	0	0	0	0	0	0	0
motu_linkage_group_471: unknown SpeciesCluster of Sutterella	0	0	0	0	0	0	0	0	0	0	0	0	0	0	0	0	0	0	0	0	0	0	0	0	0	0	0	0	0	0	77.5556	0	0	0	0	0	0	0	0	0	0	0	0	0	0	0	0	0	0
Cluster1545: unnamed Clostridium sp. 7_2_43FAA	0	0	0	0	0	0	0	0	0	0	0	0	0	0	0	0	0	0	0	0	0	0	0	0	0	0	0	0	0	0	0	0	0	0	0	0	0	0	0	0	1.5	76.7	0	0	0	0	0	0	0
motu_linkage_group_592: unknown SpeciesCluster of Clostridiales	0	0	0	0	76.1111	0	0	0	0	0	0	0	0	0	0	0	0	0	0	0	0	0	0	0	0	0	1	0	0	0	0	0	0	0	0	0	0	0	0	0	0	0	0	0	0	0	0	0	0
Cluster1097: Bacteroides eggerthii	0	0	0	0	0	0	0	0	0	0	0	0	0	0	0	0	39.3	8.6	7.5	0	0	0	0	0	0	0	0	0	0	0	7.9	0	0	0	0	0	0	0	0	0	0	0	0	12	0	0	0	0	0
motu_linkage_group_415: unknown SpeciesCluster of Clostridiales	0	0	0	0	32.5556	0	0	0	0	0	0	0	0	0	0	0	3.33333	0	0	0	0	0	0	0	0	0	31.7778	0	0	0	2.77778	0	0	0	0	0	0	0	0	0	0	0	0	0	0	0	0	0	0
motu_linkage_group_307: unknown SpeciesCluster of Clostridiales	0	17	0	0	0	0	0	0	0	0	0	0	0	0	0	0	0	0	0	0	0	0	0	0	0	0	0	0	0	0	50.4444	0	0	0	0	0	0	0	0	0	0	0	0	2.57143	0	0	0	0	0
motu_linkage_group_517: unknown SpeciesCluster of Clostridiales	0	4.77778	0	0	29.8889	0	0	0	1	0	0	0	0	0	0	0	0	0	0	0	0	0	0	0	0	0	23.2222	0	0	0	3.77778	1	0	0	0	0	0	0	0	0	0	0	0	0	0	0	0	0	0
Cluster386: Enterobacter cloacae	0	0	0	0	0	0	0	0	0	0	0	0	0	0	0	0	0	0	0	0	0	0	0	0	0	0	0	0	0	0	0	0	0	0	0	2.7	0	0	0	0	0	0	0	0	0	0	0	0	0
Cluster1261: Veillonella parvula	0	0	0	0	0	0	0	0	1	0	0	0	0	6.27273	0	0	0	0	1.5	3.875	0	0	0	0	0	0	1.75	0	0	0	1	0	0	46.3846	0	0	0	0	0	0	0	1	0	0	0	0	0	0	0
motu_linkage_group_551: unknown SpeciesCluster of Clostridiales	0	0	0	0	12.125	0	0	0	1	0	0	0	0	0	0	0	5	0	0	0	0	1.5	0	0	0	0	6.25	0	0	0	0	0	0	0	0	2	0	0	0	0	0	0	0	4.875	0	0	0	0	0
motu_linkage_group_491: unknown SpeciesCluster of Alistipes	0	0	0	0	0	0	0	0	9.375	0	0	0	0	21	0	0	6.375	0	0	0	0	0	0	0	0	0	0	0	0	0	7.85714	0	0	0	0	0	0	0	0	0	0	0	0	18.375	0	0	0	0	0
Cluster1096: Bacteroides caccae	0	1.16667	0	0	0	0	0	0	6.6	0	4.11111	2	0	0	0	0	1.4	0	0	0	0	0	0	0	0	0	0	0	0	0	5.8	1	0	0	0	0	0	0	0	1	0	0	0	1.33333	0	0	0	0	0
Cluster1395: Streptococcus constellatus	0	0	0	0	0	0	0	0	0	0	0	0	0	1.66667	0	0	0	0	0	0	0	0	0	0	0	0	0	0	0	0	0	0	0	0	0	0	0	0	0	0	0	33	0	0	0	0	0	0	0
Cluster1406: Streptococcus mitis	0	0	0	0	0	6.4	0	0	0	0	0	0	0	0	0	14	0	0	0	2.8	0	0	0	0	2	0	0	0	0	0	0	0	0	0	0	0	0	0	15	0	1	9	0	0	0	1.5	0	0	2.33333
Cluster1402: Streptococcus mitis	0	0	0	1	0	8.42857	0	0	0	0	0	0	0	0	0	6	0	0	0	4.42857	0	0	0	0	0	0	0	2.75	0	0	0	0	0	0	0	0	0	0	15.125	0	1.66667	2.5	0	0	0	3.66667	2	0	6.375
Cluster1570: Anaerotruncus colihominis	0	0	0	0	2	0	0	0	1	0	0	0	0	33.4	0	0	0	0	0	0	0	1	0	0	0	0	1.4	0	0	0	1	0	0	0	0	3.8	0	0	0	0	0	0	0	2.66667	0	0	0	0	0
motu_linkage_group_217: unknown SpeciesCluster of Clostridiales	0	0	0	0	0	0	0	0	0	0	0	0	0	0	0	0	0	0	0	0	0	0	0	0	0	0	0	0	0	0	54.7	0	0	0	0	0	0	0	0	0	0	0	0	0	0	0	0	0	0
Cluster1099: Bacteroides clarus	0	0	0	0	45.1	0	0	0	0	0	0	0	0	0	0	0	0	0	0	0	0	0	0	0	0	0	0	0	0	0	2.16667	0	0	0	0	0	0	0	0	0	0	0	0	7	0	0	0	0	0
Cluster966: Gardnerella vaginalis	0	0	0	0	0	0	0	0	0	0	0	0	0	0	0	0	0	0	0	0	0	0	0	0	0	0	0	0	0	6.36364	0	0	0	0	0	0	0	0	0	8.5	0	0	0	0	0	0	0	0	0
Cluster1633: Roseburia hominis	0	1.2	0	0	13.7	0	0	0	2.85714	0	0	0	0	0	0	0	3	0	0	0	0	5.6	0	0	0	0	1	0	0	0	2.66667	0	0	0	0	5.55556	0	0	0	0	0	0	0	6	0	0	0	0	0
Cluster436: Neisseria mucosa	0	0	0	0	0	0	0	0	0	0	0	0	0	0	0	0	0	0	0	0	0	0	0	0	0	0	0	0	0	0	0	0	0	0	0	0	0	0	0	0	0	0	0	0	0	0	0	0	0
motu_linkage_group_437: unknown SpeciesCluster of Sutterellaceae	0	0	0	0	0	0	0	0	0	0	0	0	0	0	0	0	48.2	0	0	0	0	0	0	0	0	0	0	0	0	0	0	0	0	0	0	3	0	0	0	0	0	0	0	0	0	0	0	0	0
Cluster1403: Streptococcus mitis	0	0	0	1	0	5.6	0	0	0	0	0	0	0	0	0	0	0	0	0	1.75	0	0	0	0	3	0	0	1.66667	0	0	0	0	0	0	0	0	0	0	13.8	0	2.8	4.5	0	0	0	5	1.4	0	5.5
Cluster1404: Streptococcus mitis	0	0	0	1	0	4.75	0	0	0	0	0	0	0	0	0	2	0	0	0	4.4	0	0	0	0	0	0	0	3.5	0	0	0	0	0	0	0	0	0	0	14.4	0	5	3	0	0	0	2.5	0	0	4.4
Cluster385: Enterobacter cloacae	0	0	0	0	0	0	0	0	0	0	0	0	0	0	0	0	0	0	0	0	0	0	0	0	0	0	0	0	0	0	0	0	0	0	0	0	0	0	0	0	0	0	0	0	0	0	0	0	0
Cluster1401: Streptococcus pseudopneumoniae	0	0	0	1.5	0	9.6	0	0	0	0	0	0	0	0	0	0	0	0	0	1.5	0	0	0	0	0	0	0	1	0	0	0	0	0	0	0	0	0	0	14.75	0	3	0	0	0	0	6	4.5	0	3
motu_linkage_group_334: unknown SpeciesCluster of Clostridiales	0	1	0	0	0	0	0	0	0	0	0	0	0	0	0	0	0	0	0	0	0	0	0	0	0	0	46.7778	0	0	0	0	0	0	0	0	0	0	0	0	0	0	0	0	0	0	0	0	0	0
Cluster1619: [Ruminococcus] obeum	0	0	0	0	19	0	0	0	1.66667	0	0	0	0	0	0	0	5	0	0	0	0	0	0	0	0	0	4.125	0	0	0	5.14286	0	0	0	0	2.75	0	0	0	0	0	0	0	1.5	0	0	0	0	0
motu_linkage_group_712: unknown SpeciesCluster of Peptostreptococcaceae	0	0	0	0	12	0	0	0	0	0	0	0	0	8.44444	0	0	1.42857	0	0	0	0	0	0	0	0	0	0	0	0	0	3.75	0	0	0	0	1	0	0	0	0	0	0	0	0	0	0	0	0	0
Cluster1659: Phascolarctobacterium succinatutens	0	0	0	0	0	0	0	0	0	0	0	0	0	0	0	0	0	0	0	0	0	0	0	0	0	0	0	0	0	0	0	0	0	0	0	0	0	0	0	0	0	0	0	47.125	0	0	0	0	0
Cluster1418: Streptococcus infantis	0	0	0	0	0	2	0	0	0	0	0	0	0	0	0	0	0	0	0	3	0	0	0	0	0	0	0	1.5	0	0	0	0	0	1	0	0	0	0	11.25	0	14.5	1	0	0	0	0	0	0	0
Cluster392: unnamed Citrobacter sp. 30_2	0	0	0	0	0	0	0	0	0	0	0	0	0	38.5	0	0	0	0	0	0	0	0	0	0	0	0	0	0	0	0	0	0	0	0	0	0	0	0	0	0	0	0	0	0	0	0	0	0	0
motu_linkage_group_209: unknown SpeciesCluster of Firmicutes	0	0	0	0	0	0	0	0	0	0	0	0	0	0	0	0	0	0	0	0	0	0	0	0	0	0	0	0	0	0	42.9	0	0	0	0	0	0	0	0	0	0	0	0	0	0	0	0	0	0
motu_linkage_group_600: unknown SpeciesCluster of Clostridiales	0	1	0	0	1.8	0	0	0	0	0	0	0	0	0	0	0	1.5	0	0	0	0	0	0	0	0	0	0	0	0	0	1.2	1.5	0	0	0	0	0	0	0	0	0	0	0	0	0	0	0	0	0
Cluster1256: Ureaplasma parvum	0	0	0	0	0	0	0	0	1	0	0	0	4.22222	0	0	0	0	0	0	0	0	0	0	0	0	0	0	0	0	1	0	0	0	0	0	0	0	0	0	26.4444	0	0	0	0	0	0	0	0	0
motu_linkage_group_30: Sutterella wadsworthensis	0	0	0	0	0	0	0	0	0	0	0	0	0	0	0	0	0	0	0	0	0	11.5714	0	0	0	0	0	0	0	0	0	0	0	0	0	0	0	0	0	0	0	0	0	0	0	0	0	0	0
Cluster474: Achromobacter xylosoxidans	46.8182	0	0	1	0	0	0	1.16667	1.33333	0	1	0	0	0	0	0	0	0	0	0	1.33333	0	0	0	0	1.75	2	1.83333	1.5	0	1.6	0	0	1.5	1	1	0	0	1	1.5	0	1.6	1.375	1	0	1	1.28571	0	1
motu_linkage_group_190: unknown SpeciesCluster of Eubacterium	0	0	0	0	4.9	0	0	0	0	0	0	0	0	0	0	0	0	0	0	0	0	0	0	0	0	0	32.7778	0	0	0	4	0	0	0	0	0	0	0	0	0	0	0	0	0	0	0	0	0	0
motu_linkage_group_703: unknown SpeciesCluster of Coriobacteriaceae	0	2	0	0	0	0	0	0	0	0	0	0	0	0	0	0	0	0	0	0	0	0	0	0	0	0	24.3333	0	0	0	12.4286	0	0	0	0	0	0	0	0	0	0	0	0	1	0	0	0	0	0
Cluster1579: Pseudoflavonifractor capillosus	0	1.33333	0	0	2.57143	0	0	0	2.25	0	0	0	0	9.75	0	0	5.44444	0	0	0	0	3	0	2.5	0	0	2	0	0	0	2.2	0	0	0	0	1.5	0	0	0	0	0	0	0	5	0	0	0	0	0
Cluster1573: Clostridium leptum	0	2.5	0	0	3	0	0	0	1.5	0	0	0	0	0	0	0	1.8	0	0	0	0	1.75	0	0	0	0	1.4	0	0	0	7.3	0	0	0	0	3.375	0	0	0	0	0	0	0	3.5	0	0	0	0	0
Cluster813: Collinsella intestinalis	0	0	0	0	0	0	0	0	21	0	0	0	0	0	0	0	0	0	0	0	0	0	0	0	0	0	19.2	0	0	0	0	0	0	0	0	0	0	0	0	0	0	0	0	0	0	0	0	0	0
Cluster468: Parasutterella excrementihominis	0	0	0	0	0	0	0	0	1	0	0	0	0	0	0	0	0	0	0	0	0	0	0	0	0	0	25.2	0	0	0	1.33333	0	0	0	0	3.33333	0	0	0	0	0	0	0	3	0	0	0	0	0
motu_linkage_group_394: unknown SpeciesCluster of Clostridiales	0	0	0	0	5.5	0	0	0	2.57143	0	0	0	0	0	0	0	0	0	0	0	0	0	0	0	0	0	0	0	0	0	0	0	0	0	0	0	0	0	0	0	0	0	0	0	0	0	0	0	0
motu_linkage_group_486: unknown SpeciesCluster of Lachnospiraceae	0	0	0	0	0	0	0	0	0	0	0	0	0	0	0	0	0	0	0	0	0	0	0	0	0	0	34.4	0	0	0	1.875	0	0	0	0	0	0	0	0	0	0	0	0	0	0	0	0	0	0
Cluster320: Aggregatibacter segnis	0	0	0	0	0	0	0	0	0	0	0	0	0	0	0	0	0	0	0	0	0	0	0	0	0	0	0	0	0	0	0	0	0	0	0	0	0	0	0	0	0	0	0	0	0	0	0	0	0
Cluster1599: unnamed Clostridiales bacterium 1_7_47FAA	0	0	0	0	0	0	0	0	0	0	0	0	0	32.9	0	0	0	0	0	0	0	0	0	0	0	0	0	0	0	0	0	0	0	0	0	0	0	0	0	0	0	0	0	1	0	0	0	0	0
Cluster823: Propionibacterium acnes	0	0	0	0	0	1	4.55556	0	0	0	0	1.75	0	1	0	0	0	0	0	1	0	0	0	0	0	0	0	1	0	0	0	1.33333	10.0833	1.16667	0	0	1.66667	1.55556	1.5	0	0	0	0	0	0	0	0	0	0
Cluster388: Enterobacter asburiae	0	0	0	0	0	0	0	0	0	0	0	0	0	0	0	0	0	0	0	0	0	0	0	0	0	0	0	0	0	0	0	0	0	0	0	0	0	0	0	0	0	0	0	0	0	0	0	0	0
motu_linkage_group_701: unknown SpeciesCluster of Clostridiales	0	1.5	0	0	4.85714	0	0	0	3.125	0	0	0	0	0	0	0	1.5	0	0	0	0	3.125	0	0	0	0	1.5	0	0	0	3	0	0	0	0	3.4	0	0	0	0	0	0	0	0	0	0	0	0	0
Cluster965: Gardnerella vaginalis	0	2	0	0	0	0	0	0	0	0	0	0	0	0	0	0	0	0	0	0	15.5	0	0	0	0	0	0	0	0	0	0	0	0	0	0	0	0	0	0	0	0	0	0	0	0	0	0	0	0
motu_linkage_group_145: unknown SpeciesCluster of Clostridiales	0	0	0	0	0	0	0	0	0	0	0	0	0	0	0	0	0	0	0	0	0	0	0	0	0	0	0	0	0	0	1	0	0	0	0	0	0	0	0	0	0	0	0	0	0	0	0	0	0
Cluster1398: Streptococcus gordonii	0	0	0	0	0	3	0	0	0	0	0	0	0	0	0	4	0	0	0	0	0	0	0	0	0	0	0	0	0	0	0	0	3.66667	0	0	0	0	0	4	0	15	0	0	0	0	0	3.5	0	0
motu_linkage_group_218: unknown SpeciesCluster of Firmicutes	0	0	0	0	0	0	0	0	0	0	0	0	0	0	0	0	0	0	0	0	0	0	0	0	0	0	0	0	0	0	0	0	0	0	0	0	0	0	0	0	0	0	0	0	0	0	0	0	0
Cluster1058: Prevotella timonensis	0	0	0	0	0	0	0	0	0	0	0	0	0	0	0	0	0	0	0	0	2.6	0	0	0	0	0	0	0	0	0	0	0	0	0	0	1	0	0	0	0	0	0	0	0	0	0	0	0	0
motu_linkage_group_195: unknown SpeciesCluster of Bacteroidales	0	0	0	0	12.1	0	0	0	0	0	0	0	0	17.8	0	0	0	0	0	0	0	0	0	0	0	0	0	0	0	0	0	0	0	0	0	2.3	0	0	0	0	0	0	0	0	0	0	0	0	0
motu_linkage_group_431: Odoribacter splanchnicus	0	0	0	0	8.9	0	0	0	1.5	0	0	0	0	3	0	0	0	0	0	0	0	0	0	0	0	0	0	0	0	0	2.83333	0	0	0	0	1.25	0	0	0	0	0	0	0	1.6	0	0	0	0	0
motu_linkage_group_342: unknown SpeciesCluster of Firmicutes	0	0	0	0	0	0	0	0	0	0	0	0	0	0	0	0	0	0	0	0	0	0	0	0	0	0	0	0	0	0	31.4444	0	0	0	0	0	0	0	0	0	0	0	0	0	0	0	0	0	0
Cluster387: Enterobacter cancerogenus	0	0	0	0	0	0	0	0	0	0	0	0	0	0	0	0	0	0	0	0	0	0	0	0	0	0	0	0	0	0	0	0	0	0	0	0	0	0	0	0	0	0	0	0	0	0	0	0	0
motu_linkage_group_460: unknown SpeciesCluster of Clostridiales	0	0	0	0	9.14286	0	0	0	11.8571	0	0	0	0	0	0	0	0	0	0	0	0	0	0	0	0	0	0	0	0	0	0	0	0	0	0	0	0	0	0	0	0	0	0	9.85714	0	0	0	0	0
Cluster1397: Streptococcus sanguinis	0	0	0	0	0	0	0	0	0	0	0	0	0	0	0	0	0	0	0	0	0	0	0	0	0	0	1.5	0	0	0	0	0	29.2143	0	0	0	0	0	0	0	0	0	0	0	0	0	0	0	0
Cluster1405: unnamed Streptococcus sp. M334	0	0	0	0	0	7.6	0	0	0	0	0	0	0	0	0	7.5	0	0	0	1.4	0	0	0	0	0	0	0	0	0	0	0	0	0	0	0	0	0	0	3.6	0	2	0	0	0	0	2	0	0	4.5
Cluster1265: Megasphaera genomosp. type_1	0	0	0	0	0	0	0	0	0	0	0	0	0	0	0	0	0	0	0	0	0	0	0	0	0	0	0	0	0	0	0	0	0	0	0	0	0	0	0	30.1	0	0	0	0	0	0	0	0	0
Cluster841: Corynebacterium tuberculostearicum	0	0	0	0	0	0	0	0	0	0	0	0	0	0	8.5	0	0	1.85714	12.6	0	0	0	0	0	0	0	0	0	0	0	0	0	0	0	0	0	0	0	0	0	0	0	0	0	0	1	3.85714	0	0
Cluster878: Actinomyces odontolyticus	0	0	0	0	1.25	0	0	0	1.57143	0	0	0	0	0	0	0	2.4	0	0	0	0	6.6	0	0	0	0	2	0	1.8	0	3.85714	0	0	0	0	2.33333	0	0	0	0	0	0	0	1.33333	0	0	0	0	0
motu_linkage_group_111: unknown SpeciesCluster of Bacteria	0	0	0	0	0	0	0	0	28.5	0	0	0	0	0	0	0	0	0	0	0	0	0	0	0	0	0	0	0	0	0	0	0	0	0	0	0	0	0	0	0	0	0	0	0	0	0	0	0	0
Cluster1105: Bacteroides plebeius	0	0	0	0	0	0	0	0	0	0	0	0	0	0	0	0	0	0	0	0	0	0	0	0	0	0	0	0	0	0	0	0	0	0	0	0	0	0	0	0	0	0	0	28.3	0	0	0	0	0
Cluster92: Methanobrevibacter smithii	0	10.7	0	0	0	0	0	0	0	0	0	0	0	0	0	0	13.7	0	0	0	0	0	0	0	0	0	0	0	0	0	0	0	0	0	0	0	0	0	0	0	0	0	0	3.11111	0	0	0	0	0
motu_linkage_group_646: butyrate-producing bacterium SS3/4	0	0	0	0	2.28571	0	0	0	1.6	0	0	0	0	0	0	0	4.28571	0	0	0	0	7.57143	0	0	0	0	5.57143	0	0	0	0	0	0	0	0	0	0	0	0	0	0	0	0	1	0	0	0	0	0
Cluster1410: Streptococcus oralis	0	0	0	0	0	0	0	0	0	0	0	0	0	0	0	5.75	0	0	0	3	0	0	0	0	0	0	0	0	0	0	0	0	0	0	0	0	0	0	4.25	0	11	0	0	0	0	0	0	0	1
Cluster394: Salmonella enterica	0	0	0	0	0	0	0	0	0	0	0	0	0	0	0	0	0	0	0	0	0	0	0	0	0	0	0	0	0	0	0	0	0	0	0	0	0	0	0	0	0	0	0	0	0	0	0	0	0
motu_linkage_group_568: unknown SpeciesCluster of Bacteria	0	2.33333	0	0	3.4	0	0	0	0	0	0	0	0	0	0	0	0	0	0	0	0	0	0	0	0	0	10.8	0	0	0	2.5	0	0	0	0	0	0	0	0	0	0	0	0	4.375	0	0	0	0	0
motu_linkage_group_282: unknown SpeciesCluster of Firmicutes	0	2.25	0	0	0	0	0	0	0	0	0	0	0	0	0	0	0	0	0	0	0	0	0	0	0	0	0	0	0	0	22.8	0	0	0	0	0	0	0	0	0	0	0	0	0	0	0	0	0	0
Cluster1269: Clostridium ramosum	0	0	0	0	0	0	0	0	0	0	0	0	0	11.3	0	0	0	0	0	0	0	0	0	0	0	0	0	0	0	0	0	0	0	0	0	3.18182	0	0	0	0	0	0	0	6.7	0	0	0	0	0
Cluster1407: unnamed Streptococcus sp. M143	0	0	0	0	0	2	0	0	0	0	0	0	0	0	0	12	0	0	0	1.66667	0	0	0	0	0	0	0	0	0	0	0	0	0	0	0	0	0	0	6.5	0	0	0	0	0	0	0	0	0	0
Cluster1419: Streptococcus peroris	0	0	0	0	0	0	0	0	0	0	0	0	0	0	0	0	0	0	0	0	0	0	0	0	0	0	0	0	0	0	0	0	0	5.125	0	0	0	0	1.33333	0	1.5	0	0	0	0	0	0	0	0
motu_linkage_group_379: unknown SpeciesCluster of Prevotella	0	0	0	0	0	0	0	0	0	0	0	0	0	0	0	0	0	0	0	0	0	0	0	0	0	0	0	0	0	0	0	0	0	0	0	0	0	0	0	0	0	0	0	23.4	0	0	0	0	0
Cluster458: Stenotrophomonas maltophilia	0	0	0	1.33333	0	0	0	1.66667	0	0	0	1.5	0	0	0	0	0	0	0	0	1.66667	0	0	0	1.5	1.33333	0	1	1	0	0	0	0	2	0	0	0	0	1.33333	0	0	0	1	0	0	0	1	0	0
Cluster1071: Prevotella disiens	0	0	0	0	0	0	0	0	0	0	0	0	0	0	0	0	0	0	0	0	0	0	0	0	0	0	0	0	0	0	0	0	0	0	0	0	0	0	0	0	0	0	0	0	0	0	0	0	0
motu_linkage_group_734: unknown SpeciesCluster of Alistipes	0	0	0	0	0	0	0	0	0	0	0	0	0	22.6	0	0	0	0	0	0	0	0	0	0	0	0	0	0	0	0	0	0	0	0	0	0	0	0	0	0	0	0	0	0	0	0	0	0	0
Cluster1081: Prevotella copri	0	0	0	0	0	0	0	0	0	0	0	0	0	0	0	0	0	0	0	0	0	0	0	0	0	0	0	0	0	0	0	3	0	0	0	0	0	0	0	0	0	0	0	19.5	0	0	0	0	0
Cluster1270: Clostridium spiroforme	0	0	0	0	1	0	0	0	1	0	0	0	0	11.4	0	0	0	0	0	0	0	0	0	0	0	0	3.66667	0	0	0	2	0	0	0	0	1	0	0	0	0	0	0	0	0	0	0	0	0	0
motu_linkage_group_251: unknown SpeciesCluster of Acidaminococcaceae	0	0	0	0	0	0	0	0	0	0	0	0	0	0	0	0	0	0	0	0	0	0	0	0	0	0	0	0	0	0	0	0	0	0	0	22.2222	0	0	0	0	0	0	0	0	0	0	0	0	0
Cluster398: Citrobacter rodentium	0	0	0	0	0	0	0	0	0	0	0	0	0	0	0	0	0	0	0	0	0	0	0	0	0	0	0	0	0	0	0	0	0	0	0	0	0	0	0	0	0	0	0	0	0	0	0	0	0
Cluster1617: Blautia hansenii	0	0	0	0	0	0	0	0	0	0	0	0	0	21.4	0	0	0	0	0	0	0	0	0	0	0	0	0	0	0	0	0	0	0	0	0	0	0	0	0	0	0	0	0	0	0	0	0	0	0
motu_linkage_group_270: unknown SpeciesCluster of Ruminococcus	0	0	0	0	0	0	0	0	0	0	0	0	0	0	0	0	0	0	0	0	0	8.71429	0	0	0	0	0	0	0	0	0	1	0	0	0	11.4286	0	0	0	0	0	0	0	0	0	0	0	0	0
Cluster1297: Turicibacter sanguinis	0	0	0	0	0	0	0	0	0	0	0	0	0	0	0	0	0	0	0	0	0	0	0	0	0	0	0	0	0	0	0	0	0	0	0	0	0	0	0	0	0	0	0	0	0	0	0	0	0
motu_linkage_group_120: unknown SpeciesCluster of Firmicutes	0	0	0	0	0	0	0	0	0	0	0	0	0	0	0	0	0	0	0	0	0	0	0	0	0	0	0	0	0	0	21.1	0	0	0	0	0	0	0	0	0	0	0	0	0	0	0	0	0	0
Cluster397: Citrobacter koseri	0	0	0	0	0	0	0	0	0	0	0	0	0	0	0	0	0	0	0	0	0	0	0	0	0	0	0	0	0	0	0	0	0	0	0	0	0	0	0	0	0	0	0	0	0	0	0	0	0
Cluster1416: Streptococcus infantis	0	0	0	0	0	0	0	0	0	0	0	0	0	0	0	7.5	0	0	1.5	4	0	0	0	0	0	0	0	0	0	0	0	0	0	0	0	0	0	0	1	0	1	0	0	0	0	0	0	0	0
motu_linkage_group_430: unknown SpeciesCluster of Clostridia	0	19	0	0	0	0	0	0	0	0	0	0	0	0	0	0	0	0	0	0	0	0	0	0	0	0	0	0	0	0	0	1.5	0	0	0	0	0	0	0	0	0	0	0	0	0	0	0	0	0
Cluster752: unnamed Desulfovibrio sp. 3_1_syn3	0	20.5	0	0	0	0	0	0	0	0	0	0	0	0	0	0	0	0	0	0	0	0	0	0	0	0	0	0	0	0	0	0	0	0	0	0	0	0	0	0	0	0	0	0	0	0	0	0	0
motu_linkage_group_452: unknown SpeciesCluster of Clostridiales	0	0	0	0	10.8889	0	0	0	0	0	0	0	0	0	0	0	1	0	0	0	0	0	0	0	0	0	5.55556	0	0	0	0	0	0	0	0	2.25	0	0	0	0	0	0	0	0	0	0	0	0	0
motu_linkage_group_70: Dialister invisus	0	0	0	0	0	0	0	0	0	0	0	0	0	0	0	0	0	0	0	0	0	15.1	0	0	0	0	0	0	0	0	0	0	0	0	0	0	0	0	0	0	0	0	0	0	0	0	0	0	0
motu_linkage_group_481: unknown SpeciesCluster of Firmicutes	0	1.2	0	0	0	0	0	0	0	0	0	0	0	0	0	0	6.3	0	0	0	0	1.83333	0	0	0	0	6	0	0	0	1.85714	0	0	0	0	0	0	0	0	0	0	0	0	0	0	0	0	0	0
Cluster319: Aggregatibacter aphrophilus	0	0	0	0	0	0	0	0	0	0	0	0	0	0	0	0	0	0	0	0	0	0	0	0	0	0	0	0	0	0	0	0	0	0	0	0	0	0	0	0	0	0	0	0	0	0	0	0	0
Cluster1281: Holdemania filiformis	0	2	0	0	0	0	0	0	2	0	0	0	0	0	0	0	2.5	0	0	0	0	2	0	0	0	0	1.8	0	0	0	0	0	0	0	0	0	0	0	0	0	0	0	0	4.5	0	0	0	0	0
Cluster1076: Prevotella bivia	0	0	0	0	0	0	0	0	0	0	0	0	0	0	0	0	0	0	0	0	0	0	0	0	0	0	0	0	0	0	0	0	0	0	0	0	0	0	0	0	0	0	0	0	0	0	0	0	0
Cluster1503: Finegoldia magna	0	0	0	0	0	0	0	0	0	0	0	0	0	10.4	0	0	0	0	0	0	1.25	0	0	0	0	0	0	0	0	0	0	0	0	0	0	0	0	0	0	0	0	0	0	0	0	0	0	0	0
motu_linkage_group_205: unknown SpeciesCluster of Clostridia	1	0	0	0	0	0	0	0	15.8571	0	0	0	0	0	0	0	1	0	0	0	0	0	0	0	0	0	0	0	0	0	0	0	0	0	0	0	0	0	0	0	0	0	0	0	0	0	0	0	0
motu_linkage_group_224: unknown SpeciesCluster of Clostridia	0	16.5	0	0	0	0	0	0	0	0	0	0	0	0	0	0	0	0	0	0	0	0	0	0	0	0	0	0	0	0	0	0	0	0	0	0	0	0	0	0	0	0	0	0	0	0	0	0	0
motu_linkage_group_4: unknown SpeciesCluster of Brachyspira	0	3.57143	0	0	0	0	0	0	12.625	0	0	0	0	0	0	0	0	0	0	0	0	0	0	0	0	0	0	0	0	0	0	0	0	0	0	0	0	0	0	0	0	0	0	0	0	0	0	0	0
motu_linkage_group_142: unknown SpeciesCluster of Firmicutes	0	0	0	0	0	0	0	0	0	0	0	0	0	0	0	0	0	0	0	0	0	0	0	0	0	0	0	0	0	0	15.8	0	0	0	0	0	0	0	0	0	0	0	0	0	0	0	0	0	0
motu_linkage_group_771: unknown SpeciesCluster of Clostridiales	0	0	0	0	0	0	0	0	0	0	0	0	0	0	0	0	0	0	0	0	0	0	0	0	0	0	0	0	0	0	0	0	0	0	0	0	0	0	0	0	0	0	0	15.6667	0	0	0	0	0
motu_linkage_group_644: unknown SpeciesCluster of Clostridiales	0	0	0	0	0	0	0	0	0	0	0	0	0	0	0	0	0	0	0	0	0	0	0	0	0	0	0	0	0	0	0	0	0	0	0	0	0	0	0	0	0	0	0	15.4	0	0	0	0	0
Cluster830: Corynebacterium amycolatum	0	0	0	0	0	0	1.4	0	0	0	0	0	0	4.33333	8.3	0	0	0	0	0	0	0	0	0	0	0	0	0	0	0	1.25	0	0	0	0	0	0	0	0	0	0	0	0	0	0	0	0	0	0
Cluster1399: unnamed Streptococcus sp. oral taxon 056	0	0	0	0	0	0	0	0	0	0	0	0	0	0	0	0	0	0	0	0	0	0	0	0	0	0	0	0	0	0	0	0	15	0	0	0	0	0	0	0	0	0	0	0	0	0	0	0	0
Cluster1264: unnamed Veillonella sp. oral taxon 780	0	0	0	0	0	0	0	0	0	0	0	0	0	0	0	0	0	0	0	12.9	0	0	0	0	0	0	0	0	0	0	0	0	0	0	0	0	0	0	0	0	0	2	0	0	0	0	0	0	0
Cluster1373: Streptococcus mutans	0	0	0	0	1	0	0	0	0	0	0	0	0	0	0	0	0	0	0	0	0	0	0	0	0	0	0	0	0	0	0	0	0	0	0	0	0	0	0	0	0	0	0	0	0	0	0	0	0
motu_linkage_group_302: unknown SpeciesCluster of Firmicutes	0	2	0	0	12.1	0	0	0	0	0	0	0	0	0	0	0	0	0	0	0	0	0	0	0	0	0	0	0	0	0	0	0	0	0	0	0	0	0	0	0	0	0	0	0	0	0	0	0	0
motu_linkage_group_85: unknown SpeciesCluster of Firmicutes	0	0	0	0	0	0	0	0	0	0	0	0	0	0	0	0	0	0	0	0	0	0	0	0	0	0	0	0	0	0	12.5	1.33333	0	0	0	0	0	0	0	0	0	0	0	0	0	0	0	0	0
motu_linkage_group_434: unknown SpeciesCluster of Firmicutes	0	0	0	0	0	0	0	0	0	0	0	0	0	0	0	0	12.7778	0	0	0	0	0	0	0	0	0	0	0	0	0	1	0	0	0	0	0	0	0	0	0	0	0	0	0	0	0	0	0	0
Cluster399: Klebsiella variicola/pneumoniae	0	0	0	0	0	0	0	0	0	0	0	0	0	0	0	0	0	0	0	0	0	0	0	0	0	0	0	0	0	0	0	0	0	0	0	0	0	0	0	0	0	0	0	0	0	0	0	0	0
Cluster880: Actinomyces viscosus	0	0	0	0	1.33333	0	0	0	0	0	0	0	0	0	0	0	1	0	0	0	0	2.5	0	0	0	0	1	0	0	0	2	0	0	0	0	1	0	0	0	0	0	0	0	0	0	0	0	0	0
Cluster1440: Lactobacillus jensenii	0	0	0	0	0	0	0	0	0	0	0	0	0	0	0	0	0	11	0	0	0	0	0	0	0	0	0	0	0	1	0	0	0	0	0	0	0	0	0	0	0	0	0	0	0	0	0	0	0
Cluster1411: Streptococcus oralis	0	0	0	0	0	0	0	0	0	0	0	0	0	0	0	2	0	0	0	4.5	0	0	0	0	0	0	0	0	0	0	0	0	0	0	0	0	0	0	4.5	0	0	0	0	0	0	0	0	0	0
Cluster1413: unnamed Streptococcus sp. oral taxon 071	0	0	0	0	0	2.5	0	0	0	0	0	0	0	0	0	0	0	0	0	5	0	0	0	0	0	0	0	0	0	0	0	0	0	0	0	0	0	0	3	0	1.5	0	0	0	0	0	0	0	0
motu_linkage_group_634: unknown SpeciesCluster of Bacteria	0	0	0	0	5.14286	0	0	0	1.33333	0	0	0	0	0	0	0	1	0	0	0	0	0	0	0	0	0	3.16667	0	0	0	0	0	0	0	0	0	0	0	0	0	0	0	0	2.33333	0	0	0	0	0
motu_linkage_group_586: unknown SpeciesCluster of Eubacterium	0	0	0	0	0	0	0	0	0	0	0	0	0	0	0	0	2	0	0	0	0	0	0	0	0	0	0	0	0	0	0	0	0	0	0	0	0	0	0	0	0	0	0	0	0	0	0	0	0
Cluster825: Propionibacterium freudenreichii	0	1.66667	0	0	0	0	0	0	1	0	0	0	0	0	0	0	0	0	0	0	0	0	0	0	0	0	0	0	0	0	9.6	0	0	0	0	0	0	0	0	0	0	0	0	0	0	0	0	0	0
Cluster1369: Lactococcus lactis	0	0	0	0	8.44444	0	0	0	0	0	0	0	0	1.66667	0	0	0	0	0	0	0	0	0	0	0	0	0	0	0	0	0	0	0	0	0	1	0	0	0	0	0	0	0	0	0	1	0	0	0
motu_linkage_group_161: unknown SpeciesCluster of unknown kingdom	0	0	0	0	0	0	0	0	0	0	0	0	0	0	0	0	0	0	0	0	0	0	0	0	0	0	0	0	0	0	12.1	0	0	0	0	0	0	0	0	0	0	0	0	0	0	0	0	0	0
Cluster1311: Staphylococcus capitis	0	0	0	1	0	0	0	0	0	0	0	0	0	0	0	0	0	0	0	0	0	0	0	0	0	0	0	0	0	0	0	0	0	0	0	0	0	9	0	0	0	0	0	0	0	0	0	1.66667	0
Cluster1396: Streptococcus cristatus	0	0	0	0	0	0	0	0	0	0	0	0	0	0	0	3.5	0	0	0	0	0	0	0	0	0	0	0	0	0	0	0	0	8	0	0	0	0	0	0	0	0	0	0	0	0	0	0	0	0
Cluster1498: Anaerococcus vaginalis	0	0	0	0	0	0	0	0	0	0	0	0	0	7.9	0	0	0	0	0	0	0	0	0	0	0	0	0	0	0	0	0	0	0	0	0	0	0	0	0	0	0	0	0	0	0	0	0	0	0
Cluster402: Enterobacter cloacae	0	0	0	0	0	0	0	0	0	0	0	0	0	0	0	0	0	0	0	0	0	0	0	0	0	0	0	0	0	0	0	0	0	0	0	0	0	0	0	0	0	0	0	0	0	0	0	0	0
Cluster444: Neisseria cinerea	0	0	0	0	0	0	0	0	0	0	0	0	0	0	0	0	0	0	0	0	0	0	0	0	0	0	0	0	0	0	0	0	0	0	0	0	0	0	1.66667	0	0	0	0	0	0	0	0	0	4
Cluster231: Pseudomonas fluorescens	0	0	0	1.33333	0	0	0	0	0	0	0	0	0	0	0	0	0	0	0	0	0	0	0	0	1	1.5	0	0	0	0	0	0	0	2	0	0	0	0	0	0	0	1	0	0	0	0	0	0	0
Cluster1412: Streptococcus sanguinis	0	0	0	0	0	0	0	0	0	0	0	0	0	0	0	0	0	0	0	1.33333	0	0	0	0	0	0	0	0	0	0	0	0	0	0	0	0	0	0	3	0	1.5	2	0	0	0	0	0	0	0
Cluster1582: Eubacterium limosum	0	0	0	0	0	0	0	0	0	0	0	0	0	0	0	0	0	0	0	0	0	0	0	0	0	0	0	0	0	0	0	0	0	0	0	0	0	0	0	0	0	0	0	0	0	0	0	0	0
motu_linkage_group_52: unknown SpeciesCluster of Firmicutes	0	0	0	0	0	0	0	0	0	0	0	0	0	0	0	0	0	0	0	0	0	0	0	0	0	0	0	0	0	0	10.3	0	0	0	0	0	0	0	0	0	0	0	0	0	0	0	0	0	0
Cluster395: Salmonella enterica	0	0	0	0	0	0	0	0	0	0	0	0	0	0	0	0	0	0	0	0	0	0	0	0	0	0	0	0	0	0	0	0	0	0	0	0	0	0	0	0	0	0	0	0	0	0	0	0	0
Cluster1300: Gemella haemolysans	0	0	0	0	0	0	0	0	0	0	0	0	0	0	0	0	0	0	0	0	0	0	0	0	0	0	0	0	0	0	0	0	0	0	0	0	0	1	2.2	0	2	0	0	0	0	2.5	0	0	2
motu_linkage_group_244: unknown SpeciesCluster of Firmicutes	0	0	0	0	0	0	0	0	6.6	0	0	0	0	0	0	0	0	0	0	0	0	0	0	0	0	0	0	0	0	0	2.875	0	0	0	0	0	0	0	0	0	0	0	0	0	0	0	0	0	0
Cluster1358: Granulicatella adiacens	0	0	0	0	0	0	0	0	0	0	0	0	0	0	0	0	0	0	0	0	0	0	0	0	0	0	0	0	0	0	0	0	0	0	0	0	0	0	0	0	0	0	0	0	0	0	0	0	6.71429
Cluster1492: Peptoniphilus lacrimalis	0	0	0	0	0	0	0	0	0	0	0	0	0	1.5	0	0	0	0	0	0	0	0	0	0	0	0	0	0	0	0	0	0	0	0	0	0	0	0	0	0	0	0	0	0	0	0	0	0	0
Cluster1502: Anaerococcus lactolyticus	0	0	0	0	0	0	0	0	0	0	0	0	0	0	0	0	0	0	0	0	6.33333	0	0	0	0	0	0	0	0	0	0	0	0	0	0	0	0	0	0	0	0	0	0	0	0	0	0	0	0
Cluster1612: unnamed Lachnospiraceae bacterium 1_4_56FAA	0	0	0	0	0	0	0	0	0	0	0	0	0	3.11111	0	0	1.14286	0	0	0	0	2	0	0	0	0	1	0	0	0	0	0	0	0	0	0	0	0	0	0	0	0	0	0	0	0	0	0	0
motu_linkage_group_562: unknown SpeciesCluster of Bacteroidales	0	0	0	0	0	0	0	0	0	0	0	0	0	0	0	0	0	0	0	0	0	0	0	0	0	0	0	0	0	0	3	0	0	0	0	0	0	0	0	0	0	0	0	1	0	0	0	0	0
motu_linkage_group_373: unknown SpeciesCluster of Bacteria	0	0	0	0	0	0	0	0	1	0	0	0	0	0	0	0	0	0	0	0	0	0	0	0	0	0	0	0	0	0	0	0	0	0	0	0	0	0	0	0	0	0	0	0	0	0	0	0	0
Cluster434: Neisseria flavescens	0	0	0	0	0	0	0	0	0	0	0	0	0	0	0	0	0	0	0	0	0	0	0	0	0	0	0	0	0	0	0	0	0	0	0	0	0	0	0	0	0	0	0	0	0	0	0	0	0
Cluster824: Propionibacterium acnes	0	0	0	0	0	0	0	0	0	0	0	0	0	0	0	0	0	0	0	0	0	0	0	0	0	0	0	0	0	0	0	0	0	0	0	0	0	0	0	0	0	0	0	0	0	0	0	0	0
Cluster1530: Peptostreptococcus stomatis	0	1	0	0	0	0	0	0	0	0	0	0	0	0	0	0	0	0	0	0	0	0	0	0	0	0	0	0	0	0	0	0	0	0	0	0	0	0	0	0	0	0	0	0	0	0	0	0	0
Cluster1622: Blautia hydrogenotrophica	0	0	0	0	1	0	0	0	0	0	0	0	0	0	0	0	1	0	0	0	0	0	0	0	0	0	0	0	0	0	0	0	0	0	0	0	0	0	0	0	0	0	0	5.4	0	0	0	0	0
motu_linkage_group_65: unknown SpeciesCluster of Bacteria	0	7.2	0	0	0	0	0	0	0	0	0	0	0	0	0	0	0	0	0	0	0	0	0	0	0	0	0	0	0	0	0	0	0	0	0	0	0	0	0	0	0	0	0	0	0	0	0	0	0
motu_linkage_group_662: unknown SpeciesCluster of Clostridiales	0	0	0	0	5.57143	0	0	0	0	0	0	0	0	0	0	0	0	0	0	0	0	0	0	0	0	0	1.5	0	0	0	0	0	0	0	0	0	0	0	0	0	0	0	0	0	0	0	0	0	0
Cluster232: Pseudomonas fluorescens	0	0	0	0	0	0	0	0	0	0	0	0	0	0	0	0	0	0	0	0	0	0	0	0	1.5	1.5	0	0	0	0	0	0	0	0	0	0	0	0	0	0	0	2	0	0	0	0	1	0	0
motu_linkage_group_574: unknown SpeciesCluster of Bacteria	0	0	0	0	0	0	0	0	1.66667	0	0	0	0	0	0	0	1	0	0	0	0	0	0	0	0	0	0	0	0	0	0	0	0	0	0	0	0	0	0	0	0	0	0	4.33333	0	0	0	0	0
motu_linkage_group_385: unknown SpeciesCluster of Firmicutes	0	0	0	0	0	0	0	0	0	0	0	0	0	0	0	0	0	0	0	0	0	0	0	0	0	0	0	0	0	0	6	1	0	0	0	0	0	0	0	0	0	0	0	0	0	0	0	0	0
motu_linkage_group_463: unknown SpeciesCluster of Firmicutes	0	0	0	0	0	0	0	0	0	0	0	0	0	0	0	0	0	0	0	0	0	0	0	0	0	0	0	0	0	0	0	0	0	0	0	0	0	0	0	0	0	0	0	6.875	0	0	0	0	0
motu_linkage_group_678: unknown SpeciesCluster of Clostridiales	0	0	0	0	0	0	0	0	0	0	0	0	0	0	0	0	1	0	0	0	0	0	0	0	0	0	0	0	0	0	0	0	0	0	0	0	0	0	0	0	0	0	0	5.8	0	0	0	0	0
motu_linkage_group_691: unknown SpeciesCluster of Lachnospiraceae	0	6.77778	0	0	0	0	0	0	0	0	0	0	0	0	0	0	0	0	0	0	0	0	0	0	0	0	0	0	0	0	0	0	0	0	0	0	0	0	0	0	0	0	0	0	0	0	0	0	0
Cluster442: Neisseria meningitidis	0	0	0	0	0	0	0	0	0	0	0	0	0	0	0	0	0	0	0	0	0	0	0	0	0	0	0	0	0	0	0	0	0	0	0	0	0	0	0	0	0	0	0	0	0	0	0	0	0
motu_linkage_group_495: unknown SpeciesCluster of Bacteroidales	0	0	0	0	0	0	0	0	0	0	0	0	0	0	0	0	1.5	0	0	0	0	0	0	0	0	0	0	0	0	0	1.33333	0	0	0	0	2.625	0	0	0	0	0	0	0	1	0	0	0	0	0
Cluster1309: Staphylococcus warneri	0	0	0	0	0	0	0	0	0	0	0	0	0	0	0	0	0	0	0	0	0	0	0	0	0	0	0	0	0	0	0	0	0	0	0	0	0	0	0	0	0	0	0	0	0	0	0	0	0
Cluster1624: unnamed Lachnospiraceae bacterium 3_1_57FAA_CT1	0	1	0	0	1	0	0	0	0	0	0	0	0	0	0	0	0	0	0	0	0	0	0	0	0	0	0	0	0	0	0	0	0	0	0	0	0	0	0	0	0	0	0	1.6	0	0	0	0	0
Cluster393: Citrobacter youngae	0	0	0	0	0	0	0	0	0	0	0	0	0	1	0	0	0	0	0	0	0	0	0	0	0	0	0	0	0	0	0	0	0	0	0	0	0	0	0	0	0	0	0	0	0	0	0	0	0
Cluster441: Neisseria gonorrhoeae	0	0	0	0	0	0	0	0	0	0	0	0	0	0	0	0	0	0	0	0	0	0	0	0	0	0	0	0	0	0	0	0	0	0	0	0	0	0	1	0	0	0	0	0	0	0	0	0	0
Cluster1408: Streptococcus mitis	0	0	0	0	0	3	0	0	0	0	0	0	0	0	0	0	0	0	0	0	0	0	0	0	0	0	0	0	0	0	0	0	0	0	0	0	0	0	0	0	1	1.5	0	0	0	0	0	0	0
Cluster1493: Peptoniphilus harei	0	0	0	0	0	0	0	0	0	0	0	0	0	1.66667	0	0	0	0	0	0	2.75	0	0	0	0	0	0	0	0	0	0	0	0	0	0	0	0	0	0	0	0	0	0	0	0	0	0	0	0
Cluster883: unnamed Actinomyces sp. oral taxon 448	0	0	0	0	0	0	0	0	0	0	0	0	0	0	0	0	1	0	0	0	0	1.25	0	0	0	0	0	0	0	0	1.4	0	0	0	0	0	0	0	0	0	0	0	0	0	0	0	0	0	0
Cluster1657: Acidaminococcus intestini	0	0	0	0	0	0	0	0	0	0	0	0	0	0	0	0	0	0	0	0	0	0	0	0	0	0	0	0	0	0	0	0	0	0	0	5.22222	0	0	0	0	0	0	0	0	0	0	0	0	0
Cluster1441: Lactobacillus jensenii	0	0	0	0	0	0	0	3.6	0	0	0	0	0	0	0	0	0	0	0	0	0	0	0	0	0	0	0	0	0	0	0	0	0	0	0	0	0	0	0	0	0	0	1.5	0	0	0	0	0	0
Cluster433: Neisseria subflava	0	0	0	0	0	0	0	0	0	0	0	0	0	0	0	0	0	0	0	0	0	0	0	0	0	0	0	0	0	0	0	0	0	0	0	0	0	0	0	0	0	0	0	0	0	0	0	0	0
motu_linkage_group_267: unknown SpeciesCluster of Clostridia	0	0	0	0	0	0	0	0	0	0	0	0	0	0	0	0	0	0	0	0	0	0	0	0	0	0	0	0	0	0	4.88889	0	0	0	0	0	0	0	0	0	0	0	0	0	0	0	0	0	0
Cluster1057: Porphyromonas uenonis	0	0	0	0	0	0	0	0	0	0	0	0	0	1	0	0	1	0	0	0	0	0	0	0	0	0	0	0	0	0	0	0	0	0	0	0	0	0	0	0	0	0	0	0	0	0	0	0	0
motu_linkage_group_121: unknown SpeciesCluster of Firmicutes	0	0	0	0	0	0	0	0	0	0	0	0	0	0	0	0	0	0	0	0	0	0	0	0	0	0	0	0	0	0	4.75	0	0	0	0	0	0	0	0	0	0	0	0	0	0	0	0	0	0
motu_linkage_group_686: unknown SpeciesCluster of Firmicutes	0	0	0	0	0	0	0	0	0	0	0	0	0	0	0	0	0	0	0	0	0	0	0	0	0	0	0	0	0	0	4.75	0	0	0	0	0	0	0	0	0	0	0	0	0	0	0	0	0	0
Cluster435: Neisseria flavescens	0	0	0	0	0	0	0	0	0	0	0	0	0	0	0	0	0	0	0	0	0	0	0	0	0	0	0	0	0	0	0	0	0	0	0	0	0	0	0	0	0	0	0	0	0	0	0	0	0
Cluster1000: Victivallis vadensis	0	0	0	0	0	0	0	0	0	0	0	0	0	0	0	0	0	0	0	0	0	0	0	0	0	0	0	0	0	0	1.66667	0	0	0	0	0	0	0	0	0	0	0	0	3	0	0	0	0	0
Cluster1258: Dialister micraerophilus	0	0	0	0	0	0	0	0	0	0	0	0	0	0	0	0	0	0	0	0	1	0	0	0	0	0	0	0	0	0	0	0	0	0	0	0	0	0	0	0	0	0	0	0	0	0	0	0	0
Cluster1260: Veillonella atypica	0	0	0	0	1	0	0	0	0	0	0	0	0	0	0	0	0	0	0	0	0	0	0	0	0	1	1.5	0	0	0	0	0	0	0	0	0	0	0	0	0	0	0	0	0	0	0	0	0	0
Cluster369: unnamed Rahnella sp. Y9602	0	0	0	0	0	0	0	0	0	0	0	0	0	0	0	0	0	0	0	0	0	0	0	0	0	0	0	0	0	0	0	0	0	4.375	0	0	0	0	0	0	0	0	0	0	0	0	0	0	0
Cluster389: unnamed Enterobacter sp. 638	0	0	0	0	0	0	0	0	0	0	0	0	0	0	0	0	0	0	0	0	0	0	0	0	0	0	0	0	0	0	0	0	0	0	0	0	0	0	0	0	0	0	0	0	0	0	0	0	0
motu_linkage_group_293: unknown SpeciesCluster of Firmicutes	0	0	0	0	0	0	0	0	0	0	0	0	0	0	0	0	1.2	0	0	0	0	0	0	0	0	0	2.11111	0	0	0	0	0	0	0	0	0	0	0	0	0	0	0	0	1	0	0	0	0	0
motu_linkage_group_480: unknown SpeciesCluster of Bacteria	0	0	0	0	0	0	0	0	0	0	0	0	0	0	0	0	0	0	0	0	0	0	0	0	0	0	0	0	0	0	4.25	0	0	0	0	0	0	0	0	0	0	0	0	0	0	0	0	0	0
Cluster1370: Lactococcus lactis	0	0	0	0	2	0	0	0	0	0	0	0	0	0	0	0	0	0	0	0	0	1	0	0	0	0	0	0	0	0	0	0	0	0	0	0	0	0	0	0	0	0	0	0	0	0	0	0	0
motu_linkage_group_550: unknown SpeciesCluster of Clostridiales	0	0	0	0	4	0	0	0	0	0	0	0	0	0	0	0	0	0	0	0	0	0	0	0	0	0	0	0	0	0	0	0	0	0	0	0	0	0	0	0	0	0	0	0	0	0	0	0	0
motu_linkage_group_797: Dialister invisus	0	0	0	0	0	0	0	0	0	0	0	0	0	2	0	0	0	0	0	0	0	0	0	0	0	0	0	0	0	0	0	0	0	0	0	0	0	0	0	0	0	0	0	0	0	0	0	0	0
Cluster1452: Lactobacillus casei	0	0	0	0	1	0	0	0	0	0	0	0	0	0	0	0	0	0	0	0	0	1.71429	0	0	0	0	0	0	0	0	1	0	0	0	0	0	0	0	0	0	0	0	0	0	0	0	0	0	0
motu_linkage_group_567: unknown SpeciesCluster of Clostridiales	0	1.66667	0	0	0	0	0	0	0	0	0	0	0	0	0	0	0	0	0	0	0	0	0	0	0	0	0	0	0	0	0	0	0	0	0	0	0	0	0	0	0	0	0	0	0	0	0	0	0
Cluster396: Salmonella bongori	0	0	0	0	0	0	0	0	0	0	0	0	0	0	0	0	0	0	0	0	0	0	0	0	0	0	0	0	0	0	0	0	0	0	0	0	0	0	0	0	0	0	0	0	0	0	0	0	0
Cluster374: unnamed Enterobacteriaceae bacterium 9_2_54FAA	0	0	0	0	0	0	0	0	0	0	0	0	0	0	0	0	0	0	0	0	0	1	0	0	0	0	0	0	0	0	0	0	0	0	0	0	0	0	0	0	0	0	0	0	0	0	0	0	0
Cluster1095: Bacteroides finegoldii	0	0	0	0	0	0	0	0	2	0	0	0	0	0	0	0	0	0	0	0	0	0	0	0	0	0	0	0	0	0	1.42857	0	0	0	0	0	0	0	0	0	0	0	0	0	0	0	0	0	0
motu_linkage_group_498: unknown SpeciesCluster of Bacteroidales	0	0	0	0	0	0	0	0	0	0	0	0	0	0	0	0	0	0	0	0	0	0	0	0	0	0	0	0	0	0	3.4	0	0	0	0	0	0	0	0	0	0	0	0	0	0	0	0	0	0
motu_linkage_group_529: unknown SpeciesCluster of Firmicutes	0	0	0	0	0	0	0	0	0	0	0	0	0	0	0	0	3.4	0	0	0	0	0	0	0	0	0	0	0	0	0	0	0	0	0	0	0	0	0	0	0	0	0	0	0	0	0	0	0	0
Cluster1448: Lactobacillus ultunensis	0	0	0	0	0	0	0	0	0	0	0	0	0	1	0	0	0	0	0	0	0	0	0	0	0	0	0	0	0	0	0	0	0	0	0	0	0	0	0	0	0	0	0	0	0	0	0	0	0
Cluster1464: Lactobacillus sakei	0	0	0	0	0	0	0	0	0	0	0	0	0	0	0	0	0	0	0	0	0	0	0	0	0	0	0	0	0	0	0	0	0	1.5	0	0	0	0	0	0	0	0	0	0	0	0	0	0	0
motu_linkage_group_652: unknown SpeciesCluster of Clostridiales	0	0	0	0	3.125	0	0	0	0	0	0	0	0	0	0	0	0	0	0	0	0	0	0	0	0	0	0	0	0	0	0	0	0	0	0	0	0	0	0	0	0	0	0	0	0	0	0	0	0
Cluster437: Neisseria sicca/macacae	0	0	0	0	0	0	0	0	0	0	0	0	0	0	0	0	0	0	0	0	0	0	0	0	0	0	0	0	0	0	0	0	0	0	0	0	0	0	0	0	0	0	0	0	0	0	0	0	0
Cluster1495: Peptoniphilus duerdenii	0	0	0	0	0	0	0	0	0	0	0	0	0	0	0	0	0	0	0	0	1	0	0	0	0	0	0	0	0	0	0	0	0	0	0	0	0	0	0	0	0	0	0	0	0	0	0	0	0
Cluster1531: Peptostreptococcus anaerobius	0	1	0	0	0	0	0	0	0	0	0	0	0	0	0	0	0	0	0	0	0	0	0	0	0	0	0	0	0	0	0	0	0	0	0	0	0	0	0	0	0	0	0	0	0	0	0	0	0
Cluster1056: Porphyromonas asaccharolytica	0	0	0	0	0	0	0	0	0	0	0	0	0	0	0	0	0	0	0	0	0	0	0	0	0	0	0	0	0	0	0	0	0	0	0	0	0	0	0	0	0	0	0	0	0	0	0	0	0
Cluster822: Propionibacterium acnes/humerusii	0	0	0	0	0	0	0	0	0	0	0	0	0	0	0	0	0	0	0	0	0	0	0	0	0	0	0	0	0	0	0	0	0	0	0	0	0	0	0	0	0	0	0	0	0	0	0	0	0
Cluster1273: Solobacterium moorei	0	0	0	0	0	0	0	0	0	0	0	0	0	0	0	0	0	0	0	0	0	0	0	0	0	0	0	0	0	0	0	0	0	0	0	0	0	0	0	0	0	0	0	0	0	0	0	0	0
Cluster1380: Streptococcus infantarius	0	0	0	0	0	0	0	0	0	0	0	0	0	1	0	1	0	0	0	0	0	0	0	0	0	0	0	0	0	0	0	1	0	0	0	0	0	0	0	0	0	0	0	0	0	0	0	0	0
Cluster1357: Granulicatella elegans	0	0	0	0	0	0	0	0	0	0	0	0	0	0	0	0	0	0	0	0	0	0	0	0	0	0	0	0	0	0	0	0	0	0	0	0	0	0	0	0	0	0	0	0	0	0	1	0	0
motu_linkage_group_497: unknown SpeciesCluster of Bacteroides	0	0	0	0	0	0	0	0	1.83333	0	0	0	0	0	0	0	0	0	0	0	0	0	0	0	0	0	0	0	0	0	0	0	0	0	0	0	0	0	0	0	0	0	0	0	0	0	0	0	0
motu_linkage_group_243: unknown SpeciesCluster of Clostridia	0	0	0	0	0	0	0	0	1.5	0	0	0	0	0	0	0	0	0	0	0	0	0	0	0	0	0	0	0	0	0	0	1.33333	0	0	0	0	0	0	0	0	0	0	0	0	0	0	0	0	0
Cluster1572: Clostridium methylpentosum	0	0	0	0	0	0	0	0	1.75	0	0	0	0	0	0	0	0	0	0	0	0	0	0	0	0	0	0	0	0	0	0	0	0	0	0	0	0	0	0	0	0	0	0	0	0	0	0	0	0
motu_linkage_group_324: Odoribacter splanchnicus	0	0	0	0	0	0	0	0	0	0	0	0	0	2.75	0	0	0	0	0	0	0	0	0	0	0	0	0	0	0	0	0	0	0	0	0	0	0	0	0	0	0	0	0	0	0	0	0	0	0
motu_linkage_group_341: unknown SpeciesCluster of Clostridia	0	2.75	0	0	0	0	0	0	0	0	0	0	0	0	0	0	0	0	0	0	0	0	0	0	0	0	0	0	0	0	0	0	0	0	0	0	0	0	0	0	0	0	0	0	0	0	0	0	0
Cluster1280: Eubacterium dolichum	0	0	0	0	0	0	0	0	0	0	0	0	0	2.625	0	0	0	0	0	0	0	0	0	0	0	0	0	0	0	0	0	0	0	0	0	0	0	0	0	0	0	0	0	0	0	0	0	0	0
Cluster812: Collinsella stercoris	0	0	0	0	0	0	0	0	0	0	0	0	0	0	0	0	0	0	2.5	0	0	0	0	0	0	0	0	0	0	0	0	0	0	0	0	0	0	0	0	0	0	0	0	0	0	0	0	0	0
Cluster1301: Gemella sanguinis	0	0	0	0	0	0	0	0	0	0	0	0	0	0	0	0	0	0	0	0	0	0	0	0	0	0	0	0	0	0	0	0	0	0	0	0	0	0	0	0	0	0	0	0	0	0	0	0	0
Cluster1430: Leuconostoc mesenteroides	0	0	0	0	0	0	0	0	0	0	0	0	0	0	0	0	0	0	0	0	0	1	0	0	0	0	1.5	0	0	0	0	0	0	0	0	0	0	0	0	0	0	0	0	0	0	0	0	0	0
motu_linkage_group_87: unknown SpeciesCluster of Firmicutes	0	0	0	0	0	0	0	0	0	0	0	0	0	0	0	0	0	0	0	0	0	0	0	0	0	0	0	0	0	0	2.5	0	0	0	0	0	0	0	0	0	0	0	0	0	0	0	0	0	0
Cluster1628: Butyrivibrio crossotus	0	0	0	0	0	0	0	0	0	0	0	0	0	0	0	0	0	0	0	0	0	0	0	0	0	0	0	0	0	0	0	2.44444	0	0	0	0	0	0	0	0	0	0	0	0	0	0	0	0	0
Cluster1445: Lactobacillus acidophilus	0	0	0	0	0	0	0	0	0	0	0	0	0	0	0	0	0	0	0	0	0	0	0	0	0	0	0	0	0	0	0	0	0	0	0	1	0	0	0	0	0	0	0	0	0	0	0	0	0
motu_linkage_group_625: unknown SpeciesCluster of Firmicutes	0	0	0	0	0	0	0	0	0	0	0	0	0	0	0	0	0	0	0	0	0	0	0	0	0	0	0	0	0	0	2.4	0	0	0	0	0	0	0	0	0	0	0	0	0	0	0	0	0	0
Cluster1505: Parvimonas micra	0	0	0	0	0	0	0	0	0	0	0	0	0	0	0	0	0	0	0	0	0	0	0	0	0	0	0	0	0	0	0	0	0	0	0	0	0	0	0	0	0	0	0	0	0	0	0	0	0
motu_linkage_group_57: unknown SpeciesCluster of Firmicutes	0	0	0	0	0	0	0	0	0	0	0	0	0	0	0	0	0	0	0	0	0	0	0	0	0	0	0	0	0	0	2.25	0	0	0	0	0	0	0	0	0	0	0	0	0	0	0	0	0	0
Cluster1276: Eubacterium cylindroides	0	0	0	0	0	0	0	0	0	0	0	0	0	0	0	0	1.2	0	0	0	0	0	0	0	0	0	0	0	0	0	0	0	0	0	0	0	0	0	0	0	0	0	0	1	0	0	0	0	0
motu_linkage_group_233: unknown SpeciesCluster of Bacteria	0	0	0	0	0	0	0	0	0	0	0	0	0	0	0	0	0	0	0	0	0	0	0	0	0	0	0	0	0	0	2.14286	0	0	0	0	0	0	0	0	0	0	0	0	0	0	0	0	0	0
Cluster200: Acinetobacter johnsonii	0	0	0	0	0	0	0	0	0	0	0	0	0	2.125	0	0	0	0	0	0	0	0	0	0	0	0	0	0	0	0	0	0	0	0	0	0	0	0	0	0	0	0	0	0	0	0	0	0	0
Cluster1497: Anaerococcus hydrogenalis	0	0	0	0	0	0	0	0	0	0	0	0	0	0	0	0	0	0	0	0	2	0	0	0	0	0	0	0	0	0	0	0	0	0	0	0	0	0	0	0	0	0	0	0	0	0	0	0	0
Cluster1719: Campylobacter hominis	0	0	0	0	0	0	0	1	0	0	0	0	0	0	0	0	0	0	0	0	0	0	0	0	0	0	0	0	0	0	0	0	0	0	0	0	0	0	0	0	0	0	0	0	0	0	0	0	0
Cluster234: Pseudomonas fluorescens	0	0	0	2	0	0	0	0	0	0	0	0	0	0	0	0	0	0	0	0	0	0	0	0	0	0	0	0	0	0	0	0	0	0	0	0	0	0	0	0	0	0	0	0	0	0	0	0	0
Cluster223: Pseudomonas putida	0	0	0	0	0	0	0	0	0	0	0	0	0	2	0	0	0	0	0	0	0	0	0	0	0	0	0	0	0	0	0	0	0	0	0	0	0	0	0	0	0	0	0	0	0	0	0	0	0
Cluster820: Slackia exigua	0	1	0	0	0	0	0	0	0	0	0	0	0	0	0	0	0	0	0	0	0	0	0	0	0	0	0	0	0	0	0	0	0	0	0	0	0	0	0	0	0	0	0	0	0	0	0	0	0
Cluster1388: Streptococcus agalactiae	0	0	0	0	0	0	0	0	0	0	0	0	0	0	0	0	0	0	0	0	0	0	0	0	0	0	0	0	0	0	0	0	0	0	2	0	0	0	0	0	0	0	0	0	0	0	0	0	0
Cluster1578: Subdoligranulum variabile	0	0	0	0	0	0	0	0	0	0	0	0	0	0	0	0	2	0	0	0	0	0	0	0	0	0	0	0	0	0	0	0	0	0	0	0	0	0	0	0	0	0	0	0	0	0	0	0	0
Cluster224: Pseudomonas putida	0	0	0	0	0	0	0	0	0	0	0	0	0	1.875	0	0	0	0	0	0	0	0	0	0	0	0	0	0	0	0	0	0	0	0	0	0	0	0	0	0	0	0	0	0	0	0	0	0	0
motu_linkage_group_207: unknown SpeciesCluster of Bacteria	0	0	0	0	0	0	0	0	0	0	0	0	0	0	0	0	0	0	0	0	0	0	0	0	0	0	0	0	0	0	1.83333	0	0	0	0	0	0	0	0	0	0	0	0	0	0	0	0	0	0
motu_linkage_group_136: unknown SpeciesCluster of Firmicutes	0	0	0	0	0	0	0	0	0	0	0	0	0	0	0	0	0	0	0	0	0	0	0	0	0	0	0	0	0	0	1.83333	0	0	0	0	0	0	0	0	0	0	0	0	0	0	0	0	0	0
Cluster1059: Prevotella buccalis	0	0	0	0	0	0	0	0	0	0	0	0	0	0	0	0	0	0	0	0	0	0	0	0	0	0	0	0	0	0	0	0	0	0	0	0	0	0	0	0	0	0	0	0	0	0	0	0	0
Cluster222: Pseudomonas putida	0	0	0	0	0	0	0	0	0	0	0	0	0	1.8	0	0	0	0	0	0	0	0	0	0	0	0	0	0	0	0	0	0	0	0	0	0	0	0	0	0	0	0	0	0	0	0	0	0	0
motu_linkage_group_17: unknown SpeciesCluster of Firmicutes	0	1.75	0	0	0	0	0	0	0	0	0	0	0	0	0	0	0	0	0	0	0	0	0	0	0	0	0	0	0	0	0	0	0	0	0	0	0	0	0	0	0	0	0	0	0	0	0	0	0
Cluster401: Klebsiella oxytoca	0	0	0	0	0	0	0	0	0	0	0	0	0	0	0	0	0	0	0	0	0	0	0	0	0	0	0	0	0	0	0	0	0	0	0	0	0	0	0	0	0	0	0	0	0	0	0	0	0
Cluster1438: Lactobacillus delbrueckii	0	0	0	0	0	0	0	0	0	0	0	0	0	0	0	0	0	0	0	0	0	1.5	0	0	0	0	0	0	0	0	0	0	0	0	0	0	0	0	0	0	0	0	0	0	0	0	0	0	0
motu_linkage_group_286: unknown SpeciesCluster of Bacteria	0	0	0	0	0	0	0	0	1.5	0	0	0	0	0	0	0	0	0	0	0	0	0	0	0	0	0	0	0	0	0	0	0	0	0	0	0	0	0	0	0	0	0	0	0	0	0	0	0	0
motu_linkage_group_297: unknown SpeciesCluster of Bacteroidetes	0	0	0	0	0	0	0	0	0	0	0	0	0	0	0	0	0	0	0	0	0	0	0	0	0	0	0	0	0	0	0	1.5	0	0	0	0	0	0	0	0	0	0	0	0	0	0	0	0	0
motu_linkage_group_457: unknown SpeciesCluster of Clostridiales	0	0	0	0	0	0	0	0	0	0	0	0	0	0	0	0	1.5	0	0	0	0	0	0	0	0	0	0	0	0	0	0	0	0	0	0	0	0	0	0	0	0	0	0	0	0	0	0	0	0
motu_linkage_group_565: unknown SpeciesCluster of Firmicutes	0	0	0	0	0	0	0	0	0	0	0	0	0	0	0	0	1.5	0	0	0	0	0	0	0	0	0	0	0	0	0	0	0	0	0	0	0	0	0	0	0	0	0	0	0	0	0	0	0	0
motu_linkage_group_496: unknown SpeciesCluster of Roseburia	0	0	0	0	0	0	0	0	0	0	0	0	0	0	0	0	0	0	0	0	0	0	0	0	0	0	0	0	0	0	0	0	0	0	0	0	0	0	0	0	0	0	0	0	0	0	0	0	0
Cluster818: unnamed Eggerthella sp. YY7918	0	0	0	0	0	0	0	0	0	0	0	0	0	0	0	0	0	0	0	0	0	0	0	0	0	0	0	0	0	0	0	0	0	0	0	1.5	0	0	0	0	0	0	0	0	0	0	0	0	0
Cluster1271: unnamed Coprobacillus sp. 29_1	0	0	0	0	0	0	0	0	0	0	0	0	0	0	0	0	0	0	0	0	0	0	0	0	0	0	0	0	0	0	0	0	0	0	0	0	0	0	0	0	0	0	0	1.33333	0	0	0	0	0
motu_linkage_group_786: unknown SpeciesCluster of Clostridia	0	0	0	0	1.25	0	0	0	0	0	0	0	0	0	0	0	0	0	0	0	0	0	0	0	0	0	0	0	0	0	0	0	0	0	0	0	0	0	0	0	0	0	0	0	0	0	0	0	0
Cluster1361: Enterococcus casseliflavus	0	0	0	0	0	0	0	0	0	0	0	0	0	0	0	0	0	0	0	0	0	0	0	0	0	0	0	0	0	0	0	0	0	0	0	0	0	0	0	0	0	1.16667	0	0	0	0	0	0	0
motu_linkage_group_378: unknown SpeciesCluster of Clostridium	0	1.16667	0	0	0	0	0	0	0	0	0	0	0	0	0	0	0	0	0	0	0	0	0	0	0	0	0	0	0	0	0	0	0	0	0	0	0	0	0	0	0	0	0	0	0	0	0	0	0
motu_linkage_group_521: unknown SpeciesCluster of Clostridiales	0	0	0	0	0	0	0	0	0	0	0	0	0	0	0	0	0	0	0	0	0	0	0	0	0	0	0	0	0	0	1.14286	0	0	0	0	0	0	0	0	0	0	0	0	0	0	0	0	0	0
Cluster649: Brevundimonas diminuta	0	0	0	0	0	0	0	0	0	0	0	0	0	0	0	0	0	0	0	0	0	0	0	0	0	0	0	0	0	0	0	1	0	0	0	0	0	0	0	0	0	0	0	0	0	0	0	0	0
Cluster495: Burkholderia cenocepacia	35.7273	0	0	0	0	0	0	0	0	0	0	0	0	0	0	0	0	0	0	0	0	0	1	0	0	0	0	0	0	0	0	0	0	0	0	0	0	0	0	0	0	0	0	0	0	0	0	0	0
motu_linkage_group_765: Coprobacillus sp. 29_1	0	0	0	0	0	0	0	0	0	0	0	0	0	0	0	0	0	0	0	0	0	0	0	0	0	0	0	0	0	0	0	0	0	0	0	0	0	0	0	0	0	0	0	0	0	0	0	0	0
Cluster831: Corynebacterium kroppenstedtii	0	0	0	0	0	0	0	0	0	0	0	0	0	0	0	0	0	0	0	0	0	0	0	0	0	0	0	1	0	0	0	0	0	0	0	0	0	0	0	0	0	0	0	0	0	0	0	0	0
Cluster1362: Enterococcus gallinarum	0	0	0	0	0	0	0	0	0	0	0	0	0	1	0	0	0	0	0	0	0	0	0	0	0	0	0	0	0	0	0	0	0	0	0	0	0	0	0	0	0	0	0	0	0	0	0	0	0
Cluster1504: Finegoldia magna	0	0	0	0	0	0	0	0	0	0	0	0	0	0	0	0	0	0	0	0	0	0	0	0	0	0	0	0	0	0	0	0	0	0	0	0	0	0	0	0	0	0	0	0	0	0	0	0	0
Cluster1455: Lactobacillus oris	0	0	0	0	0	0	0	0	0	0	0	0	0	0	0	0	0	0	0	0	0	0	0	0	0	0	0	0	0	0	0	0	0	0	0	0	0	0	0	0	0	0	0	0	0	0	0	0	0
Cluster1472: Lactobacillus plantarum	0	0	0	0	0	0	0	0	0	0	0	0	0	0	0	0	0	0	0	0	0	0	0	0	0	0	0	0	0	0	0	0	0	0	0	0	0	0	0	0	0	0	0	0	0	0	0	0	0
Cluster1453: Lactobacillus rhamnosus	0	0	0	0	0	0	0	0	0	0	0	0	0	0	0	0	0	0	0	0	0	0	0	0	0	0	0	0	0	0	0	0	0	0	0	0	0	0	0	0	0	0	0	0	0	0	0	0	0
Cluster1268: Megasphaera micronuciformis	0	0	0	0	0	0	0	0	0	0	0	0	0	0	0	0	0	0	0	0	0	0	0	0	0	0	0	0	0	0	0	0	0	0	0	0	0	0	0	0	0	0	0	0	0	0	0	0	0
Cluster961: Micrococcus luteus	0	0	0	0	0	0	0	0	0	0	0	0	0	0	0	0	0	0	0	0	0	0	0	0	0	0	0	0	0	0	0	0	0	0	0	0	0	0	0	0	0	0	0	0	0	0	0	0	0
Cluster956: Rothia dentocariosa	0	0	0	0	0	0	0	0	0	0	0	0	0	0	0	0	0	0	0	0	0	0	0	0	0	0	0	0	0	0	0	0	0	0	0	1	0	0	0	0	0	0	0	0	0	0	0	0	0
Cluster1409: Streptococcus mitis	0	0	0	0	0	0	0	0	0	0	0	0	0	0	0	0	0	0	0	0	0	0	0	0	0	0	0	0	0	0	0	0	0	0	0	0	0	0	0	0	0	0	0	0	0	0	0	0	0
Cluster1414: Streptococcus mitis	0	0	0	0	0	0	0	0	0	0	0	0	0	0	0	0	0	0	0	0	0	0	0	0	0	0	0	0	0	0	0	0	0	0	0	0	0	0	0	0	1	0	0	0	0	0	0	0	0
motu_linkage_group_18: unknown SpeciesCluster of Bacteria	0	0	0	0	0	0	0	0	0	0	0	0	0	0	0	0	0	0	0	0	0	0	0	0	0	0	0	0	0	0	0	1	0	0	0	0	0	0	0	0	0	0	0	0	0	0	0	0	0
motu_linkage_group_72: unknown SpeciesCluster of Bacteria	0	0	0	0	0	0	0	0	0	0	0	0	0	0	0	0	0	0	0	0	0	0	0	0	0	0	0	0	0	0	0	1	0	0	0	0	0	0	0	0	0	0	0	0	0	0	0	0	0
motu_linkage_group_534: unknown SpeciesCluster of Clostridia	0	1	0	0	0	0	0	0	0	0	0	0	0	0	0	0	0	0	0	0	0	0	0	0	0	0	0	0	0	0	0	0	0	0	0	0	0	0	0	0	0	0	0	0	0	0	0	0	0
motu_linkage_group_101: unknown SpeciesCluster of Clostridiales	0	0	0	0	0	0	0	0	0	0	0	0	0	0	0	0	0	0	0	0	0	0	0	0	0	0	0	0	0	0	0	1	0	0	0	0	0	0	0	0	0	0	0	0	0	0	0	0	0
motu_linkage_group_177: unknown SpeciesCluster of Clostridiales	0	0	0	0	0	0	0	0	0	0	0	0	0	0	0	0	0	0	0	0	0	0	0	0	0	0	0	0	0	0	1	0	0	0	0	0	0	0	0	0	0	0	0	0	0	0	0	0	0
motu_linkage_group_29: unknown SpeciesCluster of Clostridiales	0	0	0	0	0	0	0	0	0	0	0	0	0	0	0	0	0	0	0	0	0	0	0	0	0	0	0	0	0	0	0	1	0	0	0	0	0	0	0	0	0	0	0	0	0	0	0	0	0
motu_linkage_group_470: unknown SpeciesCluster of Clostridiales	0	0	0	0	0	0	0	0	0	0	0	0	0	0	0	0	0	0	0	0	0	0	0	0	0	0	1	0	0	0	0	0	0	0	0	0	0	0	0	0	0	0	0	0	0	0	0	0	0
motu_linkage_group_585: unknown SpeciesCluster of Clostridiales	0	0	0	0	0	0	0	0	0	0	0	0	0	0	0	0	0	0	0	0	0	0	0	0	0	0	0	0	0	0	0	0	0	0	0	0	0	0	0	0	0	0	0	0	0	0	0	0	0
Cluster881: unnamed Actinomyces sp. oral taxon 170	0	0	0	0	0	0	0	0	0	0	0	0	0	0	0	0	0	0	0	0	0	1	0	0	0	0	0	0	0	0	0	0	0	0	0	0	0	0	0	0	0	0	0	0	0	0	0	0	0
Cluster879: unnamed Actinomyces sp. oral taxon 180	0	0	0	0	0	0	0	0	0	0	0	0	0	0	0	0	0	0	0	0	0	0	0	0	0	0	0	0	0	0	0	0	0	0	0	1	0	0	0	0	0	0	0	0	0	0	0	0	0
Cluster475: Achromobacter xylosoxidans	1	0	0	0	0	0	0	0	0	0	0	0	0	0	0	0	0	0	0	0	0	0	0	0	0	0	0	0	0	0	0	0	0	0	0	0	0	0	0	0	0	0	0	0	0	0	0	0	0
Cluster496: Burkholderia ambifaria	16	0	0	0	0	0	0	0	0	0	0	0	0	0	0	0	0	0	0	0	0	0	0	0	0	0	0	0	0	0	0	0	0	0	0	0	0	0	0	0	0	0	0	0	0	0	0	0	0
Cluster500: Burkholderia dolosa	1.5	0	0	0	0	0	0	0	0	0	0	0	0	0	0	0	0	0	0	0	0	0	0	0	0	0	0	0	0	0	0	0	0	0	0	0	0	0	0	0	0	0	0	0	0	0	0	0	0
Cluster494: Burkholderia multivorans	1.66667	0	0	0	0	0	0	0	0	0	0	0	0	0	0	0	0	0	0	0	0	0	0	0	0	0	0	0	0	0	0	0	0	0	0	0	0	0	0	0	0	0	0	0	0	0	0	0	0
Cluster485: Ralstonia pickettii	1.75	0	0	0	0	0	0	0	0	0	0	0	0	0	0	0	0	0	0	0	0	0	0	0	0	0	0	0	0	0	0	0	0	0	0	0	0	0	0	0	0	0	0	0	0	0	0	0	0
Cluster371: Serratia plymuthica/odorifera	1.33333	0	0	0	0	0	0	0	0	0	0	0	0	0	0	0	0	0	0	0	0	0	0	0	0	0	0	0	0	0	0	0	0	0	0	0	0	0	0	0	0	0	0	0	0	0	0	0	0
	119.17	1227.34	3713.9	4597.28	11992	8694.9	14911.2	52.85	5647.34	4722.3	5510.86	4701.13	11.3056	10925.2	634.589	7811.95	13436.7	6666.49	7408.8	15157.4	55.1364	4802.28	6335.22	9680.87	15243	173.542	10230.8	9196.5	7210.9	42.6818	10067.7	56.4611	11465.9	9877.82	316.614	11785	1.66667	7756.2	8613.76	854.939	10435.8	2677.64	21.375	14005	2	11213.2	8059.04	10161.7	7978.05
MV	maternal vaginal sample collected prior delivery
M	maternal faecal sample collected prior delivery
V1	neonatal faecal sample collected within first 24 hours after delivery
V2	neonatal faecal sample collected at day 3 after delivery
V3	neonatal faecal sample collected at day 5 after delivery
VD	Vaginal delivery
CSD	C-section delivery
SGA	Small for gestational age
[truncated: 26 more columns]
