# Supplementary material for: Birth mode is associated with earliest strain-conferred gut microbiome functions and immunostimulatory potential
Source: Nat Commun. 2018 Nov 30;9:5091. doi: 10.1038/s41467-018-07631-x (PMC6269548; doi:10.1038/s41467-018-07631-x)
Supplement: Supplementary file 7 — Supplementary Data 4 [file 41467_2018_7631_MOESM7_ESM.xlsx]

## Sheet: Sheet1
Supplementary Data 4: KEGG orthology - Read counts.
Origin	maternal stool	neonatal stool	neonatal stool	maternal stool	neonatal stool	neonatal stool	maternal vaginal swab	maternal stool	neonatal stool	neonatal stool	neonatal stool	maternal vaginal swab	maternal stool	neonatal stool	neonatal stool	maternal stool	neonatal stool	neonatal stool	neonatal stool	maternal vaginal swab	maternal stool	neonatal stool	neonatal stool	neonatal stool	maternal vaginal swab	maternal stool	neonatal stool	neonatal stool	maternal vaginal swab	neonatal stool	neonatal stool	maternal vaginal swab	maternal stool	neonatal stool	neonatal stool	maternal vaginal swab	maternal stool	neonatal stool	neonatal stool	maternal vaginal swab	maternal stool	neonatal stool	neonatal stool	maternal vaginal swab	maternal stool	neonatal stool	neonatal stool	neonatal stool	maternal vaginal swab
Time point	birth	day 3 after birth	day 5 after birth	birth	day 3 after birth	day 5 after birth	birth	birth	day 1 after birth	day 3 after birth	day 5 after birth	birth	birth	day 1 after birth	day 3 after birth	birth	day 1 after birth	day 3 after birth	day 5 after birth	birth	birth	day 1 after birth	day 3 after birth	day 5 after birth	birth	birth	day 3 after birth	day 5 after birth	birth	day 3 after birth	day 5 after birth	birth	birth	day 3 after birth	day 5 after birth	birth	birth	day 3 after birth	day 5 after birth	birth	birth	day 3 after birth	day 5 after birth	birth	birth	day 1 after birth	day 3 after birth	day 5 after birth	birth
Delivery mode	Vaginal	Vaginal	Vaginal	Vaginal	Vaginal	Vaginal	Vaginal	Vaginal	Vaginal	Vaginal	Vaginal	Vaginal	Vaginal	Vaginal	Vaginal	Vaginal	Vaginal	Vaginal	Vaginal	Vaginal	Vaginal	Vaginal	Vaginal	Vaginal	Vaginal	Vaginal	Vaginal	Vaginal	C-section	C-section	C-section	C-section	C-section	C-section	C-section	C-section	C-section	C-section	C-section	C-section	C-section	C-section	C-section	C-section + SGA	C-section + SGA	C-section + SGA	C-section + SGA	C-section + SGA	C-section + SGA
KO Participant ID	M_C100	V2_C100	V3_C100	M_C105	V2_C105	V3_C105	MV_C106	M_C106	V1_C106	V2_C106	V3_C106	MV_C109	M_C109	V1_C109	V2_C109	M_C110	V1_C110	V2_C110	V3_C110	MV_C111	M_C111	V1_C111	V2_C111	V3_C111	MV_C117	M_C117	V2_C117	V3_C117	MV_C112	V2_C112	V3_C112	MV_C115	M_C115	V2_C115	V3_C115	MV_C118	M_C118	V2_C118	V3_C118	MV_C120	M_C120	V2_C120	V3_C120	MV_C101	M_C101	V1_C101	V2_C101	V3_C101	MV_C113
K03657	5272	11043	13322	73749	18562	6888	335	22509	0	14455	10503	0	54453	2551	4788	63629	20269	41318	18867	24	63171	2519	26646	25748	1550	53833	64392	988	3596	39932	16172	0	59378	50784	1400	0	45510	0	11387	1713	54692	29016	30257	1985	15516	0	40919	57065	381
K03657	5272	11043	13322	73749	18562	6888	335	22509	0	14455	10503	0	54453	2551	4788	63629	20269	41318	18867	24	63171	2519	26646	25748	1550	53833	64392	988	3596	39932	16172	0	59378	50784	1400	0	45510	0	11387	1713	54692	29016	30257	1985	15516	0	40919	57065	381
K07720	4295	50486	50504	53140	29113	16151	79	11427	0	37720	29912	21	71825	2583	3664	61662	57846	48158	3293	61	34027	0	18954	18588	310	64020	31713	4284	581	35594	10438	0	43609	31970	4790	0	32289	0	5081	521	41517	21906	17664	512	35701	0	23057	4420	0
K07679	847	100362	89968	29225	76277	53716	0	6128	0	56375	51259	0	72330	1914	0	32475	35720	37181	1173	0	16506	0	75803	85207	0	51886	47959	7934	515	0	2033	0	19769	0	0	0	11446	0	0	0	19764	0	0	268	92664	0	0	0	0
K07679	847	100362	89968	29225	76277	53716	0	6128	0	56375	51259	0	72330	1914	0	32475	35720	37181	1173	0	16506	0	75803	85207	0	51886	47959	7934	515	0	2033	0	19769	0	0	0	11446	0	0	0	19764	0	0	268	92664	0	0	0	0
K05349	4192	18801	23870	85494	35295	36446	0	22756	0	17280	17835	0	34980	1122	224	140173	20560	23644	12199	0	70895	919	43747	44560	0	78514	53124	2738	415	2988	7504	0	56243	0	0	0	42322	0	0	523	51194	2904	7013	10	43791	0	13	11024	0
K05349	4192	18801	23870	85494	35295	36446	0	22756	0	17280	17835	0	34980	1122	224	140173	20560	23644	12199	0	70895	919	43747	44560	0	78514	53124	2738	415	2988	7504	0	56243	0	0	0	42322	0	0	523	51194	2904	7013	10	43791	0	13	11024	0
K05349	4192	18801	23870	85494	35295	36446	0	22756	0	17280	17835	0	34980	1122	224	140173	20560	23644	12199	0	70895	919	43747	44560	0	78514	53124	2738	415	2988	7504	0	56243	0	0	0	42322	0	0	523	51194	2904	7013	10	43791	0	13	11024	0
K05349	4192	18801	23870	85494	35295	36446	0	22756	0	17280	17835	0	34980	1122	224	140173	20560	23644	12199	0	70895	919	43747	44560	0	78514	53124	2738	415	2988	7504	0	56243	0	0	0	42322	0	0	523	51194	2904	7013	10	43791	0	13	11024	0
K05349	4192	18801	23870	85494	35295	36446	0	22756	0	17280	17835	0	34980	1122	224	140173	20560	23644	12199	0	70895	919	43747	44560	0	78514	53124	2738	415	2988	7504	0	56243	0	0	0	42322	0	0	523	51194	2904	7013	10	43791	0	13	11024	0
K07024	1761	6094	7993	37454	20195	15426	220	13058	0	10521	6359	31	34407	2605	6272	44101	18023	24144	10917	88	26995	506	22034	19987	1056	24383	31159	2117	795	50680	14373	0	39566	30365	433	0	30058	0	5852	1368	30140	27788	38449	1276	9120	0	29177	32843	68
K12111	1351	69544	54089	42867	31256	21326	73	11148	0	41624	25824	0	54217	1999	480	30235	32581	29367	13944	7	24883	606	35406	33445	340	34903	48276	1853	494	5971	6532	0	21843	0	301	0	16404	0	1765	0	44595	5146	16237	413	51911	0	2312	15332	0
K12111	1351	69544	54089	42867	31256	21326	73	11148	0	41624	25824	0	54217	1999	480	30235	32581	29367	13944	7	24883	606	35406	33445	340	34903	48276	1853	494	5971	6532	0	21843	0	301	0	16404	0	1765	0	44595	5146	16237	413	51911	0	2312	15332	0
K12111	1351	69544	54089	42867	31256	21326	73	11148	0	41624	25824	0	54217	1999	480	30235	32581	29367	13944	7	24883	606	35406	33445	340	34903	48276	1853	494	5971	6532	0	21843	0	301	0	16404	0	1765	0	44595	5146	16237	413	51911	0	2312	15332	0
K10352	4803	135280	96966	11658	3137	3112	65	3827	0	22080	5032	0	8206	267	276	12748	8118	9924	1666	0	10136	543	0	2106	2368	29015	18423	49904	1694	64095	13642	0	13729	5495	0	0	8089	0	1525	346	12214	14109	36132	458	2310	22	2070	15668	0
K02316	3926	60345	71820	38859	32246	34873	50	13950	0	27090	11958	0	36180	1067	1458	44426	29921	19314	9458	17	26821	443	20382	14288	169	34235	35802	5126	1065	12794	4056	0	34686	11304	158	0	21603	0	2409	325	28153	15076	23631	1210	36968	0	10866	11446	126
K01190	2431	66275	58153	36780	26865	22688	0	11464	0	44973	29918	0	44915	567	5593	55961	25155	31187	1391	0	22707	0	32095	36758	0	48581	37158	3332	325	7098	2500	0	30911	0	657	0	27974	0	832	0	44549	0	1647	70	54436	0	0	0	0
K01190	2431	66275	58153	36780	26865	22688	0	11464	0	44973	29918	0	44915	567	5593	55961	25155	31187	1391	0	22707	0	32095	36758	0	48581	37158	3332	325	7098	2500	0	30911	0	657	0	27974	0	832	0	44549	0	1647	70	54436	0	0	0	0
K01190	2431	66275	58153	36780	26865	22688	0	11464	0	44973	29918	0	44915	567	5593	55961	25155	31187	1391	0	22707	0	32095	36758	0	48581	37158	3332	325	7098	2500	0	30911	0	657	0	27974	0	832	0	44549	0	1647	70	54436	0	0	0	0
K01190	2431	66275	58153	36780	26865	22688	0	11464	0	44973	29918	0	44915	567	5593	55961	25155	31187	1391	0	22707	0	32095	36758	0	48581	37158	3332	325	7098	2500	0	30911	0	657	0	27974	0	832	0	44549	0	1647	70	54436	0	0	0	0
K03701	2368	14128	16364	33715	17649	22909	168	16489	0	14570	10175	0	36244	2219	1052	38002	13984	18154	15159	40	25732	817	23069	22156	561	28153	28604	644	1357	30598	7954	0	36508	40049	0	0	32798	0	4778	1083	40905	25109	26499	904	18966	0	36989	17585	203
K00059	1785	11358	11834	25394	26875	29758	58	10083	0	22518	16230	0	49823	2758	7588	30906	24913	23062	10517	130	20566	326	10744	15144	215	22925	22031	896	189	35890	11637	0	33049	42531	216	0	22182	0	9223	318	30633	30443	16214	459	10743	0	34813	17453	0
K00059	1785	11358	11834	25394	26875	29758	58	10083	0	22518	16230	0	49823	2758	7588	30906	24913	23062	10517	130	20566	326	10744	15144	215	22925	22031	896	189	35890	11637	0	33049	42531	216	0	22182	0	9223	318	30633	30443	16214	459	10743	0	34813	17453	0
K00059	1785	11358	11834	25394	26875	29758	58	10083	0	22518	16230	0	49823	2758	7588	30906	24913	23062	10517	130	20566	326	10744	15144	215	22925	22031	896	189	35890	11637	0	33049	42531	216	0	22182	0	9223	318	30633	30443	16214	459	10743	0	34813	17453	0
K00059	1785	11358	11834	25394	26875	29758	58	10083	0	22518	16230	0	49823	2758	7588	30906	24913	23062	10517	130	20566	326	10744	15144	215	22925	22031	896	189	35890	11637	0	33049	42531	216	0	22182	0	9223	318	30633	30443	16214	459	10743	0	34813	17453	0
K00059	1785	11358	11834	25394	26875	29758	58	10083	0	22518	16230	0	49823	2758	7588	30906	24913	23062	10517	130	20566	326	10744	15144	215	22925	22031	896	189	35890	11637	0	33049	42531	216	0	22182	0	9223	318	30633	30443	16214	459	10743	0	34813	17453	0
K03655	2606	14173	22371	37937	24905	6664	149	13226	0	14874	7915	7	31849	1290	1975	31115	16957	25228	10447	25	33461	2381	36210	41043	553	30117	38132	1562	1030	16422	4347	0	34113	15790	35	0	29237	0	3069	340	33780	13644	19153	1294	18171	0	5881	23168	255
K02016	2345	12397	11900	21143	15509	12679	55	12347	0	13009	7834	7	40353	3639	1361	30208	11127	13918	3022	48	20821	320	6853	5829	234	18347	16296	1313	354	27682	9488	0	31226	50173	397	0	20339	0	5401	1136	28699	28497	19157	973	10483	0	31446	53420	0
K03205	4132	62206	54850	38905	16123	20203	52	12784	0	29770	13023	0	32859	281	79	51331	28059	30320	3346	74	30113	428	12396	15607	0	41834	27080	5376	414	135	2431	0	26821	41	16	0	15737	0	1362	1018	20407	5928	14572	1274	26163	0	1844	4843	14
K02006	4991	0	1429	40489	11574	3589	196	14248	0	4729	3801	10	19813	1623	6161	35582	9626	18960	14210	99	36122	1276	18505	15275	661	25740	28774	542	2308	30096	6855	0	35567	17968	1006	0	32278	0	4864	1094	31443	19149	32021	981	2060	0	13336	45345	442
K12373	1077	49289	50191	13866	29487	15747	0	13203	0	27267	17927	0	46186	1037	4384	13032	20993	26310	15791	0	12166	319	41855	37860	0	20560	43800	1957	390	5716	8001	0	12528	38	547	0	14608	0	0	0	34566	5453	11319	358	55256	0	23	9282	0
K12373	1077	49289	50191	13866	29487	15747	0	13203	0	27267	17927	0	46186	1037	4384	13032	20993	26310	15791	0	12166	319	41855	37860	0	20560	43800	1957	390	5716	8001	0	12528	38	547	0	14608	0	0	0	34566	5453	11319	358	55256	0	23	9282	0
K12373	1077	49289	50191	13866	29487	15747	0	13203	0	27267	17927	0	46186	1037	4384	13032	20993	26310	15791	0	12166	319	41855	37860	0	20560	43800	1957	390	5716	8001	0	12528	38	547	0	14608	0	0	0	34566	5453	11319	358	55256	0	23	9282	0
K12373	1077	49289	50191	13866	29487	15747	0	13203	0	27267	17927	0	46186	1037	4384	13032	20993	26310	15791	0	12166	319	41855	37860	0	20560	43800	1957	390	5716	8001	0	12528	38	547	0	14608	0	0	0	34566	5453	11319	358	55256	0	23	9282	0
K12373	1077	49289	50191	13866	29487	15747	0	13203	0	27267	17927	0	46186	1037	4384	13032	20993	26310	15791	0	12166	319	41855	37860	0	20560	43800	1957	390	5716	8001	0	12528	38	547	0	14608	0	0	0	34566	5453	11319	358	55256	0	23	9282	0
K12373	1077	49289	50191	13866	29487	15747	0	13203	0	27267	17927	0	46186	1037	4384	13032	20993	26310	15791	0	12166	319	41855	37860	0	20560	43800	1957	390	5716	8001	0	12528	38	547	0	14608	0	0	0	34566	5453	11319	358	55256	0	23	9282	0
K12373	1077	49289	50191	13866	29487	15747	0	13203	0	27267	17927	0	46186	1037	4384	13032	20993	26310	15791	0	12166	319	41855	37860	0	20560	43800	1957	390	5716	8001	0	12528	38	547	0	14608	0	0	0	34566	5453	11319	358	55256	0	23	9282	0
K12373	1077	49289	50191	13866	29487	15747	0	13203	0	27267	17927	0	46186	1037	4384	13032	20993	26310	15791	0	12166	319	41855	37860	0	20560	43800	1957	390	5716	8001	0	12528	38	547	0	14608	0	0	0	34566	5453	11319	358	55256	0	23	9282	0
K00845	2520	5480	6226	29013	25522	19208	184	9888	0	11334	8022	26	37344	2124	4121	26214	8401	17614	27079	71	23058	1260	30598	43139	756	20818	37558	389	246	18377	8761	0	31399	14664	1249	0	24420	0	4285	778	32447	12955	21756	945	9534	0	6446	13398	0
K00845	2520	5480	6226	29013	25522	19208	184	9888	0	11334	8022	26	37344	2124	4121	26214	8401	17614	27079	71	23058	1260	30598	43139	756	20818	37558	389	246	18377	8761	0	31399	14664	1249	0	24420	0	4285	778	32447	12955	21756	945	9534	0	6446	13398	0
K00845	2520	5480	6226	29013	25522	19208	184	9888	0	11334	8022	26	37344	2124	4121	26214	8401	17614	27079	71	23058	1260	30598	43139	756	20818	37558	389	246	18377	8761	0	31399	14664	1249	0	24420	0	4285	778	32447	12955	21756	945	9534	0	6446	13398	0
K00845	2520	5480	6226	29013	25522	19208	184	9888	0	11334	8022	26	37344	2124	4121	26214	8401	17614	27079	71	23058	1260	30598	43139	756	20818	37558	389	246	18377	8761	0	31399	14664	1249	0	24420	0	4285	778	32447	12955	21756	945	9534	0	6446	13398	0
K00845	2520	5480	6226	29013	25522	19208	184	9888	0	11334	8022	26	37344	2124	4121	26214	8401	17614	27079	71	23058	1260	30598	43139	756	20818	37558	389	246	18377	8761	0	31399	14664	1249	0	24420	0	4285	778	32447	12955	21756	945	9534	0	6446	13398	0
K00845	2520	5480	6226	29013	25522	19208	184	9888	0	11334	8022	26	37344	2124	4121	26214	8401	17614	27079	71	23058	1260	30598	43139	756	20818	37558	389	246	18377	8761	0	31399	14664	1249	0	24420	0	4285	778	32447	12955	21756	945	9534	0	6446	13398	0
K00845	2520	5480	6226	29013	25522	19208	184	9888	0	11334	8022	26	37344	2124	4121	26214	8401	17614	27079	71	23058	1260	30598	43139	756	20818	37558	389	246	18377	8761	0	31399	14664	1249	0	24420	0	4285	778	32447	12955	21756	945	9534	0	6446	13398	0
K00845	2520	5480	6226	29013	25522	19208	184	9888	0	11334	8022	26	37344	2124	4121	26214	8401	17614	27079	71	23058	1260	30598	43139	756	20818	37558	389	246	18377	8761	0	31399	14664	1249	0	24420	0	4285	778	32447	12955	21756	945	9534	0	6446	13398	0
K00845	2520	5480	6226	29013	25522	19208	184	9888	0	11334	8022	26	37344	2124	4121	26214	8401	17614	27079	71	23058	1260	30598	43139	756	20818	37558	389	246	18377	8761	0	31399	14664	1249	0	24420	0	4285	778	32447	12955	21756	945	9534	0	6446	13398	0
K00845	2520	5480	6226	29013	25522	19208	184	9888	0	11334	8022	26	37344	2124	4121	26214	8401	17614	27079	71	23058	1260	30598	43139	756	20818	37558	389	246	18377	8761	0	31399	14664	1249	0	24420	0	4285	778	32447	12955	21756	945	9534	0	6446	13398	0
K00845	2520	5480	6226	29013	25522	19208	184	9888	0	11334	8022	26	37344	2124	4121	26214	8401	17614	27079	71	23058	1260	30598	43139	756	20818	37558	389	246	18377	8761	0	31399	14664	1249	0	24420	0	4285	778	32447	12955	21756	945	9534	0	6446	13398	0
K03043	2042	9682	12665	29103	14391	29524	147	10580	0	14082	10350	0	28478	2223	5510	23074	11676	17165	14926	19	16774	664	21748	33671	595	18651	22375	366	1952	25409	8096	0	22031	30425	0	0	18521	0	5127	705	23247	10502	24447	853	11304	0	32408	19755	304
K03043	2042	9682	12665	29103	14391	29524	147	10580	0	14082	10350	0	28478	2223	5510	23074	11676	17165	14926	19	16774	664	21748	33671	595	18651	22375	366	1952	25409	8096	0	22031	30425	0	0	18521	0	5127	705	23247	10502	24447	853	11304	0	32408	19755	304
K03043	2042	9682	12665	29103	14391	29524	147	10580	0	14082	10350	0	28478	2223	5510	23074	11676	17165	14926	19	16774	664	21748	33671	595	18651	22375	366	1952	25409	8096	0	22031	30425	0	0	18521	0	5127	705	23247	10502	24447	853	11304	0	32408	19755	304
K03043	2042	9682	12665	29103	14391	29524	147	10580	0	14082	10350	0	28478	2223	5510	23074	11676	17165	14926	19	16774	664	21748	33671	595	18651	22375	366	1952	25409	8096	0	22031	30425	0	0	18521	0	5127	705	23247	10502	24447	853	11304	0	32408	19755	304
K12600	1300	35681	41932	20547	40348	21540	36	6977	0	37998	24595	0	52307	2480	766	23036	20845	20460	1942	21	6102	543	30565	35147	74	24231	20885	1631	501	19158	7997	0	15996	11885	1072	0	9198	0	1656	118	11466	5906	247	842	28310	0	26041	770	52
K05685	2419	23770	22803	32368	19486	15686	123	10735	0	12912	8158	0	29770	2274	2699	40451	21152	23393	6883	38	20422	642	14740	18883	467	28092	33477	1248	511	12692	5476	6	28579	1363	25	0	20644	26	3990	689	34657	11727	29085	1016	23849	0	10030	6666	0
K02015	1489	5036	7364	10939	16221	14689	19	6502	0	12975	7219	0	45987	3852	976	14168	14480	13878	3189	51	6965	0	3542	4195	105	11940	15091	858	439	26471	11383	0	18058	62223	598	0	14001	0	4581	0	13547	35926	24308	557	7801	0	32073	56021	35
K02035	3365	0	520	32694	13666	13141	287	10892	0	7465	5155	35	40721	1863	887	30709	6282	22967	32478	167	30362	1736	37106	27016	1108	18055	39106	213	990	12282	5206	0	28976	3700	300	0	25129	0	5472	1112	26705	4579	11108	1556	1269	0	8838	39829	144
K03046	2077	11838	13656	29309	17583	9946	122	8595	0	15703	11082	0	32197	2259	1928	25356	11771	11780	9975	13	16132	804	11497	21208	590	15661	26568	422	1844	29243	7956	0	22673	14046	0	0	15495	0	4417	720	19366	13700	24603	976	14675	0	32689	21270	335
K03046	2077	11838	13656	29309	17583	9946	122	8595	0	15703	11082	0	32197	2259	1928	25356	11771	11780	9975	13	16132	804	11497	21208	590	15661	26568	422	1844	29243	7956	0	22673	14046	0	0	15495	0	4417	720	19366	13700	24603	976	14675	0	32689	21270	335
K03046	2077	11838	13656	29309	17583	9946	122	8595	0	15703	11082	0	32197	2259	1928	25356	11771	11780	9975	13	16132	804	11497	21208	590	15661	26568	422	1844	29243	7956	0	22673	14046	0	0	15495	0	4417	720	19366	13700	24603	976	14675	0	32689	21270	335
K03046	2077	11838	13656	29309	17583	9946	122	8595	0	15703	11082	0	32197	2259	1928	25356	11771	11780	9975	13	16132	804	11497	21208	590	15661	26568	422	1844	29243	7956	0	22673	14046	0	0	15495	0	4417	720	19366	13700	24603	976	14675	0	32689	21270	335
K02335	2994	6583	1827	29343	18528	11484	101	9743	0	12865	7973	0	26321	1517	2901	35185	13927	13688	6926	44	24503	480	6144	10177	353	41114	16172	686	1398	29113	6321	0	25816	22368	9	0	20226	0	3061	508	25789	15111	10519	831	17465	0	26776	22236	207
K02335	2994	6583	1827	29343	18528	11484	101	9743	0	12865	7973	0	26321	1517	2901	35185	13927	13688	6926	44	24503	480	6144	10177	353	41114	16172	686	1398	29113	6321	0	25816	22368	9	0	20226	0	3061	508	25789	15111	10519	831	17465	0	26776	22236	207
K02335	2994	6583	1827	29343	18528	11484	101	9743	0	12865	7973	0	26321	1517	2901	35185	13927	13688	6926	44	24503	480	6144	10177	353	41114	16172	686	1398	29113	6321	0	25816	22368	9	0	20226	0	3061	508	25789	15111	10519	831	17465	0	26776	22236	207
K02335	2994	6583	1827	29343	18528	11484	101	9743	0	12865	7973	0	26321	1517	2901	35185	13927	13688	6926	44	24503	480	6144	10177	353	41114	16172	686	1398	29113	6321	0	25816	22368	9	0	20226	0	3061	508	25789	15111	10519	831	17465	0	26776	22236	207
K02335	2994	6583	1827	29343	18528	11484	101	9743	0	12865	7973	0	26321	1517	2901	35185	13927	13688	6926	44	24503	480	6144	10177	353	41114	16172	686	1398	29113	6321	0	25816	22368	9	0	20226	0	3061	508	25789	15111	10519	831	17465	0	26776	22236	207
K02335	2994	6583	1827	29343	18528	11484	101	9743	0	12865	7973	0	26321	1517	2901	35185	13927	13688	6926	44	24503	480	6144	10177	353	41114	16172	686	1398	29113	6321	0	25816	22368	9	0	20226	0	3061	508	25789	15111	10519	831	17465	0	26776	22236	207
K02335	2994	6583	1827	29343	18528	11484	101	9743	0	12865	7973	0	26321	1517	2901	35185	13927	13688	6926	44	24503	480	6144	10177	353	41114	16172	686	1398	29113	6321	0	25816	22368	9	0	20226	0	3061	508	25789	15111	10519	831	17465	0	26776	22236	207
K03723	2635	8550	8049	26961	15029	9504	118	12587	0	12283	7733	0	27265	1624	722	32797	8683	13748	8069	16	22655	624	18930	17817	520	22701	21788	515	1519	27199	6823	0	27990	28781	0	0	24860	0	4198	740	31132	17805	8868	975	12497	0	12584	18551	281
K01784	1805	13331	15066	24447	22289	14774	37	7418	0	12530	10148	0	26676	1672	1857	27269	15439	15012	20015	96	17025	469	16292	29774	130	19423	20997	495	598	14776	5958	0	21604	32899	11	0	15249	0	3233	434	17028	21634	19875	467	8893	0	2716	14265	81
K01784	1805	13331	15066	24447	22289	14774	37	7418	0	12530	10148	0	26676	1672	1857	27269	15439	15012	20015	96	17025	469	16292	29774	130	19423	20997	495	598	14776	5958	0	21604	32899	11	0	15249	0	3233	434	17028	21634	19875	467	8893	0	2716	14265	81
K01784	1805	13331	15066	24447	22289	14774	37	7418	0	12530	10148	0	26676	1672	1857	27269	15439	15012	20015	96	17025	469	16292	29774	130	19423	20997	495	598	14776	5958	0	21604	32899	11	0	15249	0	3233	434	17028	21634	19875	467	8893	0	2716	14265	81
K01955	1510	1727	2730	29699	8691	6673	182	13086	0	9295	6754	0	32752	1579	2138	34388	8923	15956	10482	13	20884	453	12226	16226	856	24058	15845	108	3026	22979	6625	0	30516	19692	11	0	23599	0	3449	1442	38611	12888	18529	1252	2806	0	21760	14482	546
K01955	1510	1727	2730	29699	8691	6673	182	13086	0	9295	6754	0	32752	1579	2138	34388	8923	15956	10482	13	20884	453	12226	16226	856	24058	15845	108	3026	22979	6625	0	30516	19692	11	0	23599	0	3449	1442	38611	12888	18529	1252	2806	0	21760	14482	546
K01955	1510	1727	2730	29699	8691	6673	182	13086	0	9295	6754	0	32752	1579	2138	34388	8923	15956	10482	13	20884	453	12226	16226	856	24058	15845	108	3026	22979	6625	0	30516	19692	11	0	23599	0	3449	1442	38611	12888	18529	1252	2806	0	21760	14482	546
K01952	1675	9984	11326	25086	17389	13069	0	10882	0	15289	9213	0	28983	1602	3478	26264	7794	13991	11423	0	20852	553	19602	16308	0	21057	21925	548	217	16278	6640	0	27798	19948	21	0	19380	0	3934	0	26205	11930	20285	481	13344	0	10542	16219	0
K01952	1675	9984	11326	25086	17389	13069	0	10882	0	15289	9213	0	28983	1602	3478	26264	7794	13991	11423	0	20852	553	19602	16308	0	21057	21925	548	217	16278	6640	0	27798	19948	21	0	19380	0	3934	0	26205	11930	20285	481	13344	0	10542	16219	0
K01952	1675	9984	11326	25086	17389	13069	0	10882	0	15289	9213	0	28983	1602	3478	26264	7794	13991	11423	0	20852	553	19602	16308	0	21057	21925	548	217	16278	6640	0	27798	19948	21	0	19380	0	3934	0	26205	11930	20285	481	13344	0	10542	16219	0
K01952	1675	9984	11326	25086	17389	13069	0	10882	0	15289	9213	0	28983	1602	3478	26264	7794	13991	11423	0	20852	553	19602	16308	0	21057	21925	548	217	16278	6640	0	27798	19948	21	0	19380	0	3934	0	26205	11930	20285	481	13344	0	10542	16219	0
K03555	2694	8468	7906	25373	16378	15396	90	9696	0	16928	9160	0	23598	1324	3899	24997	16670	8652	2410	11	13996	0	8891	10765	392	22363	11439	648	1424	28954	6840	0	19041	16950	161	0	18196	0	2501	517	24168	19046	17476	883	21354	0	30785	3691	204
K08303	2743	8366	9493	28232	17734	11823	0	13221	0	17080	11812	0	36109	1725	4105	33220	13296	14922	3701	19	17877	247	13648	16189	0	24035	12278	555	133	16573	6328	0	33651	12130	0	0	28605	0	2563	0	32244	10653	13820	392	12088	0	15080	2990	0
K01915	2187	14614	15982	28196	18756	9144	48	11172	0	13922	8250	0	32887	1109	1350	32580	15196	19325	6644	33	17236	569	21685	29164	178	22583	17430	2060	773	13852	4178	0	26678	9894	390	0	24900	0	3085	349	27558	6369	8946	534	18869	0	11659	14328	90
K01915	2187	14614	15982	28196	18756	9144	48	11172	0	13922	8250	0	32887	1109	1350	32580	15196	19325	6644	33	17236	569	21685	29164	178	22583	17430	2060	773	13852	4178	0	26678	9894	390	0	24900	0	3085	349	27558	6369	8946	534	18869	0	11659	14328	90
K01915	2187	14614	15982	28196	18756	9144	48	11172	0	13922	8250	0	32887	1109	1350	32580	15196	19325	6644	33	17236	569	21685	29164	178	22583	17430	2060	773	13852	4178	0	26678	9894	390	0	24900	0	3085	349	27558	6369	8946	534	18869	0	11659	14328	90
K01915	2187	14614	15982	28196	18756	9144	48	11172	0	13922	8250	0	32887	1109	1350	32580	15196	19325	6644	33	17236	569	21685	29164	178	22583	17430	2060	773	13852	4178	0	26678	9894	390	0	24900	0	3085	349	27558	6369	8946	534	18869	0	11659	14328	90
K01915	2187	14614	15982	28196	18756	9144	48	11172	0	13922	8250	0	32887	1109	1350	32580	15196	19325	6644	33	17236	569	21685	29164	178	22583	17430	2060	773	13852	4178	0	26678	9894	390	0	24900	0	3085	349	27558	6369	8946	534	18869	0	11659	14328	90
K01915	2187	14614	15982	28196	18756	9144	48	11172	0	13922	8250	0	32887	1109	1350	32580	15196	19325	6644	33	17236	569	21685	29164	178	22583	17430	2060	773	13852	4178	0	26678	9894	390	0	24900	0	3085	349	27558	6369	8946	534	18869	0	11659	14328	90
K01915	2187	14614	15982	28196	18756	9144	48	11172	0	13922	8250	0	32887	1109	1350	32580	15196	19325	6644	33	17236	569	21685	29164	178	22583	17430	2060	773	13852	4178	0	26678	9894	390	0	24900	0	3085	349	27558	6369	8946	534	18869	0	11659	14328	90
K01915	2187	14614	15982	28196	18756	9144	48	11172	0	13922	8250	0	32887	1109	1350	32580	15196	19325	6644	33	17236	569	21685	29164	178	22583	17430	2060	773	13852	4178	0	26678	9894	390	0	24900	0	3085	349	27558	6369	8946	534	18869	0	11659	14328	90
K01915	2187	14614	15982	28196	18756	9144	48	11172	0	13922	8250	0	32887	1109	1350	32580	15196	19325	6644	33	17236	569	21685	29164	178	22583	17430	2060	773	13852	4178	0	26678	9894	390	0	24900	0	3085	349	27558	6369	8946	534	18869	0	11659	14328	90
K01915	2187	14614	15982	28196	18756	9144	48	11172	0	13922	8250	0	32887	1109	1350	32580	15196	19325	6644	33	17236	569	21685	29164	178	22583	17430	2060	773	13852	4178	0	26678	9894	390	0	24900	0	3085	349	27558	6369	8946	534	18869	0	11659	14328	90
K02337	1993	9276	10347	28759	17178	9575	72	10806	0	13001	10099	0	29712	1602	2331	26333	8041	13837	13215	19	20267	477	9925	13855	294	22510	21524	748	1401	22150	6133	0	24938	18346	5	0	18906	0	4263	533	26806	13666	18574	713	13261	0	4133	7066	209
K02337	1993	9276	10347	28759	17178	9575	72	10806	0	13001	10099	0	29712	1602	2331	26333	8041	13837	13215	19	20267	477	9925	13855	294	22510	21524	748	1401	22150	6133	0	24938	18346	5	0	18906	0	4263	533	26806	13666	18574	713	13261	0	4133	7066	209
K02337	1993	9276	10347	28759	17178	9575	72	10806	0	13001	10099	0	29712	1602	2331	26333	8041	13837	13215	19	20267	477	9925	13855	294	22510	21524	748	1401	22150	6133	0	24938	18346	5	0	18906	0	4263	533	26806	13666	18574	713	13261	0	4133	7066	209
K02337	1993	9276	10347	28759	17178	9575	72	10806	0	13001	10099	0	29712	1602	2331	26333	8041	13837	13215	19	20267	477	9925	13855	294	22510	21524	748	1401	22150	6133	0	24938	18346	5	0	18906	0	4263	533	26806	13666	18574	713	13261	0	4133	7066	209
K02337	1993	9276	10347	28759	17178	9575	72	10806	0	13001	10099	0	29712	1602	2331	26333	8041	13837	13215	19	20267	477	9925	13855	294	22510	21524	748	1401	22150	6133	0	24938	18346	5	0	18906	0	4263	533	26806	13666	18574	713	13261	0	4133	7066	209
K02337	1993	9276	10347	28759	17178	9575	72	10806	0	13001	10099	0	29712	1602	2331	26333	8041	13837	13215	19	20267	477	9925	13855	294	22510	21524	748	1401	22150	6133	0	24938	18346	5	0	18906	0	4263	533	26806	13666	18574	713	13261	0	4133	7066	209
K03070	2139	7605	9840	23037	12023	11942	90	9689	0	11787	7323	0	26345	1498	4106	22770	12814	12012	9054	14	13868	314	7206	6541	334	18470	15394	439	1353	35022	7241	0	22159	38309	286	0	19108	0	3458	483	25288	19100	17013	679	11893	0	5163	14209	237
K03070	2139	7605	9840	23037	12023	11942	90	9689	0	11787	7323	0	26345	1498	4106	22770	12814	12012	9054	14	13868	314	7206	6541	334	18470	15394	439	1353	35022	7241	0	22159	38309	286	0	19108	0	3458	483	25288	19100	17013	679	11893	0	5163	14209	237
K03070	2139	7605	9840	23037	12023	11942	90	9689	0	11787	7323	0	26345	1498	4106	22770	12814	12012	9054	14	13868	314	7206	6541	334	18470	15394	439	1353	35022	7241	0	22159	38309	286	0	19108	0	3458	483	25288	19100	17013	679	11893	0	5163	14209	237
K01091	2797	6215	7400	27083	18097	11838	31	11879	0	8085	5315	0	27133	1511	3054	32826	8245	11345	4024	49	21478	800	14175	14613	111	22707	17856	381	128	19615	5437	0	34228	21534	434	0	25452	0	3324	0	30652	15593	9618	325	8323	0	23318	9438	0
K01091	2797	6215	7400	27083	18097	11838	31	11879	0	8085	5315	0	27133	1511	3054	32826	8245	11345	4024	49	21478	800	14175	14613	111	22707	17856	381	128	19615	5437	0	34228	21534	434	0	25452	0	3324	0	30652	15593	9618	325	8323	0	23318	9438	0
K01091	2797	6215	7400	27083	18097	11838	31	11879	0	8085	5315	0	27133	1511	3054	32826	8245	11345	4024	49	21478	800	14175	14613	111	22707	17856	381	128	19615	5437	0	34228	21534	434	0	25452	0	3324	0	30652	15593	9618	325	8323	0	23318	9438	0
K01091	2797	6215	7400	27083	18097	11838	31	11879	0	8085	5315	0	27133	1511	3054	32826	8245	11345	4024	49	21478	800	14175	14613	111	22707	17856	381	128	19615	5437	0	34228	21534	434	0	25452	0	3324	0	30652	15593	9618	325	8323	0	23318	9438	0
K05366	2318	5120	5317	32292	15058	12680	78	9930	0	9694	6752	0	29623	1623	1231	27468	11531	18315	11585	7	20605	1079	23202	14847	208	22098	24406	330	910	16034	4814	0	30929	13937	263	0	23810	0	3288	422	24510	9894	12150	650	7451	0	3255	19483	132
K05366	2318	5120	5317	32292	15058	12680	78	9930	0	9694	6752	0	29623	1623	1231	27468	11531	18315	11585	7	20605	1079	23202	14847	208	22098	24406	330	910	16034	4814	0	30929	13937	263	0	23810	0	3288	422	24510	9894	12150	650	7451	0	3255	19483	132
K05366	2318	5120	5317	32292	15058	12680	78	9930	0	9694	6752	0	29623	1623	1231	27468	11531	18315	11585	7	20605	1079	23202	14847	208	22098	24406	330	910	16034	4814	0	30929	13937	263	0	23810	0	3288	422	24510	9894	12150	650	7451	0	3255	19483	132
K15580	826	0	739	10365	21036	11080	447	5008	0	7224	5173	17	19226	4843	10067	24209	27657	10216	3339	0	10475	0	1404	678	1700	14261	34154	230	48	25039	7831	0	21586	12091	210	0	10757	0	2780	0	10442	37722	73901	1797	454	0	14669	17001	0
K15580	826	0	739	10365	21036	11080	447	5008	0	7224	5173	17	19226	4843	10067	24209	27657	10216	3339	0	10475	0	1404	678	1700	14261	34154	230	48	25039	7831	0	21586	12091	210	0	10757	0	2780	0	10442	37722	73901	1797	454	0	14669	17001	0
K15580	826	0	739	10365	21036	11080	447	5008	0	7224	5173	17	19226	4843	10067	24209	27657	10216	3339	0	10475	0	1404	678	1700	14261	34154	230	48	25039	7831	0	21586	12091	210	0	10757	0	2780	0	10442	37722	73901	1797	454	0	14669	17001	0
K07407	952	20342	25391	30255	16461	10560	0	6300	0	12310	9552	0	32395	573	1298	24585	9156	14901	15901	0	20561	1048	32428	27521	0	30752	52924	704	295	5418	1460	0	17609	14	359	0	13734	0	2576	535	11606	0	1985	376	16818	0	0	9149	0
K07407	952	20342	25391	30255	16461	10560	0	6300	0	12310	9552	0	32395	573	1298	24585	9156	14901	15901	0	20561	1048	32428	27521	0	30752	52924	704	295	5418	1460	0	17609	14	359	0	13734	0	2576	535	11606	0	1985	376	16818	0	0	9149	0
K07407	952	20342	25391	30255	16461	10560	0	6300	0	12310	9552	0	32395	573	1298	24585	9156	14901	15901	0	20561	1048	32428	27521	0	30752	52924	704	295	5418	1460	0	17609	14	359	0	13734	0	2576	535	11606	0	1985	376	16818	0	0	9149	0
K07407	952	20342	25391	30255	16461	10560	0	6300	0	12310	9552	0	32395	573	1298	24585	9156	14901	15901	0	20561	1048	32428	27521	0	30752	52924	704	295	5418	1460	0	17609	14	359	0	13734	0	2576	535	11606	0	1985	376	16818	0	0	9149	0
K00656	1184	11517	13745	19054	25684	17988	0	7225	0	27982	17938	0	50933	3197	2483	15860	14085	17791	23141	23	15302	298	15534	11658	0	15885	12963	461	217	16372	8133	0	20938	650	774	0	11730	0	2936	0	16397	2935	13751	126	11472	0	11686	3406	0
K00656	1184	11517	13745	19054	25684	17988	0	7225	0	27982	17938	0	50933	3197	2483	15860	14085	17791	23141	23	15302	298	15534	11658	0	15885	12963	461	217	16372	8133	0	20938	650	774	0	11730	0	2936	0	16397	2935	13751	126	11472	0	11686	3406	0
K00656	1184	11517	13745	19054	25684	17988	0	7225	0	27982	17938	0	50933	3197	2483	15860	14085	17791	23141	23	15302	298	15534	11658	0	15885	12963	461	217	16372	8133	0	20938	650	774	0	11730	0	2936	0	16397	2935	13751	126	11472	0	11686	3406	0
K00656	1184	11517	13745	19054	25684	17988	0	7225	0	27982	17938	0	50933	3197	2483	15860	14085	17791	23141	23	15302	298	15534	11658	0	15885	12963	461	217	16372	8133	0	20938	650	774	0	11730	0	2936	0	16397	2935	13751	126	11472	0	11686	3406	0
K00615	2050	9893	10020	23699	12985	9345	0	10151	0	15166	9597	0	40783	2019	1709	27114	14513	15730	19697	28	18062	283	9863	5474	0	18783	13310	411	238	11808	7865	0	21265	13303	2621	0	20187	0	2239	0	22897	8371	11922	327	11333	0	16761	19802	0
K00615	2050	9893	10020	23699	12985	9345	0	10151	0	15166	9597	0	40783	2019	1709	27114	14513	15730	19697	28	18062	283	9863	5474	0	18783	13310	411	238	11808	7865	0	21265	13303	2621	0	20187	0	2239	0	22897	8371	11922	327	11333	0	16761	19802	0
K00615	2050	9893	10020	23699	12985	9345	0	10151	0	15166	9597	0	40783	2019	1709	27114	14513	15730	19697	28	18062	283	9863	5474	0	18783	13310	411	238	11808	7865	0	21265	13303	2621	0	20187	0	2239	0	22897	8371	11922	327	11333	0	16761	19802	0
K00615	2050	9893	10020	23699	12985	9345	0	10151	0	15166	9597	0	40783	2019	1709	27114	14513	15730	19697	28	18062	283	9863	5474	0	18783	13310	411	238	11808	7865	0	21265	13303	2621	0	20187	0	2239	0	22897	8371	11922	327	11333	0	16761	19802	0
K00615	2050	9893	10020	23699	12985	9345	0	10151	0	15166	9597	0	40783	2019	1709	27114	14513	15730	19697	28	18062	283	9863	5474	0	18783	13310	411	238	11808	7865	0	21265	13303	2621	0	20187	0	2239	0	22897	8371	11922	327	11333	0	16761	19802	0
K00615	2050	9893	10020	23699	12985	9345	0	10151	0	15166	9597	0	40783	2019	1709	27114	14513	15730	19697	28	18062	283	9863	5474	0	18783	13310	411	238	11808	7865	0	21265	13303	2621	0	20187	0	2239	0	22897	8371	11922	327	11333	0	16761	19802	0
K00615	2050	9893	10020	23699	12985	9345	0	10151	0	15166	9597	0	40783	2019	1709	27114	14513	15730	19697	28	18062	283	9863	5474	0	18783	13310	411	238	11808	7865	0	21265	13303	2621	0	20187	0	2239	0	22897	8371	11922	327	11333	0	16761	19802	0
K00615	2050	9893	10020	23699	12985	9345	0	10151	0	15166	9597	0	40783	2019	1709	27114	14513	15730	19697	28	18062	283	9863	5474	0	18783	13310	411	238	11808	7865	0	21265	13303	2621	0	20187	0	2239	0	22897	8371	11922	327	11333	0	16761	19802	0
K00615	2050	9893	10020	23699	12985	9345	0	10151	0	15166	9597	0	40783	2019	1709	27114	14513	15730	19697	28	18062	283	9863	5474	0	18783	13310	411	238	11808	7865	0	21265	13303	2621	0	20187	0	2239	0	22897	8371	11922	327	11333	0	16761	19802	0
K01870	1708	7843	9419	25890	13196	6512	93	9143	0	10763	7022	4	24270	1549	2297	22526	8260	15705	6388	9	15527	580	8698	11747	322	16966	19185	286	1243	15556	5832	0	19534	14436	36	0	15922	0	4015	502	23662	12861	16551	749	10750	0	25320	17387	204
K00951	1681	11963	12835	21568	15193	19472	0	9818	0	11987	7533	0	21082	1185	920	22867	7604	12502	7350	0	16013	285	15160	21402	180	17366	15384	666	932	15712	4209	0	24266	12850	210	0	16650	0	3063	370	23822	9185	13273	591	14839	0	5128	12300	164
K00973	1400	10724	14410	19689	19093	16264	38	9813	0	15076	10296	0	27538	1802	3225	28965	9784	10172	3740	3	17020	460	19520	24775	146	18383	11790	3639	457	13930	5279	0	22003	8830	0	0	17143	0	2127	416	20846	6655	11010	505	11075	0	8515	10824	64
K00973	1400	10724	14410	19689	19093	16264	38	9813	0	15076	10296	0	27538	1802	3225	28965	9784	10172	3740	3	17020	460	19520	24775	146	18383	11790	3639	457	13930	5279	0	22003	8830	0	0	17143	0	2127	416	20846	6655	11010	505	11075	0	8515	10824	64
K00973	1400	10724	14410	19689	19093	16264	38	9813	0	15076	10296	0	27538	1802	3225	28965	9784	10172	3740	3	17020	460	19520	24775	146	18383	11790	3639	457	13930	5279	0	22003	8830	0	0	17143	0	2127	416	20846	6655	11010	505	11075	0	8515	10824	64
K00973	1400	10724	14410	19689	19093	16264	38	9813	0	15076	10296	0	27538	1802	3225	28965	9784	10172	3740	3	17020	460	19520	24775	146	18383	11790	3639	457	13930	5279	0	22003	8830	0	0	17143	0	2127	416	20846	6655	11010	505	11075	0	8515	10824	64
K00973	1400	10724	14410	19689	19093	16264	38	9813	0	15076	10296	0	27538	1802	3225	28965	9784	10172	3740	3	17020	460	19520	24775	146	18383	11790	3639	457	13930	5279	0	22003	8830	0	0	17143	0	2127	416	20846	6655	11010	505	11075	0	8515	10824	64
K01872	1387	9074	9543	20745	11546	8747	98	9121	0	11319	6918	0	23327	1314	5229	24699	11707	12927	6778	17	13906	323	13953	23428	385	16717	15686	609	1275	18528	5016	0	22044	15796	9	0	18717	0	2744	513	20615	10794	15217	669	11348	0	12918	13153	192
K01897	864	16797	12988	25858	20392	11901	4	7407	0	12064	8667	0	19211	939	78	16971	12152	20890	39880	33	20022	1312	33722	26732	0	14454	26266	590	219	1105	915	0	21341	1123	164	0	14389	0	758	0	25932	10	1099	385	19224	0	7278	18183	0
K01897	864	16797	12988	25858	20392	11901	4	7407	0	12064	8667	0	19211	939	78	16971	12152	20890	39880	33	20022	1312	33722	26732	0	14454	26266	590	219	1105	915	0	21341	1123	164	0	14389	0	758	0	25932	10	1099	385	19224	0	7278	18183	0
K01897	864	16797	12988	25858	20392	11901	4	7407	0	12064	8667	0	19211	939	78	16971	12152	20890	39880	33	20022	1312	33722	26732	0	14454	26266	590	219	1105	915	0	21341	1123	164	0	14389	0	758	0	25932	10	1099	385	19224	0	7278	18183	0
K01897	864	16797	12988	25858	20392	11901	4	7407	0	12064	8667	0	19211	939	78	16971	12152	20890	39880	33	20022	1312	33722	26732	0	14454	26266	590	219	1105	915	0	21341	1123	164	0	14389	0	758	0	25932	10	1099	385	19224	0	7278	18183	0
K01897	864	16797	12988	25858	20392	11901	4	7407	0	12064	8667	0	19211	939	78	16971	12152	20890	39880	33	20022	1312	33722	26732	0	14454	26266	590	219	1105	915	0	21341	1123	164	0	14389	0	758	0	25932	10	1099	385	19224	0	7278	18183	0
K01897	864	16797	12988	25858	20392	11901	4	7407	0	12064	8667	0	19211	939	78	16971	12152	20890	39880	33	20022	1312	33722	26732	0	14454	26266	590	219	1105	915	0	21341	1123	164	0	14389	0	758	0	25932	10	1099	385	19224	0	7278	18183	0
K01897	864	16797	12988	25858	20392	11901	4	7407	0	12064	8667	0	19211	939	78	16971	12152	20890	39880	33	20022	1312	33722	26732	0	14454	26266	590	219	1105	915	0	21341	1123	164	0	14389	0	758	0	25932	10	1099	385	19224	0	7278	18183	0
K01897	864	16797	12988	25858	20392	11901	4	7407	0	12064	8667	0	19211	939	78	16971	12152	20890	39880	33	20022	1312	33722	26732	0	14454	26266	590	219	1105	915	0	21341	1123	164	0	14389	0	758	0	25932	10	1099	385	19224	0	7278	18183	0
K01652	815	5920	5613	17937	12613	9020	0	6042	0	17350	10868	0	32562	1806	6362	20235	7516	12893	16657	39	19562	434	7728	6128	0	17772	13104	187	63	16328	7254	0	17611	25112	437	0	10625	0	4088	0	16452	13251	13647	77	7191	0	17393	10199	0
K01652	815	5920	5613	17937	12613	9020	0	6042	0	17350	10868	0	32562	1806	6362	20235	7516	12893	16657	39	19562	434	7728	6128	0	17772	13104	187	63	16328	7254	0	17611	25112	437	0	10625	0	4088	0	16452	13251	13647	77	7191	0	17393	10199	0
K01652	815	5920	5613	17937	12613	9020	0	6042	0	17350	10868	0	32562	1806	6362	20235	7516	12893	16657	39	19562	434	7728	6128	0	17772	13104	187	63	16328	7254	0	17611	25112	437	0	10625	0	4088	0	16452	13251	13647	77	7191	0	17393	10199	0
K01652	815	5920	5613	17937	12613	9020	0	6042	0	17350	10868	0	32562	1806	6362	20235	7516	12893	16657	39	19562	434	7728	6128	0	17772	13104	187	63	16328	7254	0	17611	25112	437	0	10625	0	4088	0	16452	13251	13647	77	7191	0	17393	10199	0
K01652	815	5920	5613	17937	12613	9020	0	6042	0	17350	10868	0	32562	1806	6362	20235	7516	12893	16657	39	19562	434	7728	6128	0	17772	13104	187	63	16328	7254	0	17611	25112	437	0	10625	0	4088	0	16452	13251	13647	77	7191	0	17393	10199	0
K01652	815	5920	5613	17937	12613	9020	0	6042	0	17350	10868	0	32562	1806	6362	20235	7516	12893	16657	39	19562	434	7728	6128	0	17772	13104	187	63	16328	7254	0	17611	25112	437	0	10625	0	4088	0	16452	13251	13647	77	7191	0	17393	10199	0
K01652	815	5920	5613	17937	12613	9020	0	6042	0	17350	10868	0	32562	1806	6362	20235	7516	12893	16657	39	19562	434	7728	6128	0	17772	13104	187	63	16328	7254	0	17611	25112	437	0	10625	0	4088	0	16452	13251	13647	77	7191	0	17393	10199	0
K01652	815	5920	5613	17937	12613	9020	0	6042	0	17350	10868	0	32562	1806	6362	20235	7516	12893	16657	39	19562	434	7728	6128	0	17772	13104	187	63	16328	7254	0	17611	25112	437	0	10625	0	4088	0	16452	13251	13647	77	7191	0	17393	10199	0
K01652	815	5920	5613	17937	12613	9020	0	6042	0	17350	10868	0	32562	1806	6362	20235	7516	12893	16657	39	19562	434	7728	6128	0	17772	13104	187	63	16328	7254	0	17611	25112	437	0	10625	0	4088	0	16452	13251	13647	77	7191	0	17393	10199	0
K01869	1615	8550	9687	19791	12304	5728	93	9298	0	10476	6889	0	21253	1360	2471	17370	7994	10553	25671	35	14744	380	17033	24264	315	14589	15493	520	1300	18899	4851	0	20550	15084	8	0	16869	0	3338	506	23984	11604	15863	679	9385	0	7283	13015	214
K07706	1393	0	429	43643	3145	1616	94	5678	0	218	266	10	11835	732	2445	42196	4168	5929	5297	15	22336	0	358	1419	394	28406	7185	45	0	17206	4724	0	15697	8770	155	0	15802	0	1541	299	16775	7717	32302	431	2180	0	16544	2920	0
K07706	1393	0	429	43643	3145	1616	94	5678	0	218	266	10	11835	732	2445	42196	4168	5929	5297	15	22336	0	358	1419	394	28406	7185	45	0	17206	4724	0	15697	8770	155	0	15802	0	1541	299	16775	7717	32302	431	2180	0	16544	2920	0
K12340	162	34030	37080	12251	34263	22566	0	6558	0	24225	17987	0	31075	814	6	10090	21700	20285	709	24	5786	0	27660	27624	0	17291	16168	1670	444	0	960	0	10360	0	0	0	6536	0	829	0	29152	0	0	273	43125	0	0	0	0
K12340	162	34030	37080	12251	34263	22566	0	6558	0	24225	17987	0	31075	814	6	10090	21700	20285	709	24	5786	0	27660	27624	0	17291	16168	1670	444	0	960	0	10360	0	0	0	6536	0	829	0	29152	0	0	273	43125	0	0	0	0
K12340	162	34030	37080	12251	34263	22566	0	6558	0	24225	17987	0	31075	814	6	10090	21700	20285	709	24	5786	0	27660	27624	0	17291	16168	1670	444	0	960	0	10360	0	0	0	6536	0	829	0	29152	0	0	273	43125	0	0	0	0
K12340	162	34030	37080	12251	34263	22566	0	6558	0	24225	17987	0	31075	814	6	10090	21700	20285	709	24	5786	0	27660	27624	0	17291	16168	1670	444	0	960	0	10360	0	0	0	6536	0	829	0	29152	0	0	273	43125	0	0	0	0
K12340	162	34030	37080	12251	34263	22566	0	6558	0	24225	17987	0	31075	814	6	10090	21700	20285	709	24	5786	0	27660	27624	0	17291	16168	1670	444	0	960	0	10360	0	0	0	6536	0	829	0	29152	0	0	273	43125	0	0	0	0
K12340	162	34030	37080	12251	34263	22566	0	6558	0	24225	17987	0	31075	814	6	10090	21700	20285	709	24	5786	0	27660	27624	0	17291	16168	1670	444	0	960	0	10360	0	0	0	6536	0	829	0	29152	0	0	273	43125	0	0	0	0
K03654	1108	17511	13636	22875	15795	7650	46	6398	0	13909	11394	0	29428	1830	620	21737	9839	13711	5800	0	11440	375	11830	5683	186	15997	24678	903	178	8485	5762	0	13182	22496	206	0	13542	0	3418	308	10857	15305	12409	416	21924	0	14063	12569	0
K02314	1547	9802	8035	25373	15583	16784	87	7748	0	11955	6654	0	25381	1148	1515	23978	5940	9233	10594	21	15230	346	13776	11498	291	19577	12472	496	1204	12406	4312	0	22125	14639	1352	0	15954	0	3179	412	24448	9131	9789	553	15315	0	9248	8825	177
K02314	1547	9802	8035	25373	15583	16784	87	7748	0	11955	6654	0	25381	1148	1515	23978	5940	9233	10594	21	15230	346	13776	11498	291	19577	12472	496	1204	12406	4312	0	22125	14639	1352	0	15954	0	3179	412	24448	9131	9789	553	15315	0	9248	8825	177
K00527	1770	10606	11672	24567	6139	6080	99	9249	0	12094	8660	0	30490	1124	2595	22908	7594	11951	16688	21	14162	517	10754	13698	341	21788	13270	634	1336	14775	5202	0	19833	674	139	0	14911	0	3514	570	19413	3828	14372	685	10973	0	1685	13129	228
K00527	1770	10606	11672	24567	6139	6080	99	9249	0	12094	8660	0	30490	1124	2595	22908	7594	11951	16688	21	14162	517	10754	13698	341	21788	13270	634	1336	14775	5202	0	19833	674	139	0	14911	0	3514	570	19413	3828	14372	685	10973	0	1685	13129	228
K00527	1770	10606	11672	24567	6139	6080	99	9249	0	12094	8660	0	30490	1124	2595	22908	7594	11951	16688	21	14162	517	10754	13698	341	21788	13270	634	1336	14775	5202	0	19833	674	139	0	14911	0	3514	570	19413	3828	14372	685	10973	0	1685	13129	228
K01198	560	29740	35059	21894	13358	8488	0	2596	0	11938	10601	0	23909	237	26	29708	23291	26389	1263	0	18522	1408	26370	23218	0	25465	17126	1223	339	3114	26	0	15610	0	0	0	12003	0	0	0	13982	3	0	0	27684	0	0	0	0
K01198	560	29740	35059	21894	13358	8488	0	2596	0	11938	10601	0	23909	237	26	29708	23291	26389	1263	0	18522	1408	26370	23218	0	25465	17126	1223	339	3114	26	0	15610	0	0	0	12003	0	0	0	13982	3	0	0	27684	0	0	0	0
K03695	1523	3865	7378	19595	14658	11351	0	8073	0	8392	6488	16	21878	1375	459	25128	7292	11221	12538	4	16090	703	14101	29499	0	16192	20030	248	85	13286	4137	0	20907	19672	336	0	17175	0	1819	0	18296	12406	10033	315	9181	0	10619	14376	0
K04043	2088	4856	8523	19502	12837	10110	54	10182	0	7099	5391	0	21268	1062	2006	31975	10538	7919	6540	3	17852	564	10020	16706	184	18068	13637	358	856	13530	3903	0	24380	11585	0	0	23249	0	2714	329	23866	8305	14492	443	6741	0	14488	10035	99
K04043	2088	4856	8523	19502	12837	10110	54	10182	0	7099	5391	0	21268	1062	2006	31975	10538	7919	6540	3	17852	564	10020	16706	184	18068	13637	358	856	13530	3903	0	24380	11585	0	0	23249	0	2714	329	23866	8305	14492	443	6741	0	14488	10035	99
K04043	2088	4856	8523	19502	12837	10110	54	10182	0	7099	5391	0	21268	1062	2006	31975	10538	7919	6540	3	17852	564	10020	16706	184	18068	13637	358	856	13530	3903	0	24380	11585	0	0	23249	0	2714	329	23866	8305	14492	443	6741	0	14488	10035	99
K00688	2116	0	89	27689	8463	23348	0	8373	0	13577	8686	0	27465	1384	2002	30235	4437	12621	35572	28	19765	716	11749	22088	0	20729	11799	0	5	8282	6717	0	22165	174	2247	0	16176	0	2398	0	19912	54	7490	119	1936	0	4421	12187	0
K00688	2116	0	89	27689	8463	23348	0	8373	0	13577	8686	0	27465	1384	2002	30235	4437	12621	35572	28	19765	716	11749	22088	0	20729	11799	0	5	8282	6717	0	22165	174	2247	0	16176	0	2398	0	19912	54	7490	119	1936	0	4421	12187	0
K00688	2116	0	89	27689	8463	23348	0	8373	0	13577	8686	0	27465	1384	2002	30235	4437	12621	35572	28	19765	716	11749	22088	0	20729	11799	0	5	8282	6717	0	22165	174	2247	0	16176	0	2398	0	19912	54	7490	119	1936	0	4421	12187	0
K00688	2116	0	89	27689	8463	23348	0	8373	0	13577	8686	0	27465	1384	2002	30235	4437	12621	35572	28	19765	716	11749	22088	0	20729	11799	0	5	8282	6717	0	22165	174	2247	0	16176	0	2398	0	19912	54	7490	119	1936	0	4421	12187	0
K00688	2116	0	89	27689	8463	23348	0	8373	0	13577	8686	0	27465	1384	2002	30235	4437	12621	35572	28	19765	716	11749	22088	0	20729	11799	0	5	8282	6717	0	22165	174	2247	0	16176	0	2398	0	19912	54	7490	119	1936	0	4421	12187	0
K00688	2116	0	89	27689	8463	23348	0	8373	0	13577	8686	0	27465	1384	2002	30235	4437	12621	35572	28	19765	716	11749	22088	0	20729	11799	0	5	8282	6717	0	22165	174	2247	0	16176	0	2398	0	19912	54	7490	119	1936	0	4421	12187	0
K01874	1872	6338	7160	21603	8558	6773	120	8792	0	7334	5358	6	19109	1044	12233	21038	8885	12075	27288	50	13028	519	5256	4969	297	17087	15242	280	1159	17384	5557	0	21742	17299	16	0	15441	0	2517	469	19397	10445	12708	703	9242	0	17528	9933	194
K01874	1872	6338	7160	21603	8558	6773	120	8792	0	7334	5358	6	19109	1044	12233	21038	8885	12075	27288	50	13028	519	5256	4969	297	17087	15242	280	1159	17384	5557	0	21742	17299	16	0	15441	0	2517	469	19397	10445	12708	703	9242	0	17528	9933	194
K01448	1558	12508	6721	24491	17758	16882	0	8955	0	16841	10569	0	34775	1141	0	17754	9889	10101	1290	25	8683	0	6759	8729	0	19775	5504	779	184	22634	5868	0	16490	6117	627	0	14261	0	3442	0	18806	2821	3999	418	22347	0	10381	709	0
K06131	914	4391	8511	20814	7310	11153	96	6990	0	15898	12525	0	21079	1454	6556	18264	8240	10106	3297	20	12144	0	6244	6138	411	16550	7865	462	1008	23030	6595	0	18070	17520	215	0	12354	0	2307	685	12141	14714	16398	649	9751	0	18519	9321	163
K06131	914	4391	8511	20814	7310	11153	96	6990	0	15898	12525	0	21079	1454	6556	18264	8240	10106	3297	20	12144	0	6244	6138	411	16550	7865	462	1008	23030	6595	0	18070	17520	215	0	12354	0	2307	685	12141	14714	16398	649	9751	0	18519	9321	163
K01972	1494	4158	5394	16737	13669	10581	66	7134	0	11828	8670	0	24742	1499	1540	16005	8869	13964	7800	4	12605	441	12642	15409	240	14555	14402	186	958	14543	5125	0	19658	12454	235	0	18266	0	2651	429	19917	9316	12858	546	19728	0	15210	11903	149
K01972	1494	4158	5394	16737	13669	10581	66	7134	0	11828	8670	0	24742	1499	1540	16005	8869	13964	7800	4	12605	441	12642	15409	240	14555	14402	186	958	14543	5125	0	19658	12454	235	0	18266	0	2651	429	19917	9316	12858	546	19728	0	15210	11903	149
K01972	1494	4158	5394	16737	13669	10581	66	7134	0	11828	8670	0	24742	1499	1540	16005	8869	13964	7800	4	12605	441	12642	15409	240	14555	14402	186	958	14543	5125	0	19658	12454	235	0	18266	0	2651	429	19917	9316	12858	546	19728	0	15210	11903	149
K01972	1494	4158	5394	16737	13669	10581	66	7134	0	11828	8670	0	24742	1499	1540	16005	8869	13964	7800	4	12605	441	12642	15409	240	14555	14402	186	958	14543	5125	0	19658	12454	235	0	18266	0	2651	429	19917	9316	12858	546	19728	0	15210	11903	149
K04066	1822	7230	8108	18252	10725	5619	67	9230	0	11630	6352	0	21261	1357	2161	23823	6980	11673	7265	9	15690	401	13954	9408	242	16499	16590	370	1017	16763	4288	0	25242	15387	23	0	20274	0	2796	383	21749	11583	7445	558	9929	0	8375	11065	148
K01752	1204	6252	7270	14294	17577	16718	52	8425	0	14099	9535	0	29793	1923	5247	17270	12068	12413	12136	8	9818	311	10334	4673	177	12556	14973	408	554	13604	5087	0	19341	12696	1914	0	14516	0	2065	0	21372	11482	16930	511	8613	0	12660	10197	109
K01752	1204	6252	7270	14294	17577	16718	52	8425	0	14099	9535	0	29793	1923	5247	17270	12068	12413	12136	8	9818	311	10334	4673	177	12556	14973	408	554	13604	5087	0	19341	12696	1914	0	14516	0	2065	0	21372	11482	16930	511	8613	0	12660	10197	109
K01752	1204	6252	7270	14294	17577	16718	52	8425	0	14099	9535	0	29793	1923	5247	17270	12068	12413	12136	8	9818	311	10334	4673	177	12556	14973	408	554	13604	5087	0	19341	12696	1914	0	14516	0	2065	0	21372	11482	16930	511	8613	0	12660	10197	109
K01752	1204	6252	7270	14294	17577	16718	52	8425	0	14099	9535	0	29793	1923	5247	17270	12068	12413	12136	8	9818	311	10334	4673	177	12556	14973	408	554	13604	5087	0	19341	12696	1914	0	14516	0	2065	0	21372	11482	16930	511	8613	0	12660	10197	109
K01752	1204	6252	7270	14294	17577	16718	52	8425	0	14099	9535	0	29793	1923	5247	17270	12068	12413	12136	8	9818	311	10334	4673	177	12556	14973	408	554	13604	5087	0	19341	12696	1914	0	14516	0	2065	0	21372	11482	16930	511	8613	0	12660	10197	109
K01752	1204	6252	7270	14294	17577	16718	52	8425	0	14099	9535	0	29793	1923	5247	17270	12068	12413	12136	8	9818	311	10334	4673	177	12556	14973	408	554	13604	5087	0	19341	12696	1914	0	14516	0	2065	0	21372	11482	16930	511	8613	0	12660	10197	109
K01752	1204	6252	7270	14294	17577	16718	52	8425	0	14099	9535	0	29793	1923	5247	17270	12068	12413	12136	8	9818	311	10334	4673	177	12556	14973	408	554	13604	5087	0	19341	12696	1914	0	14516	0	2065	0	21372	11482	16930	511	8613	0	12660	10197	109
K01873	1804	7117	10835	19988	14771	10180	69	8662	0	9581	7002	0	23731	1539	2325	21617	9191	15782	3265	13	16454	689	4838	17766	327	16213	19944	398	1072	17374	4981	0	23206	15719	239	0	16020	0	2611	483	20465	12186	14106	701	9513	0	2943	14128	179
K03406	1059	3136	963	23780	5745	2647	26	5028	0	593	1383	7	14611	965	816	22714	5545	9336	2644	32	19843	85	7861	6374	92	50093	8618	1529	513	9117	9742	0	13138	24743	10	0	8574	0	2879	250	14012	18279	19677	385	8032	0	8326	8882	43
K03406	1059	3136	963	23780	5745	2647	26	5028	0	593	1383	7	14611	965	816	22714	5545	9336	2644	32	19843	85	7861	6374	92	50093	8618	1529	513	9117	9742	0	13138	24743	10	0	8574	0	2879	250	14012	18279	19677	385	8032	0	8326	8882	43
K01775	2041	6836	5660	15036	13160	9786	70	8292	0	9639	5994	0	22111	1033	6117	14481	7227	10563	11160	17	10263	281	10802	16303	195	11438	10708	277	678	19358	4347	0	18904	22816	105	0	16576	0	1986	271	18801	12472	7610	529	8368	0	25192	17188	121
K01775	2041	6836	5660	15036	13160	9786	70	8292	0	9639	5994	0	22111	1033	6117	14481	7227	10563	11160	17	10263	281	10802	16303	195	11438	10708	277	678	19358	4347	0	18904	22816	105	0	16576	0	1986	271	18801	12472	7610	529	8368	0	25192	17188	121
K01775	2041	6836	5660	15036	13160	9786	70	8292	0	9639	5994	0	22111	1033	6117	14481	7227	10563	11160	17	10263	281	10802	16303	195	11438	10708	277	678	19358	4347	0	18904	22816	105	0	16576	0	1986	271	18801	12472	7610	529	8368	0	25192	17188	121
K00790	2531	3617	4554	18130	9670	10039	71	9215	0	5941	3675	0	16170	1007	2193	24686	9975	8256	5344	17	13701	412	3127	10864	203	15748	13598	231	766	19888	4671	0	23425	18929	160	0	20422	0	2032	360	17851	12715	15155	435	5700	0	20771	9025	142
K00790	2531	3617	4554	18130	9670	10039	71	9215	0	5941	3675	0	16170	1007	2193	24686	9975	8256	5344	17	13701	412	3127	10864	203	15748	13598	231	766	19888	4671	0	23425	18929	160	0	20422	0	2032	360	17851	12715	15155	435	5700	0	20771	9025	142
K00790	2531	3617	4554	18130	9670	10039	71	9215	0	5941	3675	0	16170	1007	2193	24686	9975	8256	5344	17	13701	412	3127	10864	203	15748	13598	231	766	19888	4671	0	23425	18929	160	0	20422	0	2032	360	17851	12715	15155	435	5700	0	20771	9025	142
K07258	2669	0	144	31838	6748	5800	55	10836	0	9434	6491	0	27345	1310	3401	33026	5501	6151	2046	21	15869	0	841	545	187	26364	4013	112	682	13088	6781	0	28371	25443	135	0	27729	0	3014	713	17072	14109	14827	348	2407	0	1833	1924	115
K07258	2669	0	144	31838	6748	5800	55	10836	0	9434	6491	0	27345	1310	3401	33026	5501	6151	2046	21	15869	0	841	545	187	26364	4013	112	682	13088	6781	0	28371	25443	135	0	27729	0	3014	713	17072	14109	14827	348	2407	0	1833	1924	115
K07456	1880	8156	7577	17550	10213	10186	88	9819	0	7720	5364	0	18583	1238	4424	18497	13687	7394	1837	20	8265	0	6623	6529	527	14686	12545	464	1366	17259	4928	0	19551	15648	0	0	14570	0	2436	1058	19928	14100	19822	912	11511	0	17940	3904	197
K03111	1504	13390	15808	22180	14952	8442	89	6178	0	19314	8101	6	12833	2100	2031	13827	14338	12521	14822	63	10665	538	10345	7485	256	14473	30268	1361	512	12651	4472	0	12884	14163	814	0	9715	0	1516	180	10272	9754	10794	525	7455	16	12284	10690	60
K03111	1504	13390	15808	22180	14952	8442	89	6178	0	19314	8101	6	12833	2100	2031	13827	14338	12521	14822	63	10665	538	10345	7485	256	14473	30268	1361	512	12651	4472	0	12884	14163	814	0	9715	0	1516	180	10272	9754	10794	525	7455	16	12284	10690	60
K03111	1504	13390	15808	22180	14952	8442	89	6178	0	19314	8101	6	12833	2100	2031	13827	14338	12521	14822	63	10665	538	10345	7485	256	14473	30268	1361	512	12651	4472	0	12884	14163	814	0	9715	0	1516	180	10272	9754	10794	525	7455	16	12284	10690	60
K01890	1823	6985	7700	19743	9054	5509	84	8772	0	8371	5790	0	19220	1058	3194	17694	10273	12623	4380	27	13934	422	8855	11330	286	14272	14577	370	996	17649	3888	0	20718	16098	0	0	17027	0	3171	467	20501	10299	12525	610	9883	0	14590	12214	153
K00962	1749	7207	7915	18465	8101	5022	0	8185	0	8806	5947	0	19919	1285	2703	20418	6664	9899	9504	13	15391	674	14872	6150	0	14369	17943	429	117	16296	4422	0	18458	14929	828	0	13383	0	2150	0	20476	10964	15178	236	8435	0	9710	12513	0
K00962	1749	7207	7915	18465	8101	5022	0	8185	0	8806	5947	0	19919	1285	2703	20418	6664	9899	9504	13	15391	674	14872	6150	0	14369	17943	429	117	16296	4422	0	18458	14929	828	0	13383	0	2150	0	20476	10964	15178	236	8435	0	9710	12513	0
K00962	1749	7207	7915	18465	8101	5022	0	8185	0	8806	5947	0	19919	1285	2703	20418	6664	9899	9504	13	15391	674	14872	6150	0	14369	17943	429	117	16296	4422	0	18458	14929	828	0	13383	0	2150	0	20476	10964	15178	236	8435	0	9710	12513	0
K03588	2233	4367	4813	22086	8376	7198	40	9508	0	6147	3376	0	18620	1057	1314	25809	6566	9208	16214	5	17623	576	13785	14369	141	16960	18003	285	528	12301	3691	0	25613	10381	8	0	21714	0	1751	234	23050	8150	11338	372	6260	0	8078	9392	68
K00384	1008	3269	3728	12476	7810	10655	80	4356	0	5602	4544	6	17751	1746	2541	14165	11606	13123	11737	27	13198	315	7943	4555	303	10327	29900	195	972	15568	4806	0	14624	23992	1014	0	11028	0	4563	388	14607	21175	27295	635	4635	0	18009	11267	158
K00384	1008	3269	3728	12476	7810	10655	80	4356	0	5602	4544	6	17751	1746	2541	14165	11606	13123	11737	27	13198	315	7943	4555	303	10327	29900	195	972	15568	4806	0	14624	23992	1014	0	11028	0	4563	388	14607	21175	27295	635	4635	0	18009	11267	158
K01223	135	0	97	5228	15762	10502	154	2117	0	14440	9603	6	26235	3823	4356	3894	16701	9327	1768	23	6226	0	602	289	660	3656	22066	216	572	15175	12647	0	15450	12507	6950	0	6898	0	2156	1978	4296	30801	52055	348	222	0	0	8187	0
K01223	135	0	97	5228	15762	10502	154	2117	0	14440	9603	6	26235	3823	4356	3894	16701	9327	1768	23	6226	0	602	289	660	3656	22066	216	572	15175	12647	0	15450	12507	6950	0	6898	0	2156	1978	4296	30801	52055	348	222	0	0	8187	0
K00058	1549	4226	5465	18227	9959	7693	0	7090	0	5934	3922	0	28996	1286	474	16484	6439	10792	2211	7	14156	4132	13920	16078	0	12941	15882	270	94	14142	3770	0	20174	15635	160	0	16261	0	1232	0	17764	13078	14607	150	6011	0	20158	12633	0
K00058	1549	4226	5465	18227	9959	7693	0	7090	0	5934	3922	0	28996	1286	474	16484	6439	10792	2211	7	14156	4132	13920	16078	0	12941	15882	270	94	14142	3770	0	20174	15635	160	0	16261	0	1232	0	17764	13078	14607	150	6011	0	20158	12633	0
K00058	1549	4226	5465	18227	9959	7693	0	7090	0	5934	3922	0	28996	1286	474	16484	6439	10792	2211	7	14156	4132	13920	16078	0	12941	15882	270	94	14142	3770	0	20174	15635	160	0	16261	0	1232	0	17764	13078	14607	150	6011	0	20158	12633	0
K00058	1549	4226	5465	18227	9959	7693	0	7090	0	5934	3922	0	28996	1286	474	16484	6439	10792	2211	7	14156	4132	13920	16078	0	12941	15882	270	94	14142	3770	0	20174	15635	160	0	16261	0	1232	0	17764	13078	14607	150	6011	0	20158	12633	0
K00058	1549	4226	5465	18227	9959	7693	0	7090	0	5934	3922	0	28996	1286	474	16484	6439	10792	2211	7	14156	4132	13920	16078	0	12941	15882	270	94	14142	3770	0	20174	15635	160	0	16261	0	1232	0	17764	13078	14607	150	6011	0	20158	12633	0
K00058	1549	4226	5465	18227	9959	7693	0	7090	0	5934	3922	0	28996	1286	474	16484	6439	10792	2211	7	14156	4132	13920	16078	0	12941	15882	270	94	14142	3770	0	20174	15635	160	0	16261	0	1232	0	17764	13078	14607	150	6011	0	20158	12633	0
K00058	1549	4226	5465	18227	9959	7693	0	7090	0	5934	3922	0	28996	1286	474	16484	6439	10792	2211	7	14156	4132	13920	16078	0	12941	15882	270	94	14142	3770	0	20174	15635	160	0	16261	0	1232	0	17764	13078	14607	150	6011	0	20158	12633	0
K14051	1505	0	0	21528	18025	21978	0	3367	0	37731	29306	0	77800	3706	2327	24499	10795	20514	2834	24	16650	0	0	1962	0	23329	8198	573	0	3771	11089	0	10874	0	0	0	8811	0	272	0	9555	0	0	3	1249	0	0	0	0
K06896	906	17379	17568	14900	32357	19320	42	9516	0	13139	9354	0	21647	1312	1176	7758	14794	15485	8799	10	10282	473	21338	21880	141	11729	23890	883	175	3604	2160	0	11737	317	0	0	10128	0	1230	0	21273	4626	12206	313	18551	0	1402	2734	0
K01195	681	41016	25715	16305	11504	9677	0	6494	0	17892	9606	6	22321	372	0	23711	14852	14475	451	0	17257	89	26312	19605	0	23491	13821	1522	102	1495	1039	0	18503	0	0	0	9225	0	488	81	21983	0	0	0	25766	0	29	0	0
K01195	681	41016	25715	16305	11504	9677	0	6494	0	17892	9606	6	22321	372	0	23711	14852	14475	451	0	17257	89	26312	19605	0	23491	13821	1522	102	1495	1039	0	18503	0	0	0	9225	0	488	81	21983	0	0	0	25766	0	29	0	0
K01195	681	41016	25715	16305	11504	9677	0	6494	0	17892	9606	6	22321	372	0	23711	14852	14475	451	0	17257	89	26312	19605	0	23491	13821	1522	102	1495	1039	0	18503	0	0	0	9225	0	488	81	21983	0	0	0	25766	0	29	0	0
K01195	681	41016	25715	16305	11504	9677	0	6494	0	17892	9606	6	22321	372	0	23711	14852	14475	451	0	17257	89	26312	19605	0	23491	13821	1522	102	1495	1039	0	18503	0	0	0	9225	0	488	81	21983	0	0	0	25766	0	29	0	0
K01195	681	41016	25715	16305	11504	9677	0	6494	0	17892	9606	6	22321	372	0	23711	14852	14475	451	0	17257	89	26312	19605	0	23491	13821	1522	102	1495	1039	0	18503	0	0	0	9225	0	488	81	21983	0	0	0	25766	0	29	0	0
K01195	681	41016	25715	16305	11504	9677	0	6494	0	17892	9606	6	22321	372	0	23711	14852	14475	451	0	17257	89	26312	19605	0	23491	13821	1522	102	1495	1039	0	18503	0	0	0	9225	0	488	81	21983	0	0	0	25766	0	29	0	0
K01195	681	41016	25715	16305	11504	9677	0	6494	0	17892	9606	6	22321	372	0	23711	14852	14475	451	0	17257	89	26312	19605	0	23491	13821	1522	102	1495	1039	0	18503	0	0	0	9225	0	488	81	21983	0	0	0	25766	0	29	0	0
K01126	680	4539	5993	13594	8785	8010	201	7957	0	5529	4481	0	16801	1589	1836	11628	9475	8982	9203	0	9076	282	9802	8700	820	13419	14966	369	737	13378	3867	0	13541	29719	0	0	12211	0	1359	791	14880	21858	19777	939	4790	0	13918	11115	116
K00244	4566	1831	2510	22965	4376	10265	222	15255	0	1554	8478	5	36940	330	228	30925	2665	6410	280	6	21452	0	1335	1976	842	18452	3553	2360	1044	13294	4039	0	31949	747	5649	0	31653	0	502	1852	21787	2951	6358	1038	1282	0	21620	1822	142
K00244	4566	1831	2510	22965	4376	10265	222	15255	0	1554	8478	5	36940	330	228	30925	2665	6410	280	6	21452	0	1335	1976	842	18452	3553	2360	1044	13294	4039	0	31949	747	5649	0	31653	0	502	1852	21787	2951	6358	1038	1282	0	21620	1822	142
K00244	4566	1831	2510	22965	4376	10265	222	15255	0	1554	8478	5	36940	330	228	30925	2665	6410	280	6	21452	0	1335	1976	842	18452	3553	2360	1044	13294	4039	0	31949	747	5649	0	31653	0	502	1852	21787	2951	6358	1038	1282	0	21620	1822	142
K00244	4566	1831	2510	22965	4376	10265	222	15255	0	1554	8478	5	36940	330	228	30925	2665	6410	280	6	21452	0	1335	1976	842	18452	3553	2360	1044	13294	4039	0	31949	747	5649	0	31653	0	502	1852	21787	2951	6358	1038	1282	0	21620	1822	142
K00244	4566	1831	2510	22965	4376	10265	222	15255	0	1554	8478	5	36940	330	228	30925	2665	6410	280	6	21452	0	1335	1976	842	18452	3553	2360	1044	13294	4039	0	31949	747	5649	0	31653	0	502	1852	21787	2951	6358	1038	1282	0	21620	1822	142
K00244	4566	1831	2510	22965	4376	10265	222	15255	0	1554	8478	5	36940	330	228	30925	2665	6410	280	6	21452	0	1335	1976	842	18452	3553	2360	1044	13294	4039	0	31949	747	5649	0	31653	0	502	1852	21787	2951	6358	1038	1282	0	21620	1822	142
K00244	4566	1831	2510	22965	4376	10265	222	15255	0	1554	8478	5	36940	330	228	30925	2665	6410	280	6	21452	0	1335	1976	842	18452	3553	2360	1044	13294	4039	0	31949	747	5649	0	31653	0	502	1852	21787	2951	6358	1038	1282	0	21620	1822	142
K00244	4566	1831	2510	22965	4376	10265	222	15255	0	1554	8478	5	36940	330	228	30925	2665	6410	280	6	21452	0	1335	1976	842	18452	3553	2360	1044	13294	4039	0	31949	747	5649	0	31653	0	502	1852	21787	2951	6358	1038	1282	0	21620	1822	142
K00244	4566	1831	2510	22965	4376	10265	222	15255	0	1554	8478	5	36940	330	228	30925	2665	6410	280	6	21452	0	1335	1976	842	18452	3553	2360	1044	13294	4039	0	31949	747	5649	0	31653	0	502	1852	21787	2951	6358	1038	1282	0	21620	1822	142
K00244	4566	1831	2510	22965	4376	10265	222	15255	0	1554	8478	5	36940	330	228	30925	2665	6410	280	6	21452	0	1335	1976	842	18452	3553	2360	1044	13294	4039	0	31949	747	5649	0	31653	0	502	1852	21787	2951	6358	1038	1282	0	21620	1822	142
K00244	4566	1831	2510	22965	4376	10265	222	15255	0	1554	8478	5	36940	330	228	30925	2665	6410	280	6	21452	0	1335	1976	842	18452	3553	2360	1044	13294	4039	0	31949	747	5649	0	31653	0	502	1852	21787	2951	6358	1038	1282	0	21620	1822	142
K00284	535	0	8951	18408	5889	7332	0	4759	0	10867	3456	0	12983	188	138	25613	3649	4863	1431	9	20882	0	7059	6969	0	16379	6979	2917	10	23100	4271	0	21996	49164	0	0	16109	0	3224	0	11194	19947	685	0	13527	0	6393	684	0
K00284	535	0	8951	18408	5889	7332	0	4759	0	10867	3456	0	12983	188	138	25613	3649	4863	1431	9	20882	0	7059	6969	0	16379	6979	2917	10	23100	4271	0	21996	49164	0	0	16109	0	3224	0	11194	19947	685	0	13527	0	6393	684	0
K00284	535	0	8951	18408	5889	7332	0	4759	0	10867	3456	0	12983	188	138	25613	3649	4863	1431	9	20882	0	7059	6969	0	16379	6979	2917	10	23100	4271	0	21996	49164	0	0	16109	0	3224	0	11194	19947	685	0	13527	0	6393	684	0
K05592	752	5830	6082	8719	11440	5629	159	5113	0	8505	5319	0	18886	1707	3731	7905	14209	8201	4344	0	8837	0	11500	5729	605	7884	15810	356	2004	25852	7163	0	9861	20096	274	0	7438	0	4625	836	7135	15928	23317	867	7673	0	12030	19529	339
K03582	1830	5839	7897	18403	13442	8120	0	8980	0	11956	7667	0	21215	1556	448	19964	7742	5255	1840	0	12335	0	3871	4239	0	13734	10565	259	166	16361	3934	0	21519	24109	0	0	19060	0	4812	0	24534	16090	13490	235	9896	0	14894	16008	200
K03763	1239	0	1478	19625	2421	1627	112	6108	0	1209	0	0	8739	836	3497	24456	7150	3153	4091	8	14875	0	971	845	424	16714	8971	4	1684	27380	5674	0	14156	27603	0	0	15597	0	3831	762	14433	19059	24967	722	1355	0	21222	3426	279
K03763	1239	0	1478	19625	2421	1627	112	6108	0	1209	0	0	8739	836	3497	24456	7150	3153	4091	8	14875	0	971	845	424	16714	8971	4	1684	27380	5674	0	14156	27603	0	0	15597	0	3831	762	14433	19059	24967	722	1355	0	21222	3426	279
K03763	1239	0	1478	19625	2421	1627	112	6108	0	1209	0	0	8739	836	3497	24456	7150	3153	4091	8	14875	0	971	845	424	16714	8971	4	1684	27380	5674	0	14156	27603	0	0	15597	0	3831	762	14433	19059	24967	722	1355	0	21222	3426	279
K03763	1239	0	1478	19625	2421	1627	112	6108	0	1209	0	0	8739	836	3497	24456	7150	3153	4091	8	14875	0	971	845	424	16714	8971	4	1684	27380	5674	0	14156	27603	0	0	15597	0	3831	762	14433	19059	24967	722	1355	0	21222	3426	279
K03763	1239	0	1478	19625	2421	1627	112	6108	0	1209	0	0	8739	836	3497	24456	7150	3153	4091	8	14875	0	971	845	424	16714	8971	4	1684	27380	5674	0	14156	27603	0	0	15597	0	3831	762	14433	19059	24967	722	1355	0	21222	3426	279
K03763	1239	0	1478	19625	2421	1627	112	6108	0	1209	0	0	8739	836	3497	24456	7150	3153	4091	8	14875	0	971	845	424	16714	8971	4	1684	27380	5674	0	14156	27603	0	0	15597	0	3831	762	14433	19059	24967	722	1355	0	21222	3426	279
K00705	1205	3848	7666	26460	13491	19934	0	8137	0	9966	5933	0	20348	677	696	24350	2603	12538	6983	0	20322	1187	17239	27942	0	23599	23028	485	87	4609	2679	0	25085	96	8	0	18544	0	509	0	22403	21	2688	274	11112	0	7	8901	0
K00705	1205	3848	7666	26460	13491	19934	0	8137	0	9966	5933	0	20348	677	696	24350	2603	12538	6983	0	20322	1187	17239	27942	0	23599	23028	485	87	4609	2679	0	25085	96	8	0	18544	0	509	0	22403	21	2688	274	11112	0	7	8901	0
K03702	1605	5454	6277	15336	9997	9993	70	7459	0	8088	5119	0	16910	1070	1451	15527	4378	8410	19604	7	11209	362	8745	4193	253	13758	12933	270	1068	17249	4493	0	15789	20707	0	0	13303	0	2758	408	16091	12395	12901	512	7443	0	19307	11859	179
K00548	1496	8757	12077	17339	8804	10937	0	11286	0	14558	9899	0	30387	1006	52	26400	5128	9178	859	0	15289	0	7024	7424	0	18405	4609	389	72	10635	4169	0	25711	16610	85	0	21953	0	3715	0	21714	5927	1800	227	13825	0	6579	6635	0
K00548	1496	8757	12077	17339	8804	10937	0	11286	0	14558	9899	0	30387	1006	52	26400	5128	9178	859	0	15289	0	7024	7424	0	18405	4609	389	72	10635	4169	0	25711	16610	85	0	21953	0	3715	0	21714	5927	1800	227	13825	0	6579	6635	0
K00548	1496	8757	12077	17339	8804	10937	0	11286	0	14558	9899	0	30387	1006	52	26400	5128	9178	859	0	15289	0	7024	7424	0	18405	4609	389	72	10635	4169	0	25711	16610	85	0	21953	0	3715	0	21714	5927	1800	227	13825	0	6579	6635	0
K00548	1496	8757	12077	17339	8804	10937	0	11286	0	14558	9899	0	30387	1006	52	26400	5128	9178	859	0	15289	0	7024	7424	0	18405	4609	389	72	10635	4169	0	25711	16610	85	0	21953	0	3715	0	21714	5927	1800	227	13825	0	6579	6635	0
K00548	1496	8757	12077	17339	8804	10937	0	11286	0	14558	9899	0	30387	1006	52	26400	5128	9178	859	0	15289	0	7024	7424	0	18405	4609	389	72	10635	4169	0	25711	16610	85	0	21953	0	3715	0	21714	5927	1800	227	13825	0	6579	6635	0
K00548	1496	8757	12077	17339	8804	10937	0	11286	0	14558	9899	0	30387	1006	52	26400	5128	9178	859	0	15289	0	7024	7424	0	18405	4609	389	72	10635	4169	0	25711	16610	85	0	21953	0	3715	0	21714	5927	1800	227	13825	0	6579	6635	0
K01184	520	50142	60470	10614	3647	2684	0	3109	0	20003	10179	0	16962	60	0	21977	29582	16022	540	0	12755	0	3505	5115	0	21884	22915	2011	338	0	552	0	9290	0	0	0	8852	0	0	0	9740	0	0	0	31001	0	0	0	0
K01184	520	50142	60470	10614	3647	2684	0	3109	0	20003	10179	0	16962	60	0	21977	29582	16022	540	0	12755	0	3505	5115	0	21884	22915	2011	338	0	552	0	9290	0	0	0	8852	0	0	0	9740	0	0	0	31001	0	0	0	0
K03737	3283	7884	8590	24607	16689	8662	0	11334	0	10571	7701	0	28588	1922	6871	20863	4774	10051	586	17	11594	0	5049	5947	0	17343	17758	438	132	6231	4788	0	17549	0	821	0	16138	0	1522	0	23917	10856	24535	531	11340	0	17	19045	0
K03737	3283	7884	8590	24607	16689	8662	0	11334	0	10571	7701	0	28588	1922	6871	20863	4774	10051	586	17	11594	0	5049	5947	0	17343	17758	438	132	6231	4788	0	17549	0	821	0	16138	0	1522	0	23917	10856	24535	531	11340	0	17	19045	0
K03737	3283	7884	8590	24607	16689	8662	0	11334	0	10571	7701	0	28588	1922	6871	20863	4774	10051	586	17	11594	0	5049	5947	0	17343	17758	438	132	6231	4788	0	17549	0	821	0	16138	0	1522	0	23917	10856	24535	531	11340	0	17	19045	0
K03737	3283	7884	8590	24607	16689	8662	0	11334	0	10571	7701	0	28588	1922	6871	20863	4774	10051	586	17	11594	0	5049	5947	0	17343	17758	438	132	6231	4788	0	17549	0	821	0	16138	0	1522	0	23917	10856	24535	531	11340	0	17	19045	0
K03737	3283	7884	8590	24607	16689	8662	0	11334	0	10571	7701	0	28588	1922	6871	20863	4774	10051	586	17	11594	0	5049	5947	0	17343	17758	438	132	6231	4788	0	17549	0	821	0	16138	0	1522	0	23917	10856	24535	531	11340	0	17	19045	0
K03737	3283	7884	8590	24607	16689	8662	0	11334	0	10571	7701	0	28588	1922	6871	20863	4774	10051	586	17	11594	0	5049	5947	0	17343	17758	438	132	6231	4788	0	17549	0	821	0	16138	0	1522	0	23917	10856	24535	531	11340	0	17	19045	0
K03737	3283	7884	8590	24607	16689	8662	0	11334	0	10571	7701	0	28588	1922	6871	20863	4774	10051	586	17	11594	0	5049	5947	0	17343	17758	438	132	6231	4788	0	17549	0	821	0	16138	0	1522	0	23917	10856	24535	531	11340	0	17	19045	0
K03737	3283	7884	8590	24607	16689	8662	0	11334	0	10571	7701	0	28588	1922	6871	20863	4774	10051	586	17	11594	0	5049	5947	0	17343	17758	438	132	6231	4788	0	17549	0	821	0	16138	0	1522	0	23917	10856	24535	531	11340	0	17	19045	0
K03737	3283	7884	8590	24607	16689	8662	0	11334	0	10571	7701	0	28588	1922	6871	20863	4774	10051	586	17	11594	0	5049	5947	0	17343	17758	438	132	6231	4788	0	17549	0	821	0	16138	0	1522	0	23917	10856	24535	531	11340	0	17	19045	0
K02013	1214	5119	5950	8757	11674	4698	20	5169	0	7543	4109	0	31126	2441	1212	11752	8882	9379	9129	28	7127	150	11899	8196	75	9718	12252	706	129	13864	6645	0	12462	15029	304	0	9577	0	3266	0	11285	10501	14583	555	6160	0	17558	36960	0
K01681	1580	6448	7691	17881	10125	8069	0	6122	0	13905	9271	0	26335	1202	2261	14622	7151	12129	15042	33	12696	352	6081	9314	0	11409	10615	407	185	16600	5369	0	15315	16727	0	0	15011	0	1573	0	12193	7786	4284	13	8716	0	18529	11232	0
K01681	1580	6448	7691	17881	10125	8069	0	6122	0	13905	9271	0	26335	1202	2261	14622	7151	12129	15042	33	12696	352	6081	9314	0	11409	10615	407	185	16600	5369	0	15315	16727	0	0	15011	0	1573	0	12193	7786	4284	13	8716	0	18529	11232	0
K01681	1580	6448	7691	17881	10125	8069	0	6122	0	13905	9271	0	26335	1202	2261	14622	7151	12129	15042	33	12696	352	6081	9314	0	11409	10615	407	185	16600	5369	0	15315	16727	0	0	15011	0	1573	0	12193	7786	4284	13	8716	0	18529	11232	0
K01681	1580	6448	7691	17881	10125	8069	0	6122	0	13905	9271	0	26335	1202	2261	14622	7151	12129	15042	33	12696	352	6081	9314	0	11409	10615	407	185	16600	5369	0	15315	16727	0	0	15011	0	1573	0	12193	7786	4284	13	8716	0	18529	11232	0
K01681	1580	6448	7691	17881	10125	8069	0	6122	0	13905	9271	0	26335	1202	2261	14622	7151	12129	15042	33	12696	352	6081	9314	0	11409	10615	407	185	16600	5369	0	15315	16727	0	0	15011	0	1573	0	12193	7786	4284	13	8716	0	18529	11232	0
K01681	1580	6448	7691	17881	10125	8069	0	6122	0	13905	9271	0	26335	1202	2261	14622	7151	12129	15042	33	12696	352	6081	9314	0	11409	10615	407	185	16600	5369	0	15315	16727	0	0	15011	0	1573	0	12193	7786	4284	13	8716	0	18529	11232	0
K01681	1580	6448	7691	17881	10125	8069	0	6122	0	13905	9271	0	26335	1202	2261	14622	7151	12129	15042	33	12696	352	6081	9314	0	11409	10615	407	185	16600	5369	0	15315	16727	0	0	15011	0	1573	0	12193	7786	4284	13	8716	0	18529	11232	0
K01681	1580	6448	7691	17881	10125	8069	0	6122	0	13905	9271	0	26335	1202	2261	14622	7151	12129	15042	33	12696	352	6081	9314	0	11409	10615	407	185	16600	5369	0	15315	16727	0	0	15011	0	1573	0	12193	7786	4284	13	8716	0	18529	11232	0
K01681	1580	6448	7691	17881	10125	8069	0	6122	0	13905	9271	0	26335	1202	2261	14622	7151	12129	15042	33	12696	352	6081	9314	0	11409	10615	407	185	16600	5369	0	15315	16727	0	0	15011	0	1573	0	12193	7786	4284	13	8716	0	18529	11232	0
K01681	1580	6448	7691	17881	10125	8069	0	6122	0	13905	9271	0	26335	1202	2261	14622	7151	12129	15042	33	12696	352	6081	9314	0	11409	10615	407	185	16600	5369	0	15315	16727	0	0	15011	0	1573	0	12193	7786	4284	13	8716	0	18529	11232	0
K01928	2381	4450	5024	22164	11668	2806	45	8856	0	8592	5321	0	15571	846	1124	21012	5607	11812	5695	4	17679	723	13330	15729	200	13857	18478	237	638	10195	3189	0	22503	19549	173	0	20449	0	2207	286	20677	6518	7849	455	5827	0	8550	12855	126
K01928	2381	4450	5024	22164	11668	2806	45	8856	0	8592	5321	0	15571	846	1124	21012	5607	11812	5695	4	17679	723	13330	15729	200	13857	18478	237	638	10195	3189	0	22503	19549	173	0	20449	0	2207	286	20677	6518	7849	455	5827	0	8550	12855	126
K00820	1437	4845	5406	18229	8533	8046	93	8122	0	9694	5155	0	19095	1328	1925	20415	10079	10677	7636	14	12027	363	8179	9331	275	13148	14069	1079	873	15870	3966	0	18608	13951	0	0	14694	0	2192	369	12610	8239	10893	501	5633	0	12384	11083	151
K00820	1437	4845	5406	18229	8533	8046	93	8122	0	9694	5155	0	19095	1328	1925	20415	10079	10677	7636	14	12027	363	8179	9331	275	13148	14069	1079	873	15870	3966	0	18608	13951	0	0	14694	0	2192	369	12610	8239	10893	501	5633	0	12384	11083	151
K00820	1437	4845	5406	18229	8533	8046	93	8122	0	9694	5155	0	19095	1328	1925	20415	10079	10677	7636	14	12027	363	8179	9331	275	13148	14069	1079	873	15870	3966	0	18608	13951	0	0	14694	0	2192	369	12610	8239	10893	501	5633	0	12384	11083	151
K00820	1437	4845	5406	18229	8533	8046	93	8122	0	9694	5155	0	19095	1328	1925	20415	10079	10677	7636	14	12027	363	8179	9331	275	13148	14069	1079	873	15870	3966	0	18608	13951	0	0	14694	0	2192	369	12610	8239	10893	501	5633	0	12384	11083	151
K00820	1437	4845	5406	18229	8533	8046	93	8122	0	9694	5155	0	19095	1328	1925	20415	10079	10677	7636	14	12027	363	8179	9331	275	13148	14069	1079	873	15870	3966	0	18608	13951	0	0	14694	0	2192	369	12610	8239	10893	501	5633	0	12384	11083	151
K01439	1295	0	698	9258	7866	10638	32	4241	0	6461	4310	0	17376	1579	4258	15524	8001	9648	12046	29	11087	568	8371	12904	138	7080	14631	205	613	24604	4570	0	16313	24696	447	0	10557	0	1378	261	10279	17054	18842	268	572	0	17032	15151	104
K01439	1295	0	698	9258	7866	10638	32	4241	0	6461	4310	0	17376	1579	4258	15524	8001	9648	12046	29	11087	568	8371	12904	138	7080	14631	205	613	24604	4570	0	16313	24696	447	0	10557	0	1378	261	10279	17054	18842	268	572	0	17032	15151	104
K01439	1295	0	698	9258	7866	10638	32	4241	0	6461	4310	0	17376	1579	4258	15524	8001	9648	12046	29	11087	568	8371	12904	138	7080	14631	205	613	24604	4570	0	16313	24696	447	0	10557	0	1378	261	10279	17054	18842	268	572	0	17032	15151	104
K01439	1295	0	698	9258	7866	10638	32	4241	0	6461	4310	0	17376	1579	4258	15524	8001	9648	12046	29	11087	568	8371	12904	138	7080	14631	205	613	24604	4570	0	16313	24696	447	0	10557	0	1378	261	10279	17054	18842	268	572	0	17032	15151	104
K00928	1348	5847	7366	14930	10950	10404	65	5901	0	6967	4158	0	18534	946	1194	14183	7599	9880	10736	39	10019	372	11552	16568	285	11624	12574	280	153	17340	4148	0	16428	17624	156	0	13421	0	2191	282	14484	10994	9319	414	8039	0	22198	7872	0
K00928	1348	5847	7366	14930	10950	10404	65	5901	0	6967	4158	0	18534	946	1194	14183	7599	9880	10736	39	10019	372	11552	16568	285	11624	12574	280	153	17340	4148	0	16428	17624	156	0	13421	0	2191	282	14484	10994	9319	414	8039	0	22198	7872	0
K00928	1348	5847	7366	14930	10950	10404	65	5901	0	6967	4158	0	18534	946	1194	14183	7599	9880	10736	39	10019	372	11552	16568	285	11624	12574	280	153	17340	4148	0	16428	17624	156	0	13421	0	2191	282	14484	10994	9319	414	8039	0	22198	7872	0
K00928	1348	5847	7366	14930	10950	10404	65	5901	0	6967	4158	0	18534	946	1194	14183	7599	9880	10736	39	10019	372	11552	16568	285	11624	12574	280	153	17340	4148	0	16428	17624	156	0	13421	0	2191	282	14484	10994	9319	414	8039	0	22198	7872	0
K00928	1348	5847	7366	14930	10950	10404	65	5901	0	6967	4158	0	18534	946	1194	14183	7599	9880	10736	39	10019	372	11552	16568	285	11624	12574	280	153	17340	4148	0	16428	17624	156	0	13421	0	2191	282	14484	10994	9319	414	8039	0	22198	7872	0
K00928	1348	5847	7366	14930	10950	10404	65	5901	0	6967	4158	0	18534	946	1194	14183	7599	9880	10736	39	10019	372	11552	16568	285	11624	12574	280	153	17340	4148	0	16428	17624	156	0	13421	0	2191	282	14484	10994	9319	414	8039	0	22198	7872	0
K00928	1348	5847	7366	14930	10950	10404	65	5901	0	6967	4158	0	18534	946	1194	14183	7599	9880	10736	39	10019	372	11552	16568	285	11624	12574	280	153	17340	4148	0	16428	17624	156	0	13421	0	2191	282	14484	10994	9319	414	8039	0	22198	7872	0
K00928	1348	5847	7366	14930	10950	10404	65	5901	0	6967	4158	0	18534	946	1194	14183	7599	9880	10736	39	10019	372	11552	16568	285	11624	12574	280	153	17340	4148	0	16428	17624	156	0	13421	0	2191	282	14484	10994	9319	414	8039	0	22198	7872	0
K00928	1348	5847	7366	14930	10950	10404	65	5901	0	6967	4158	0	18534	946	1194	14183	7599	9880	10736	39	10019	372	11552	16568	285	11624	12574	280	153	17340	4148	0	16428	17624	156	0	13421	0	2191	282	14484	10994	9319	414	8039	0	22198	7872	0
K00928	1348	5847	7366	14930	10950	10404	65	5901	0	6967	4158	0	18534	946	1194	14183	7599	9880	10736	39	10019	372	11552	16568	285	11624	12574	280	153	17340	4148	0	16428	17624	156	0	13421	0	2191	282	14484	10994	9319	414	8039	0	22198	7872	0
K00700	1564	6636	12514	21282	8861	3720	0	9031	0	11475	5891	0	21063	649	1254	31069	7870	10169	8095	17	17480	319	15445	11995	0	22575	11661	1314	51	7151	3414	0	22222	93	459	0	17093	0	1425	0	21446	15	4207	170	8318	0	1373	17403	0
K00700	1564	6636	12514	21282	8861	3720	0	9031	0	11475	5891	0	21063	649	1254	31069	7870	10169	8095	17	17480	319	15445	11995	0	22575	11661	1314	51	7151	3414	0	22222	93	459	0	17093	0	1425	0	21446	15	4207	170	8318	0	1373	17403	0
K00700	1564	6636	12514	21282	8861	3720	0	9031	0	11475	5891	0	21063	649	1254	31069	7870	10169	8095	17	17480	319	15445	11995	0	22575	11661	1314	51	7151	3414	0	22222	93	459	0	17093	0	1425	0	21446	15	4207	170	8318	0	1373	17403	0
K02495	2276	3453	3005	19452	12317	6744	0	9302	0	9244	6674	0	33132	1794	1003	23921	9315	8808	4789	6	13313	155	9851	5889	0	16881	7536	371	208	8857	4884	0	25431	7996	126	0	20552	3	3247	309	20643	5776	7674	479	5225	0	10755	7435	0
K02495	2276	3453	3005	19452	12317	6744	0	9302	0	9244	6674	0	33132	1794	1003	23921	9315	8808	4789	6	13313	155	9851	5889	0	16881	7536	371	208	8857	4884	0	25431	7996	126	0	20552	3	3247	309	20643	5776	7674	479	5225	0	10755	7435	0
K02495	2276	3453	3005	19452	12317	6744	0	9302	0	9244	6674	0	33132	1794	1003	23921	9315	8808	4789	6	13313	155	9851	5889	0	16881	7536	371	208	8857	4884	0	25431	7996	126	0	20552	3	3247	309	20643	5776	7674	479	5225	0	10755	7435	0
K07029	1571	3856	5414	13917	9504	10761	61	6427	0	4343	3401	0	13032	1419	2260	13553	10111	11493	5236	0	11484	581	11911	5276	128	10423	22397	151	571	13279	2939	0	14731	16154	118	0	12641	0	2148	416	17464	15703	20458	425	5917	0	9272	11671	69
K07029	1571	3856	5414	13917	9504	10761	61	6427	0	4343	3401	0	13032	1419	2260	13553	10111	11493	5236	0	11484	581	11911	5276	128	10423	22397	151	571	13279	2939	0	14731	16154	118	0	12641	0	2148	416	17464	15703	20458	425	5917	0	9272	11671	69
K07029	1571	3856	5414	13917	9504	10761	61	6427	0	4343	3401	0	13032	1419	2260	13553	10111	11493	5236	0	11484	581	11911	5276	128	10423	22397	151	571	13279	2939	0	14731	16154	118	0	12641	0	2148	416	17464	15703	20458	425	5917	0	9272	11671	69
K07029	1571	3856	5414	13917	9504	10761	61	6427	0	4343	3401	0	13032	1419	2260	13553	10111	11493	5236	0	11484	581	11911	5276	128	10423	22397	151	571	13279	2939	0	14731	16154	118	0	12641	0	2148	416	17464	15703	20458	425	5917	0	9272	11671	69
K01887	1504	5624	6249	16322	10380	7291	61	6318	0	5881	4434	0	14483	909	1798	14718	8039	10539	18673	5	12895	396	12123	12568	270	12198	12356	172	902	15630	3599	0	17184	12601	0	0	13590	0	2469	383	14664	10238	9220	530	6748	0	14662	10149	165
K01868	1364	4636	5593	16258	7845	13722	72	7402	0	6143	4581	0	11342	977	1871	16270	6158	7660	4014	5	10035	204	10124	14543	271	13467	10981	153	906	16131	4439	0	14646	29988	2014	0	12470	0	2556	420	15772	16881	12392	641	5895	0	2038	10463	135
K01209	714	17550	17861	22206	18579	8418	0	4361	0	9726	5202	0	12549	137	0	22818	13215	17999	6123	0	15635	2181	36640	23063	0	16950	18474	787	182	865	0	0	7626	0	0	0	8903	0	0	0	23446	0	0	0	11858	0	0	0	0
K00852	902	6760	2920	7968	19259	19609	27	3874	0	9765	8001	0	33508	2546	13784	11290	11865	12804	3714	33	9778	1153	24743	11576	155	5542	19501	146	419	8670	7472	0	9975	13064	118	0	8267	0	2130	189	7055	11769	10597	234	3372	0	10401	16399	73
K01096	1217	7465	9442	11823	8886	8969	57	6082	0	9904	6305	2	16756	1323	1693	12715	14969	14313	1783	23	8914	289	5887	13157	293	11003	19392	424	455	18689	5137	0	11755	12463	348	0	12591	0	1546	517	13055	10310	13408	529	9058	0	16862	2815	75
K01096	1217	7465	9442	11823	8886	8969	57	6082	0	9904	6305	2	16756	1323	1693	12715	14969	14313	1783	23	8914	289	5887	13157	293	11003	19392	424	455	18689	5137	0	11755	12463	348	0	12591	0	1546	517	13055	10310	13408	529	9058	0	16862	2815	75
K03100	975	10938	11477	15754	13487	12191	51	4250	0	7868	4894	8	14903	1196	1786	15164	10275	9367	2740	12	8029	360	13137	8118	248	12036	13831	420	421	10939	6088	0	10590	16263	5544	0	8520	0	1195	300	10582	12069	13963	506	11928	0	13665	7046	39
K03100	975	10938	11477	15754	13487	12191	51	4250	0	7868	4894	8	14903	1196	1786	15164	10275	9367	2740	12	8029	360	13137	8118	248	12036	13831	420	421	10939	6088	0	10590	16263	5544	0	8520	0	1195	300	10582	12069	13963	506	11928	0	13665	7046	39
K01687	823	4156	5029	15137	12167	8262	0	5916	0	8171	5106	0	20973	776	2523	20092	4584	11220	14599	19	10664	317	11218	17451	0	13669	8531	191	86	21864	6312	0	18522	11962	446	0	10460	0	1935	0	16475	5147	6907	99	7187	0	16411	7310	0
K01687	823	4156	5029	15137	12167	8262	0	5916	0	8171	5106	0	20973	776	2523	20092	4584	11220	14599	19	10664	317	11218	17451	0	13669	8531	191	86	21864	6312	0	18522	11962	446	0	10460	0	1935	0	16475	5147	6907	99	7187	0	16411	7310	0
K01687	823	4156	5029	15137	12167	8262	0	5916	0	8171	5106	0	20973	776	2523	20092	4584	11220	14599	19	10664	317	11218	17451	0	13669	8531	191	86	21864	6312	0	18522	11962	446	0	10460	0	1935	0	16475	5147	6907	99	7187	0	16411	7310	0
K01687	823	4156	5029	15137	12167	8262	0	5916	0	8171	5106	0	20973	776	2523	20092	4584	11220	14599	19	10664	317	11218	17451	0	13669	8531	191	86	21864	6312	0	18522	11962	446	0	10460	0	1935	0	16475	5147	6907	99	7187	0	16411	7310	0
K01687	823	4156	5029	15137	12167	8262	0	5916	0	8171	5106	0	20973	776	2523	20092	4584	11220	14599	19	10664	317	11218	17451	0	13669	8531	191	86	21864	6312	0	18522	11962	446	0	10460	0	1935	0	16475	5147	6907	99	7187	0	16411	7310	0
K01687	823	4156	5029	15137	12167	8262	0	5916	0	8171	5106	0	20973	776	2523	20092	4584	11220	14599	19	10664	317	11218	17451	0	13669	8531	191	86	21864	6312	0	18522	11962	446	0	10460	0	1935	0	16475	5147	6907	99	7187	0	16411	7310	0
K01687	823	4156	5029	15137	12167	8262	0	5916	0	8171	5106	0	20973	776	2523	20092	4584	11220	14599	19	10664	317	11218	17451	0	13669	8531	191	86	21864	6312	0	18522	11962	446	0	10460	0	1935	0	16475	5147	6907	99	7187	0	16411	7310	0
K02343	1573	5305	5984	17767	9163	6122	69	7794	0	8847	4711	0	18203	1037	1465	17459	5009	14294	2029	5	12402	737	3556	4725	265	13662	18825	1000	898	10962	3689	0	18611	16256	255	0	15352	0	2862	389	18968	9155	10258	486	7734	0	16113	14953	149
K02343	1573	5305	5984	17767	9163	6122	69	7794	0	8847	4711	0	18203	1037	1465	17459	5009	14294	2029	5	12402	737	3556	4725	265	13662	18825	1000	898	10962	3689	0	18611	16256	255	0	15352	0	2862	389	18968	9155	10258	486	7734	0	16113	14953	149
K02343	1573	5305	5984	17767	9163	6122	69	7794	0	8847	4711	0	18203	1037	1465	17459	5009	14294	2029	5	12402	737	3556	4725	265	13662	18825	1000	898	10962	3689	0	18611	16256	255	0	15352	0	2862	389	18968	9155	10258	486	7734	0	16113	14953	149
K02343	1573	5305	5984	17767	9163	6122	69	7794	0	8847	4711	0	18203	1037	1465	17459	5009	14294	2029	5	12402	737	3556	4725	265	13662	18825	1000	898	10962	3689	0	18611	16256	255	0	15352	0	2862	389	18968	9155	10258	486	7734	0	16113	14953	149
K02343	1573	5305	5984	17767	9163	6122	69	7794	0	8847	4711	0	18203	1037	1465	17459	5009	14294	2029	5	12402	737	3556	4725	265	13662	18825	1000	898	10962	3689	0	18611	16256	255	0	15352	0	2862	389	18968	9155	10258	486	7734	0	16113	14953	149
K02343	1573	5305	5984	17767	9163	6122	69	7794	0	8847	4711	0	18203	1037	1465	17459	5009	14294	2029	5	12402	737	3556	4725	265	13662	18825	1000	898	10962	3689	0	18611	16256	255	0	15352	0	2862	389	18968	9155	10258	486	7734	0	16113	14953	149
K00525	713	6982	12547	4190	16331	12818	227	3350	0	14218	10059	45	25417	1796	1962	3841	7265	11186	5224	13	6793	677	9574	12197	1615	6965	14105	407	1529	15820	5534	0	7064	13843	7613	0	4698	0	4293	1275	6571	10653	13074	1217	10429	0	18433	17077	251
K00525	713	6982	12547	4190	16331	12818	227	3350	0	14218	10059	45	25417	1796	1962	3841	7265	11186	5224	13	6793	677	9574	12197	1615	6965	14105	407	1529	15820	5534	0	7064	13843	7613	0	4698	0	4293	1275	6571	10653	13074	1217	10429	0	18433	17077	251
K00525	713	6982	12547	4190	16331	12818	227	3350	0	14218	10059	45	25417	1796	1962	3841	7265	11186	5224	13	6793	677	9574	12197	1615	6965	14105	407	1529	15820	5534	0	7064	13843	7613	0	4698	0	4293	1275	6571	10653	13074	1217	10429	0	18433	17077	251
K00850	1594	9881	9138	21913	9399	5077	42	8599	0	6317	4703	0	23023	776	4181	29635	8420	8885	1039	8	16751	0	5092	4599	107	20116	6069	318	611	9530	3453	0	21341	6729	144	0	15796	0	1610	190	14587	4861	6282	232	13825	0	9166	17249	86
K00850	1594	9881	9138	21913	9399	5077	42	8599	0	6317	4703	0	23023	776	4181	29635	8420	8885	1039	8	16751	0	5092	4599	107	20116	6069	318	611	9530	3453	0	21341	6729	144	0	15796	0	1610	190	14587	4861	6282	232	13825	0	9166	17249	86
K00850	1594	9881	9138	21913	9399	5077	42	8599	0	6317	4703	0	23023	776	4181	29635	8420	8885	1039	8	16751	0	5092	4599	107	20116	6069	318	611	9530	3453	0	21341	6729	144	0	15796	0	1610	190	14587	4861	6282	232	13825	0	9166	17249	86
K00850	1594	9881	9138	21913	9399	5077	42	8599	0	6317	4703	0	23023	776	4181	29635	8420	8885	1039	8	16751	0	5092	4599	107	20116	6069	318	611	9530	3453	0	21341	6729	144	0	15796	0	1610	190	14587	4861	6282	232	13825	0	9166	17249	86
K00850	1594	9881	9138	21913	9399	5077	42	8599	0	6317	4703	0	23023	776	4181	29635	8420	8885	1039	8	16751	0	5092	4599	107	20116	6069	318	611	9530	3453	0	21341	6729	144	0	15796	0	1610	190	14587	4861	6282	232	13825	0	9166	17249	86
K00850	1594	9881	9138	21913	9399	5077	42	8599	0	6317	4703	0	23023	776	4181	29635	8420	8885	1039	8	16751	0	5092	4599	107	20116	6069	318	611	9530	3453	0	21341	6729	144	0	15796	0	1610	190	14587	4861	6282	232	13825	0	9166	17249	86
K00850	1594	9881	9138	21913	9399	5077	42	8599	0	6317	4703	0	23023	776	4181	29635	8420	8885	1039	8	16751	0	5092	4599	107	20116	6069	318	611	9530	3453	0	21341	6729	144	0	15796	0	1610	190	14587	4861	6282	232	13825	0	9166	17249	86
K00850	1594	9881	9138	21913	9399	5077	42	8599	0	6317	4703	0	23023	776	4181	29635	8420	8885	1039	8	16751	0	5092	4599	107	20116	6069	318	611	9530	3453	0	21341	6729	144	0	15796	0	1610	190	14587	4861	6282	232	13825	0	9166	17249	86
K00850	1594	9881	9138	21913	9399	5077	42	8599	0	6317	4703	0	23023	776	4181	29635	8420	8885	1039	8	16751	0	5092	4599	107	20116	6069	318	611	9530	3453	0	21341	6729	144	0	15796	0	1610	190	14587	4861	6282	232	13825	0	9166	17249	86
K00850	1594	9881	9138	21913	9399	5077	42	8599	0	6317	4703	0	23023	776	4181	29635	8420	8885	1039	8	16751	0	5092	4599	107	20116	6069	318	611	9530	3453	0	21341	6729	144	0	15796	0	1610	190	14587	4861	6282	232	13825	0	9166	17249	86
K00850	1594	9881	9138	21913	9399	5077	42	8599	0	6317	4703	0	23023	776	4181	29635	8420	8885	1039	8	16751	0	5092	4599	107	20116	6069	318	611	9530	3453	0	21341	6729	144	0	15796	0	1610	190	14587	4861	6282	232	13825	0	9166	17249	86
K00850	1594	9881	9138	21913	9399	5077	42	8599	0	6317	4703	0	23023	776	4181	29635	8420	8885	1039	8	16751	0	5092	4599	107	20116	6069	318	611	9530	3453	0	21341	6729	144	0	15796	0	1610	190	14587	4861	6282	232	13825	0	9166	17249	86
K00850	1594	9881	9138	21913	9399	5077	42	8599	0	6317	4703	0	23023	776	4181	29635	8420	8885	1039	8	16751	0	5092	4599	107	20116	6069	318	611	9530	3453	0	21341	6729	144	0	15796	0	1610	190	14587	4861	6282	232	13825	0	9166	17249	86
K00850	1594	9881	9138	21913	9399	5077	42	8599	0	6317	4703	0	23023	776	4181	29635	8420	8885	1039	8	16751	0	5092	4599	107	20116	6069	318	611	9530	3453	0	21341	6729	144	0	15796	0	1610	190	14587	4861	6282	232	13825	0	9166	17249	86
K03703	1485	6936	6700	14796	12009	7624	54	6857	0	8159	4553	0	15460	1067	1503	15111	9930	8638	12034	5	11305	267	11886	9128	167	13376	12752	584	756	9157	3872	0	17337	12883	0	0	12646	0	2632	308	14813	9930	13282	447	7783	0	2095	11702	120
K04567	1023	4435	5567	13692	12476	14486	67	4816	0	10416	7407	0	19320	1253	1627	11939	9693	12643	6702	8	9435	317	10638	16286	238	10956	13041	235	955	13031	4333	0	13224	15179	1961	0	8090	0	2893	383	10372	8838	9860	457	6481	0	15829	22676	144
K10804	1003	6619	8173	18426	14690	10269	72	7064	0	6240	6822	0	18004	768	1385	18574	5182	8512	6139	0	10693	0	11133	10554	347	18999	7441	355	155	6156	4134	0	16611	7362	3335	0	16504	0	1575	427	16187	5861	10437	253	8649	0	4015	6588	0
K01951	1117	7359	6284	16147	11883	8805	111	5144	0	7227	5471	0	17903	893	1872	13720	9395	9869	12424	15	11445	474	13225	23410	414	10766	14804	349	995	12962	3724	0	11336	15205	265	0	10350	0	2017	601	11779	9503	10814	728	7678	0	2282	9195	176
K01951	1117	7359	6284	16147	11883	8805	111	5144	0	7227	5471	0	17903	893	1872	13720	9395	9869	12424	15	11445	474	13225	23410	414	10766	14804	349	995	12962	3724	0	11336	15205	265	0	10350	0	2017	601	11779	9503	10814	728	7678	0	2282	9195	176
K01951	1117	7359	6284	16147	11883	8805	111	5144	0	7227	5471	0	17903	893	1872	13720	9395	9869	12424	15	11445	474	13225	23410	414	10766	14804	349	995	12962	3724	0	11336	15205	265	0	10350	0	2017	601	11779	9503	10814	728	7678	0	2282	9195	176
K15634	959	1954	2283	14589	10827	3132	198	3548	0	11111	9774	0	10116	1640	5662	12744	9318	13764	17242	83	10487	777	17114	17556	694	9492	22998	294	1810	11635	3966	0	12418	6841	29	0	10023	0	2037	849	9789	10241	18761	957	2416	0	5029	16315	221
K15634	959	1954	2283	14589	10827	3132	198	3548	0	11111	9774	0	10116	1640	5662	12744	9318	13764	17242	83	10487	777	17114	17556	694	9492	22998	294	1810	11635	3966	0	12418	6841	29	0	10023	0	2037	849	9789	10241	18761	957	2416	0	5029	16315	221
K15634	959	1954	2283	14589	10827	3132	198	3548	0	11111	9774	0	10116	1640	5662	12744	9318	13764	17242	83	10487	777	17114	17556	694	9492	22998	294	1810	11635	3966	0	12418	6841	29	0	10023	0	2037	849	9789	10241	18761	957	2416	0	5029	16315	221
K15634	959	1954	2283	14589	10827	3132	198	3548	0	11111	9774	0	10116	1640	5662	12744	9318	13764	17242	83	10487	777	17114	17556	694	9492	22998	294	1810	11635	3966	0	12418	6841	29	0	10023	0	2037	849	9789	10241	18761	957	2416	0	5029	16315	221
K15634	959	1954	2283	14589	10827	3132	198	3548	0	11111	9774	0	10116	1640	5662	12744	9318	13764	17242	83	10487	777	17114	17556	694	9492	22998	294	1810	11635	3966	0	12418	6841	29	0	10023	0	2037	849	9789	10241	18761	957	2416	0	5029	16315	221
K15634	959	1954	2283	14589	10827	3132	198	3548	0	11111	9774	0	10116	1640	5662	12744	9318	13764	17242	83	10487	777	17114	17556	694	9492	22998	294	1810	11635	3966	0	12418	6841	29	0	10023	0	2037	849	9789	10241	18761	957	2416	0	5029	16315	221
K15634	959	1954	2283	14589	10827	3132	198	3548	0	11111	9774	0	10116	1640	5662	12744	9318	13764	17242	83	10487	777	17114	17556	694	9492	22998	294	1810	11635	3966	0	12418	6841	29	0	10023	0	2037	849	9789	10241	18761	957	2416	0	5029	16315	221
K15634	959	1954	2283	14589	10827	3132	198	3548	0	11111	9774	0	10116	1640	5662	12744	9318	13764	17242	83	10487	777	17114	17556	694	9492	22998	294	1810	11635	3966	0	12418	6841	29	0	10023	0	2037	849	9789	10241	18761	957	2416	0	5029	16315	221
K15634	959	1954	2283	14589	10827	3132	198	3548	0	11111	9774	0	10116	1640	5662	12744	9318	13764	17242	83	10487	777	17114	17556	694	9492	22998	294	1810	11635	3966	0	12418	6841	29	0	10023	0	2037	849	9789	10241	18761	957	2416	0	5029	16315	221
K02008	2609	0	377	18510	3451	7876	100	7589	0	2564	1961	6	13860	1173	2462	18035	5764	6904	11252	62	15316	580	9607	10432	361	15192	10689	263	1156	17672	4345	0	20324	11665	894	0	16576	0	2531	577	14611	10708	16955	622	786	0	7649	15476	217
K06881	2100	2445	3152	18521	4105	2288	140	8728	0	1645	1045	0	11518	814	1729	20169	8495	4569	1338	34	12905	0	2480	2583	536	17143	7194	119	1746	18344	4378	0	21645	14468	0	0	16162	0	3490	775	18613	15134	18093	744	4255	0	19288	2798	327
K06881	2100	2445	3152	18521	4105	2288	140	8728	0	1645	1045	0	11518	814	1729	20169	8495	4569	1338	34	12905	0	2480	2583	536	17143	7194	119	1746	18344	4378	0	21645	14468	0	0	16162	0	3490	775	18613	15134	18093	744	4255	0	19288	2798	327
K06881	2100	2445	3152	18521	4105	2288	140	8728	0	1645	1045	0	11518	814	1729	20169	8495	4569	1338	34	12905	0	2480	2583	536	17143	7194	119	1746	18344	4378	0	21645	14468	0	0	16162	0	3490	775	18613	15134	18093	744	4255	0	19288	2798	327
K00226	1019	3353	5293	13270	11539	13450	38	5613	0	5503	3917	0	13391	762	1901	13388	7581	11362	20679	22	13199	688	11597	20791	119	10188	20349	254	462	10776	3017	0	13696	9493	270	0	11308	0	1393	240	19338	7286	10978	288	6213	0	10506	10726	70
K00226	1019	3353	5293	13270	11539	13450	38	5613	0	5503	3917	0	13391	762	1901	13388	7581	11362	20679	22	13199	688	11597	20791	119	10188	20349	254	462	10776	3017	0	13696	9493	270	0	11308	0	1393	240	19338	7286	10978	288	6213	0	10506	10726	70
K00937	1002	9232	10335	19698	10608	9842	0	4112	0	9709	6810	0	18129	520	40	17077	11029	12485	14319	20	15266	538	17129	25774	0	13565	14645	491	86	5859	2277	0	11823	6762	0	0	12214	0	1552	0	15145	7020	269	162	10399	0	1669	9243	0
K00937	1002	9232	10335	19698	10608	9842	0	4112	0	9709	6810	0	18129	520	40	17077	11029	12485	14319	20	15266	538	17129	25774	0	13565	14645	491	86	5859	2277	0	11823	6762	0	0	12214	0	1552	0	15145	7020	269	162	10399	0	1669	9243	0
K00382	655	5274	6533	4696	8349	3626	0	3097	0	7032	4780	0	21731	1581	1415	3412	7741	8214	7143	45	4472	242	8456	10744	0	4064	12101	245	51	23435	4422	0	6003	35633	12	0	6756	0	1508	0	8281	21908	14138	73	5770	0	26472	15789	0
K00382	655	5274	6533	4696	8349	3626	0	3097	0	7032	4780	0	21731	1581	1415	3412	7741	8214	7143	45	4472	242	8456	10744	0	4064	12101	245	51	23435	4422	0	6003	35633	12	0	6756	0	1508	0	8281	21908	14138	73	5770	0	26472	15789	0
K00382	655	5274	6533	4696	8349	3626	0	3097	0	7032	4780	0	21731	1581	1415	3412	7741	8214	7143	45	4472	242	8456	10744	0	4064	12101	245	51	23435	4422	0	6003	35633	12	0	6756	0	1508	0	8281	21908	14138	73	5770	0	26472	15789	0
K00382	655	5274	6533	4696	8349	3626	0	3097	0	7032	4780	0	21731	1581	1415	3412	7741	8214	7143	45	4472	242	8456	10744	0	4064	12101	245	51	23435	4422	0	6003	35633	12	0	6756	0	1508	0	8281	21908	14138	73	5770	0	26472	15789	0
K00382	655	5274	6533	4696	8349	3626	0	3097	0	7032	4780	0	21731	1581	1415	3412	7741	8214	7143	45	4472	242	8456	10744	0	4064	12101	245	51	23435	4422	0	6003	35633	12	0	6756	0	1508	0	8281	21908	14138	73	5770	0	26472	15789	0
K00382	655	5274	6533	4696	8349	3626	0	3097	0	7032	4780	0	21731	1581	1415	3412	7741	8214	7143	45	4472	242	8456	10744	0	4064	12101	245	51	23435	4422	0	6003	35633	12	0	6756	0	1508	0	8281	21908	14138	73	5770	0	26472	15789	0
K00382	655	5274	6533	4696	8349	3626	0	3097	0	7032	4780	0	21731	1581	1415	3412	7741	8214	7143	45	4472	242	8456	10744	0	4064	12101	245	51	23435	4422	0	6003	35633	12	0	6756	0	1508	0	8281	21908	14138	73	5770	0	26472	15789	0
K00382	655	5274	6533	4696	8349	3626	0	3097	0	7032	4780	0	21731	1581	1415	3412	7741	8214	7143	45	4472	242	8456	10744	0	4064	12101	245	51	23435	4422	0	6003	35633	12	0	6756	0	1508	0	8281	21908	14138	73	5770	0	26472	15789	0
K00382	655	5274	6533	4696	8349	3626	0	3097	0	7032	4780	0	21731	1581	1415	3412	7741	8214	7143	45	4472	242	8456	10744	0	4064	12101	245	51	23435	4422	0	6003	35633	12	0	6756	0	1508	0	8281	21908	14138	73	5770	0	26472	15789	0
K00382	655	5274	6533	4696	8349	3626	0	3097	0	7032	4780	0	21731	1581	1415	3412	7741	8214	7143	45	4472	242	8456	10744	0	4064	12101	245	51	23435	4422	0	6003	35633	12	0	6756	0	1508	0	8281	21908	14138	73	5770	0	26472	15789	0
K00382	655	5274	6533	4696	8349	3626	0	3097	0	7032	4780	0	21731	1581	1415	3412	7741	8214	7143	45	4472	242	8456	10744	0	4064	12101	245	51	23435	4422	0	6003	35633	12	0	6756	0	1508	0	8281	21908	14138	73	5770	0	26472	15789	0
K00382	655	5274	6533	4696	8349	3626	0	3097	0	7032	4780	0	21731	1581	1415	3412	7741	8214	7143	45	4472	242	8456	10744	0	4064	12101	245	51	23435	4422	0	6003	35633	12	0	6756	0	1508	0	8281	21908	14138	73	5770	0	26472	15789	0
K01187	440	28612	19305	15774	6874	8903	110	5200	0	15096	10435	0	17500	144	0	12953	7303	8925	2812	0	10580	587	17100	21173	429	18688	23625	1201	1260	1196	1385	0	10829	0	181	0	11430	0	29	566	20305	10	0	468	23982	0	0	14199	210
K01187	440	28612	19305	15774	6874	8903	110	5200	0	15096	10435	0	17500	144	0	12953	7303	8925	2812	0	10580	587	17100	21173	429	18688	23625	1201	1260	1196	1385	0	10829	0	181	0	11430	0	29	566	20305	10	0	468	23982	0	0	14199	210
K01187	440	28612	19305	15774	6874	8903	110	5200	0	15096	10435	0	17500	144	0	12953	7303	8925	2812	0	10580	587	17100	21173	429	18688	23625	1201	1260	1196	1385	0	10829	0	181	0	11430	0	29	566	20305	10	0	468	23982	0	0	14199	210
K07658	1721	6432	8171	22524	5214	2738	55	6340	0	2776	1420	7	18334	784	1020	20049	10136	7998	5069	42	9286	219	4125	9342	268	21796	13269	536	786	14218	6862	12	12680	9504	1295	0	12635	0	2727	226	13006	10848	11678	499	8152	0	13222	6156	158
K01785	651	11772	14065	11676	11344	7222	85	4415	0	13053	9887	4	18933	1364	4753	11564	11057	13602	4974	52	8611	312	14056	11248	369	10615	13688	365	478	8830	3653	0	12381	7643	129	0	8777	0	1564	411	16593	7218	10511	533	10252	0	9854	5462	95
K01785	651	11772	14065	11676	11344	7222	85	4415	0	13053	9887	4	18933	1364	4753	11564	11057	13602	4974	52	8611	312	14056	11248	369	10615	13688	365	478	8830	3653	0	12381	7643	129	0	8777	0	1564	411	16593	7218	10511	533	10252	0	9854	5462	95
K01785	651	11772	14065	11676	11344	7222	85	4415	0	13053	9887	4	18933	1364	4753	11564	11057	13602	4974	52	8611	312	14056	11248	369	10615	13688	365	478	8830	3653	0	12381	7643	129	0	8777	0	1564	411	16593	7218	10511	533	10252	0	9854	5462	95
K01785	651	11772	14065	11676	11344	7222	85	4415	0	13053	9887	4	18933	1364	4753	11564	11057	13602	4974	52	8611	312	14056	11248	369	10615	13688	365	478	8830	3653	0	12381	7643	129	0	8777	0	1564	411	16593	7218	10511	533	10252	0	9854	5462	95
K01785	651	11772	14065	11676	11344	7222	85	4415	0	13053	9887	4	18933	1364	4753	11564	11057	13602	4974	52	8611	312	14056	11248	369	10615	13688	365	478	8830	3653	0	12381	7643	129	0	8777	0	1564	411	16593	7218	10511	533	10252	0	9854	5462	95
K01785	651	11772	14065	11676	11344	7222	85	4415	0	13053	9887	4	18933	1364	4753	11564	11057	13602	4974	52	8611	312	14056	11248	369	10615	13688	365	478	8830	3653	0	12381	7643	129	0	8777	0	1564	411	16593	7218	10511	533	10252	0	9854	5462	95
K04487	2144	0	670	19336	4323	2655	67	9590	0	3678	3061	0	14787	1044	1805	24036	4958	4433	4780	0	14339	142	4695	1033	266	15693	9378	95	992	16658	4648	0	25299	7683	249	0	21654	0	1678	468	18720	11385	14155	415	1241	0	12647	7958	170
K04487	2144	0	670	19336	4323	2655	67	9590	0	3678	3061	0	14787	1044	1805	24036	4958	4433	4780	0	14339	142	4695	1033	266	15693	9378	95	992	16658	4648	0	25299	7683	249	0	21654	0	1678	468	18720	11385	14155	415	1241	0	12647	7958	170
K04487	2144	0	670	19336	4323	2655	67	9590	0	3678	3061	0	14787	1044	1805	24036	4958	4433	4780	0	14339	142	4695	1033	266	15693	9378	95	992	16658	4648	0	25299	7683	249	0	21654	0	1678	468	18720	11385	14155	415	1241	0	12647	7958	170
K12574	1172	0	1300	14239	4869	4881	105	5543	0	685	106	0	7224	930	3269	12972	6160	5963	4689	0	10559	324	1590	14290	414	10167	15627	29	1428	22117	4672	0	12540	24839	123	0	11892	0	3474	667	10115	15264	18766	634	789	0	20588	9718	237
K03671	794	8803	10823	10593	7917	4212	121	4345	0	8027	7092	0	16075	1035	1916	9168	14944	8904	5723	32	5077	0	11494	10191	359	10763	8987	428	878	19094	3895	0	11457	23568	480	0	7837	0	4230	450	11966	13884	10207	733	8782	0	13860	4220	128
K00854	1036	3986	5126	12593	10556	5944	69	2503	0	10497	7463	0	22185	1399	508	11096	7856	9023	12232	11	9783	528	10934	12004	242	8809	10839	281	187	14944	4488	0	8474	24079	97	0	10380	0	898	346	7211	13671	7690	274	4495	0	16606	17821	0
K00854	1036	3986	5126	12593	10556	5944	69	2503	0	10497	7463	0	22185	1399	508	11096	7856	9023	12232	11	9783	528	10934	12004	242	8809	10839	281	187	14944	4488	0	8474	24079	97	0	10380	0	898	346	7211	13671	7690	274	4495	0	16606	17821	0
K00088	1138	2710	3557	13528	14179	5017	56	4803	0	6382	4133	7	15254	1221	1735	12576	8903	10000	8701	12	12079	441	16095	15440	218	10263	14964	620	702	13522	3390	0	12491	13939	269	0	9332	0	1501	395	13938	9171	10824	460	5873	0	14862	19322	120
K00088	1138	2710	3557	13528	14179	5017	56	4803	0	6382	4133	7	15254	1221	1735	12576	8903	10000	8701	12	12079	441	16095	15440	218	10263	14964	620	702	13522	3390	0	12491	13939	269	0	9332	0	1501	395	13938	9171	10824	460	5873	0	14862	19322	120
K00088	1138	2710	3557	13528	14179	5017	56	4803	0	6382	4133	7	15254	1221	1735	12576	8903	10000	8701	12	12079	441	16095	15440	218	10263	14964	620	702	13522	3390	0	12491	13939	269	0	9332	0	1501	395	13938	9171	10824	460	5873	0	14862	19322	120
K00088	1138	2710	3557	13528	14179	5017	56	4803	0	6382	4133	7	15254	1221	1735	12576	8903	10000	8701	12	12079	441	16095	15440	218	10263	14964	620	702	13522	3390	0	12491	13939	269	0	9332	0	1501	395	13938	9171	10824	460	5873	0	14862	19322	120
K00010	2226	16848	15297	14175	35824	23274	0	7174	0	9569	8297	0	25923	1433	1484	16662	4878	7755	618	0	8258	0	6556	7083	0	13738	9085	543	100	1150	1912	0	15682	65	0	0	17852	0	456	0	26214	0	1022	0	11225	0	2127	17249	0
K00010	2226	16848	15297	14175	35824	23274	0	7174	0	9569	8297	0	25923	1433	1484	16662	4878	7755	618	0	8258	0	6556	7083	0	13738	9085	543	100	1150	1912	0	15682	65	0	0	17852	0	456	0	26214	0	1022	0	11225	0	2127	17249	0
K00010	2226	16848	15297	14175	35824	23274	0	7174	0	9569	8297	0	25923	1433	1484	16662	4878	7755	618	0	8258	0	6556	7083	0	13738	9085	543	100	1150	1912	0	15682	65	0	0	17852	0	456	0	26214	0	1022	0	11225	0	2127	17249	0
K00010	2226	16848	15297	14175	35824	23274	0	7174	0	9569	8297	0	25923	1433	1484	16662	4878	7755	618	0	8258	0	6556	7083	0	13738	9085	543	100	1150	1912	0	15682	65	0	0	17852	0	456	0	26214	0	1022	0	11225	0	2127	17249	0
K00010	2226	16848	15297	14175	35824	23274	0	7174	0	9569	8297	0	25923	1433	1484	16662	4878	7755	618	0	8258	0	6556	7083	0	13738	9085	543	100	1150	1912	0	15682	65	0	0	17852	0	456	0	26214	0	1022	0	11225	0	2127	17249	0
K01835	1744	3710	4556	18941	7968	8742	65	8268	0	5559	4030	0	15073	929	1398	23419	5981	8753	10250	17	12763	429	6326	17867	239	16207	12431	195	863	9327	3287	0	19040	15007	0	0	16409	0	2220	364	18649	9056	8071	351	5202	0	4423	8493	136
K01835	1744	3710	4556	18941	7968	8742	65	8268	0	5559	4030	0	15073	929	1398	23419	5981	8753	10250	17	12763	429	6326	17867	239	16207	12431	195	863	9327	3287	0	19040	15007	0	0	16409	0	2220	364	18649	9056	8071	351	5202	0	4423	8493	136
K01835	1744	3710	4556	18941	7968	8742	65	8268	0	5559	4030	0	15073	929	1398	23419	5981	8753	10250	17	12763	429	6326	17867	239	16207	12431	195	863	9327	3287	0	19040	15007	0	0	16409	0	2220	364	18649	9056	8071	351	5202	0	4423	8493	136
K01835	1744	3710	4556	18941	7968	8742	65	8268	0	5559	4030	0	15073	929	1398	23419	5981	8753	10250	17	12763	429	6326	17867	239	16207	12431	195	863	9327	3287	0	19040	15007	0	0	16409	0	2220	364	18649	9056	8071	351	5202	0	4423	8493	136
K01835	1744	3710	4556	18941	7968	8742	65	8268	0	5559	4030	0	15073	929	1398	23419	5981	8753	10250	17	12763	429	6326	17867	239	16207	12431	195	863	9327	3287	0	19040	15007	0	0	16409	0	2220	364	18649	9056	8071	351	5202	0	4423	8493	136
K01835	1744	3710	4556	18941	7968	8742	65	8268	0	5559	4030	0	15073	929	1398	23419	5981	8753	10250	17	12763	429	6326	17867	239	16207	12431	195	863	9327	3287	0	19040	15007	0	0	16409	0	2220	364	18649	9056	8071	351	5202	0	4423	8493	136
K01835	1744	3710	4556	18941	7968	8742	65	8268	0	5559	4030	0	15073	929	1398	23419	5981	8753	10250	17	12763	429	6326	17867	239	16207	12431	195	863	9327	3287	0	19040	15007	0	0	16409	0	2220	364	18649	9056	8071	351	5202	0	4423	8493	136
K01835	1744	3710	4556	18941	7968	8742	65	8268	0	5559	4030	0	15073	929	1398	23419	5981	8753	10250	17	12763	429	6326	17867	239	16207	12431	195	863	9327	3287	0	19040	15007	0	0	16409	0	2220	364	18649	9056	8071	351	5202	0	4423	8493	136
K01835	1744	3710	4556	18941	7968	8742	65	8268	0	5559	4030	0	15073	929	1398	23419	5981	8753	10250	17	12763	429	6326	17867	239	16207	12431	195	863	9327	3287	0	19040	15007	0	0	16409	0	2220	364	18649	9056	8071	351	5202	0	4423	8493	136
K01835	1744	3710	4556	18941	7968	8742	65	8268	0	5559	4030	0	15073	929	1398	23419	5981	8753	10250	17	12763	429	6326	17867	239	16207	12431	195	863	9327	3287	0	19040	15007	0	0	16409	0	2220	364	18649	9056	8071	351	5202	0	4423	8493	136
K01835	1744	3710	4556	18941	7968	8742	65	8268	0	5559	4030	0	15073	929	1398	23419	5981	8753	10250	17	12763	429	6326	17867	239	16207	12431	195	863	9327	3287	0	19040	15007	0	0	16409	0	2220	364	18649	9056	8071	351	5202	0	4423	8493	136
K03596	1317	4981	5359	14344	8578	7219	37	7018	0	8410	4561	0	16172	989	1249	15703	8158	8357	12272	7	13327	262	7389	12319	231	12660	11245	666	907	13135	3489	0	15157	11700	0	0	13305	0	2312	378	12502	8428	10663	480	6740	0	14782	10318	137
K00764	956	7861	8728	17355	10760	13882	0	5454	0	8898	5311	0	19611	674	1512	16192	7343	9574	9705	18	11474	332	11880	15040	0	13101	10559	894	146	11585	3146	0	17599	8010	6	0	9859	0	1982	0	12611	6075	8908	225	11336	0	5696	8327	0
K00764	956	7861	8728	17355	10760	13882	0	5454	0	8898	5311	0	19611	674	1512	16192	7343	9574	9705	18	11474	332	11880	15040	0	13101	10559	894	146	11585	3146	0	17599	8010	6	0	9859	0	1982	0	12611	6075	8908	225	11336	0	5696	8327	0
K00764	956	7861	8728	17355	10760	13882	0	5454	0	8898	5311	0	19611	674	1512	16192	7343	9574	9705	18	11474	332	11880	15040	0	13101	10559	894	146	11585	3146	0	17599	8010	6	0	9859	0	1982	0	12611	6075	8908	225	11336	0	5696	8327	0
K00764	956	7861	8728	17355	10760	13882	0	5454	0	8898	5311	0	19611	674	1512	16192	7343	9574	9705	18	11474	332	11880	15040	0	13101	10559	894	146	11585	3146	0	17599	8010	6	0	9859	0	1982	0	12611	6075	8908	225	11336	0	5696	8327	0
K00764	956	7861	8728	17355	10760	13882	0	5454	0	8898	5311	0	19611	674	1512	16192	7343	9574	9705	18	11474	332	11880	15040	0	13101	10559	894	146	11585	3146	0	17599	8010	6	0	9859	0	1982	0	12611	6075	8908	225	11336	0	5696	8327	0
K03217	752	3783	4941	12264	8715	3339	94	5890	0	7300	5063	0	16813	1169	2884	12403	8724	9666	6803	34	8348	441	6250	11194	292	10267	12224	311	1138	21303	4232	0	13777	14515	127	0	10370	0	1895	517	15085	10461	12735	543	5754	0	9434	7986	158
K03217	752	3783	4941	12264	8715	3339	94	5890	0	7300	5063	0	16813	1169	2884	12403	8724	9666	6803	34	8348	441	6250	11194	292	10267	12224	311	1138	21303	4232	0	13777	14515	127	0	10370	0	1895	517	15085	10461	12735	543	5754	0	9434	7986	158
K03217	752	3783	4941	12264	8715	3339	94	5890	0	7300	5063	0	16813	1169	2884	12403	8724	9666	6803	34	8348	441	6250	11194	292	10267	12224	311	1138	21303	4232	0	13777	14515	127	0	10370	0	1895	517	15085	10461	12735	543	5754	0	9434	7986	158
K01876	1851	3619	4313	17811	9331	9585	8	5608	0	5943	4149	0	15207	854	1916	18245	5858	8662	8283	12	11015	308	8871	10539	214	13362	11195	160	694	13325	3511	0	13362	10939	184	0	12775	0	2447	325	14524	7959	11453	482	6316	0	14204	9767	99
K03581	2419	0	767	23979	7876	739	67	6225	0	5194	2946	0	17765	952	1201	18461	12380	3868	3236	11	9871	0	373	1816	261	17793	5617	0	901	16983	8633	0	16832	12430	366	0	11565	0	2821	422	12207	11025	16027	350	2106	0	17431	14537	123
K15923	459	32567	33819	10427	9462	5029	0	2174	0	12608	10410	0	22543	86	3	12286	24667	20164	250	0	5303	0	20474	21106	0	12554	14627	831	166	0	1899	0	7509	16	0	0	5969	0	0	0	14053	0	436	98	29849	0	0	0	0
K00558	1331	10204	11723	26706	11949	7757	0	5133	0	10011	7185	0	17753	1767	3840	21200	5843	8561	3858	66	10581	574	17040	19817	0	22712	3564	225	1152	9308	4348	0	10900	60	5	0	7300	0	4010	412	15379	3001	6654	445	6525	0	6269	888	114
K00558	1331	10204	11723	26706	11949	7757	0	5133	0	10011	7185	0	17753	1767	3840	21200	5843	8561	3858	66	10581	574	17040	19817	0	22712	3564	225	1152	9308	4348	0	10900	60	5	0	7300	0	4010	412	15379	3001	6654	445	6525	0	6269	888	114
K00558	1331	10204	11723	26706	11949	7757	0	5133	0	10011	7185	0	17753	1767	3840	21200	5843	8561	3858	66	10581	574	17040	19817	0	22712	3564	225	1152	9308	4348	0	10900	60	5	0	7300	0	4010	412	15379	3001	6654	445	6525	0	6269	888	114
K02945	1685	3795	4856	18473	9340	8686	0	9731	0	5483	4439	0	15938	834	909	18686	8478	6869	3613	0	13078	238	3576	12586	136	14904	6560	161	617	10119	3344	0	22684	8521	279	0	14941	0	2000	212	17563	5834	7723	495	4496	0	10761	8545	79
K04077	1018	4792	5348	14501	6490	11875	71	5869	0	6857	4851	5	16374	1191	3971	13389	5176	9396	5725	6	10405	305	6957	15586	298	10981	10611	269	835	13208	3790	0	12233	11260	179	0	10784	0	2384	403	13648	7776	10627	506	5367	0	10554	17242	146
K04077	1018	4792	5348	14501	6490	11875	71	5869	0	6857	4851	5	16374	1191	3971	13389	5176	9396	5725	6	10405	305	6957	15586	298	10981	10611	269	835	13208	3790	0	12233	11260	179	0	10784	0	2384	403	13648	7776	10627	506	5367	0	10554	17242	146
K04077	1018	4792	5348	14501	6490	11875	71	5869	0	6857	4851	5	16374	1191	3971	13389	5176	9396	5725	6	10405	305	6957	15586	298	10981	10611	269	835	13208	3790	0	12233	11260	179	0	10784	0	2384	403	13648	7776	10627	506	5367	0	10554	17242	146
K04077	1018	4792	5348	14501	6490	11875	71	5869	0	6857	4851	5	16374	1191	3971	13389	5176	9396	5725	6	10405	305	6957	15586	298	10981	10611	269	835	13208	3790	0	12233	11260	179	0	10784	0	2384	403	13648	7776	10627	506	5367	0	10554	17242	146
K04077	1018	4792	5348	14501	6490	11875	71	5869	0	6857	4851	5	16374	1191	3971	13389	5176	9396	5725	6	10405	305	6957	15586	298	10981	10611	269	835	13208	3790	0	12233	11260	179	0	10784	0	2384	403	13648	7776	10627	506	5367	0	10554	17242	146
K01206	352	31205	35204	9426	6684	4781	48	3329	0	13364	7818	0	20627	86	1392	11020	12872	19932	724	0	5151	0	21475	20942	126	13881	12691	1113	391	5007	2379	0	6354	35	77	0	6946	0	23	222	13282	0	548	249	30895	0	0	0	0
K01810	1020	3292	4482	11022	8809	6507	50	5371	0	6547	4447	0	15043	952	1535	12167	6492	5736	16062	25	9835	422	10966	11286	168	10875	10576	2270	637	29717	5026	0	12777	11188	0	0	10257	0	2056	290	11618	6947	8711	382	5032	0	13603	9962	105
K01810	1020	3292	4482	11022	8809	6507	50	5371	0	6547	4447	0	15043	952	1535	12167	6492	5736	16062	25	9835	422	10966	11286	168	10875	10576	2270	637	29717	5026	0	12777	11188	0	0	10257	0	2056	290	11618	6947	8711	382	5032	0	13603	9962	105
K01810	1020	3292	4482	11022	8809	6507	50	5371	0	6547	4447	0	15043	952	1535	12167	6492	5736	16062	25	9835	422	10966	11286	168	10875	10576	2270	637	29717	5026	0	12777	11188	0	0	10257	0	2056	290	11618	6947	8711	382	5032	0	13603	9962	105
K01810	1020	3292	4482	11022	8809	6507	50	5371	0	6547	4447	0	15043	952	1535	12167	6492	5736	16062	25	9835	422	10966	11286	168	10875	10576	2270	637	29717	5026	0	12777	11188	0	0	10257	0	2056	290	11618	6947	8711	382	5032	0	13603	9962	105
K01810	1020	3292	4482	11022	8809	6507	50	5371	0	6547	4447	0	15043	952	1535	12167	6492	5736	16062	25	9835	422	10966	11286	168	10875	10576	2270	637	29717	5026	0	12777	11188	0	0	10257	0	2056	290	11618	6947	8711	382	5032	0	13603	9962	105
K01810	1020	3292	4482	11022	8809	6507	50	5371	0	6547	4447	0	15043	952	1535	12167	6492	5736	16062	25	9835	422	10966	11286	168	10875	10576	2270	637	29717	5026	0	12777	11188	0	0	10257	0	2056	290	11618	6947	8711	382	5032	0	13603	9962	105
K01810	1020	3292	4482	11022	8809	6507	50	5371	0	6547	4447	0	15043	952	1535	12167	6492	5736	16062	25	9835	422	10966	11286	168	10875	10576	2270	637	29717	5026	0	12777	11188	0	0	10257	0	2056	290	11618	6947	8711	382	5032	0	13603	9962	105
K01810	1020	3292	4482	11022	8809	6507	50	5371	0	6547	4447	0	15043	952	1535	12167	6492	5736	16062	25	9835	422	10966	11286	168	10875	10576	2270	637	29717	5026	0	12777	11188	0	0	10257	0	2056	290	11618	6947	8711	382	5032	0	13603	9962	105
K01810	1020	3292	4482	11022	8809	6507	50	5371	0	6547	4447	0	15043	952	1535	12167	6492	5736	16062	25	9835	422	10966	11286	168	10875	10576	2270	637	29717	5026	0	12777	11188	0	0	10257	0	2056	290	11618	6947	8711	382	5032	0	13603	9962	105
K01939	1127	2913	3697	14018	8387	7502	62	5750	0	5392	3858	0	13776	930	1657	14332	4132	5816	2834	61	11038	403	5577	15831	265	10484	11077	3138	714	12437	3178	0	16536	10920	0	0	13129	0	2382	277	13902	8705	10421	492	4388	0	14324	8156	141
K01939	1127	2913	3697	14018	8387	7502	62	5750	0	5392	3858	0	13776	930	1657	14332	4132	5816	2834	61	11038	403	5577	15831	265	10484	11077	3138	714	12437	3178	0	16536	10920	0	0	13129	0	2382	277	13902	8705	10421	492	4388	0	14324	8156	141
K01939	1127	2913	3697	14018	8387	7502	62	5750	0	5392	3858	0	13776	930	1657	14332	4132	5816	2834	61	11038	403	5577	15831	265	10484	11077	3138	714	12437	3178	0	16536	10920	0	0	13129	0	2382	277	13902	8705	10421	492	4388	0	14324	8156	141
K03585	200	17699	25727	8203	23341	17968	0	3885	0	21684	14274	0	31939	1501	1964	6260	17438	11585	886	26	2834	0	13414	13282	0	12085	9320	1386	259	141	2914	0	8150	0	0	0	6545	0	190	0	13462	8	0	181	21952	0	433	0	0
K03585	200	17699	25727	8203	23341	17968	0	3885	0	21684	14274	0	31939	1501	1964	6260	17438	11585	886	26	2834	0	13414	13282	0	12085	9320	1386	259	141	2914	0	8150	0	0	0	6545	0	190	0	13462	8	0	181	21952	0	433	0	0
K00689	16	0	0	1482	168	5849	0	37	0	20	0	0	4169	0	4	903	140	508	8203	0	683	0	0	1518	0	1651	304	0	0	2593	78	0	117	0	827	0	202	0	2406	0	42	0	79428	35	165	0	0	0	0
K00689	16	0	0	1482	168	5849	0	37	0	20	0	0	4169	0	4	903	140	508	8203	0	683	0	0	1518	0	1651	304	0	0	2593	78	0	117	0	827	0	202	0	2406	0	42	0	79428	35	165	0	0	0	0
K01875	1193	2843	3773	13872	10677	11059	55	6223	0	5480	3780	49	12182	1107	3817	11972	5606	7138	11686	37	8638	275	3079	13679	221	10408	14063	220	917	5248	3231	0	14555	12644	0	0	11109	7	2212	323	13978	11394	14215	489	4747	0	10458	9337	133
K15065	3900	2656	3579	45450	282	520	0	9237	0	10218	6500	0	8737	714	145	64772	40	983	0	0	5408	0	1653	1696	0	28642	524	189	25	0	28	0	23582	0	0	0	22499	0	1237	0	28826	0	39	291	8408	0	0	0	0
K15065	3900	2656	3579	45450	282	520	0	9237	0	10218	6500	0	8737	714	145	64772	40	983	0	0	5408	0	1653	1696	0	28642	524	189	25	0	28	0	23582	0	0	0	22499	0	1237	0	28826	0	39	291	8408	0	0	0	0
K01278	276	32538	31000	8488	22975	17975	0	1919	0	11870	7329	0	12638	376	0	5201	10729	11138	5507	0	6817	716	17293	28162	0	8273	25073	890	257	0	159	0	5932	0	0	0	5144	0	0	0	9830	0	0	263	25377	0	7	4867	0
K01883	1175	654	6243	13860	6936	8010	62	5549	0	7609	4106	9	13566	837	1376	12982	8756	8243	12650	5	10239	396	6265	13278	207	10588	13535	539	825	11168	2990	0	13889	11627	0	0	11199	0	1977	278	14589	7492	9561	475	6827	0	12175	8513	114
K01937	1211	3303	4463	14945	8110	5359	90	5911	0	5641	4344	53	14221	770	1505	14771	7305	6552	4218	27	8645	236	8382	14741	244	11422	9411	114	1018	13465	3543	0	13557	6683	392	0	10500	0	2474	478	14140	7886	10484	464	5002	0	14208	8750	144
K01937	1211	3303	4463	14945	8110	5359	90	5911	0	5641	4344	53	14221	770	1505	14771	7305	6552	4218	27	8645	236	8382	14741	244	11422	9411	114	1018	13465	3543	0	13557	6683	392	0	10500	0	2474	478	14140	7886	10484	464	5002	0	14208	8750	144
K00266	1337	5234	4783	12814	15623	10731	0	8954	0	18788	12948	0	34643	1804	214	22356	9936	13286	1252	0	11485	0	4142	5574	0	11404	5323	243	102	1680	5187	0	29244	0	1779	0	15077	0	1606	0	18548	2284	4893	68	7568	0	48	9448	0
K00266	1337	5234	4783	12814	15623	10731	0	8954	0	18788	12948	0	34643	1804	214	22356	9936	13286	1252	0	11485	0	4142	5574	0	11404	5323	243	102	1680	5187	0	29244	0	1779	0	15077	0	1606	0	18548	2284	4893	68	7568	0	48	9448	0
K00266	1337	5234	4783	12814	15623	10731	0	8954	0	18788	12948	0	34643	1804	214	22356	9936	13286	1252	0	11485	0	4142	5574	0	11404	5323	243	102	1680	5187	0	29244	0	1779	0	15077	0	1606	0	18548	2284	4893	68	7568	0	48	9448	0
K00266	1337	5234	4783	12814	15623	10731	0	8954	0	18788	12948	0	34643	1804	214	22356	9936	13286	1252	0	11485	0	4142	5574	0	11404	5323	243	102	1680	5187	0	29244	0	1779	0	15077	0	1606	0	18548	2284	4893	68	7568	0	48	9448	0
K00266	1337	5234	4783	12814	15623	10731	0	8954	0	18788	12948	0	34643	1804	214	22356	9936	13286	1252	0	11485	0	4142	5574	0	11404	5323	243	102	1680	5187	0	29244	0	1779	0	15077	0	1606	0	18548	2284	4893	68	7568	0	48	9448	0
K00266	1337	5234	4783	12814	15623	10731	0	8954	0	18788	12948	0	34643	1804	214	22356	9936	13286	1252	0	11485	0	4142	5574	0	11404	5323	243	102	1680	5187	0	29244	0	1779	0	15077	0	1606	0	18548	2284	4893	68	7568	0	48	9448	0
K00266	1337	5234	4783	12814	15623	10731	0	8954	0	18788	12948	0	34643	1804	214	22356	9936	13286	1252	0	11485	0	4142	5574	0	11404	5323	243	102	1680	5187	0	29244	0	1779	0	15077	0	1606	0	18548	2284	4893	68	7568	0	48	9448	0
K01358	1412	2008	2811	15065	7898	9832	34	7385	0	12541	6335	0	13413	570	834	18122	7796	9906	13635	19	10825	161	5810	9456	404	12746	8676	1086	678	8146	2210	0	19870	10762	0	0	13070	0	1735	171	14120	6287	5131	383	3690	0	5248	10580	78
K01358	1412	2008	2811	15065	7898	9832	34	7385	0	12541	6335	0	13413	570	834	18122	7796	9906	13635	19	10825	161	5810	9456	404	12746	8676	1086	678	8146	2210	0	19870	10762	0	0	13070	0	1735	171	14120	6287	5131	383	3690	0	5248	10580	78
K01002	104	10679	14281	8421	11815	3599	55	5089	0	9974	6947	0	16676	1625	2917	6368	7254	4045	1418	7	3341	0	4186	4581	283	12933	10547	285	1910	14066	4002	0	8304	15549	0	0	4978	0	3305	839	15650	13036	19057	765	10144	0	2282	3822	342
K08483	1123	0	591	15353	6373	9362	79	6274	0	4209	2745	0	12062	883	3940	19600	3893	5924	1337	23	17512	437	6223	6838	229	13636	7344	10	851	13228	3558	0	17605	12670	246	0	12537	0	2244	347	12662	8462	10463	333	847	0	13407	9803	151
K00655	1460	12080	11229	15320	10702	5307	114	4908	0	3093	2302	0	11644	491	873	18223	9416	7923	9259	18	8115	352	11250	8955	681	12880	10040	301	561	7855	2182	0	14863	5706	87	0	13703	0	1059	707	19017	4148	5373	723	7442	0	7501	18476	47
K00655	1460	12080	11229	15320	10702	5307	114	4908	0	3093	2302	0	11644	491	873	18223	9416	7923	9259	18	8115	352	11250	8955	681	12880	10040	301	561	7855	2182	0	14863	5706	87	0	13703	0	1059	707	19017	4148	5373	723	7442	0	7501	18476	47
K00655	1460	12080	11229	15320	10702	5307	114	4908	0	3093	2302	0	11644	491	873	18223	9416	7923	9259	18	8115	352	11250	8955	681	12880	10040	301	561	7855	2182	0	14863	5706	87	0	13703	0	1059	707	19017	4148	5373	723	7442	0	7501	18476	47
K00655	1460	12080	11229	15320	10702	5307	114	4908	0	3093	2302	0	11644	491	873	18223	9416	7923	9259	18	8115	352	11250	8955	681	12880	10040	301	561	7855	2182	0	14863	5706	87	0	13703	0	1059	707	19017	4148	5373	723	7442	0	7501	18476	47
K00873	989	580	5115	13802	12196	9452	62	6094	0	7914	5876	0	16227	1122	1417	12912	4858	9112	3292	0	8948	236	7360	9185	148	11218	8159	181	769	13675	5105	0	17175	11051	204	0	11083	0	2418	299	14798	8086	9888	369	6509	0	1678	8763	124
K00873	989	580	5115	13802	12196	9452	62	6094	0	7914	5876	0	16227	1122	1417	12912	4858	9112	3292	0	8948	236	7360	9185	148	11218	8159	181	769	13675	5105	0	17175	11051	204	0	11083	0	2418	299	14798	8086	9888	369	6509	0	1678	8763	124
K00873	989	580	5115	13802	12196	9452	62	6094	0	7914	5876	0	16227	1122	1417	12912	4858	9112	3292	0	8948	236	7360	9185	148	11218	8159	181	769	13675	5105	0	17175	11051	204	0	11083	0	2418	299	14798	8086	9888	369	6509	0	1678	8763	124
K00873	989	580	5115	13802	12196	9452	62	6094	0	7914	5876	0	16227	1122	1417	12912	4858	9112	3292	0	8948	236	7360	9185	148	11218	8159	181	769	13675	5105	0	17175	11051	204	0	11083	0	2418	299	14798	8086	9888	369	6509	0	1678	8763	124
K00873	989	580	5115	13802	12196	9452	62	6094	0	7914	5876	0	16227	1122	1417	12912	4858	9112	3292	0	8948	236	7360	9185	148	11218	8159	181	769	13675	5105	0	17175	11051	204	0	11083	0	2418	299	14798	8086	9888	369	6509	0	1678	8763	124
K00873	989	580	5115	13802	12196	9452	62	6094	0	7914	5876	0	16227	1122	1417	12912	4858	9112	3292	0	8948	236	7360	9185	148	11218	8159	181	769	13675	5105	0	17175	11051	204	0	11083	0	2418	299	14798	8086	9888	369	6509	0	1678	8763	124
K00873	989	580	5115	13802	12196	9452	62	6094	0	7914	5876	0	16227	1122	1417	12912	4858	9112	3292	0	8948	236	7360	9185	148	11218	8159	181	769	13675	5105	0	17175	11051	204	0	11083	0	2418	299	14798	8086	9888	369	6509	0	1678	8763	124
K00873	989	580	5115	13802	12196	9452	62	6094	0	7914	5876	0	16227	1122	1417	12912	4858	9112	3292	0	8948	236	7360	9185	148	11218	8159	181	769	13675	5105	0	17175	11051	204	0	11083	0	2418	299	14798	8086	9888	369	6509	0	1678	8763	124
K00873	989	580	5115	13802	12196	9452	62	6094	0	7914	5876	0	16227	1122	1417	12912	4858	9112	3292	0	8948	236	7360	9185	148	11218	8159	181	769	13675	5105	0	17175	11051	204	0	11083	0	2418	299	14798	8086	9888	369	6509	0	1678	8763	124
K00873	989	580	5115	13802	12196	9452	62	6094	0	7914	5876	0	16227	1122	1417	12912	4858	9112	3292	0	8948	236	7360	9185	148	11218	8159	181	769	13675	5105	0	17175	11051	204	0	11083	0	2418	299	14798	8086	9888	369	6509	0	1678	8763	124
K00873	989	580	5115	13802	12196	9452	62	6094	0	7914	5876	0	16227	1122	1417	12912	4858	9112	3292	0	8948	236	7360	9185	148	11218	8159	181	769	13675	5105	0	17175	11051	204	0	11083	0	2418	299	14798	8086	9888	369	6509	0	1678	8763	124
K00873	989	580	5115	13802	12196	9452	62	6094	0	7914	5876	0	16227	1122	1417	12912	4858	9112	3292	0	8948	236	7360	9185	148	11218	8159	181	769	13675	5105	0	17175	11051	204	0	11083	0	2418	299	14798	8086	9888	369	6509	0	1678	8763	124
K00873	989	580	5115	13802	12196	9452	62	6094	0	7914	5876	0	16227	1122	1417	12912	4858	9112	3292	0	8948	236	7360	9185	148	11218	8159	181	769	13675	5105	0	17175	11051	204	0	11083	0	2418	299	14798	8086	9888	369	6509	0	1678	8763	124
K00549	286	0	1126	14581	5742	8773	41	1217	0	7131	4146	0	10839	988	4052	4984	4756	7734	18778	28	5107	279	9333	17236	205	4996	8613	1009	25	14096	4551	0	4838	30837	206	0	4752	0	3584	295	4591	15041	12993	258	1693	6	4227	7227	0
K00549	286	0	1126	14581	5742	8773	41	1217	0	7131	4146	0	10839	988	4052	4984	4756	7734	18778	28	5107	279	9333	17236	205	4996	8613	1009	25	14096	4551	0	4838	30837	206	0	4752	0	3584	295	4591	15041	12993	258	1693	6	4227	7227	0
K00549	286	0	1126	14581	5742	8773	41	1217	0	7131	4146	0	10839	988	4052	4984	4756	7734	18778	28	5107	279	9333	17236	205	4996	8613	1009	25	14096	4551	0	4838	30837	206	0	4752	0	3584	295	4591	15041	12993	258	1693	6	4227	7227	0
K00549	286	0	1126	14581	5742	8773	41	1217	0	7131	4146	0	10839	988	4052	4984	4756	7734	18778	28	5107	279	9333	17236	205	4996	8613	1009	25	14096	4551	0	4838	30837	206	0	4752	0	3584	295	4591	15041	12993	258	1693	6	4227	7227	0
K00549	286	0	1126	14581	5742	8773	41	1217	0	7131	4146	0	10839	988	4052	4984	4756	7734	18778	28	5107	279	9333	17236	205	4996	8613	1009	25	14096	4551	0	4838	30837	206	0	4752	0	3584	295	4591	15041	12993	258	1693	6	4227	7227	0
K00948	1079	2293	2967	12575	8240	15929	124	4368	0	4211	2623	0	13125	880	1952	14139	7566	8464	13116	32	7863	435	10379	2539	399	10244	15759	248	1357	13029	3402	0	12992	8569	169	0	9846	0	2170	617	11469	8270	13144	655	3510	0	11186	5764	246
K00948	1079	2293	2967	12575	8240	15929	124	4368	0	4211	2623	0	13125	880	1952	14139	7566	8464	13116	32	7863	435	10379	2539	399	10244	15759	248	1357	13029	3402	0	12992	8569	169	0	9846	0	2170	617	11469	8270	13144	655	3510	0	11186	5764	246
K00948	1079	2293	2967	12575	8240	15929	124	4368	0	4211	2623	0	13125	880	1952	14139	7566	8464	13116	32	7863	435	10379	2539	399	10244	15759	248	1357	13029	3402	0	12992	8569	169	0	9846	0	2170	617	11469	8270	13144	655	3510	0	11186	5764	246
K00948	1079	2293	2967	12575	8240	15929	124	4368	0	4211	2623	0	13125	880	1952	14139	7566	8464	13116	32	7863	435	10379	2539	399	10244	15759	248	1357	13029	3402	0	12992	8569	169	0	9846	0	2170	617	11469	8270	13144	655	3510	0	11186	5764	246
K00948	1079	2293	2967	12575	8240	15929	124	4368	0	4211	2623	0	13125	880	1952	14139	7566	8464	13116	32	7863	435	10379	2539	399	10244	15759	248	1357	13029	3402	0	12992	8569	169	0	9846	0	2170	617	11469	8270	13144	655	3510	0	11186	5764	246
K00948	1079	2293	2967	12575	8240	15929	124	4368	0	4211	2623	0	13125	880	1952	14139	7566	8464	13116	32	7863	435	10379	2539	399	10244	15759	248	1357	13029	3402	0	12992	8569	169	0	9846	0	2170	617	11469	8270	13144	655	3510	0	11186	5764	246
K00948	1079	2293	2967	12575	8240	15929	124	4368	0	4211	2623	0	13125	880	1952	14139	7566	8464	13116	32	7863	435	10379	2539	399	10244	15759	248	1357	13029	3402	0	12992	8569	169	0	9846	0	2170	617	11469	8270	13144	655	3510	0	11186	5764	246
K00948	1079	2293	2967	12575	8240	15929	124	4368	0	4211	2623	0	13125	880	1952	14139	7566	8464	13116	32	7863	435	10379	2539	399	10244	15759	248	1357	13029	3402	0	12992	8569	169	0	9846	0	2170	617	11469	8270	13144	655	3510	0	11186	5764	246
K02033	1321	0	310	13308	6960	507	28	4330	0	4311	3081	0	23218	926	5206	14210	3533	10002	18903	128	12339	470	8303	24077	130	8281	14540	145	438	10096	3045	0	14247	13654	88	0	8691	0	2342	169	9344	7058	4964	539	681	4	5481	19502	80
K11754	953	2820	3832	13541	8382	4392	0	4915	0	4860	3215	0	11835	733	3054	14695	5156	7721	1956	11	9984	242	8374	2259	128	12129	9537	183	963	18081	3772	0	15605	8582	0	0	13560	0	1891	216	13078	6597	11744	368	4181	0	20240	7932	182
K11754	953	2820	3832	13541	8382	4392	0	4915	0	4860	3215	0	11835	733	3054	14695	5156	7721	1956	11	9984	242	8374	2259	128	12129	9537	183	963	18081	3772	0	15605	8582	0	0	13560	0	1891	216	13078	6597	11744	368	4181	0	20240	7932	182
K01081	1087	3192	4475	6511	8510	3382	43	6409	0	2012	1728	0	24854	1716	1811	12158	4437	13908	1529	0	3646	330	10340	11092	182	6421	6435	233	189	12389	4619	0	12230	28801	230	0	11019	0	651	731	15082	16066	11556	233	6094	0	7144	11788	0
K01081	1087	3192	4475	6511	8510	3382	43	6409	0	2012	1728	0	24854	1716	1811	12158	4437	13908	1529	0	3646	330	10340	11092	182	6421	6435	233	189	12389	4619	0	12230	28801	230	0	11019	0	651	731	15082	16066	11556	233	6094	0	7144	11788	0
K01081	1087	3192	4475	6511	8510	3382	43	6409	0	2012	1728	0	24854	1716	1811	12158	4437	13908	1529	0	3646	330	10340	11092	182	6421	6435	233	189	12389	4619	0	12230	28801	230	0	11019	0	651	731	15082	16066	11556	233	6094	0	7144	11788	0
K01081	1087	3192	4475	6511	8510	3382	43	6409	0	2012	1728	0	24854	1716	1811	12158	4437	13908	1529	0	3646	330	10340	11092	182	6421	6435	233	189	12389	4619	0	12230	28801	230	0	11019	0	651	731	15082	16066	11556	233	6094	0	7144	11788	0
K01081	1087	3192	4475	6511	8510	3382	43	6409	0	2012	1728	0	24854	1716	1811	12158	4437	13908	1529	0	3646	330	10340	11092	182	6421	6435	233	189	12389	4619	0	12230	28801	230	0	11019	0	651	731	15082	16066	11556	233	6094	0	7144	11788	0
K07718	1875	0	671	26586	208	131	0	4129	0	1776	1572	0	30264	347	3733	35642	3324	1901	834	0	13508	0	1165	1028	0	31238	2357	23	0	5282	3756	0	18671	552	3264	0	14167	0	615	0	12769	2560	6240	84	1557	0	6632	1357	0
K02032	1590	0	0	15230	8055	10086	0	4989	0	6310	4315	0	24363	896	2383	18552	3060	9538	16425	106	14351	149	13679	7083	0	10554	9099	145	71	4860	3336	0	14218	762	0	0	10624	4	3359	161	11798	975	3020	552	1011	13	13128	19192	0
K13590	865	0	386	14629	14991	18987	37	2703	0	23261	17227	0	40242	1688	0	18294	6544	11910	1980	14	7814	0	20	473	153	17246	3188	146	0	8003	5813	0	7354	9782	0	0	9112	0	465	0	6920	4122	3192	157	1708	0	10351	156	0
K07462	1651	4514	5693	14095	4841	3042	59	7674	0	6636	4788	0	15383	918	1532	21287	6277	6631	1447	0	9124	0	3892	3695	210	12486	5593	180	937	15324	4003	0	18033	13122	315	0	16428	0	2542	396	14935	9209	11960	615	5973	0	1909	2343	140
K07462	1651	4514	5693	14095	4841	3042	59	7674	0	6636	4788	0	15383	918	1532	21287	6277	6631	1447	0	9124	0	3892	3695	210	12486	5593	180	937	15324	4003	0	18033	13122	315	0	16428	0	2542	396	14935	9209	11960	615	5973	0	1909	2343	140
K07462	1651	4514	5693	14095	4841	3042	59	7674	0	6636	4788	0	15383	918	1532	21287	6277	6631	1447	0	9124	0	3892	3695	210	12486	5593	180	937	15324	4003	0	18033	13122	315	0	16428	0	2542	396	14935	9209	11960	615	5973	0	1909	2343	140
K03739	2162	3450	4083	20719	8206	4041	69	10522	0	2324	2329	5	12943	340	1258	24516	2252	1963	753	0	20857	0	5231	5430	232	14699	3941	261	745	10216	3534	0	19454	8866	131	0	18754	0	1063	406	25916	6064	6662	328	5915	0	9187	1229	136
K03739	2162	3450	4083	20719	8206	4041	69	10522	0	2324	2329	5	12943	340	1258	24516	2252	1963	753	0	20857	0	5231	5430	232	14699	3941	261	745	10216	3534	0	19454	8866	131	0	18754	0	1063	406	25916	6064	6662	328	5915	0	9187	1229	136
K03739	2162	3450	4083	20719	8206	4041	69	10522	0	2324	2329	5	12943	340	1258	24516	2252	1963	753	0	20857	0	5231	5430	232	14699	3941	261	745	10216	3534	0	19454	8866	131	0	18754	0	1063	406	25916	6064	6662	328	5915	0	9187	1229	136
K02313	802	2859	4041	15113	9162	8086	90	5084	0	6241	4260	0	15917	1083	1731	14925	5056	9737	6409	20	9473	457	7768	7898	277	10628	9408	238	1056	13151	4060	0	16974	4824	204	0	11169	0	2362	482	12345	8311	10089	491	4108	0	10325	7342	172
K02313	802	2859	4041	15113	9162	8086	90	5084	0	6241	4260	0	15917	1083	1731	14925	5056	9737	6409	20	9473	457	7768	7898	277	10628	9408	238	1056	13151	4060	0	16974	4824	204	0	11169	0	2362	482	12345	8311	10089	491	4108	0	10325	7342	172
K01929	1179	4013	6862	13264	6427	4671	70	5561	0	6106	3579	0	12807	805	1239	14497	3786	7072	6501	20	8182	217	2980	3430	273	10713	9954	198	728	4568	2743	0	13829	28366	0	0	12383	0	2031	340	13425	19986	9248	529	5562	0	7533	7743	144
K01929	1179	4013	6862	13264	6427	4671	70	5561	0	6106	3579	0	12807	805	1239	14497	3786	7072	6501	20	8182	217	2980	3430	273	10713	9954	198	728	4568	2743	0	13829	28366	0	0	12383	0	2031	340	13425	19986	9248	529	5562	0	7533	7743	144
K01929	1179	4013	6862	13264	6427	4671	70	5561	0	6106	3579	0	12807	805	1239	14497	3786	7072	6501	20	8182	217	2980	3430	273	10713	9954	198	728	4568	2743	0	13829	28366	0	0	12383	0	2031	340	13425	19986	9248	529	5562	0	7533	7743	144
K01929	1179	4013	6862	13264	6427	4671	70	5561	0	6106	3579	0	12807	805	1239	14497	3786	7072	6501	20	8182	217	2980	3430	273	10713	9954	198	728	4568	2743	0	13829	28366	0	0	12383	0	2031	340	13425	19986	9248	529	5562	0	7533	7743	144
K03076	727	2870	3623	12927	7145	4495	64	3793	0	4699	3663	0	12459	798	2267	9204	7165	7435	16957	41	6684	302	6365	15045	188	8821	6980	2870	600	17504	4132	0	9955	17904	183	0	7755	0	2400	263	9387	11016	11418	483	2406	0	11672	5701	122
K03076	727	2870	3623	12927	7145	4495	64	3793	0	4699	3663	0	12459	798	2267	9204	7165	7435	16957	41	6684	302	6365	15045	188	8821	6980	2870	600	17504	4132	0	9955	17904	183	0	7755	0	2400	263	9387	11016	11418	483	2406	0	11672	5701	122
K03076	727	2870	3623	12927	7145	4495	64	3793	0	4699	3663	0	12459	798	2267	9204	7165	7435	16957	41	6684	302	6365	15045	188	8821	6980	2870	600	17504	4132	0	9955	17904	183	0	7755	0	2400	263	9387	11016	11418	483	2406	0	11672	5701	122
K14155	733	6467	7045	11559	10068	6418	41	4267	0	5551	3737	0	23436	1559	1477	12902	9575	9599	4268	5	8382	617	16245	17914	153	9123	14710	390	49	3213	2114	0	10448	12000	0	0	9092	0	1674	126	11148	9833	12532	373	5127	0	534	8732	0
K14155	733	6467	7045	11559	10068	6418	41	4267	0	5551	3737	0	23436	1559	1477	12902	9575	9599	4268	5	8382	617	16245	17914	153	9123	14710	390	49	3213	2114	0	10448	12000	0	0	9092	0	1674	126	11148	9833	12532	373	5127	0	534	8732	0
K14155	733	6467	7045	11559	10068	6418	41	4267	0	5551	3737	0	23436	1559	1477	12902	9575	9599	4268	5	8382	617	16245	17914	153	9123	14710	390	49	3213	2114	0	10448	12000	0	0	9092	0	1674	126	11148	9833	12532	373	5127	0	534	8732	0
K14155	733	6467	7045	11559	10068	6418	41	4267	0	5551	3737	0	23436	1559	1477	12902	9575	9599	4268	5	8382	617	16245	17914	153	9123	14710	390	49	3213	2114	0	10448	12000	0	0	9092	0	1674	126	11148	9833	12532	373	5127	0	534	8732	0
K14155	733	6467	7045	11559	10068	6418	41	4267	0	5551	3737	0	23436	1559	1477	12902	9575	9599	4268	5	8382	617	16245	17914	153	9123	14710	390	49	3213	2114	0	10448	12000	0	0	9092	0	1674	126	11148	9833	12532	373	5127	0	534	8732	0
K03572	1290	4842	5613	12719	12407	5051	59	7245	0	7699	4709	9	15984	1046	2175	14964	7231	4342	1144	37	8143	0	6742	4260	296	12297	7468	336	863	11328	3319	0	14298	12277	0	0	13362	0	2117	376	16919	9679	13838	578	6793	0	10282	2766	133
K12573	593	6246	1156	9924	10283	2405	82	5560	0	9761	6482	0	19087	1186	702	11909	6176	8012	1957	0	8423	0	5472	5431	0	10302	7186	353	1242	16746	4593	0	13385	16884	200	0	9054	0	2409	404	13097	10981	13845	592	8630	0	3139	2982	194
K03106	1164	3985	4578	12033	8168	7932	39	4627	0	5239	3675	11	13108	750	1080	12916	7070	9065	2231	21	11096	435	7393	17117	145	9941	12325	234	677	10286	2752	0	11896	9732	0	0	12345	0	1781	251	13439	6340	7558	408	5294	0	12237	8338	92
K03106	1164	3985	4578	12033	8168	7932	39	4627	0	5239	3675	11	13108	750	1080	12916	7070	9065	2231	21	11096	435	7393	17117	145	9941	12325	234	677	10286	2752	0	11896	9732	0	0	12345	0	1781	251	13439	6340	7558	408	5294	0	12237	8338	92
K03106	1164	3985	4578	12033	8168	7932	39	4627	0	5239	3675	11	13108	750	1080	12916	7070	9065	2231	21	11096	435	7393	17117	145	9941	12325	234	677	10286	2752	0	11896	9732	0	0	12345	0	1781	251	13439	6340	7558	408	5294	0	12237	8338	92
K01006	1179	6005	7326	13696	7237	3625	0	7909	0	2786	2236	0	11557	528	315	12608	4096	4102	830	0	5748	0	4594	4366	0	12682	8344	286	73	13107	2509	0	15916	19952	312	0	13167	0	580	0	16718	12593	10087	240	8934	0	18720	14032	0
K01006	1179	6005	7326	13696	7237	3625	0	7909	0	2786	2236	0	11557	528	315	12608	4096	4102	830	0	5748	0	4594	4366	0	12682	8344	286	73	13107	2509	0	15916	19952	312	0	13167	0	580	0	16718	12593	10087	240	8934	0	18720	14032	0
K01006	1179	6005	7326	13696	7237	3625	0	7909	0	2786	2236	0	11557	528	315	12608	4096	4102	830	0	5748	0	4594	4366	0	12682	8344	286	73	13107	2509	0	15916	19952	312	0	13167	0	580	0	16718	12593	10087	240	8934	0	18720	14032	0
K01006	1179	6005	7326	13696	7237	3625	0	7909	0	2786	2236	0	11557	528	315	12608	4096	4102	830	0	5748	0	4594	4366	0	12682	8344	286	73	13107	2509	0	15916	19952	312	0	13167	0	580	0	16718	12593	10087	240	8934	0	18720	14032	0
K01006	1179	6005	7326	13696	7237	3625	0	7909	0	2786	2236	0	11557	528	315	12608	4096	4102	830	0	5748	0	4594	4366	0	12682	8344	286	73	13107	2509	0	15916	19952	312	0	13167	0	580	0	16718	12593	10087	240	8934	0	18720	14032	0
K01006	1179	6005	7326	13696	7237	3625	0	7909	0	2786	2236	0	11557	528	315	12608	4096	4102	830	0	5748	0	4594	4366	0	12682	8344	286	73	13107	2509	0	15916	19952	312	0	13167	0	580	0	16718	12593	10087	240	8934	0	18720	14032	0
K01921	1111	2920	3549	12493	7107	7668	40	3748	0	7419	4820	9	16108	851	1036	9505	6994	7150	8152	7	12061	301	2128	12509	206	8776	9565	241	768	10577	3744	0	10035	16246	21	0	10433	0	1318	336	11473	9604	7764	441	4806	0	5124	11408	112
K01921	1111	2920	3549	12493	7107	7668	40	3748	0	7419	4820	9	16108	851	1036	9505	6994	7150	8152	7	12061	301	2128	12509	206	8776	9565	241	768	10577	3744	0	10035	16246	21	0	10433	0	1318	336	11473	9604	7764	441	4806	0	5124	11408	112
K01921	1111	2920	3549	12493	7107	7668	40	3748	0	7419	4820	9	16108	851	1036	9505	6994	7150	8152	7	12061	301	2128	12509	206	8776	9565	241	768	10577	3744	0	10035	16246	21	0	10433	0	1318	336	11473	9604	7764	441	4806	0	5124	11408	112
K01921	1111	2920	3549	12493	7107	7668	40	3748	0	7419	4820	9	16108	851	1036	9505	6994	7150	8152	7	12061	301	2128	12509	206	8776	9565	241	768	10577	3744	0	10035	16246	21	0	10433	0	1318	336	11473	9604	7764	441	4806	0	5124	11408	112
K02111	783	3905	4746	15506	7722	3380	42	5112	0	2575	4270	7	12559	958	1159	15984	8054	7337	10959	19	11975	361	8347	12163	183	11467	11763	129	683	11031	3276	0	14660	9371	174	0	8243	0	2061	270	15707	7181	9765	414	6237	0	1985	4320	116
K02111	783	3905	4746	15506	7722	3380	42	5112	0	2575	4270	7	12559	958	1159	15984	8054	7337	10959	19	11975	361	8347	12163	183	11467	11763	129	683	11031	3276	0	14660	9371	174	0	8243	0	2061	270	15707	7181	9765	414	6237	0	1985	4320	116
K02111	783	3905	4746	15506	7722	3380	42	5112	0	2575	4270	7	12559	958	1159	15984	8054	7337	10959	19	11975	361	8347	12163	183	11467	11763	129	683	11031	3276	0	14660	9371	174	0	8243	0	2061	270	15707	7181	9765	414	6237	0	1985	4320	116
K01925	1206	4443	3891	12317	8904	9081	25	5011	0	6260	3602	158	14217	726	1226	12476	4772	10171	5654	5	11152	232	12502	10999	149	9736	9219	212	568	9926	2968	0	13368	8893	1967	0	11317	0	1630	229	14772	5932	7493	416	5534	0	10779	7218	81
K01925	1206	4443	3891	12317	8904	9081	25	5011	0	6260	3602	158	14217	726	1226	12476	4772	10171	5654	5	11152	232	12502	10999	149	9736	9219	212	568	9926	2968	0	13368	8893	1967	0	11317	0	1630	229	14772	5932	7493	416	5534	0	10779	7218	81
K01925	1206	4443	3891	12317	8904	9081	25	5011	0	6260	3602	158	14217	726	1226	12476	4772	10171	5654	5	11152	232	12502	10999	149	9736	9219	212	568	9926	2968	0	13368	8893	1967	0	11317	0	1630	229	14772	5932	7493	416	5534	0	10779	7218	81
K01046	399	3125	2444	5653	2505	881	175	2374	0	520	120	15	4267	455	1928	5735	2615	1760	2342	16	4199	271	4004	1034	784	3840	7133	36	986	41025	4915	0	5969	10537	0	0	6680	0	730	1544	9924	9798	5586	970	372	0	30412	12498	137
K01046	399	3125	2444	5653	2505	881	175	2374	0	520	120	15	4267	455	1928	5735	2615	1760	2342	16	4199	271	4004	1034	784	3840	7133	36	986	41025	4915	0	5969	10537	0	0	6680	0	730	1544	9924	9798	5586	970	372	0	30412	12498	137
K01924	1302	5029	4642	14105	9473	7750	67	6121	0	6675	3767	0	14960	776	1198	14428	6599	6216	6292	10	8424	258	8504	11527	177	10938	9442	294	739	10309	3067	0	13703	8470	16	0	12207	0	1867	256	13916	6252	8670	484	5681	0	10685	7426	120
K01924	1302	5029	4642	14105	9473	7750	67	6121	0	6675	3767	0	14960	776	1198	14428	6599	6216	6292	10	8424	258	8504	11527	177	10938	9442	294	739	10309	3067	0	13703	8470	16	0	12207	0	1867	256	13916	6252	8670	484	5681	0	10685	7426	120
K01924	1302	5029	4642	14105	9473	7750	67	6121	0	6675	3767	0	14960	776	1198	14428	6599	6216	6292	10	8424	258	8504	11527	177	10938	9442	294	739	10309	3067	0	13703	8470	16	0	12207	0	1867	256	13916	6252	8670	484	5681	0	10685	7426	120
K01649	1174	4188	4641	16820	6065	2353	0	4652	0	7227	4305	0	19467	640	1038	13447	4402	5659	4855	0	10474	513	7600	17762	0	12997	10847	367	25	11803	3777	0	13028	9973	424	0	8329	0	1323	0	13164	1711	3191	49	5170	0	13444	7825	0
K01649	1174	4188	4641	16820	6065	2353	0	4652	0	7227	4305	0	19467	640	1038	13447	4402	5659	4855	0	10474	513	7600	17762	0	12997	10847	367	25	11803	3777	0	13028	9973	424	0	8329	0	1323	0	13164	1711	3191	49	5170	0	13444	7825	0
K01649	1174	4188	4641	16820	6065	2353	0	4652	0	7227	4305	0	19467	640	1038	13447	4402	5659	4855	0	10474	513	7600	17762	0	12997	10847	367	25	11803	3777	0	13028	9973	424	0	8329	0	1323	0	13164	1711	3191	49	5170	0	13444	7825	0
K01649	1174	4188	4641	16820	6065	2353	0	4652	0	7227	4305	0	19467	640	1038	13447	4402	5659	4855	0	10474	513	7600	17762	0	12997	10847	367	25	11803	3777	0	13028	9973	424	0	8329	0	1323	0	13164	1711	3191	49	5170	0	13444	7825	0
K01649	1174	4188	4641	16820	6065	2353	0	4652	0	7227	4305	0	19467	640	1038	13447	4402	5659	4855	0	10474	513	7600	17762	0	12997	10847	367	25	11803	3777	0	13028	9973	424	0	8329	0	1323	0	13164	1711	3191	49	5170	0	13444	7825	0
K01649	1174	4188	4641	16820	6065	2353	0	4652	0	7227	4305	0	19467	640	1038	13447	4402	5659	4855	0	10474	513	7600	17762	0	12997	10847	367	25	11803	3777	0	13028	9973	424	0	8329	0	1323	0	13164	1711	3191	49	5170	0	13444	7825	0
K11632	1155	0	2028	11008	2063	774	55	3321	0	369	285	0	8137	594	1813	5863	4232	3506	1430	20	3924	0	505	577	186	6925	3874	107	91	26314	7266	0	4163	30501	211	0	5608	0	1581	447	6348	23147	11377	177	704	0	30440	2453	0
K11632	1155	0	2028	11008	2063	774	55	3321	0	369	285	0	8137	594	1813	5863	4232	3506	1430	20	3924	0	505	577	186	6925	3874	107	91	26314	7266	0	4163	30501	211	0	5608	0	1581	447	6348	23147	11377	177	704	0	30440	2453	0
K00134	856	2407	3435	10523	9209	6350	44	5467	0	6387	4463	0	12998	1087	5733	10444	5402	6844	13685	9	5453	145	6178	9334	136	8153	9556	160	583	12763	3404	0	10162	16465	0	0	8517	0	1699	209	10377	10714	10745	390	3073	0	6641	7511	91
K00134	856	2407	3435	10523	9209	6350	44	5467	0	6387	4463	0	12998	1087	5733	10444	5402	6844	13685	9	5453	145	6178	9334	136	8153	9556	160	583	12763	3404	0	10162	16465	0	0	8517	0	1699	209	10377	10714	10745	390	3073	0	6641	7511	91
K00134	856	2407	3435	10523	9209	6350	44	5467	0	6387	4463	0	12998	1087	5733	10444	5402	6844	13685	9	5453	145	6178	9334	136	8153	9556	160	583	12763	3404	0	10162	16465	0	0	8517	0	1699	209	10377	10714	10745	390	3073	0	6641	7511	91
K00134	856	2407	3435	10523	9209	6350	44	5467	0	6387	4463	0	12998	1087	5733	10444	5402	6844	13685	9	5453	145	6178	9334	136	8153	9556	160	583	12763	3404	0	10162	16465	0	0	8517	0	1699	209	10377	10714	10745	390	3073	0	6641	7511	91
K00134	856	2407	3435	10523	9209	6350	44	5467	0	6387	4463	0	12998	1087	5733	10444	5402	6844	13685	9	5453	145	6178	9334	136	8153	9556	160	583	12763	3404	0	10162	16465	0	0	8517	0	1699	209	10377	10714	10745	390	3073	0	6641	7511	91
K00134	856	2407	3435	10523	9209	6350	44	5467	0	6387	4463	0	12998	1087	5733	10444	5402	6844	13685	9	5453	145	6178	9334	136	8153	9556	160	583	12763	3404	0	10162	16465	0	0	8517	0	1699	209	10377	10714	10745	390	3073	0	6641	7511	91
K00134	856	2407	3435	10523	9209	6350	44	5467	0	6387	4463	0	12998	1087	5733	10444	5402	6844	13685	9	5453	145	6178	9334	136	8153	9556	160	583	12763	3404	0	10162	16465	0	0	8517	0	1699	209	10377	10714	10745	390	3073	0	6641	7511	91
K00134	856	2407	3435	10523	9209	6350	44	5467	0	6387	4463	0	12998	1087	5733	10444	5402	6844	13685	9	5453	145	6178	9334	136	8153	9556	160	583	12763	3404	0	10162	16465	0	0	8517	0	1699	209	10377	10714	10745	390	3073	0	6641	7511	91
K00134	856	2407	3435	10523	9209	6350	44	5467	0	6387	4463	0	12998	1087	5733	10444	5402	6844	13685	9	5453	145	6178	9334	136	8153	9556	160	583	12763	3404	0	10162	16465	0	0	8517	0	1699	209	10377	10714	10745	390	3073	0	6641	7511	91
K00134	856	2407	3435	10523	9209	6350	44	5467	0	6387	4463	0	12998	1087	5733	10444	5402	6844	13685	9	5453	145	6178	9334	136	8153	9556	160	583	12763	3404	0	10162	16465	0	0	8517	0	1699	209	10377	10714	10745	390	3073	0	6641	7511	91
K01662	1150	9791	10002	18900	7135	2920	68	7093	0	9009	5860	10	17805	531	0	16360	6009	10029	3141	0	13653	423	13076	13277	270	15083	10878	409	243	2127	1878	0	16690	322	0	0	14351	0	920	336	17603	3	561	628	12257	0	1294	8484	0
K01662	1150	9791	10002	18900	7135	2920	68	7093	0	9009	5860	10	17805	531	0	16360	6009	10029	3141	0	13653	423	13076	13277	270	15083	10878	409	243	2127	1878	0	16690	322	0	0	14351	0	920	336	17603	3	561	628	12257	0	1294	8484	0
K01662	1150	9791	10002	18900	7135	2920	68	7093	0	9009	5860	10	17805	531	0	16360	6009	10029	3141	0	13653	423	13076	13277	270	15083	10878	409	243	2127	1878	0	16690	322	0	0	14351	0	920	336	17603	3	561	628	12257	0	1294	8484	0
K01662	1150	9791	10002	18900	7135	2920	68	7093	0	9009	5860	10	17805	531	0	16360	6009	10029	3141	0	13653	423	13076	13277	270	15083	10878	409	243	2127	1878	0	16690	322	0	0	14351	0	920	336	17603	3	561	628	12257	0	1294	8484	0
K01662	1150	9791	10002	18900	7135	2920	68	7093	0	9009	5860	10	17805	531	0	16360	6009	10029	3141	0	13653	423	13076	13277	270	15083	10878	409	243	2127	1878	0	16690	322	0	0	14351	0	920	336	17603	3	561	628	12257	0	1294	8484	0
K02564	755	7564	8262	7144	6204	12529	51	3483	0	8709	5565	8	16826	953	1015	10196	9608	7611	4172	5	7523	147	8510	8477	170	8539	13789	538	628	10724	3296	0	10181	12341	78	0	7521	0	569	301	11353	8858	9261	390	9829	0	13927	6573	105
K02564	755	7564	8262	7144	6204	12529	51	3483	0	8709	5565	8	16826	953	1015	10196	9608	7611	4172	5	7523	147	8510	8477	170	8539	13789	538	628	10724	3296	0	10181	12341	78	0	7521	0	569	301	11353	8858	9261	390	9829	0	13927	6573	105
K00611	1033	0	720	11009	8531	10126	8	4749	0	6357	4749	0	20102	1377	1188	12910	6677	8111	5640	14	9660	193	229	5497	59	8974	8012	126	0	16660	4582	0	14606	9775	1273	0	10733	0	2360	0	11050	8629	12285	66	843	0	16728	8128	0
K00611	1033	0	720	11009	8531	10126	8	4749	0	6357	4749	0	20102	1377	1188	12910	6677	8111	5640	14	9660	193	229	5497	59	8974	8012	126	0	16660	4582	0	14606	9775	1273	0	10733	0	2360	0	11050	8629	12285	66	843	0	16728	8128	0
K00611	1033	0	720	11009	8531	10126	8	4749	0	6357	4749	0	20102	1377	1188	12910	6677	8111	5640	14	9660	193	229	5497	59	8974	8012	126	0	16660	4582	0	14606	9775	1273	0	10733	0	2360	0	11050	8629	12285	66	843	0	16728	8128	0
K00611	1033	0	720	11009	8531	10126	8	4749	0	6357	4749	0	20102	1377	1188	12910	6677	8111	5640	14	9660	193	229	5497	59	8974	8012	126	0	16660	4582	0	14606	9775	1273	0	10733	0	2360	0	11050	8629	12285	66	843	0	16728	8128	0
K00611	1033	0	720	11009	8531	10126	8	4749	0	6357	4749	0	20102	1377	1188	12910	6677	8111	5640	14	9660	193	229	5497	59	8974	8012	126	0	16660	4582	0	14606	9775	1273	0	10733	0	2360	0	11050	8629	12285	66	843	0	16728	8128	0
K01740	1237	7712	7028	21069	6456	4500	0	7055	0	3918	2750	0	14291	246	128	20392	2253	9682	7956	37	14581	255	13255	8127	0	16259	12058	767	118	3074	1121	0	20459	10643	1425	0	11880	0	1625	0	17815	4612	2308	108	11417	0	1161	528	0
K01740	1237	7712	7028	21069	6456	4500	0	7055	0	3918	2750	0	14291	246	128	20392	2253	9682	7956	37	14581	255	13255	8127	0	16259	12058	767	118	3074	1121	0	20459	10643	1425	0	11880	0	1625	0	17815	4612	2308	108	11417	0	1161	528	0
K07778	941	1026	402	10051	5122	1373	11	2500	0	203	333	5	3935	714	909	10712	1214	10670	13629	0	13684	1288	12605	17007	0	5916	34983	253	20	9637	2011	0	7320	15807	0	0	6978	0	448	0	9188	6304	2359	68	1018	0	15676	29880	0
K01738	1233	3072	4120	11238	5381	6134	0	5933	0	5098	3494	0	10912	934	1175	13188	6723	5171	1266	14	8144	0	4442	4427	0	11195	6036	362	45	14524	3813	0	16632	14878	0	0	11912	0	2040	0	10026	11204	10713	98	5941	0	11534	11554	0
K01738	1233	3072	4120	11238	5381	6134	0	5933	0	5098	3494	0	10912	934	1175	13188	6723	5171	1266	14	8144	0	4442	4427	0	11195	6036	362	45	14524	3813	0	16632	14878	0	0	11912	0	2040	0	10026	11204	10713	98	5941	0	11534	11554	0
K01738	1233	3072	4120	11238	5381	6134	0	5933	0	5098	3494	0	10912	934	1175	13188	6723	5171	1266	14	8144	0	4442	4427	0	11195	6036	362	45	14524	3813	0	16632	14878	0	0	11912	0	2040	0	10026	11204	10713	98	5941	0	11534	11554	0
K01738	1233	3072	4120	11238	5381	6134	0	5933	0	5098	3494	0	10912	934	1175	13188	6723	5171	1266	14	8144	0	4442	4427	0	11195	6036	362	45	14524	3813	0	16632	14878	0	0	11912	0	2040	0	10026	11204	10713	98	5941	0	11534	11554	0
K01738	1233	3072	4120	11238	5381	6134	0	5933	0	5098	3494	0	10912	934	1175	13188	6723	5171	1266	14	8144	0	4442	4427	0	11195	6036	362	45	14524	3813	0	16632	14878	0	0	11912	0	2040	0	10026	11204	10713	98	5941	0	11534	11554	0
K01738	1233	3072	4120	11238	5381	6134	0	5933	0	5098	3494	0	10912	934	1175	13188	6723	5171	1266	14	8144	0	4442	4427	0	11195	6036	362	45	14524	3813	0	16632	14878	0	0	11912	0	2040	0	10026	11204	10713	98	5941	0	11534	11554	0
K01738	1233	3072	4120	11238	5381	6134	0	5933	0	5098	3494	0	10912	934	1175	13188	6723	5171	1266	14	8144	0	4442	4427	0	11195	6036	362	45	14524	3813	0	16632	14878	0	0	11912	0	2040	0	10026	11204	10713	98	5941	0	11534	11554	0
K01738	1233	3072	4120	11238	5381	6134	0	5933	0	5098	3494	0	10912	934	1175	13188	6723	5171	1266	14	8144	0	4442	4427	0	11195	6036	362	45	14524	3813	0	16632	14878	0	0	11912	0	2040	0	10026	11204	10713	98	5941	0	11534	11554	0
K00262	1182	7037	7756	13927	9643	9044	0	6614	0	7459	4768	0	15078	770	1402	12808	5817	7866	22841	21	9808	466	11945	10636	0	10358	13665	294	95	3213	2142	0	14133	50	200	0	11075	0	1058	0	17937	2046	8409	53	9292	0	1400	7693	0
K00262	1182	7037	7756	13927	9643	9044	0	6614	0	7459	4768	0	15078	770	1402	12808	5817	7866	22841	21	9808	466	11945	10636	0	10358	13665	294	95	3213	2142	0	14133	50	200	0	11075	0	1058	0	17937	2046	8409	53	9292	0	1400	7693	0
K00262	1182	7037	7756	13927	9643	9044	0	6614	0	7459	4768	0	15078	770	1402	12808	5817	7866	22841	21	9808	466	11945	10636	0	10358	13665	294	95	3213	2142	0	14133	50	200	0	11075	0	1058	0	17937	2046	8409	53	9292	0	1400	7693	0
K00262	1182	7037	7756	13927	9643	9044	0	6614	0	7459	4768	0	15078	770	1402	12808	5817	7866	22841	21	9808	466	11945	10636	0	10358	13665	294	95	3213	2142	0	14133	50	200	0	11075	0	1058	0	17937	2046	8409	53	9292	0	1400	7693	0
K00789	1308	4872	5409	15007	7530	3142	49	5446	0	6467	3856	0	15724	768	1211	14707	9929	6454	7742	9	9480	222	5907	7579	161	12606	9550	339	740	9601	2871	0	14234	8661	230	0	11638	0	1677	246	14532	6501	7653	406	6661	0	4596	11418	118
K00789	1308	4872	5409	15007	7530	3142	49	5446	0	6467	3856	0	15724	768	1211	14707	9929	6454	7742	9	9480	222	5907	7579	161	12606	9550	339	740	9601	2871	0	14234	8661	230	0	11638	0	1677	246	14532	6501	7653	406	6661	0	4596	11418	118
K00789	1308	4872	5409	15007	7530	3142	49	5446	0	6467	3856	0	15724	768	1211	14707	9929	6454	7742	9	9480	222	5907	7579	161	12606	9550	339	740	9601	2871	0	14234	8661	230	0	11638	0	1677	246	14532	6501	7653	406	6661	0	4596	11418	118
K00789	1308	4872	5409	15007	7530	3142	49	5446	0	6467	3856	0	15724	768	1211	14707	9929	6454	7742	9	9480	222	5907	7579	161	12606	9550	339	740	9601	2871	0	14234	8661	230	0	11638	0	1677	246	14532	6501	7653	406	6661	0	4596	11418	118
K08372	1975	0	634	16551	3138	741	71	8302	0	194	244	10	9962	490	1494	14159	3196	6514	11192	29	12057	598	2598	9169	259	11716	13942	91	757	13968	2431	0	17935	13768	520	0	16024	0	1589	400	16329	9013	9058	385	2105	0	1029	11504	155
K01689	749	3800	4413	12890	9062	6833	11	3581	0	5258	3729	0	14726	830	1265	10610	8394	9585	7199	43	7646	228	7817	12781	174	11935	7694	270	1366	11751	2903	0	11183	9593	148	0	7071	0	1966	851	10488	6989	6956	399	5406	0	12659	8122	211
K01689	749	3800	4413	12890	9062	6833	11	3581	0	5258	3729	0	14726	830	1265	10610	8394	9585	7199	43	7646	228	7817	12781	174	11935	7694	270	1366	11751	2903	0	11183	9593	148	0	7071	0	1966	851	10488	6989	6956	399	5406	0	12659	8122	211
K01689	749	3800	4413	12890	9062	6833	11	3581	0	5258	3729	0	14726	830	1265	10610	8394	9585	7199	43	7646	228	7817	12781	174	11935	7694	270	1366	11751	2903	0	11183	9593	148	0	7071	0	1966	851	10488	6989	6956	399	5406	0	12659	8122	211
K01689	749	3800	4413	12890	9062	6833	11	3581	0	5258	3729	0	14726	830	1265	10610	8394	9585	7199	43	7646	228	7817	12781	174	11935	7694	270	1366	11751	2903	0	11183	9593	148	0	7071	0	1966	851	10488	6989	6956	399	5406	0	12659	8122	211
K01689	749	3800	4413	12890	9062	6833	11	3581	0	5258	3729	0	14726	830	1265	10610	8394	9585	7199	43	7646	228	7817	12781	174	11935	7694	270	1366	11751	2903	0	11183	9593	148	0	7071	0	1966	851	10488	6989	6956	399	5406	0	12659	8122	211
K01689	749	3800	4413	12890	9062	6833	11	3581	0	5258	3729	0	14726	830	1265	10610	8394	9585	7199	43	7646	228	7817	12781	174	11935	7694	270	1366	11751	2903	0	11183	9593	148	0	7071	0	1966	851	10488	6989	6956	399	5406	0	12659	8122	211
K01689	749	3800	4413	12890	9062	6833	11	3581	0	5258	3729	0	14726	830	1265	10610	8394	9585	7199	43	7646	228	7817	12781	174	11935	7694	270	1366	11751	2903	0	11183	9593	148	0	7071	0	1966	851	10488	6989	6956	399	5406	0	12659	8122	211
K01689	749	3800	4413	12890	9062	6833	11	3581	0	5258	3729	0	14726	830	1265	10610	8394	9585	7199	43	7646	228	7817	12781	174	11935	7694	270	1366	11751	2903	0	11183	9593	148	0	7071	0	1966	851	10488	6989	6956	399	5406	0	12659	8122	211
K01689	749	3800	4413	12890	9062	6833	11	3581	0	5258	3729	0	14726	830	1265	10610	8394	9585	7199	43	7646	228	7817	12781	174	11935	7694	270	1366	11751	2903	0	11183	9593	148	0	7071	0	1966	851	10488	6989	6956	399	5406	0	12659	8122	211
K01689	749	3800	4413	12890	9062	6833	11	3581	0	5258	3729	0	14726	830	1265	10610	8394	9585	7199	43	7646	228	7817	12781	174	11935	7694	270	1366	11751	2903	0	11183	9593	148	0	7071	0	1966	851	10488	6989	6956	399	5406	0	12659	8122	211
K00721	1257	7698	8439	13965	10614	4307	0	6203	0	3613	3134	0	8380	411	1517	19670	4585	10558	17241	4	15046	552	12624	11680	0	8942	11359	318	102	2898	558	0	12006	664	0	0	8898	0	392	0	15988	1234	8266	191	8523	0	715	14796	0
K00721	1257	7698	8439	13965	10614	4307	0	6203	0	3613	3134	0	8380	411	1517	19670	4585	10558	17241	4	15046	552	12624	11680	0	8942	11359	318	102	2898	558	0	12006	664	0	0	8898	0	392	0	15988	1234	8266	191	8523	0	715	14796	0
K01193	323	11051	16750	12185	4666	2594	52	2167	0	3315	3631	0	11193	735	2270	13342	6130	12113	3896	21	7372	718	13716	15190	232	10261	15187	230	210	15457	4283	0	6792	9713	337	0	5984	0	3849	748	5551	4430	3866	296	2678	0	12423	1702	0
K01193	323	11051	16750	12185	4666	2594	52	2167	0	3315	3631	0	11193	735	2270	13342	6130	12113	3896	21	7372	718	13716	15190	232	10261	15187	230	210	15457	4283	0	6792	9713	337	0	5984	0	3849	748	5551	4430	3866	296	2678	0	12423	1702	0
K01193	323	11051	16750	12185	4666	2594	52	2167	0	3315	3631	0	11193	735	2270	13342	6130	12113	3896	21	7372	718	13716	15190	232	10261	15187	230	210	15457	4283	0	6792	9713	337	0	5984	0	3849	748	5551	4430	3866	296	2678	0	12423	1702	0
K01453	886	2260	3499	11117	13927	5646	253	2085	0	4598	2677	0	9421	983	500	15717	7193	4480	1255	18	3749	0	6368	5032	1147	9899	8987	304	704	16337	3157	0	6154	8647	127	0	6200	0	1725	1077	4058	13572	10635	942	5049	0	10379	24219	72
K01453	886	2260	3499	11117	13927	5646	253	2085	0	4598	2677	0	9421	983	500	15717	7193	4480	1255	18	3749	0	6368	5032	1147	9899	8987	304	704	16337	3157	0	6154	8647	127	0	6200	0	1725	1077	4058	13572	10635	942	5049	0	10379	24219	72
K04072	1031	0	889	13947	9350	3970	35	3552	0	5382	3906	0	13736	1066	4983	13775	6502	8013	7184	19	11517	550	11426	20515	429	8324	16227	31	1091	21013	5130	0	8819	559	1225	0	5086	0	810	505	6872	4354	12460	443	1083	0	0	2261	218
K04072	1031	0	889	13947	9350	3970	35	3552	0	5382	3906	0	13736	1066	4983	13775	6502	8013	7184	19	11517	550	11426	20515	429	8324	16227	31	1091	21013	5130	0	8819	559	1225	0	5086	0	810	505	6872	4354	12460	443	1083	0	0	2261	218
K04072	1031	0	889	13947	9350	3970	35	3552	0	5382	3906	0	13736	1066	4983	13775	6502	8013	7184	19	11517	550	11426	20515	429	8324	16227	31	1091	21013	5130	0	8819	559	1225	0	5086	0	810	505	6872	4354	12460	443	1083	0	0	2261	218
K04072	1031	0	889	13947	9350	3970	35	3552	0	5382	3906	0	13736	1066	4983	13775	6502	8013	7184	19	11517	550	11426	20515	429	8324	16227	31	1091	21013	5130	0	8819	559	1225	0	5086	0	810	505	6872	4354	12460	443	1083	0	0	2261	218
K04072	1031	0	889	13947	9350	3970	35	3552	0	5382	3906	0	13736	1066	4983	13775	6502	8013	7184	19	11517	550	11426	20515	429	8324	16227	31	1091	21013	5130	0	8819	559	1225	0	5086	0	810	505	6872	4354	12460	443	1083	0	0	2261	218
K04072	1031	0	889	13947	9350	3970	35	3552	0	5382	3906	0	13736	1066	4983	13775	6502	8013	7184	19	11517	550	11426	20515	429	8324	16227	31	1091	21013	5130	0	8819	559	1225	0	5086	0	810	505	6872	4354	12460	443	1083	0	0	2261	218
K04072	1031	0	889	13947	9350	3970	35	3552	0	5382	3906	0	13736	1066	4983	13775	6502	8013	7184	19	11517	550	11426	20515	429	8324	16227	31	1091	21013	5130	0	8819	559	1225	0	5086	0	810	505	6872	4354	12460	443	1083	0	0	2261	218
K04072	1031	0	889	13947	9350	3970	35	3552	0	5382	3906	0	13736	1066	4983	13775	6502	8013	7184	19	11517	550	11426	20515	429	8324	16227	31	1091	21013	5130	0	8819	559	1225	0	5086	0	810	505	6872	4354	12460	443	1083	0	0	2261	218
K04072	1031	0	889	13947	9350	3970	35	3552	0	5382	3906	0	13736	1066	4983	13775	6502	8013	7184	19	11517	550	11426	20515	429	8324	16227	31	1091	21013	5130	0	8819	559	1225	0	5086	0	810	505	6872	4354	12460	443	1083	0	0	2261	218
K04072	1031	0	889	13947	9350	3970	35	3552	0	5382	3906	0	13736	1066	4983	13775	6502	8013	7184	19	11517	550	11426	20515	429	8324	16227	31	1091	21013	5130	0	8819	559	1225	0	5086	0	810	505	6872	4354	12460	443	1083	0	0	2261	218
K04072	1031	0	889	13947	9350	3970	35	3552	0	5382	3906	0	13736	1066	4983	13775	6502	8013	7184	19	11517	550	11426	20515	429	8324	16227	31	1091	21013	5130	0	8819	559	1225	0	5086	0	810	505	6872	4354	12460	443	1083	0	0	2261	218
K04072	1031	0	889	13947	9350	3970	35	3552	0	5382	3906	0	13736	1066	4983	13775	6502	8013	7184	19	11517	550	11426	20515	429	8324	16227	31	1091	21013	5130	0	8819	559	1225	0	5086	0	810	505	6872	4354	12460	443	1083	0	0	2261	218
K02338	838	2667	3538	13486	8257	3576	59	4636	0	5490	3206	8	12964	826	1419	13320	5447	7574	10072	53	8526	354	7686	2950	253	10048	13992	293	964	9247	3061	0	13006	11833	182	0	8998	0	2117	409	11686	7625	8912	602	5144	0	12710	8091	159
K02338	838	2667	3538	13486	8257	3576	59	4636	0	5490	3206	8	12964	826	1419	13320	5447	7574	10072	53	8526	354	7686	2950	253	10048	13992	293	964	9247	3061	0	13006	11833	182	0	8998	0	2117	409	11686	7625	8912	602	5144	0	12710	8091	159
K02338	838	2667	3538	13486	8257	3576	59	4636	0	5490	3206	8	12964	826	1419	13320	5447	7574	10072	53	8526	354	7686	2950	253	10048	13992	293	964	9247	3061	0	13006	11833	182	0	8998	0	2117	409	11686	7625	8912	602	5144	0	12710	8091	159
K02338	838	2667	3538	13486	8257	3576	59	4636	0	5490	3206	8	12964	826	1419	13320	5447	7574	10072	53	8526	354	7686	2950	253	10048	13992	293	964	9247	3061	0	13006	11833	182	0	8998	0	2117	409	11686	7625	8912	602	5144	0	12710	8091	159
K02338	838	2667	3538	13486	8257	3576	59	4636	0	5490	3206	8	12964	826	1419	13320	5447	7574	10072	53	8526	354	7686	2950	253	10048	13992	293	964	9247	3061	0	13006	11833	182	0	8998	0	2117	409	11686	7625	8912	602	5144	0	12710	8091	159
K02338	838	2667	3538	13486	8257	3576	59	4636	0	5490	3206	8	12964	826	1419	13320	5447	7574	10072	53	8526	354	7686	2950	253	10048	13992	293	964	9247	3061	0	13006	11833	182	0	8998	0	2117	409	11686	7625	8912	602	5144	0	12710	8091	159
K01586	884	4610	5571	13278	11352	8179	50	4231	0	8622	5660	0	15794	796	1235	12257	6039	7461	12941	10	12513	403	8260	3032	154	8743	11372	304	65	8046	4292	0	10251	8496	143	0	8789	0	2126	0	11626	5887	8201	252	5441	0	5066	8016	0
K01586	884	4610	5571	13278	11352	8179	50	4231	0	8622	5660	0	15794	796	1235	12257	6039	7461	12941	10	12513	403	8260	3032	154	8743	11372	304	65	8046	4292	0	10251	8496	143	0	8789	0	2126	0	11626	5887	8201	252	5441	0	5066	8016	0
K01586	884	4610	5571	13278	11352	8179	50	4231	0	8622	5660	0	15794	796	1235	12257	6039	7461	12941	10	12513	403	8260	3032	154	8743	11372	304	65	8046	4292	0	10251	8496	143	0	8789	0	2126	0	11626	5887	8201	252	5441	0	5066	8016	0
K01586	884	4610	5571	13278	11352	8179	50	4231	0	8622	5660	0	15794	796	1235	12257	6039	7461	12941	10	12513	403	8260	3032	154	8743	11372	304	65	8046	4292	0	10251	8496	143	0	8789	0	2126	0	11626	5887	8201	252	5441	0	5066	8016	0
K01586	884	4610	5571	13278	11352	8179	50	4231	0	8622	5660	0	15794	796	1235	12257	6039	7461	12941	10	12513	403	8260	3032	154	8743	11372	304	65	8046	4292	0	10251	8496	143	0	8789	0	2126	0	11626	5887	8201	252	5441	0	5066	8016	0
K01586	884	4610	5571	13278	11352	8179	50	4231	0	8622	5660	0	15794	796	1235	12257	6039	7461	12941	10	12513	403	8260	3032	154	8743	11372	304	65	8046	4292	0	10251	8496	143	0	8789	0	2126	0	11626	5887	8201	252	5441	0	5066	8016	0
K01710	645	11572	11718	10198	13372	16935	0	3883	0	6543	3584	0	15008	828	1028	11240	9254	10941	9204	3	10456	484	10159	20624	0	9902	8862	4224	56	3383	1970	0	9869	161	0	0	7671	0	1432	180	10221	3305	9442	197	6435	9	949	6874	0
K01710	645	11572	11718	10198	13372	16935	0	3883	0	6543	3584	0	15008	828	1028	11240	9254	10941	9204	3	10456	484	10159	20624	0	9902	8862	4224	56	3383	1970	0	9869	161	0	0	7671	0	1432	180	10221	3305	9442	197	6435	9	949	6874	0
K01710	645	11572	11718	10198	13372	16935	0	3883	0	6543	3584	0	15008	828	1028	11240	9254	10941	9204	3	10456	484	10159	20624	0	9902	8862	4224	56	3383	1970	0	9869	161	0	0	7671	0	1432	180	10221	3305	9442	197	6435	9	949	6874	0
K01710	645	11572	11718	10198	13372	16935	0	3883	0	6543	3584	0	15008	828	1028	11240	9254	10941	9204	3	10456	484	10159	20624	0	9902	8862	4224	56	3383	1970	0	9869	161	0	0	7671	0	1432	180	10221	3305	9442	197	6435	9	949	6874	0
K01710	645	11572	11718	10198	13372	16935	0	3883	0	6543	3584	0	15008	828	1028	11240	9254	10941	9204	3	10456	484	10159	20624	0	9902	8862	4224	56	3383	1970	0	9869	161	0	0	7671	0	1432	180	10221	3305	9442	197	6435	9	949	6874	0
K01710	645	11572	11718	10198	13372	16935	0	3883	0	6543	3584	0	15008	828	1028	11240	9254	10941	9204	3	10456	484	10159	20624	0	9902	8862	4224	56	3383	1970	0	9869	161	0	0	7671	0	1432	180	10221	3305	9442	197	6435	9	949	6874	0
K01443	1190	6265	7515	9794	13576	7803	112	3369	0	5804	4173	0	13189	842	1279	10263	8894	8623	1135	4	7407	667	16607	10493	372	9144	15289	254	1284	6986	3665	0	10493	10811	1438	0	9701	0	1205	346	7791	6399	7225	508	8285	0	9747	8054	173
K01443	1190	6265	7515	9794	13576	7803	112	3369	0	5804	4173	0	13189	842	1279	10263	8894	8623	1135	4	7407	667	16607	10493	372	9144	15289	254	1284	6986	3665	0	10493	10811	1438	0	9701	0	1205	346	7791	6399	7225	508	8285	0	9747	8054	173
K03040	757	6079	6049	11300	12802	6400	46	3515	0	6997	4096	7	11387	976	1244	8862	2549	6262	9921	10	6189	206	6822	12436	137	7743	9124	392	564	8135	2361	0	8332	7490	158	0	5703	0	1501	208	8089	6133	8349	379	3782	0	8585	6267	102
K03040	757	6079	6049	11300	12802	6400	46	3515	0	6997	4096	7	11387	976	1244	8862	2549	6262	9921	10	6189	206	6822	12436	137	7743	9124	392	564	8135	2361	0	8332	7490	158	0	5703	0	1501	208	8089	6133	8349	379	3782	0	8585	6267	102
K03040	757	6079	6049	11300	12802	6400	46	3515	0	6997	4096	7	11387	976	1244	8862	2549	6262	9921	10	6189	206	6822	12436	137	7743	9124	392	564	8135	2361	0	8332	7490	158	0	5703	0	1501	208	8089	6133	8349	379	3782	0	8585	6267	102
K03040	757	6079	6049	11300	12802	6400	46	3515	0	6997	4096	7	11387	976	1244	8862	2549	6262	9921	10	6189	206	6822	12436	137	7743	9124	392	564	8135	2361	0	8332	7490	158	0	5703	0	1501	208	8089	6133	8349	379	3782	0	8585	6267	102
K03544	858	2837	4078	14861	8952	2591	34	4819	0	5700	3754	5	13568	739	1168	14409	3735	7117	10450	10	8720	232	7883	3437	158	12773	8346	311	559	8317	2743	0	11546	9112	0	0	9317	0	1797	206	11075	6351	7720	370	5043	0	11147	7679	77
K01758	898	0	1329	9675	5567	3984	43	3431	0	3925	2231	0	7901	736	1182	10642	3848	5601	17267	4	7078	431	6557	6008	145	6508	7665	74	18	20770	4067	0	8214	22179	18	0	8310	0	1814	0	7246	14909	7939	207	808	0	13638	7836	0
K01758	898	0	1329	9675	5567	3984	43	3431	0	3925	2231	0	7901	736	1182	10642	3848	5601	17267	4	7078	431	6557	6008	145	6508	7665	74	18	20770	4067	0	8214	22179	18	0	8310	0	1814	0	7246	14909	7939	207	808	0	13638	7836	0
K01758	898	0	1329	9675	5567	3984	43	3431	0	3925	2231	0	7901	736	1182	10642	3848	5601	17267	4	7078	431	6557	6008	145	6508	7665	74	18	20770	4067	0	8214	22179	18	0	8310	0	1814	0	7246	14909	7939	207	808	0	13638	7836	0
K01758	898	0	1329	9675	5567	3984	43	3431	0	3925	2231	0	7901	736	1182	10642	3848	5601	17267	4	7078	431	6557	6008	145	6508	7665	74	18	20770	4067	0	8214	22179	18	0	8310	0	1814	0	7246	14909	7939	207	808	0	13638	7836	0
K01758	898	0	1329	9675	5567	3984	43	3431	0	3925	2231	0	7901	736	1182	10642	3848	5601	17267	4	7078	431	6557	6008	145	6508	7665	74	18	20770	4067	0	8214	22179	18	0	8310	0	1814	0	7246	14909	7939	207	808	0	13638	7836	0
K01758	898	0	1329	9675	5567	3984	43	3431	0	3925	2231	0	7901	736	1182	10642	3848	5601	17267	4	7078	431	6557	6008	145	6508	7665	74	18	20770	4067	0	8214	22179	18	0	8310	0	1814	0	7246	14909	7939	207	808	0	13638	7836	0
K00812	1026	10025	10244	11714	13549	5907	0	6251	0	5983	4423	0	11947	478	974	11722	4636	10939	4969	31	12378	629	6499	14195	0	8321	17675	477	128	5355	1397	0	16036	288	161	0	12247	0	1948	0	18284	1954	8386	137	11209	0	20	892	0
K00812	1026	10025	10244	11714	13549	5907	0	6251	0	5983	4423	0	11947	478	974	11722	4636	10939	4969	31	12378	629	6499	14195	0	8321	17675	477	128	5355	1397	0	16036	288	161	0	12247	0	1948	0	18284	1954	8386	137	11209	0	20	892	0
K00812	1026	10025	10244	11714	13549	5907	0	6251	0	5983	4423	0	11947	478	974	11722	4636	10939	4969	31	12378	629	6499	14195	0	8321	17675	477	128	5355	1397	0	16036	288	161	0	12247	0	1948	0	18284	1954	8386	137	11209	0	20	892	0
K00812	1026	10025	10244	11714	13549	5907	0	6251	0	5983	4423	0	11947	478	974	11722	4636	10939	4969	31	12378	629	6499	14195	0	8321	17675	477	128	5355	1397	0	16036	288	161	0	12247	0	1948	0	18284	1954	8386	137	11209	0	20	892	0
K00812	1026	10025	10244	11714	13549	5907	0	6251	0	5983	4423	0	11947	478	974	11722	4636	10939	4969	31	12378	629	6499	14195	0	8321	17675	477	128	5355	1397	0	16036	288	161	0	12247	0	1948	0	18284	1954	8386	137	11209	0	20	892	0
K00812	1026	10025	10244	11714	13549	5907	0	6251	0	5983	4423	0	11947	478	974	11722	4636	10939	4969	31	12378	629	6499	14195	0	8321	17675	477	128	5355	1397	0	16036	288	161	0	12247	0	1948	0	18284	1954	8386	137	11209	0	20	892	0
K00812	1026	10025	10244	11714	13549	5907	0	6251	0	5983	4423	0	11947	478	974	11722	4636	10939	4969	31	12378	629	6499	14195	0	8321	17675	477	128	5355	1397	0	16036	288	161	0	12247	0	1948	0	18284	1954	8386	137	11209	0	20	892	0
K00812	1026	10025	10244	11714	13549	5907	0	6251	0	5983	4423	0	11947	478	974	11722	4636	10939	4969	31	12378	629	6499	14195	0	8321	17675	477	128	5355	1397	0	16036	288	161	0	12247	0	1948	0	18284	1954	8386	137	11209	0	20	892	0
K00812	1026	10025	10244	11714	13549	5907	0	6251	0	5983	4423	0	11947	478	974	11722	4636	10939	4969	31	12378	629	6499	14195	0	8321	17675	477	128	5355	1397	0	16036	288	161	0	12247	0	1948	0	18284	1954	8386	137	11209	0	20	892	0
K00812	1026	10025	10244	11714	13549	5907	0	6251	0	5983	4423	0	11947	478	974	11722	4636	10939	4969	31	12378	629	6499	14195	0	8321	17675	477	128	5355	1397	0	16036	288	161	0	12247	0	1948	0	18284	1954	8386	137	11209	0	20	892	0
K00812	1026	10025	10244	11714	13549	5907	0	6251	0	5983	4423	0	11947	478	974	11722	4636	10939	4969	31	12378	629	6499	14195	0	8321	17675	477	128	5355	1397	0	16036	288	161	0	12247	0	1948	0	18284	1954	8386	137	11209	0	20	892	0
K00812	1026	10025	10244	11714	13549	5907	0	6251	0	5983	4423	0	11947	478	974	11722	4636	10939	4969	31	12378	629	6499	14195	0	8321	17675	477	128	5355	1397	0	16036	288	161	0	12247	0	1948	0	18284	1954	8386	137	11209	0	20	892	0
K00812	1026	10025	10244	11714	13549	5907	0	6251	0	5983	4423	0	11947	478	974	11722	4636	10939	4969	31	12378	629	6499	14195	0	8321	17675	477	128	5355	1397	0	16036	288	161	0	12247	0	1948	0	18284	1954	8386	137	11209	0	20	892	0
K00812	1026	10025	10244	11714	13549	5907	0	6251	0	5983	4423	0	11947	478	974	11722	4636	10939	4969	31	12378	629	6499	14195	0	8321	17675	477	128	5355	1397	0	16036	288	161	0	12247	0	1948	0	18284	1954	8386	137	11209	0	20	892	0
K00812	1026	10025	10244	11714	13549	5907	0	6251	0	5983	4423	0	11947	478	974	11722	4636	10939	4969	31	12378	629	6499	14195	0	8321	17675	477	128	5355	1397	0	16036	288	161	0	12247	0	1948	0	18284	1954	8386	137	11209	0	20	892	0
K03531	1058	4252	4478	13874	8072	6128	46	5790	0	6067	3623	0	12947	731	1102	12473	8503	5439	5913	0	7098	187	4629	8517	157	11623	8902	281	550	8982	2459	0	13911	9322	8	0	11256	0	2092	244	14016	5910	7287	375	5843	0	11140	7049	93
K11717	1105	4181	4998	11758	7853	6078	32	5706	0	4787	2903	0	9432	779	1210	14204	5478	8306	7953	20	6159	158	7488	10012	120	10101	10278	224	572	11613	3553	0	13443	9161	0	0	11809	0	2339	0	13506	7710	11467	290	5786	0	8800	7027	71
K11717	1105	4181	4998	11758	7853	6078	32	5706	0	4787	2903	0	9432	779	1210	14204	5478	8306	7953	20	6159	158	7488	10012	120	10101	10278	224	572	11613	3553	0	13443	9161	0	0	11809	0	2339	0	13506	7710	11467	290	5786	0	8800	7027	71
K01866	910	4839	5235	10712	8837	7782	79	4346	0	5942	3379	0	11862	924	1590	10625	7688	7987	7055	13	7104	217	5417	4281	254	9129	10077	295	907	10936	3406	0	10930	8699	155	0	8776	0	1961	349	8964	8834	12822	506	6387	0	11229	8250	136
K01892	1159	4208	2578	12956	8979	4911	34	5859	0	5523	3446	0	12605	719	3121	14284	4790	7215	10117	6	8288	233	8376	14548	120	9750	8983	195	586	10071	3087	0	15297	8174	266	0	11038	0	1846	273	12259	5963	8503	348	5427	0	1188	7471	92
K01756	1237	4078	4643	12549	7319	6026	78	5515	0	5338	3515	0	12328	750	1413	11401	5337	5636	1362	36	9139	265	8877	12420	251	9379	9256	169	683	11259	3527	0	13156	9805	167	0	10381	0	2108	267	13285	6740	6281	432	4850	0	11720	8029	100
K01756	1237	4078	4643	12549	7319	6026	78	5515	0	5338	3515	0	12328	750	1413	11401	5337	5636	1362	36	9139	265	8877	12420	251	9379	9256	169	683	11259	3527	0	13156	9805	167	0	10381	0	2108	267	13285	6740	6281	432	4850	0	11720	8029	100
K01756	1237	4078	4643	12549	7319	6026	78	5515	0	5338	3515	0	12328	750	1413	11401	5337	5636	1362	36	9139	265	8877	12420	251	9379	9256	169	683	11259	3527	0	13156	9805	167	0	10381	0	2108	267	13285	6740	6281	432	4850	0	11720	8029	100
K01756	1237	4078	4643	12549	7319	6026	78	5515	0	5338	3515	0	12328	750	1413	11401	5337	5636	1362	36	9139	265	8877	12420	251	9379	9256	169	683	11259	3527	0	13156	9805	167	0	10381	0	2108	267	13285	6740	6281	432	4850	0	11720	8029	100
K01756	1237	4078	4643	12549	7319	6026	78	5515	0	5338	3515	0	12328	750	1413	11401	5337	5636	1362	36	9139	265	8877	12420	251	9379	9256	169	683	11259	3527	0	13156	9805	167	0	10381	0	2108	267	13285	6740	6281	432	4850	0	11720	8029	100
K00053	652	2277	3019	8573	7527	23640	0	3079	0	6223	4059	0	12820	559	4956	9706	3676	6056	17961	26	10521	680	11827	24204	0	6895	12621	2269	58	8768	2648	0	8631	7549	355	0	6826	0	1339	0	9968	3634	3598	0	3979	0	9660	5507	0
K00053	652	2277	3019	8573	7527	23640	0	3079	0	6223	4059	0	12820	559	4956	9706	3676	6056	17961	26	10521	680	11827	24204	0	6895	12621	2269	58	8768	2648	0	8631	7549	355	0	6826	0	1339	0	9968	3634	3598	0	3979	0	9660	5507	0
K00053	652	2277	3019	8573	7527	23640	0	3079	0	6223	4059	0	12820	559	4956	9706	3676	6056	17961	26	10521	680	11827	24204	0	6895	12621	2269	58	8768	2648	0	8631	7549	355	0	6826	0	1339	0	9968	3634	3598	0	3979	0	9660	5507	0
K00053	652	2277	3019	8573	7527	23640	0	3079	0	6223	4059	0	12820	559	4956	9706	3676	6056	17961	26	10521	680	11827	24204	0	6895	12621	2269	58	8768	2648	0	8631	7549	355	0	6826	0	1339	0	9968	3634	3598	0	3979	0	9660	5507	0
K00053	652	2277	3019	8573	7527	23640	0	3079	0	6223	4059	0	12820	559	4956	9706	3676	6056	17961	26	10521	680	11827	24204	0	6895	12621	2269	58	8768	2648	0	8631	7549	355	0	6826	0	1339	0	9968	3634	3598	0	3979	0	9660	5507	0
K00053	652	2277	3019	8573	7527	23640	0	3079	0	6223	4059	0	12820	559	4956	9706	3676	6056	17961	26	10521	680	11827	24204	0	6895	12621	2269	58	8768	2648	0	8631	7549	355	0	6826	0	1339	0	9968	3634	3598	0	3979	0	9660	5507	0
K00053	652	2277	3019	8573	7527	23640	0	3079	0	6223	4059	0	12820	559	4956	9706	3676	6056	17961	26	10521	680	11827	24204	0	6895	12621	2269	58	8768	2648	0	8631	7549	355	0	6826	0	1339	0	9968	3634	3598	0	3979	0	9660	5507	0
K01465	859	3331	3666	10513	7481	11469	35	4528	0	4339	3235	0	14922	813	1089	12084	8335	7099	4840	25	7722	182	7086	12824	137	9059	10604	249	663	7386	2337	0	14776	8360	129	0	10181	0	1496	236	14019	7513	10488	386	5205	0	9060	6964	108
K01465	859	3331	3666	10513	7481	11469	35	4528	0	4339	3235	0	14922	813	1089	12084	8335	7099	4840	25	7722	182	7086	12824	137	9059	10604	249	663	7386	2337	0	14776	8360	129	0	10181	0	1496	236	14019	7513	10488	386	5205	0	9060	6964	108
K02761	0	0	30	2185	12339	1476	292	557	0	4741	3925	18	13940	2780	6591	842	12351	6293	480	0	3670	0	435	134	1003	1663	21493	218	463	7221	7737	0	3116	0	1678	0	1960	0	2413	1933	2179	24146	42031	1137	60	0	0	8798	0
K02761	0	0	30	2185	12339	1476	292	557	0	4741	3925	18	13940	2780	6591	842	12351	6293	480	0	3670	0	435	134	1003	1663	21493	218	463	7221	7737	0	3116	0	1678	0	1960	0	2413	1933	2179	24146	42031	1137	60	0	0	8798	0
K02040	1019	2635	3005	11590	7498	5042	66	4479	0	9169	6591	13	15095	846	947	13857	8083	8290	8125	41	7930	271	8355	13424	280	8545	10415	281	579	7494	3434	0	12671	9540	150	0	10356	0	1106	215	7520	7620	8171	444	4458	0	435	7409	98
K02040	1019	2635	3005	11590	7498	5042	66	4479	0	9169	6591	13	15095	846	947	13857	8083	8290	8125	41	7930	271	8355	13424	280	8545	10415	281	579	7494	3434	0	12671	9540	150	0	10356	0	1106	215	7520	7620	8171	444	4458	0	435	7409	98
K02040	1019	2635	3005	11590	7498	5042	66	4479	0	9169	6591	13	15095	846	947	13857	8083	8290	8125	41	7930	271	8355	13424	280	8545	10415	281	579	7494	3434	0	12671	9540	150	0	10356	0	1106	215	7520	7620	8171	444	4458	0	435	7409	98
K01938	1282	4000	4411	13856	5274	2777	33	5379	0	2478	1472	0	9003	393	2270	16576	4213	6300	1643	19	10139	390	5637	3332	148	12019	10734	2221	689	13890	2547	0	14481	11118	2054	0	13661	0	2046	307	9380	7424	8769	334	5622	0	845	9495	106
K01938	1282	4000	4411	13856	5274	2777	33	5379	0	2478	1472	0	9003	393	2270	16576	4213	6300	1643	19	10139	390	5637	3332	148	12019	10734	2221	689	13890	2547	0	14481	11118	2054	0	13661	0	2046	307	9380	7424	8769	334	5622	0	845	9495	106
K01938	1282	4000	4411	13856	5274	2777	33	5379	0	2478	1472	0	9003	393	2270	16576	4213	6300	1643	19	10139	390	5637	3332	148	12019	10734	2221	689	13890	2547	0	14481	11118	2054	0	13661	0	2046	307	9380	7424	8769	334	5622	0	845	9495	106
K01938	1282	4000	4411	13856	5274	2777	33	5379	0	2478	1472	0	9003	393	2270	16576	4213	6300	1643	19	10139	390	5637	3332	148	12019	10734	2221	689	13890	2547	0	14481	11118	2054	0	13661	0	2046	307	9380	7424	8769	334	5622	0	845	9495	106
K01938	1282	4000	4411	13856	5274	2777	33	5379	0	2478	1472	0	9003	393	2270	16576	4213	6300	1643	19	10139	390	5637	3332	148	12019	10734	2221	689	13890	2547	0	14481	11118	2054	0	13661	0	2046	307	9380	7424	8769	334	5622	0	845	9495	106
K03553	1296	2523	3293	12167	7028	8329	35	4968	0	4618	3070	0	10254	614	1355	17040	4031	5489	3147	16	9183	167	6658	2745	166	21863	8238	236	748	10513	2841	0	13647	8478	0	0	10164	0	1585	255	12249	6258	8439	317	6523	0	10368	6622	117
K00945	1683	3962	3844	23281	5678	2005	17	8315	0	3776	2774	0	14711	575	3596	23173	6660	6349	682	0	7930	0	2780	3045	74	17108	3413	148	421	5675	1555	0	18279	5272	24	0	13876	0	1121	294	17952	3557	4458	304	6613	0	763	4214	114
K00945	1683	3962	3844	23281	5678	2005	17	8315	0	3776	2774	0	14711	575	3596	23173	6660	6349	682	0	7930	0	2780	3045	74	17108	3413	148	421	5675	1555	0	18279	5272	24	0	13876	0	1121	294	17952	3557	4458	304	6613	0	763	4214	114
K03183	1412	3500	4178	10059	7686	5092	31	6608	0	6583	4831	0	16526	1049	5536	13553	7280	4483	998	23	7751	0	2684	2833	113	10107	4957	219	120	6467	4116	0	17795	11095	5	0	11930	0	1412	263	13106	8182	9305	356	4417	0	5298	9572	0
K03183	1412	3500	4178	10059	7686	5092	31	6608	0	6583	4831	0	16526	1049	5536	13553	7280	4483	998	23	7751	0	2684	2833	113	10107	4957	219	120	6467	4116	0	17795	11095	5	0	11930	0	1412	263	13106	8182	9305	356	4417	0	5298	9572	0
K03183	1412	3500	4178	10059	7686	5092	31	6608	0	6583	4831	0	16526	1049	5536	13553	7280	4483	998	23	7751	0	2684	2833	113	10107	4957	219	120	6467	4116	0	17795	11095	5	0	11930	0	1412	263	13106	8182	9305	356	4417	0	5298	9572	0
K03628	503	5867	6273	10935	11520	8667	0	2416	0	7592	4601	0	15472	820	234	9317	4736	9546	10497	26	6488	562	3538	18096	0	8151	14618	442	102	7597	2629	0	6834	10335	185	0	8077	0	1212	0	9680	6511	5325	169	6873	0	5679	9517	0
K00566	993	8890	9096	11673	5088	2915	40	5984	0	7441	4717	7	12380	586	1271	11257	8683	5555	1047	11	7561	0	8669	5214	147	10667	6825	371	609	10261	1840	0	14386	7898	379	0	11165	0	1760	225	12696	5370	8039	424	12497	0	1591	6358	67
K00133	793	2796	3882	10507	6123	10141	29	4000	0	8671	5385	0	15137	935	875	9751	5153	7644	15116	8	7463	289	8041	13243	130	8549	9849	168	122	8092	2996	0	10238	6705	231	0	7943	0	1620	201	10436	4965	6126	166	4550	0	2965	6129	0
K00133	793	2796	3882	10507	6123	10141	29	4000	0	8671	5385	0	15137	935	875	9751	5153	7644	15116	8	7463	289	8041	13243	130	8549	9849	168	122	8092	2996	0	10238	6705	231	0	7943	0	1620	201	10436	4965	6126	166	4550	0	2965	6129	0
K00133	793	2796	3882	10507	6123	10141	29	4000	0	8671	5385	0	15137	935	875	9751	5153	7644	15116	8	7463	289	8041	13243	130	8549	9849	168	122	8092	2996	0	10238	6705	231	0	7943	0	1620	201	10436	4965	6126	166	4550	0	2965	6129	0
K00133	793	2796	3882	10507	6123	10141	29	4000	0	8671	5385	0	15137	935	875	9751	5153	7644	15116	8	7463	289	8041	13243	130	8549	9849	168	122	8092	2996	0	10238	6705	231	0	7943	0	1620	201	10436	4965	6126	166	4550	0	2965	6129	0
K00133	793	2796	3882	10507	6123	10141	29	4000	0	8671	5385	0	15137	935	875	9751	5153	7644	15116	8	7463	289	8041	13243	130	8549	9849	168	122	8092	2996	0	10238	6705	231	0	7943	0	1620	201	10436	4965	6126	166	4550	0	2965	6129	0
K00133	793	2796	3882	10507	6123	10141	29	4000	0	8671	5385	0	15137	935	875	9751	5153	7644	15116	8	7463	289	8041	13243	130	8549	9849	168	122	8092	2996	0	10238	6705	231	0	7943	0	1620	201	10436	4965	6126	166	4550	0	2965	6129	0
K00133	793	2796	3882	10507	6123	10141	29	4000	0	8671	5385	0	15137	935	875	9751	5153	7644	15116	8	7463	289	8041	13243	130	8549	9849	168	122	8092	2996	0	10238	6705	231	0	7943	0	1620	201	10436	4965	6126	166	4550	0	2965	6129	0
K00133	793	2796	3882	10507	6123	10141	29	4000	0	8671	5385	0	15137	935	875	9751	5153	7644	15116	8	7463	289	8041	13243	130	8549	9849	168	122	8092	2996	0	10238	6705	231	0	7943	0	1620	201	10436	4965	6126	166	4550	0	2965	6129	0
K00133	793	2796	3882	10507	6123	10141	29	4000	0	8671	5385	0	15137	935	875	9751	5153	7644	15116	8	7463	289	8041	13243	130	8549	9849	168	122	8092	2996	0	10238	6705	231	0	7943	0	1620	201	10436	4965	6126	166	4550	0	2965	6129	0
K00133	793	2796	3882	10507	6123	10141	29	4000	0	8671	5385	0	15137	935	875	9751	5153	7644	15116	8	7463	289	8041	13243	130	8549	9849	168	122	8092	2996	0	10238	6705	231	0	7943	0	1620	201	10436	4965	6126	166	4550	0	2965	6129	0
K00239	483	6821	7487	7366	10428	10230	0	3261	0	8301	5289	0	24752	1187	43	4747	4051	6766	17647	11	5831	267	4276	3883	0	5837	8106	217	84	7761	4411	0	8067	12241	0	0	7136	0	1327	0	10216	5235	955	185	8187	0	10876	16921	0
K00239	483	6821	7487	7366	10428	10230	0	3261	0	8301	5289	0	24752	1187	43	4747	4051	6766	17647	11	5831	267	4276	3883	0	5837	8106	217	84	7761	4411	0	8067	12241	0	0	7136	0	1327	0	10216	5235	955	185	8187	0	10876	16921	0
K00239	483	6821	7487	7366	10428	10230	0	3261	0	8301	5289	0	24752	1187	43	4747	4051	6766	17647	11	5831	267	4276	3883	0	5837	8106	217	84	7761	4411	0	8067	12241	0	0	7136	0	1327	0	10216	5235	955	185	8187	0	10876	16921	0
K00239	483	6821	7487	7366	10428	10230	0	3261	0	8301	5289	0	24752	1187	43	4747	4051	6766	17647	11	5831	267	4276	3883	0	5837	8106	217	84	7761	4411	0	8067	12241	0	0	7136	0	1327	0	10216	5235	955	185	8187	0	10876	16921	0
K00239	483	6821	7487	7366	10428	10230	0	3261	0	8301	5289	0	24752	1187	43	4747	4051	6766	17647	11	5831	267	4276	3883	0	5837	8106	217	84	7761	4411	0	8067	12241	0	0	7136	0	1327	0	10216	5235	955	185	8187	0	10876	16921	0
K00239	483	6821	7487	7366	10428	10230	0	3261	0	8301	5289	0	24752	1187	43	4747	4051	6766	17647	11	5831	267	4276	3883	0	5837	8106	217	84	7761	4411	0	8067	12241	0	0	7136	0	1327	0	10216	5235	955	185	8187	0	10876	16921	0
K00239	483	6821	7487	7366	10428	10230	0	3261	0	8301	5289	0	24752	1187	43	4747	4051	6766	17647	11	5831	267	4276	3883	0	5837	8106	217	84	7761	4411	0	8067	12241	0	0	7136	0	1327	0	10216	5235	955	185	8187	0	10876	16921	0
K00239	483	6821	7487	7366	10428	10230	0	3261	0	8301	5289	0	24752	1187	43	4747	4051	6766	17647	11	5831	267	4276	3883	0	5837	8106	217	84	7761	4411	0	8067	12241	0	0	7136	0	1327	0	10216	5235	955	185	8187	0	10876	16921	0
K00239	483	6821	7487	7366	10428	10230	0	3261	0	8301	5289	0	24752	1187	43	4747	4051	6766	17647	11	5831	267	4276	3883	0	5837	8106	217	84	7761	4411	0	8067	12241	0	0	7136	0	1327	0	10216	5235	955	185	8187	0	10876	16921	0
K00239	483	6821	7487	7366	10428	10230	0	3261	0	8301	5289	0	24752	1187	43	4747	4051	6766	17647	11	5831	267	4276	3883	0	5837	8106	217	84	7761	4411	0	8067	12241	0	0	7136	0	1327	0	10216	5235	955	185	8187	0	10876	16921	0
K00876	1468	6629	6294	12482	8220	5804	56	8115	0	5298	3491	7	11399	637	838	19342	8003	3557	609	8	8558	0	4526	4600	175	12942	6792	392	397	6019	2282	0	17594	4220	1812	0	14608	0	981	175	17951	3782	4936	334	7925	0	5295	7463	61
K00876	1468	6629	6294	12482	8220	5804	56	8115	0	5298	3491	7	11399	637	838	19342	8003	3557	609	8	8558	0	4526	4600	175	12942	6792	392	397	6019	2282	0	17594	4220	1812	0	14608	0	981	175	17951	3782	4936	334	7925	0	5295	7463	61
K00876	1468	6629	6294	12482	8220	5804	56	8115	0	5298	3491	7	11399	637	838	19342	8003	3557	609	8	8558	0	4526	4600	175	12942	6792	392	397	6019	2282	0	17594	4220	1812	0	14608	0	981	175	17951	3782	4936	334	7925	0	5295	7463	61
K01733	974	2226	4325	13075	7812	7273	18	5109	0	6127	3813	0	12798	644	1646	11450	4932	6921	6805	30	9195	272	9407	12222	142	8580	8274	198	141	9709	2635	0	14043	5774	164	0	12270	0	1543	261	10003	4804	8054	237	5408	0	9071	6180	0
K01733	974	2226	4325	13075	7812	7273	18	5109	0	6127	3813	0	12798	644	1646	11450	4932	6921	6805	30	9195	272	9407	12222	142	8580	8274	198	141	9709	2635	0	14043	5774	164	0	12270	0	1543	261	10003	4804	8054	237	5408	0	9071	6180	0
K01733	974	2226	4325	13075	7812	7273	18	5109	0	6127	3813	0	12798	644	1646	11450	4932	6921	6805	30	9195	272	9407	12222	142	8580	8274	198	141	9709	2635	0	14043	5774	164	0	12270	0	1543	261	10003	4804	8054	237	5408	0	9071	6180	0
K01733	974	2226	4325	13075	7812	7273	18	5109	0	6127	3813	0	12798	644	1646	11450	4932	6921	6805	30	9195	272	9407	12222	142	8580	8274	198	141	9709	2635	0	14043	5774	164	0	12270	0	1543	261	10003	4804	8054	237	5408	0	9071	6180	0
K01733	974	2226	4325	13075	7812	7273	18	5109	0	6127	3813	0	12798	644	1646	11450	4932	6921	6805	30	9195	272	9407	12222	142	8580	8274	198	141	9709	2635	0	14043	5774	164	0	12270	0	1543	261	10003	4804	8054	237	5408	0	9071	6180	0
K01733	974	2226	4325	13075	7812	7273	18	5109	0	6127	3813	0	12798	644	1646	11450	4932	6921	6805	30	9195	272	9407	12222	142	8580	8274	198	141	9709	2635	0	14043	5774	164	0	12270	0	1543	261	10003	4804	8054	237	5408	0	9071	6180	0
K01945	763	4678	5177	11619	8115	3336	0	3480	0	6828	3751	106	13449	775	5378	12547	5192	6873	1437	24	8407	258	8671	3732	0	8950	9357	186	82	11045	2915	0	13562	8996	0	0	8452	0	2056	0	11726	5691	8517	201	5767	0	11157	7617	0
K01945	763	4678	5177	11619	8115	3336	0	3480	0	6828	3751	106	13449	775	5378	12547	5192	6873	1437	24	8407	258	8671	3732	0	8950	9357	186	82	11045	2915	0	13562	8996	0	0	8452	0	2056	0	11726	5691	8517	201	5767	0	11157	7617	0
K01945	763	4678	5177	11619	8115	3336	0	3480	0	6828	3751	106	13449	775	5378	12547	5192	6873	1437	24	8407	258	8671	3732	0	8950	9357	186	82	11045	2915	0	13562	8996	0	0	8452	0	2056	0	11726	5691	8517	201	5767	0	11157	7617	0
K01945	763	4678	5177	11619	8115	3336	0	3480	0	6828	3751	106	13449	775	5378	12547	5192	6873	1437	24	8407	258	8671	3732	0	8950	9357	186	82	11045	2915	0	13562	8996	0	0	8452	0	2056	0	11726	5691	8517	201	5767	0	11157	7617	0
K09458	416	6370	4149	9140	8230	5316	61	3773	0	5198	3272	4	11162	891	1373	12420	10264	5409	1246	0	7708	0	3602	3974	223	10515	7686	230	57	9431	2561	0	9320	9201	173	0	7612	0	1378	0	11598	8770	7301	465	4826	0	11385	18372	0
K09458	416	6370	4149	9140	8230	5316	61	3773	0	5198	3272	4	11162	891	1373	12420	10264	5409	1246	0	7708	0	3602	3974	223	10515	7686	230	57	9431	2561	0	9320	9201	173	0	7612	0	1378	0	11598	8770	7301	465	4826	0	11385	18372	0
K09458	416	6370	4149	9140	8230	5316	61	3773	0	5198	3272	4	11162	891	1373	12420	10264	5409	1246	0	7708	0	3602	3974	223	10515	7686	230	57	9431	2561	0	9320	9201	173	0	7612	0	1378	0	11598	8770	7301	465	4826	0	11385	18372	0
K09458	416	6370	4149	9140	8230	5316	61	3773	0	5198	3272	4	11162	891	1373	12420	10264	5409	1246	0	7708	0	3602	3974	223	10515	7686	230	57	9431	2561	0	9320	9201	173	0	7612	0	1378	0	11598	8770	7301	465	4826	0	11385	18372	0
K01885	1262	4536	1920	12162	11064	7590	0	5893	0	5262	4064	0	11609	568	3004	12904	5492	9333	12890	12	11791	798	15346	20329	0	9202	15229	187	94	1520	1805	0	16495	507	38	0	13889	0	921	0	15224	8	674	212	6023	0	1389	10886	0
K01885	1262	4536	1920	12162	11064	7590	0	5893	0	5262	4064	0	11609	568	3004	12904	5492	9333	12890	12	11791	798	15346	20329	0	9202	15229	187	94	1520	1805	0	16495	507	38	0	13889	0	921	0	15224	8	674	212	6023	0	1389	10886	0
K01885	1262	4536	1920	12162	11064	7590	0	5893	0	5262	4064	0	11609	568	3004	12904	5492	9333	12890	12	11791	798	15346	20329	0	9202	15229	187	94	1520	1805	0	16495	507	38	0	13889	0	921	0	15224	8	674	212	6023	0	1389	10886	0
K01885	1262	4536	1920	12162	11064	7590	0	5893	0	5262	4064	0	11609	568	3004	12904	5492	9333	12890	12	11791	798	15346	20329	0	9202	15229	187	94	1520	1805	0	16495	507	38	0	13889	0	921	0	15224	8	674	212	6023	0	1389	10886	0
K10117	1357	0	4	29843	3090	4753	28	4049	0	45	167	0	13756	4	761	14830	1394	7691	3027	22	20733	1044	17641	19421	0	14529	33064	52	0	5196	821	0	13565	0	3824	0	12587	0	437	0	9389	6	102	166	1261	0	0	0	0
K03431	1262	0	539	12279	5412	5087	45	4195	0	3701	2515	0	10095	809	1149	14846	3603	7016	8832	7	9069	283	6410	11634	161	8853	8129	42	633	11539	2878	0	14880	9815	189	0	11813	0	1990	276	9606	6577	8368	312	814	0	1874	7707	121
K03431	1262	0	539	12279	5412	5087	45	4195	0	3701	2515	0	10095	809	1149	14846	3603	7016	8832	7	9069	283	6410	11634	161	8853	8129	42	633	11539	2878	0	14880	9815	189	0	11813	0	1990	276	9606	6577	8368	312	814	0	1874	7707	121
K03431	1262	0	539	12279	5412	5087	45	4195	0	3701	2515	0	10095	809	1149	14846	3603	7016	8832	7	9069	283	6410	11634	161	8853	8129	42	633	11539	2878	0	14880	9815	189	0	11813	0	1990	276	9606	6577	8368	312	814	0	1874	7707	121
K02034	1248	0	214	12952	5048	4914	31	4463	0	1934	1325	0	15920	678	270	14567	2630	7656	5678	98	12364	412	10952	20446	109	8153	12501	114	448	1353	1367	0	11879	13292	81	0	8172	0	1306	175	9949	7163	4102	518	1091	0	6062	17820	87
K01069	1141	1523	2236	9610	6844	4236	0	5896	0	10843	7227	0	25902	1385	642	12233	5906	6291	1601	9	6401	0	1765	1758	0	9323	2455	179	79	11357	4731	0	10484	22213	63	0	9727	0	1640	0	11620	10498	4854	175	2901	0	7566	7709	0
K00800	1450	3566	3868	10847	8594	6096	0	6470	0	4237	3381	0	11700	669	6428	14676	4455	7001	2703	63	9684	225	3149	8359	0	9519	7730	206	53	8744	2436	0	17067	7799	0	0	12478	0	978	0	13787	5362	7079	171	4629	0	9755	6690	0
K00800	1450	3566	3868	10847	8594	6096	0	6470	0	4237	3381	0	11700	669	6428	14676	4455	7001	2703	63	9684	225	3149	8359	0	9519	7730	206	53	8744	2436	0	17067	7799	0	0	12478	0	978	0	13787	5362	7079	171	4629	0	9755	6690	0
K00800	1450	3566	3868	10847	8594	6096	0	6470	0	4237	3381	0	11700	669	6428	14676	4455	7001	2703	63	9684	225	3149	8359	0	9519	7730	206	53	8744	2436	0	17067	7799	0	0	12478	0	978	0	13787	5362	7079	171	4629	0	9755	6690	0
K00800	1450	3566	3868	10847	8594	6096	0	6470	0	4237	3381	0	11700	669	6428	14676	4455	7001	2703	63	9684	225	3149	8359	0	9519	7730	206	53	8744	2436	0	17067	7799	0	0	12478	0	978	0	13787	5362	7079	171	4629	0	9755	6690	0
K00800	1450	3566	3868	10847	8594	6096	0	6470	0	4237	3381	0	11700	669	6428	14676	4455	7001	2703	63	9684	225	3149	8359	0	9519	7730	206	53	8744	2436	0	17067	7799	0	0	12478	0	978	0	13787	5362	7079	171	4629	0	9755	6690	0
K01467	534	1275	7422	5897	11069	5114	37	2247	0	9716	9235	0	16914	1214	2782	7454	5456	8949	5787	25	1692	0	6548	6219	155	5234	9505	72	707	12255	5385	0	7121	9099	93	0	5831	0	1538	780	8334	5074	8667	314	3937	0	11629	5457	93
K01467	534	1275	7422	5897	11069	5114	37	2247	0	9716	9235	0	16914	1214	2782	7454	5456	8949	5787	25	1692	0	6548	6219	155	5234	9505	72	707	12255	5385	0	7121	9099	93	0	5831	0	1538	780	8334	5074	8667	314	3937	0	11629	5457	93
K01940	731	3532	4016	10558	7098	13554	0	4019	0	5314	3763	0	12312	504	65	12517	5340	6331	15331	10	8802	219	7123	12749	0	8037	5493	185	86	9072	2684	0	11389	8885	1320	0	8759	0	1175	0	9903	4013	2209	73	5122	0	10763	7448	0
K01940	731	3532	4016	10558	7098	13554	0	4019	0	5314	3763	0	12312	504	65	12517	5340	6331	15331	10	8802	219	7123	12749	0	8037	5493	185	86	9072	2684	0	11389	8885	1320	0	8759	0	1175	0	9903	4013	2209	73	5122	0	10763	7448	0
K01940	731	3532	4016	10558	7098	13554	0	4019	0	5314	3763	0	12312	504	65	12517	5340	6331	15331	10	8802	219	7123	12749	0	8037	5493	185	86	9072	2684	0	11389	8885	1320	0	8759	0	1175	0	9903	4013	2209	73	5122	0	10763	7448	0
K01940	731	3532	4016	10558	7098	13554	0	4019	0	5314	3763	0	12312	504	65	12517	5340	6331	15331	10	8802	219	7123	12749	0	8037	5493	185	86	9072	2684	0	11389	8885	1320	0	8759	0	1175	0	9903	4013	2209	73	5122	0	10763	7448	0
K01940	731	3532	4016	10558	7098	13554	0	4019	0	5314	3763	0	12312	504	65	12517	5340	6331	15331	10	8802	219	7123	12749	0	8037	5493	185	86	9072	2684	0	11389	8885	1320	0	8759	0	1175	0	9903	4013	2209	73	5122	0	10763	7448	0
K01940	731	3532	4016	10558	7098	13554	0	4019	0	5314	3763	0	12312	504	65	12517	5340	6331	15331	10	8802	219	7123	12749	0	8037	5493	185	86	9072	2684	0	11389	8885	1320	0	8759	0	1175	0	9903	4013	2209	73	5122	0	10763	7448	0
K01867	1057	3350	3762	10502	8228	5396	54	4922	0	5112	3309	0	11677	895	1398	12064	4814	6637	2228	34	7704	346	6270	6521	169	9085	12531	169	744	7581	2622	0	12035	8231	12	0	8889	0	1557	272	10990	7867	11276	400	4725	0	8281	7585	117
K03629	978	2431	3296	10988	7250	1856	48	5147	0	4774	3048	0	11807	749	1246	10876	6713	7917	3159	18	9229	397	10771	5140	254	9559	10278	156	764	10964	3053	0	13339	10474	169	0	8626	0	1733	356	10982	6267	7923	448	3548	0	1805	7777	123
K00286	631	4755	5422	9132	7294	9704	0	4180	0	4824	3160	0	11363	720	889	9665	7973	4453	9100	0	6084	140	6463	10529	0	7967	8926	206	97	12853	1980	0	8557	6571	0	0	8004	0	1305	0	11599	6330	9158	28	5889	0	7337	6741	0
K00286	631	4755	5422	9132	7294	9704	0	4180	0	4824	3160	0	11363	720	889	9665	7973	4453	9100	0	6084	140	6463	10529	0	7967	8926	206	97	12853	1980	0	8557	6571	0	0	8004	0	1305	0	11599	6330	9158	28	5889	0	7337	6741	0
K00286	631	4755	5422	9132	7294	9704	0	4180	0	4824	3160	0	11363	720	889	9665	7973	4453	9100	0	6084	140	6463	10529	0	7967	8926	206	97	12853	1980	0	8557	6571	0	0	8004	0	1305	0	11599	6330	9158	28	5889	0	7337	6741	0
K00286	631	4755	5422	9132	7294	9704	0	4180	0	4824	3160	0	11363	720	889	9665	7973	4453	9100	0	6084	140	6463	10529	0	7967	8926	206	97	12853	1980	0	8557	6571	0	0	8004	0	1305	0	11599	6330	9158	28	5889	0	7337	6741	0
K00286	631	4755	5422	9132	7294	9704	0	4180	0	4824	3160	0	11363	720	889	9665	7973	4453	9100	0	6084	140	6463	10529	0	7967	8926	206	97	12853	1980	0	8557	6571	0	0	8004	0	1305	0	11599	6330	9158	28	5889	0	7337	6741	0
K07796	82	21949	21261	7233	20539	14582	0	3475	0	14234	8031	0	22754	579	0	4139	8450	7472	493	31	3428	0	8384	10243	0	8840	7431	912	161	0	824	0	6528	0	0	0	4674	0	293	0	14860	3	419	145	19289	0	918	441	0
K00077	516	3229	3412	5584	6575	2172	0	2861	0	4571	2634	0	10141	753	299	11901	6044	4692	1287	19	7876	0	2571	1146	0	7795	8766	220	97	8356	2389	0	12364	18121	0	0	6017	0	296	0	6930	14567	15684	46	4163	0	15306	6857	0
K00077	516	3229	3412	5584	6575	2172	0	2861	0	4571	2634	0	10141	753	299	11901	6044	4692	1287	19	7876	0	2571	1146	0	7795	8766	220	97	8356	2389	0	12364	18121	0	0	6017	0	296	0	6930	14567	15684	46	4163	0	15306	6857	0
K00077	516	3229	3412	5584	6575	2172	0	2861	0	4571	2634	0	10141	753	299	11901	6044	4692	1287	19	7876	0	2571	1146	0	7795	8766	220	97	8356	2389	0	12364	18121	0	0	6017	0	296	0	6930	14567	15684	46	4163	0	15306	6857	0
K01452	1791	2643	264	18703	5135	2706	0	7148	0	2256	1936	0	13189	545	312	26637	8883	4521	407	28	6346	0	7126	6952	0	14778	2659	262	65	6221	3665	0	12322	390	2197	0	12023	0	1850	0	12497	6209	5722	41	6951	0	560	21112	0
K01452	1791	2643	264	18703	5135	2706	0	7148	0	2256	1936	0	13189	545	312	26637	8883	4521	407	28	6346	0	7126	6952	0	14778	2659	262	65	6221	3665	0	12322	390	2197	0	12023	0	1850	0	12497	6209	5722	41	6951	0	560	21112	0
K02563	1046	5749	4780	11416	6957	5947	26	5407	0	5181	3052	0	11988	577	879	13052	4611	5879	3981	27	7852	179	6613	9552	138	9756	8244	291	482	6260	2104	0	13368	6734	158	0	11248	0	1511	204	12224	4916	5747	330	5577	0	9732	5982	66
K02563	1046	5749	4780	11416	6957	5947	26	5407	0	5181	3052	0	11988	577	879	13052	4611	5879	3981	27	7852	179	6613	9552	138	9756	8244	291	482	6260	2104	0	13368	6734	158	0	11248	0	1511	204	12224	4916	5747	330	5577	0	9732	5982	66
K02563	1046	5749	4780	11416	6957	5947	26	5407	0	5181	3052	0	11988	577	879	13052	4611	5879	3981	27	7852	179	6613	9552	138	9756	8244	291	482	6260	2104	0	13368	6734	158	0	11248	0	1511	204	12224	4916	5747	330	5577	0	9732	5982	66
K02563	1046	5749	4780	11416	6957	5947	26	5407	0	5181	3052	0	11988	577	879	13052	4611	5879	3981	27	7852	179	6613	9552	138	9756	8244	291	482	6260	2104	0	13368	6734	158	0	11248	0	1511	204	12224	4916	5747	330	5577	0	9732	5982	66
K01338	1266	4691	5883	20366	5819	10217	0	7601	0	7716	5739	0	18749	583	0	17000	4031	6314	414	14	9414	0	3410	3393	0	16729	3343	380	95	2864	3535	0	14313	66	0	0	11124	0	2343	0	16449	913	2928	436	7635	0	2378	1005	0
K12308	448	5491	8463	24006	7213	3678	53	2269	0	4037	3931	0	10095	42	0	15517	3498	9298	3108	0	16676	1029	13850	13048	212	18707	21936	277	55	2328	192	0	8855	0	0	0	8253	0	30	0	12351	0	0	242	6464	0	0	5051	0
K00826	727	3079	3596	10443	6821	3840	0	4380	0	4870	2947	0	11832	679	864	11790	3140	4933	13401	31	7253	168	8129	14190	0	8095	5945	141	29	3918	2700	0	11179	10881	258	0	8896	0	993	0	9621	6144	6795	81	4342	0	11304	6536	0
K00826	727	3079	3596	10443	6821	3840	0	4380	0	4870	2947	0	11832	679	864	11790	3140	4933	13401	31	7253	168	8129	14190	0	8095	5945	141	29	3918	2700	0	11179	10881	258	0	8896	0	993	0	9621	6144	6795	81	4342	0	11304	6536	0
K00826	727	3079	3596	10443	6821	3840	0	4380	0	4870	2947	0	11832	679	864	11790	3140	4933	13401	31	7253	168	8129	14190	0	8095	5945	141	29	3918	2700	0	11179	10881	258	0	8896	0	993	0	9621	6144	6795	81	4342	0	11304	6536	0
K00826	727	3079	3596	10443	6821	3840	0	4380	0	4870	2947	0	11832	679	864	11790	3140	4933	13401	31	7253	168	8129	14190	0	8095	5945	141	29	3918	2700	0	11179	10881	258	0	8896	0	993	0	9621	6144	6795	81	4342	0	11304	6536	0
K00826	727	3079	3596	10443	6821	3840	0	4380	0	4870	2947	0	11832	679	864	11790	3140	4933	13401	31	7253	168	8129	14190	0	8095	5945	141	29	3918	2700	0	11179	10881	258	0	8896	0	993	0	9621	6144	6795	81	4342	0	11304	6536	0
K00826	727	3079	3596	10443	6821	3840	0	4380	0	4870	2947	0	11832	679	864	11790	3140	4933	13401	31	7253	168	8129	14190	0	8095	5945	141	29	3918	2700	0	11179	10881	258	0	8896	0	993	0	9621	6144	6795	81	4342	0	11304	6536	0
K00826	727	3079	3596	10443	6821	3840	0	4380	0	4870	2947	0	11832	679	864	11790	3140	4933	13401	31	7253	168	8129	14190	0	8095	5945	141	29	3918	2700	0	11179	10881	258	0	8896	0	993	0	9621	6144	6795	81	4342	0	11304	6536	0
K00826	727	3079	3596	10443	6821	3840	0	4380	0	4870	2947	0	11832	679	864	11790	3140	4933	13401	31	7253	168	8129	14190	0	8095	5945	141	29	3918	2700	0	11179	10881	258	0	8896	0	993	0	9621	6144	6795	81	4342	0	11304	6536	0
K00826	727	3079	3596	10443	6821	3840	0	4380	0	4870	2947	0	11832	679	864	11790	3140	4933	13401	31	7253	168	8129	14190	0	8095	5945	141	29	3918	2700	0	11179	10881	258	0	8896	0	993	0	9621	6144	6795	81	4342	0	11304	6536	0
K03110	1007	1678	2559	10427	8111	9155	43	4308	0	5574	3608	0	12590	835	1400	10993	5718	6916	6403	6	8352	349	7800	10241	122	8021	9676	197	488	6043	2658	0	10142	8103	519	0	9754	0	1594	245	8921	6418	9023	293	2643	0	10856	6671	82
K03110	1007	1678	2559	10427	8111	9155	43	4308	0	5574	3608	0	12590	835	1400	10993	5718	6916	6403	6	8352	349	7800	10241	122	8021	9676	197	488	6043	2658	0	10142	8103	519	0	9754	0	1594	245	8921	6418	9023	293	2643	0	10856	6671	82
K03110	1007	1678	2559	10427	8111	9155	43	4308	0	5574	3608	0	12590	835	1400	10993	5718	6916	6403	6	8352	349	7800	10241	122	8021	9676	197	488	6043	2658	0	10142	8103	519	0	9754	0	1594	245	8921	6418	9023	293	2643	0	10856	6671	82
K00763	1205	0	449	11729	5112	3502	59	3954	0	3933	2977	0	8960	705	653	11263	3459	6130	8867	0	10187	306	7737	2879	202	9067	9604	134	738	11028	3015	0	12091	10313	332	0	10623	0	1894	311	10770	7118	8578	458	1422	0	10066	7587	127
K00763	1205	0	449	11729	5112	3502	59	3954	0	3933	2977	0	8960	705	653	11263	3459	6130	8867	0	10187	306	7737	2879	202	9067	9604	134	738	11028	3015	0	12091	10313	332	0	10623	0	1894	311	10770	7118	8578	458	1422	0	10066	7587	127
K03601	816	3788	4165	11147	4371	7267	37	4874	0	5617	3513	4	12322	758	1148	10530	6162	5947	4615	0	7062	243	8805	9963	144	8601	9618	152	631	9013	2449	0	11730	8009	0	0	9727	0	1626	254	12242	6009	7777	302	5165	0	4508	7598	93
K03589	1135	4857	4581	9397	6397	3858	80	5053	0	4776	2576	8	9369	587	1093	13597	2760	4335	6618	2	7886	177	1804	8797	398	9312	8951	571	470	10056	2082	0	13453	9329	0	0	9270	0	1267	485	11402	10383	6716	321	4444	0	10472	7381	65
K01714	1019	4322	5061	11675	6153	7879	20	5211	0	4988	3456	0	18599	734	4594	13986	7017	9161	3762	53	9810	212	1473	6323	103	8004	11855	190	68	5779	4542	0	14320	5632	200	0	7278	0	2128	0	9761	4104	5687	85	4285	0	1331	9707	0
K01714	1019	4322	5061	11675	6153	7879	20	5211	0	4988	3456	0	18599	734	4594	13986	7017	9161	3762	53	9810	212	1473	6323	103	8004	11855	190	68	5779	4542	0	14320	5632	200	0	7278	0	2128	0	9761	4104	5687	85	4285	0	1331	9707	0
K01714	1019	4322	5061	11675	6153	7879	20	5211	0	4988	3456	0	18599	734	4594	13986	7017	9161	3762	53	9810	212	1473	6323	103	8004	11855	190	68	5779	4542	0	14320	5632	200	0	7278	0	2128	0	9761	4104	5687	85	4285	0	1331	9707	0
K01714	1019	4322	5061	11675	6153	7879	20	5211	0	4988	3456	0	18599	734	4594	13986	7017	9161	3762	53	9810	212	1473	6323	103	8004	11855	190	68	5779	4542	0	14320	5632	200	0	7278	0	2128	0	9761	4104	5687	85	4285	0	1331	9707	0
K01714	1019	4322	5061	11675	6153	7879	20	5211	0	4988	3456	0	18599	734	4594	13986	7017	9161	3762	53	9810	212	1473	6323	103	8004	11855	190	68	5779	4542	0	14320	5632	200	0	7278	0	2128	0	9761	4104	5687	85	4285	0	1331	9707	0
K01714	1019	4322	5061	11675	6153	7879	20	5211	0	4988	3456	0	18599	734	4594	13986	7017	9161	3762	53	9810	212	1473	6323	103	8004	11855	190	68	5779	4542	0	14320	5632	200	0	7278	0	2128	0	9761	4104	5687	85	4285	0	1331	9707	0
K01714	1019	4322	5061	11675	6153	7879	20	5211	0	4988	3456	0	18599	734	4594	13986	7017	9161	3762	53	9810	212	1473	6323	103	8004	11855	190	68	5779	4542	0	14320	5632	200	0	7278	0	2128	0	9761	4104	5687	85	4285	0	1331	9707	0
K01318	342	16416	18160	5165	10662	7305	0	3392	0	8120	4906	0	9108	304	100	5054	9884	5267	3362	0	2209	0	9375	11012	0	6618	8238	1407	157	4301	635	0	4886	13983	0	0	2094	0	21	0	6686	10500	4037	92	19170	0	7572	782	0
K00033	344	4853	5246	4667	10373	8974	90	335	0	4400	3503	0	7573	959	1601	2082	7484	7732	5263	13	4167	445	9838	17502	325	1997	12256	171	977	27501	3101	0	2747	9238	0	0	2465	0	1232	454	2740	8985	10730	450	4475	0	13174	9384	179
K00033	344	4853	5246	4667	10373	8974	90	335	0	4400	3503	0	7573	959	1601	2082	7484	7732	5263	13	4167	445	9838	17502	325	1997	12256	171	977	27501	3101	0	2747	9238	0	0	2465	0	1232	454	2740	8985	10730	450	4475	0	13174	9384	179
K00033	344	4853	5246	4667	10373	8974	90	335	0	4400	3503	0	7573	959	1601	2082	7484	7732	5263	13	4167	445	9838	17502	325	1997	12256	171	977	27501	3101	0	2747	9238	0	0	2465	0	1232	454	2740	8985	10730	450	4475	0	13174	9384	179
K00033	344	4853	5246	4667	10373	8974	90	335	0	4400	3503	0	7573	959	1601	2082	7484	7732	5263	13	4167	445	9838	17502	325	1997	12256	171	977	27501	3101	0	2747	9238	0	0	2465	0	1232	454	2740	8985	10730	450	4475	0	13174	9384	179
K00033	344	4853	5246	4667	10373	8974	90	335	0	4400	3503	0	7573	959	1601	2082	7484	7732	5263	13	4167	445	9838	17502	325	1997	12256	171	977	27501	3101	0	2747	9238	0	0	2465	0	1232	454	2740	8985	10730	450	4475	0	13174	9384	179
K00033	344	4853	5246	4667	10373	8974	90	335	0	4400	3503	0	7573	959	1601	2082	7484	7732	5263	13	4167	445	9838	17502	325	1997	12256	171	977	27501	3101	0	2747	9238	0	0	2465	0	1232	454	2740	8985	10730	450	4475	0	13174	9384	179
K00033	344	4853	5246	4667	10373	8974	90	335	0	4400	3503	0	7573	959	1601	2082	7484	7732	5263	13	4167	445	9838	17502	325	1997	12256	171	977	27501	3101	0	2747	9238	0	0	2465	0	1232	454	2740	8985	10730	450	4475	0	13174	9384	179
K00865	589	3790	4642	6136	8590	8793	43	1309	0	8447	5287	7	16271	1260	5657	6432	4258	7943	1414	0	4265	165	6548	2977	161	5223	8357	235	91	15391	4348	0	6584	18621	186	0	4811	0	475	274	2785	10270	7396	203	3715	0	6490	4436	0
K00865	589	3790	4642	6136	8590	8793	43	1309	0	8447	5287	7	16271	1260	5657	6432	4258	7943	1414	0	4265	165	6548	2977	161	5223	8357	235	91	15391	4348	0	6584	18621	186	0	4811	0	475	274	2785	10270	7396	203	3715	0	6490	4436	0
K00865	589	3790	4642	6136	8590	8793	43	1309	0	8447	5287	7	16271	1260	5657	6432	4258	7943	1414	0	4265	165	6548	2977	161	5223	8357	235	91	15391	4348	0	6584	18621	186	0	4811	0	475	274	2785	10270	7396	203	3715	0	6490	4436	0
K00865	589	3790	4642	6136	8590	8793	43	1309	0	8447	5287	7	16271	1260	5657	6432	4258	7943	1414	0	4265	165	6548	2977	161	5223	8357	235	91	15391	4348	0	6584	18621	186	0	4811	0	475	274	2785	10270	7396	203	3715	0	6490	4436	0
K00865	589	3790	4642	6136	8590	8793	43	1309	0	8447	5287	7	16271	1260	5657	6432	4258	7943	1414	0	4265	165	6548	2977	161	5223	8357	235	91	15391	4348	0	6584	18621	186	0	4811	0	475	274	2785	10270	7396	203	3715	0	6490	4436	0
K00865	589	3790	4642	6136	8590	8793	43	1309	0	8447	5287	7	16271	1260	5657	6432	4258	7943	1414	0	4265	165	6548	2977	161	5223	8357	235	91	15391	4348	0	6584	18621	186	0	4811	0	475	274	2785	10270	7396	203	3715	0	6490	4436	0
K01191	712	0	0	14399	13581	8378	0	5113	0	6042	8513	0	4992	15	0	9135	446	3698	0	4	9723	868	28832	19073	0	13251	585	0	0	0	607	0	6074	0	0	0	6520	0	7	0	45816	0	0	0	3185	0	9	24440	0
K01647	1040	4153	4255	13440	5946	3290	0	4735	0	6019	3732	0	11709	442	2416	12364	1522	8013	9955	18	11297	315	9233	3476	0	10293	6697	304	83	6100	1697	0	12148	7325	0	0	10450	0	114	0	9353	3528	1653	24	5311	0	8931	12391	0
K01647	1040	4153	4255	13440	5946	3290	0	4735	0	6019	3732	0	11709	442	2416	12364	1522	8013	9955	18	11297	315	9233	3476	0	10293	6697	304	83	6100	1697	0	12148	7325	0	0	10450	0	114	0	9353	3528	1653	24	5311	0	8931	12391	0
K01647	1040	4153	4255	13440	5946	3290	0	4735	0	6019	3732	0	11709	442	2416	12364	1522	8013	9955	18	11297	315	9233	3476	0	10293	6697	304	83	6100	1697	0	12148	7325	0	0	10450	0	114	0	9353	3528	1653	24	5311	0	8931	12391	0
K01647	1040	4153	4255	13440	5946	3290	0	4735	0	6019	3732	0	11709	442	2416	12364	1522	8013	9955	18	11297	315	9233	3476	0	10293	6697	304	83	6100	1697	0	12148	7325	0	0	10450	0	114	0	9353	3528	1653	24	5311	0	8931	12391	0
K01647	1040	4153	4255	13440	5946	3290	0	4735	0	6019	3732	0	11709	442	2416	12364	1522	8013	9955	18	11297	315	9233	3476	0	10293	6697	304	83	6100	1697	0	12148	7325	0	0	10450	0	114	0	9353	3528	1653	24	5311	0	8931	12391	0
K01647	1040	4153	4255	13440	5946	3290	0	4735	0	6019	3732	0	11709	442	2416	12364	1522	8013	9955	18	11297	315	9233	3476	0	10293	6697	304	83	6100	1697	0	12148	7325	0	0	10450	0	114	0	9353	3528	1653	24	5311	0	8931	12391	0
K01647	1040	4153	4255	13440	5946	3290	0	4735	0	6019	3732	0	11709	442	2416	12364	1522	8013	9955	18	11297	315	9233	3476	0	10293	6697	304	83	6100	1697	0	12148	7325	0	0	10450	0	114	0	9353	3528	1653	24	5311	0	8931	12391	0
K01647	1040	4153	4255	13440	5946	3290	0	4735	0	6019	3732	0	11709	442	2416	12364	1522	8013	9955	18	11297	315	9233	3476	0	10293	6697	304	83	6100	1697	0	12148	7325	0	0	10450	0	114	0	9353	3528	1653	24	5311	0	8931	12391	0
K01647	1040	4153	4255	13440	5946	3290	0	4735	0	6019	3732	0	11709	442	2416	12364	1522	8013	9955	18	11297	315	9233	3476	0	10293	6697	304	83	6100	1697	0	12148	7325	0	0	10450	0	114	0	9353	3528	1653	24	5311	0	8931	12391	0
K00925	1127	3622	3938	10929	4730	7056	95	4833	0	4870	3281	0	10935	742	1858	10949	3027	7278	4707	13	6265	201	7559	3170	551	8698	7122	182	1213	9279	3750	0	12170	8437	144	0	10336	0	2717	574	12796	5753	7410	508	4937	0	6621	1498	215
K00925	1127	3622	3938	10929	4730	7056	95	4833	0	4870	3281	0	10935	742	1858	10949	3027	7278	4707	13	6265	201	7559	3170	551	8698	7122	182	1213	9279	3750	0	12170	8437	144	0	10336	0	2717	574	12796	5753	7410	508	4937	0	6621	1498	215
K00925	1127	3622	3938	10929	4730	7056	95	4833	0	4870	3281	0	10935	742	1858	10949	3027	7278	4707	13	6265	201	7559	3170	551	8698	7122	182	1213	9279	3750	0	12170	8437	144	0	10336	0	2717	574	12796	5753	7410	508	4937	0	6621	1498	215
K00925	1127	3622	3938	10929	4730	7056	95	4833	0	4870	3281	0	10935	742	1858	10949	3027	7278	4707	13	6265	201	7559	3170	551	8698	7122	182	1213	9279	3750	0	12170	8437	144	0	10336	0	2717	574	12796	5753	7410	508	4937	0	6621	1498	215
K00925	1127	3622	3938	10929	4730	7056	95	4833	0	4870	3281	0	10935	742	1858	10949	3027	7278	4707	13	6265	201	7559	3170	551	8698	7122	182	1213	9279	3750	0	12170	8437	144	0	10336	0	2717	574	12796	5753	7410	508	4937	0	6621	1498	215
K00925	1127	3622	3938	10929	4730	7056	95	4833	0	4870	3281	0	10935	742	1858	10949	3027	7278	4707	13	6265	201	7559	3170	551	8698	7122	182	1213	9279	3750	0	12170	8437	144	0	10336	0	2717	574	12796	5753	7410	508	4937	0	6621	1498	215
K00925	1127	3622	3938	10929	4730	7056	95	4833	0	4870	3281	0	10935	742	1858	10949	3027	7278	4707	13	6265	201	7559	3170	551	8698	7122	182	1213	9279	3750	0	12170	8437	144	0	10336	0	2717	574	12796	5753	7410	508	4937	0	6621	1498	215
K00925	1127	3622	3938	10929	4730	7056	95	4833	0	4870	3281	0	10935	742	1858	10949	3027	7278	4707	13	6265	201	7559	3170	551	8698	7122	182	1213	9279	3750	0	12170	8437	144	0	10336	0	2717	574	12796	5753	7410	508	4937	0	6621	1498	215
K00600	1169	2590	3269	10355	6498	7220	82	3753	0	5180	3370	22	12699	677	866	10759	5494	5086	5914	23	7535	136	4991	7859	196	8820	6977	134	120	8702	2530	0	10872	8644	157	0	10070	0	1830	320	10759	6106	7725	355	4206	0	10262	8885	0
K00600	1169	2590	3269	10355	6498	7220	82	3753	0	5180	3370	22	12699	677	866	10759	5494	5086	5914	23	7535	136	4991	7859	196	8820	6977	134	120	8702	2530	0	10872	8644	157	0	10070	0	1830	320	10759	6106	7725	355	4206	0	10262	8885	0
K00600	1169	2590	3269	10355	6498	7220	82	3753	0	5180	3370	22	12699	677	866	10759	5494	5086	5914	23	7535	136	4991	7859	196	8820	6977	134	120	8702	2530	0	10872	8644	157	0	10070	0	1830	320	10759	6106	7725	355	4206	0	10262	8885	0
K00600	1169	2590	3269	10355	6498	7220	82	3753	0	5180	3370	22	12699	677	866	10759	5494	5086	5914	23	7535	136	4991	7859	196	8820	6977	134	120	8702	2530	0	10872	8644	157	0	10070	0	1830	320	10759	6106	7725	355	4206	0	10262	8885	0
K00600	1169	2590	3269	10355	6498	7220	82	3753	0	5180	3370	22	12699	677	866	10759	5494	5086	5914	23	7535	136	4991	7859	196	8820	6977	134	120	8702	2530	0	10872	8644	157	0	10070	0	1830	320	10759	6106	7725	355	4206	0	10262	8885	0
K00600	1169	2590	3269	10355	6498	7220	82	3753	0	5180	3370	22	12699	677	866	10759	5494	5086	5914	23	7535	136	4991	7859	196	8820	6977	134	120	8702	2530	0	10872	8644	157	0	10070	0	1830	320	10759	6106	7725	355	4206	0	10262	8885	0
K00600	1169	2590	3269	10355	6498	7220	82	3753	0	5180	3370	22	12699	677	866	10759	5494	5086	5914	23	7535	136	4991	7859	196	8820	6977	134	120	8702	2530	0	10872	8644	157	0	10070	0	1830	320	10759	6106	7725	355	4206	0	10262	8885	0
K00600	1169	2590	3269	10355	6498	7220	82	3753	0	5180	3370	22	12699	677	866	10759	5494	5086	5914	23	7535	136	4991	7859	196	8820	6977	134	120	8702	2530	0	10872	8644	157	0	10070	0	1830	320	10759	6106	7725	355	4206	0	10262	8885	0
K00600	1169	2590	3269	10355	6498	7220	82	3753	0	5180	3370	22	12699	677	866	10759	5494	5086	5914	23	7535	136	4991	7859	196	8820	6977	134	120	8702	2530	0	10872	8644	157	0	10070	0	1830	320	10759	6106	7725	355	4206	0	10262	8885	0
K00600	1169	2590	3269	10355	6498	7220	82	3753	0	5180	3370	22	12699	677	866	10759	5494	5086	5914	23	7535	136	4991	7859	196	8820	6977	134	120	8702	2530	0	10872	8644	157	0	10070	0	1830	320	10759	6106	7725	355	4206	0	10262	8885	0
K00600	1169	2590	3269	10355	6498	7220	82	3753	0	5180	3370	22	12699	677	866	10759	5494	5086	5914	23	7535	136	4991	7859	196	8820	6977	134	120	8702	2530	0	10872	8644	157	0	10070	0	1830	320	10759	6106	7725	355	4206	0	10262	8885	0
K00600	1169	2590	3269	10355	6498	7220	82	3753	0	5180	3370	22	12699	677	866	10759	5494	5086	5914	23	7535	136	4991	7859	196	8820	6977	134	120	8702	2530	0	10872	8644	157	0	10070	0	1830	320	10759	6106	7725	355	4206	0	10262	8885	0
K03524	1055	1917	2350	11752	4670	3542	34	5105	0	3505	2699	10	9454	630	883	13820	4292	7903	4046	14	10845	226	5826	8896	142	10734	8036	199	15	6748	2234	0	17787	5976	4	0	12696	0	1272	0	14088	5498	4671	336	3239	0	7631	5634	0
K03524	1055	1917	2350	11752	4670	3542	34	5105	0	3505	2699	10	9454	630	883	13820	4292	7903	4046	14	10845	226	5826	8896	142	10734	8036	199	15	6748	2234	0	17787	5976	4	0	12696	0	1272	0	14088	5498	4671	336	3239	0	7631	5634	0
K02341	968	3350	3822	11113	7269	4957	39	4895	0	3998	2444	7	9865	614	862	11795	4280	5654	9781	12	9236	309	7238	2612	149	9505	9159	228	476	7631	2023	0	12890	9186	5	0	10259	0	1462	196	11913	5650	6399	302	4435	0	6408	7180	69
K02341	968	3350	3822	11113	7269	4957	39	4895	0	3998	2444	7	9865	614	862	11795	4280	5654	9781	12	9236	309	7238	2612	149	9505	9159	228	476	7631	2023	0	12890	9186	5	0	10259	0	1462	196	11913	5650	6399	302	4435	0	6408	7180	69
K02341	968	3350	3822	11113	7269	4957	39	4895	0	3998	2444	7	9865	614	862	11795	4280	5654	9781	12	9236	309	7238	2612	149	9505	9159	228	476	7631	2023	0	12890	9186	5	0	10259	0	1462	196	11913	5650	6399	302	4435	0	6408	7180	69
K02341	968	3350	3822	11113	7269	4957	39	4895	0	3998	2444	7	9865	614	862	11795	4280	5654	9781	12	9236	309	7238	2612	149	9505	9159	228	476	7631	2023	0	12890	9186	5	0	10259	0	1462	196	11913	5650	6399	302	4435	0	6408	7180	69
K02341	968	3350	3822	11113	7269	4957	39	4895	0	3998	2444	7	9865	614	862	11795	4280	5654	9781	12	9236	309	7238	2612	149	9505	9159	228	476	7631	2023	0	12890	9186	5	0	10259	0	1462	196	11913	5650	6399	302	4435	0	6408	7180	69
K02341	968	3350	3822	11113	7269	4957	39	4895	0	3998	2444	7	9865	614	862	11795	4280	5654	9781	12	9236	309	7238	2612	149	9505	9159	228	476	7631	2023	0	12890	9186	5	0	10259	0	1462	196	11913	5650	6399	302	4435	0	6408	7180	69
K01809	617	6312	6922	7278	9126	7588	63	2768	0	3900	2961	0	10469	730	1168	11803	3581	5691	1341	4	4824	0	2486	2720	120	7509	2406	86	416	10568	3248	0	6962	7916	1189	0	6483	0	1002	215	10670	5243	8049	406	3436	0	14132	13420	89
K01809	617	6312	6922	7278	9126	7588	63	2768	0	3900	2961	0	10469	730	1168	11803	3581	5691	1341	4	4824	0	2486	2720	120	7509	2406	86	416	10568	3248	0	6962	7916	1189	0	6483	0	1002	215	10670	5243	8049	406	3436	0	14132	13420	89
K01809	617	6312	6922	7278	9126	7588	63	2768	0	3900	2961	0	10469	730	1168	11803	3581	5691	1341	4	4824	0	2486	2720	120	7509	2406	86	416	10568	3248	0	6962	7916	1189	0	6483	0	1002	215	10670	5243	8049	406	3436	0	14132	13420	89
K01809	617	6312	6922	7278	9126	7588	63	2768	0	3900	2961	0	10469	730	1168	11803	3581	5691	1341	4	4824	0	2486	2720	120	7509	2406	86	416	10568	3248	0	6962	7916	1189	0	6483	0	1002	215	10670	5243	8049	406	3436	0	14132	13420	89
K02342	789	3581	7882	16034	5906	4947	64	4218	0	3144	2029	4	6516	766	705	11706	3855	4879	2707	6	8989	440	11276	9090	231	9068	13493	284	406	6842	1880	0	12756	5472	423	0	9402	0	912	645	7870	3825	4217	438	5105	0	385	14019	60
K02342	789	3581	7882	16034	5906	4947	64	4218	0	3144	2029	4	6516	766	705	11706	3855	4879	2707	6	8989	440	11276	9090	231	9068	13493	284	406	6842	1880	0	12756	5472	423	0	9402	0	912	645	7870	3825	4217	438	5105	0	385	14019	60
K02342	789	3581	7882	16034	5906	4947	64	4218	0	3144	2029	4	6516	766	705	11706	3855	4879	2707	6	8989	440	11276	9090	231	9068	13493	284	406	6842	1880	0	12756	5472	423	0	9402	0	912	645	7870	3825	4217	438	5105	0	385	14019	60
K02342	789	3581	7882	16034	5906	4947	64	4218	0	3144	2029	4	6516	766	705	11706	3855	4879	2707	6	8989	440	11276	9090	231	9068	13493	284	406	6842	1880	0	12756	5472	423	0	9402	0	912	645	7870	3825	4217	438	5105	0	385	14019	60
K02342	789	3581	7882	16034	5906	4947	64	4218	0	3144	2029	4	6516	766	705	11706	3855	4879	2707	6	8989	440	11276	9090	231	9068	13493	284	406	6842	1880	0	12756	5472	423	0	9402	0	912	645	7870	3825	4217	438	5105	0	385	14019	60
K02342	789	3581	7882	16034	5906	4947	64	4218	0	3144	2029	4	6516	766	705	11706	3855	4879	2707	6	8989	440	11276	9090	231	9068	13493	284	406	6842	1880	0	12756	5472	423	0	9402	0	912	645	7870	3825	4217	438	5105	0	385	14019	60
K00657	1136	1619	1000	5239	6817	3168	0	2519	0	2316	1992	0	7865	725	753	7775	5140	3408	1246	22	7626	406	5957	4443	0	4338	6766	149	55	13702	4671	0	6335	27071	67	0	5450	0	398	110	7297	22983	8398	180	3580	0	20736	2194	0
K00657	1136	1619	1000	5239	6817	3168	0	2519	0	2316	1992	0	7865	725	753	7775	5140	3408	1246	22	7626	406	5957	4443	0	4338	6766	149	55	13702	4671	0	6335	27071	67	0	5450	0	398	110	7297	22983	8398	180	3580	0	20736	2194	0
K10875	1296	19132	16023	16712	15027	18298	0	1956	0	9464	2067	0	4929	67	0	13925	312	1912	100	0	20500	0	320	6071	0	10093	487	43	500	13	89	0	8201	15717	0	0	6905	0	0	0	8210	12930	10242	612	2170	0	0	0	0
K01881	349	3020	4126	6602	7964	7018	47	2492	0	7095	4187	0	7888	827	1598	4299	4445	7040	4149	26	5582	378	4318	2938	158	5674	11966	183	816	13895	3754	0	5192	11792	0	0	3704	0	2327	293	6865	7999	11466	411	4289	0	14404	9892	129
K09815	428	3475	3122	5329	5939	4601	0	1618	0	4172	2425	0	7533	1078	2615	4829	7596	4749	1346	58	1876	0	2846	2486	0	3627	8847	330	523	14374	3660	0	3986	25210	122	0	3577	0	1308	0	4674	19390	14788	247	3912	0	11468	3984	74
K01804	767	10771	11316	14749	5053	5605	0	2548	0	9760	5049	0	14480	420	3345	10206	7451	8817	17206	4	11207	390	9759	15949	0	12027	10005	371	57	1867	938	0	6944	0	147	0	8925	0	529	0	6978	0	0	0	9236	0	0	0	0
K01804	767	10771	11316	14749	5053	5605	0	2548	0	9760	5049	0	14480	420	3345	10206	7451	8817	17206	4	11207	390	9759	15949	0	12027	10005	371	57	1867	938	0	6944	0	147	0	8925	0	529	0	6978	0	0	0	9236	0	0	0	0
K01950	799	5313	5439	16561	6494	2910	0	7760	0	3331	2671	0	13998	169	0	17245	3859	8933	9519	14	11376	282	9195	7703	0	12451	7243	170	112	999	1356	0	13876	0	0	0	15168	0	414	0	21537	0	0	82	6543	0	0	9074	0
K01950	799	5313	5439	16561	6494	2910	0	7760	0	3331	2671	0	13998	169	0	17245	3859	8933	9519	14	11376	282	9195	7703	0	12451	7243	170	112	999	1356	0	13876	0	0	0	15168	0	414	0	21537	0	0	82	6543	0	0	9074	0
K00008	799	2016	2804	8464	11232	9188	0	2435	0	13197	9122	0	37069	1603	1372	6803	6462	7550	1804	0	4992	0	874	1372	0	7057	1255	113	40	6963	6660	0	8485	15969	0	0	8970	0	52	0	8606	4489	222	43	3912	0	5999	5103	118
K00008	799	2016	2804	8464	11232	9188	0	2435	0	13197	9122	0	37069	1603	1372	6803	6462	7550	1804	0	4992	0	874	1372	0	7057	1255	113	40	6963	6660	0	8485	15969	0	0	8970	0	52	0	8606	4489	222	43	3912	0	5999	5103	118
K00008	799	2016	2804	8464	11232	9188	0	2435	0	13197	9122	0	37069	1603	1372	6803	6462	7550	1804	0	4992	0	874	1372	0	7057	1255	113	40	6963	6660	0	8485	15969	0	0	8970	0	52	0	8606	4489	222	43	3912	0	5999	5103	118
K00882	296	0	681	6649	7899	5887	42	2787	0	4500	2896	0	8409	1361	3627	10320	7293	6122	1274	22	4249	0	290	231	151	4984	6250	11	1021	11631	3164	0	9988	12967	1125	0	5849	0	2065	756	5931	11077	13995	240	449	0	6611	7733	154
K01000	1073	3577	3952	11167	6514	2290	29	5183	0	5394	3151	0	10562	526	948	14681	2449	4351	11037	4	7718	164	6898	3243	107	10695	7387	230	426	7843	2071	0	14805	7365	0	0	12453	0	1377	200	13095	4773	6060	321	4463	0	1266	5595	71
K01000	1073	3577	3952	11167	6514	2290	29	5183	0	5394	3151	0	10562	526	948	14681	2449	4351	11037	4	7718	164	6898	3243	107	10695	7387	230	426	7843	2071	0	14805	7365	0	0	12453	0	1377	200	13095	4773	6060	321	4463	0	1266	5595	71
K01000	1073	3577	3952	11167	6514	2290	29	5183	0	5394	3151	0	10562	526	948	14681	2449	4351	11037	4	7718	164	6898	3243	107	10695	7387	230	426	7843	2071	0	14805	7365	0	0	12453	0	1377	200	13095	4773	6060	321	4463	0	1266	5595	71
K00864	949	4157	4819	11002	7277	4808	63	5218	0	5912	3473	0	13759	864	1270	10280	7033	5516	835	11	10033	0	239	153	259	8927	4727	144	763	8962	3611	0	11530	10824	9	0	10604	0	1957	0	11989	6966	6515	404	3390	0	2065	9386	0
K00864	949	4157	4819	11002	7277	4808	63	5218	0	5912	3473	0	13759	864	1270	10280	7033	5516	835	11	10033	0	239	153	259	8927	4727	144	763	8962	3611	0	11530	10824	9	0	10604	0	1957	0	11989	6966	6515	404	3390	0	2065	9386	0
K00864	949	4157	4819	11002	7277	4808	63	5218	0	5912	3473	0	13759	864	1270	10280	7033	5516	835	11	10033	0	239	153	259	8927	4727	144	763	8962	3611	0	11530	10824	9	0	10604	0	1957	0	11989	6966	6515	404	3390	0	2065	9386	0
K00864	949	4157	4819	11002	7277	4808	63	5218	0	5912	3473	0	13759	864	1270	10280	7033	5516	835	11	10033	0	239	153	259	8927	4727	144	763	8962	3611	0	11530	10824	9	0	10604	0	1957	0	11989	6966	6515	404	3390	0	2065	9386	0
K01755	635	3749	4421	12280	4857	5897	0	4221	0	1571	1383	0	8868	180	69	11506	4863	6393	6363	13	9603	255	8881	14851	0	8919	6084	178	72	10087	2023	0	11529	10144	1595	0	7557	0	1228	0	12787	4514	3150	85	5468	0	484	5946	0
K01755	635	3749	4421	12280	4857	5897	0	4221	0	1571	1383	0	8868	180	69	11506	4863	6393	6363	13	9603	255	8881	14851	0	8919	6084	178	72	10087	2023	0	11529	10144	1595	0	7557	0	1228	0	12787	4514	3150	85	5468	0	484	5946	0
K01755	635	3749	4421	12280	4857	5897	0	4221	0	1571	1383	0	8868	180	69	11506	4863	6393	6363	13	9603	255	8881	14851	0	8919	6084	178	72	10087	2023	0	11529	10144	1595	0	7557	0	1228	0	12787	4514	3150	85	5468	0	484	5946	0
K01755	635	3749	4421	12280	4857	5897	0	4221	0	1571	1383	0	8868	180	69	11506	4863	6393	6363	13	9603	255	8881	14851	0	8919	6084	178	72	10087	2023	0	11529	10144	1595	0	7557	0	1228	0	12787	4514	3150	85	5468	0	484	5946	0
K01755	635	3749	4421	12280	4857	5897	0	4221	0	1571	1383	0	8868	180	69	11506	4863	6393	6363	13	9603	255	8881	14851	0	8919	6084	178	72	10087	2023	0	11529	10144	1595	0	7557	0	1228	0	12787	4514	3150	85	5468	0	484	5946	0
K01755	635	3749	4421	12280	4857	5897	0	4221	0	1571	1383	0	8868	180	69	11506	4863	6393	6363	13	9603	255	8881	14851	0	8919	6084	178	72	10087	2023	0	11529	10144	1595	0	7557	0	1228	0	12787	4514	3150	85	5468	0	484	5946	0
K11749	867	4726	4970	8973	6892	6849	38	4212	0	6073	3645	0	12254	1055	1438	11341	8678	5372	936	10	5061	0	2798	2697	120	8050	5289	276	548	9549	2563	0	10017	9180	0	0	7840	0	1443	217	9594	6432	8214	336	5097	0	10714	7058	99
K11749	867	4726	4970	8973	6892	6849	38	4212	0	6073	3645	0	12254	1055	1438	11341	8678	5372	936	10	5061	0	2798	2697	120	8050	5289	276	548	9549	2563	0	10017	9180	0	0	7840	0	1443	217	9594	6432	8214	336	5097	0	10714	7058	99
K00602	159	4288	4770	4235	8146	9153	0	2263	0	7561	4568	0	11607	902	1504	3647	2410	7932	7101	12	4327	175	8499	12650	0	3269	9221	268	69	12354	2840	0	6834	10489	7	0	4335	0	1829	0	4948	6431	8368	186	5349	0	12403	5473	0
K00602	159	4288	4770	4235	8146	9153	0	2263	0	7561	4568	0	11607	902	1504	3647	2410	7932	7101	12	4327	175	8499	12650	0	3269	9221	268	69	12354	2840	0	6834	10489	7	0	4335	0	1829	0	4948	6431	8368	186	5349	0	12403	5473	0
K00602	159	4288	4770	4235	8146	9153	0	2263	0	7561	4568	0	11607	902	1504	3647	2410	7932	7101	12	4327	175	8499	12650	0	3269	9221	268	69	12354	2840	0	6834	10489	7	0	4335	0	1829	0	4948	6431	8368	186	5349	0	12403	5473	0
K00602	159	4288	4770	4235	8146	9153	0	2263	0	7561	4568	0	11607	902	1504	3647	2410	7932	7101	12	4327	175	8499	12650	0	3269	9221	268	69	12354	2840	0	6834	10489	7	0	4335	0	1829	0	4948	6431	8368	186	5349	0	12403	5473	0
K00602	159	4288	4770	4235	8146	9153	0	2263	0	7561	4568	0	11607	902	1504	3647	2410	7932	7101	12	4327	175	8499	12650	0	3269	9221	268	69	12354	2840	0	6834	10489	7	0	4335	0	1829	0	4948	6431	8368	186	5349	0	12403	5473	0
K00602	159	4288	4770	4235	8146	9153	0	2263	0	7561	4568	0	11607	902	1504	3647	2410	7932	7101	12	4327	175	8499	12650	0	3269	9221	268	69	12354	2840	0	6834	10489	7	0	4335	0	1829	0	4948	6431	8368	186	5349	0	12403	5473	0
K02071	578	0	883	5372	5983	4487	33	2796	0	3087	2009	0	7634	1084	952	8484	6273	5405	6300	33	7458	252	6114	1171	95	4292	12984	106	413	13964	2871	0	9380	9318	0	0	6815	0	1997	189	6569	9263	13326	236	299	0	21572	8165	62
K01966	851	7603	12138	12029	10148	11622	0	3153	0	6768	3944	0	10453	377	51	13712	4521	7259	3382	0	9742	339	15083	12948	0	9619	12996	518	196	53	0	0	9427	328	0	0	7749	0	914	0	10043	0	0	113	9443	0	46	14322	0
K01966	851	7603	12138	12029	10148	11622	0	3153	0	6768	3944	0	10453	377	51	13712	4521	7259	3382	0	9742	339	15083	12948	0	9619	12996	518	196	53	0	0	9427	328	0	0	7749	0	914	0	10043	0	0	113	9443	0	46	14322	0
K01966	851	7603	12138	12029	10148	11622	0	3153	0	6768	3944	0	10453	377	51	13712	4521	7259	3382	0	9742	339	15083	12948	0	9619	12996	518	196	53	0	0	9427	328	0	0	7749	0	914	0	10043	0	0	113	9443	0	46	14322	0
K01966	851	7603	12138	12029	10148	11622	0	3153	0	6768	3944	0	10453	377	51	13712	4521	7259	3382	0	9742	339	15083	12948	0	9619	12996	518	196	53	0	0	9427	328	0	0	7749	0	914	0	10043	0	0	113	9443	0	46	14322	0
K01966	851	7603	12138	12029	10148	11622	0	3153	0	6768	3944	0	10453	377	51	13712	4521	7259	3382	0	9742	339	15083	12948	0	9619	12996	518	196	53	0	0	9427	328	0	0	7749	0	914	0	10043	0	0	113	9443	0	46	14322	0
K01966	851	7603	12138	12029	10148	11622	0	3153	0	6768	3944	0	10453	377	51	13712	4521	7259	3382	0	9742	339	15083	12948	0	9619	12996	518	196	53	0	0	9427	328	0	0	7749	0	914	0	10043	0	0	113	9443	0	46	14322	0
K01966	851	7603	12138	12029	10148	11622	0	3153	0	6768	3944	0	10453	377	51	13712	4521	7259	3382	0	9742	339	15083	12948	0	9619	12996	518	196	53	0	0	9427	328	0	0	7749	0	914	0	10043	0	0	113	9443	0	46	14322	0
K01736	1222	2713	3754	9083	6992	5956	0	4902	0	4470	2842	0	9743	557	743	10521	4729	5747	5629	43	8582	157	6523	5884	0	8129	6893	160	52	8574	2111	0	11977	7865	0	0	10172	0	1217	0	12478	5161	5364	135	4522	0	10717	6051	0
K01736	1222	2713	3754	9083	6992	5956	0	4902	0	4470	2842	0	9743	557	743	10521	4729	5747	5629	43	8582	157	6523	5884	0	8129	6893	160	52	8574	2111	0	11977	7865	0	0	10172	0	1217	0	12478	5161	5364	135	4522	0	10717	6051	0
K01736	1222	2713	3754	9083	6992	5956	0	4902	0	4470	2842	0	9743	557	743	10521	4729	5747	5629	43	8582	157	6523	5884	0	8129	6893	160	52	8574	2111	0	11977	7865	0	0	10172	0	1217	0	12478	5161	5364	135	4522	0	10717	6051	0
K01736	1222	2713	3754	9083	6992	5956	0	4902	0	4470	2842	0	9743	557	743	10521	4729	5747	5629	43	8582	157	6523	5884	0	8129	6893	160	52	8574	2111	0	11977	7865	0	0	10172	0	1217	0	12478	5161	5364	135	4522	0	10717	6051	0
K01736	1222	2713	3754	9083	6992	5956	0	4902	0	4470	2842	0	9743	557	743	10521	4729	5747	5629	43	8582	157	6523	5884	0	8129	6893	160	52	8574	2111	0	11977	7865	0	0	10172	0	1217	0	12478	5161	5364	135	4522	0	10717	6051	0
K00016	608	0	450	6685	5397	6848	103	2131	0	343	100	0	3739	816	2091	5991	4807	6791	13139	15	6562	275	7967	15539	457	4880	14981	51	1237	11127	2606	0	7098	8934	1139	0	4599	0	1802	698	5396	8990	13636	565	696	0	418	15377	222
K00016	608	0	450	6685	5397	6848	103	2131	0	343	100	0	3739	816	2091	5991	4807	6791	13139	15	6562	275	7967	15539	457	4880	14981	51	1237	11127	2606	0	7098	8934	1139	0	4599	0	1802	698	5396	8990	13636	565	696	0	418	15377	222
K00016	608	0	450	6685	5397	6848	103	2131	0	343	100	0	3739	816	2091	5991	4807	6791	13139	15	6562	275	7967	15539	457	4880	14981	51	1237	11127	2606	0	7098	8934	1139	0	4599	0	1802	698	5396	8990	13636	565	696	0	418	15377	222
K00016	608	0	450	6685	5397	6848	103	2131	0	343	100	0	3739	816	2091	5991	4807	6791	13139	15	6562	275	7967	15539	457	4880	14981	51	1237	11127	2606	0	7098	8934	1139	0	4599	0	1802	698	5396	8990	13636	565	696	0	418	15377	222
K00016	608	0	450	6685	5397	6848	103	2131	0	343	100	0	3739	816	2091	5991	4807	6791	13139	15	6562	275	7967	15539	457	4880	14981	51	1237	11127	2606	0	7098	8934	1139	0	4599	0	1802	698	5396	8990	13636	565	696	0	418	15377	222
K00016	608	0	450	6685	5397	6848	103	2131	0	343	100	0	3739	816	2091	5991	4807	6791	13139	15	6562	275	7967	15539	457	4880	14981	51	1237	11127	2606	0	7098	8934	1139	0	4599	0	1802	698	5396	8990	13636	565	696	0	418	15377	222
K00016	608	0	450	6685	5397	6848	103	2131	0	343	100	0	3739	816	2091	5991	4807	6791	13139	15	6562	275	7967	15539	457	4880	14981	51	1237	11127	2606	0	7098	8934	1139	0	4599	0	1802	698	5396	8990	13636	565	696	0	418	15377	222
K00016	608	0	450	6685	5397	6848	103	2131	0	343	100	0	3739	816	2091	5991	4807	6791	13139	15	6562	275	7967	15539	457	4880	14981	51	1237	11127	2606	0	7098	8934	1139	0	4599	0	1802	698	5396	8990	13636	565	696	0	418	15377	222
K00016	608	0	450	6685	5397	6848	103	2131	0	343	100	0	3739	816	2091	5991	4807	6791	13139	15	6562	275	7967	15539	457	4880	14981	51	1237	11127	2606	0	7098	8934	1139	0	4599	0	1802	698	5396	8990	13636	565	696	0	418	15377	222
K00075	896	3030	3277	10501	8540	5443	36	4551	0	4758	3082	0	9559	656	873	11062	5354	7621	6718	10	6698	294	1758	2277	124	7965	8783	183	505	7927	2461	0	10345	5628	0	0	8420	0	1522	209	10631	8882	13634	282	3908	0	8982	6530	77
K00075	896	3030	3277	10501	8540	5443	36	4551	0	4758	3082	0	9559	656	873	11062	5354	7621	6718	10	6698	294	1758	2277	124	7965	8783	183	505	7927	2461	0	10345	5628	0	0	8420	0	1522	209	10631	8882	13634	282	3908	0	8982	6530	77
K00075	896	3030	3277	10501	8540	5443	36	4551	0	4758	3082	0	9559	656	873	11062	5354	7621	6718	10	6698	294	1758	2277	124	7965	8783	183	505	7927	2461	0	10345	5628	0	0	8420	0	1522	209	10631	8882	13634	282	3908	0	8982	6530	77
K03800	692	178	1255	2979	6474	1073	0	1197	0	3595	2412	0	8180	1049	1159	1629	7063	4711	5869	0	3382	271	6835	2731	0	1306	11317	9	0	15434	2677	0	3746	28573	0	0	4234	0	650	0	3040	19902	13771	29	240	0	15543	2954	0
K03800	692	178	1255	2979	6474	1073	0	1197	0	3595	2412	0	8180	1049	1159	1629	7063	4711	5869	0	3382	271	6835	2731	0	1306	11317	9	0	15434	2677	0	3746	28573	0	0	4234	0	650	0	3040	19902	13771	29	240	0	15543	2954	0
K01119	452	3502	5003	2418	5712	2519	41	1944	0	2537	1346	0	5051	1243	955	4315	11159	2309	541	3	2599	0	2950	3137	212	3054	16015	274	72	15818	2881	0	6560	25007	434	0	3327	0	465	313	1598	13528	7535	277	5106	0	19460	14944	0
K01119	452	3502	5003	2418	5712	2519	41	1944	0	2537	1346	0	5051	1243	955	4315	11159	2309	541	3	2599	0	2950	3137	212	3054	16015	274	72	15818	2881	0	6560	25007	434	0	3327	0	465	313	1598	13528	7535	277	5106	0	19460	14944	0
K01893	1121	4174	4824	8048	5836	6942	0	5176	0	5456	3738	0	11721	678	639	12584	4987	5074	1051	5	5666	0	3409	3371	102	7967	4106	137	610	8427	2890	0	12366	8626	0	0	9100	0	1244	277	11930	6329	7551	289	5345	0	10805	1702	104
K10866	2324	11261	20993	13438	3222	7549	0	1326	0	10536	6562	0	7242	1243	1103	4010	16224	7308	0	0	2713	156	6419	10474	0	7396	4914	391	355	10995	6708	0	4537	0	0	0	9110	0	1017	0	3454	49	581	53	13840	0	12780	0	0
K10866	2324	11261	20993	13438	3222	7549	0	1326	0	10536	6562	0	7242	1243	1103	4010	16224	7308	0	0	2713	156	6419	10474	0	7396	4914	391	355	10995	6708	0	4537	0	0	0	9110	0	1017	0	3454	49	581	53	13840	0	12780	0	0
K00995	930	1957	2490	8745	10423	7942	27	2850	0	9339	6672	0	15712	1016	3544	10016	6462	8406	5617	24	5021	174	5223	6249	113	5640	8306	137	380	5349	2759	0	9130	5138	0	0	7398	0	1046	223	5667	4032	5636	243	2749	0	6558	10336	59
K00995	930	1957	2490	8745	10423	7942	27	2850	0	9339	6672	0	15712	1016	3544	10016	6462	8406	5617	24	5021	174	5223	6249	113	5640	8306	137	380	5349	2759	0	9130	5138	0	0	7398	0	1046	223	5667	4032	5636	243	2749	0	6558	10336	59
K02073	601	0	735	5455	6933	6472	63	2659	0	5366	3630	0	11276	1240	1362	7473	5873	5073	2263	42	6433	143	3576	7813	225	4116	12110	95	536	12482	3473	0	8367	14799	0	0	5908	0	3315	178	5466	11267	12555	469	308	0	9890	8121	85
K01889	1061	3240	3970	9902	5435	7345	50	4221	0	3852	2647	0	8913	500	919	9561	5354	5939	11139	16	5588	192	5472	8925	150	7309	7096	136	507	8087	2109	0	9775	8246	0	0	8054	0	1416	222	9782	5318	6529	382	4293	0	10497	6089	82
K01754	605	3106	2953	9961	10147	4646	0	3138	0	8951	4943	0	17099	871	1084	11204	2734	6527	16024	5	7670	363	325	4616	0	6805	8702	232	61	6973	3649	0	10264	8564	197	0	8932	0	1733	0	8796	3992	1209	108	2410	0	2965	7830	0
K01754	605	3106	2953	9961	10147	4646	0	3138	0	8951	4943	0	17099	871	1084	11204	2734	6527	16024	5	7670	363	325	4616	0	6805	8702	232	61	6973	3649	0	10264	8564	197	0	8932	0	1733	0	8796	3992	1209	108	2410	0	2965	7830	0
K01754	605	3106	2953	9961	10147	4646	0	3138	0	8951	4943	0	17099	871	1084	11204	2734	6527	16024	5	7670	363	325	4616	0	6805	8702	232	61	6973	3649	0	10264	8564	197	0	8932	0	1733	0	8796	3992	1209	108	2410	0	2965	7830	0
K01754	605	3106	2953	9961	10147	4646	0	3138	0	8951	4943	0	17099	871	1084	11204	2734	6527	16024	5	7670	363	325	4616	0	6805	8702	232	61	6973	3649	0	10264	8564	197	0	8932	0	1733	0	8796	3992	1209	108	2410	0	2965	7830	0
K01754	605	3106	2953	9961	10147	4646	0	3138	0	8951	4943	0	17099	871	1084	11204	2734	6527	16024	5	7670	363	325	4616	0	6805	8702	232	61	6973	3649	0	10264	8564	197	0	8932	0	1733	0	8796	3992	1209	108	2410	0	2965	7830	0
K01754	605	3106	2953	9961	10147	4646	0	3138	0	8951	4943	0	17099	871	1084	11204	2734	6527	16024	5	7670	363	325	4616	0	6805	8702	232	61	6973	3649	0	10264	8564	197	0	8932	0	1733	0	8796	3992	1209	108	2410	0	2965	7830	0
K01754	605	3106	2953	9961	10147	4646	0	3138	0	8951	4943	0	17099	871	1084	11204	2734	6527	16024	5	7670	363	325	4616	0	6805	8702	232	61	6973	3649	0	10264	8564	197	0	8932	0	1733	0	8796	3992	1209	108	2410	0	2965	7830	0
K13788	444	3659	7067	8104	9045	7867	25	1972	0	6731	4411	0	11188	863	1000	5434	3836	7894	10424	15	6396	256	4644	10736	111	6254	8925	137	506	8451	3118	0	6828	9225	0	0	5846	0	1450	224	6106	5700	7167	369	4642	0	10301	1558	85
K13788	444	3659	7067	8104	9045	7867	25	1972	0	6731	4411	0	11188	863	1000	5434	3836	7894	10424	15	6396	256	4644	10736	111	6254	8925	137	506	8451	3118	0	6828	9225	0	0	5846	0	1450	224	6106	5700	7167	369	4642	0	10301	1558	85
K13788	444	3659	7067	8104	9045	7867	25	1972	0	6731	4411	0	11188	863	1000	5434	3836	7894	10424	15	6396	256	4644	10736	111	6254	8925	137	506	8451	3118	0	6828	9225	0	0	5846	0	1450	224	6106	5700	7167	369	4642	0	10301	1558	85
K13788	444	3659	7067	8104	9045	7867	25	1972	0	6731	4411	0	11188	863	1000	5434	3836	7894	10424	15	6396	256	4644	10736	111	6254	8925	137	506	8451	3118	0	6828	9225	0	0	5846	0	1450	224	6106	5700	7167	369	4642	0	10301	1558	85
K13788	444	3659	7067	8104	9045	7867	25	1972	0	6731	4411	0	11188	863	1000	5434	3836	7894	10424	15	6396	256	4644	10736	111	6254	8925	137	506	8451	3118	0	6828	9225	0	0	5846	0	1450	224	6106	5700	7167	369	4642	0	10301	1558	85
K13788	444	3659	7067	8104	9045	7867	25	1972	0	6731	4411	0	11188	863	1000	5434	3836	7894	10424	15	6396	256	4644	10736	111	6254	8925	137	506	8451	3118	0	6828	9225	0	0	5846	0	1450	224	6106	5700	7167	369	4642	0	10301	1558	85
K13788	444	3659	7067	8104	9045	7867	25	1972	0	6731	4411	0	11188	863	1000	5434	3836	7894	10424	15	6396	256	4644	10736	111	6254	8925	137	506	8451	3118	0	6828	9225	0	0	5846	0	1450	224	6106	5700	7167	369	4642	0	10301	1558	85
K13788	444	3659	7067	8104	9045	7867	25	1972	0	6731	4411	0	11188	863	1000	5434	3836	7894	10424	15	6396	256	4644	10736	111	6254	8925	137	506	8451	3118	0	6828	9225	0	0	5846	0	1450	224	6106	5700	7167	369	4642	0	10301	1558	85
K04042	969	0	913	9009	6698	7129	91	3417	0	4454	3023	0	15201	926	1393	9703	4298	6120	2644	4	6432	228	377	7394	265	5820	7694	39	795	12173	3900	0	10973	4388	0	0	8737	0	1975	321	7117	8458	9891	430	753	0	8406	8275	138
K04042	969	0	913	9009	6698	7129	91	3417	0	4454	3023	0	15201	926	1393	9703	4298	6120	2644	4	6432	228	377	7394	265	5820	7694	39	795	12173	3900	0	10973	4388	0	0	8737	0	1975	321	7117	8458	9891	430	753	0	8406	8275	138
K04042	969	0	913	9009	6698	7129	91	3417	0	4454	3023	0	15201	926	1393	9703	4298	6120	2644	4	6432	228	377	7394	265	5820	7694	39	795	12173	3900	0	10973	4388	0	0	8737	0	1975	321	7117	8458	9891	430	753	0	8406	8275	138
K02037	811	3227	3624	8197	7270	6670	67	3461	0	5234	3012	8	11644	820	3759	10954	4682	6325	11790	34	6415	211	6182	9927	281	6414	8600	296	508	6906	1958	13	11102	6286	136	0	7996	0	1186	200	7308	6270	8219	255	3680	0	7457	6171	87
K11690	854	0	143	10863	3624	5174	0	4343	0	6939	4743	0	44629	1302	312	7184	3473	3108	473	29	5858	0	201	352	0	8543	2277	0	0	8037	3345	0	18032	434	0	0	13448	0	378	0	12716	2626	6197	271	632	0	16177	2012	0
K10439	1002	2375	2569	10383	6143	4969	0	2458	0	6123	3837	0	32740	896	1041	12708	5709	6385	9181	7	6070	309	6359	8363	0	12994	4293	59	33	1000	3420	0	10934	8453	233	0	7387	0	806	0	6699	3487	68	159	2614	0	5	4497	0
K10439	1002	2375	2569	10383	6143	4969	0	2458	0	6123	3837	0	32740	896	1041	12708	5709	6385	9181	7	6070	309	6359	8363	0	12994	4293	59	33	1000	3420	0	10934	8453	233	0	7387	0	806	0	6699	3487	68	159	2614	0	5	4497	0
K01953	1251	4640	4301	16860	4422	3544	76	6718	0	8465	4695	0	16768	556	0	17598	1534	4394	318	4	17649	0	2563	2574	368	12300	4060	1166	1140	2213	1816	0	19478	0	405	0	12781	0	1577	494	16860	0	0	438	5099	0	970	29	186
K01953	1251	4640	4301	16860	4422	3544	76	6718	0	8465	4695	0	16768	556	0	17598	1534	4394	318	4	17649	0	2563	2574	368	12300	4060	1166	1140	2213	1816	0	19478	0	405	0	12781	0	1577	494	16860	0	0	438	5099	0	970	29	186
K01953	1251	4640	4301	16860	4422	3544	76	6718	0	8465	4695	0	16768	556	0	17598	1534	4394	318	4	17649	0	2563	2574	368	12300	4060	1166	1140	2213	1816	0	19478	0	405	0	12781	0	1577	494	16860	0	0	438	5099	0	970	29	186
K05515	1723	5626	5550	15186	6227	7583	0	7406	0	7075	4740	0	16291	364	0	18792	1509	4217	362	0	7699	0	3385	3328	0	13705	1979	306	92	2088	2487	0	20712	0	315	0	14829	0	2278	0	16541	0	755	245	6236	0	1655	691	0
K05515	1723	5626	5550	15186	6227	7583	0	7406	0	7075	4740	0	16291	364	0	18792	1509	4217	362	0	7699	0	3385	3328	0	13705	1979	306	92	2088	2487	0	20712	0	315	0	14829	0	2278	0	16541	0	755	245	6236	0	1655	691	0
K00791	1023	10659	7179	8946	8174	2721	35	3886	0	5535	3584	0	10742	601	792	8474	6645	6625	3215	18	6448	141	6944	9417	116	7577	6954	123	569	6861	1889	0	8000	6751	4	0	8548	0	885	272	9001	4405	5045	389	6277	0	8722	5178	73
K00791	1023	10659	7179	8946	8174	2721	35	3886	0	5535	3584	0	10742	601	792	8474	6645	6625	3215	18	6448	141	6944	9417	116	7577	6954	123	569	6861	1889	0	8000	6751	4	0	8548	0	885	272	9001	4405	5045	389	6277	0	8722	5178	73
K00791	1023	10659	7179	8946	8174	2721	35	3886	0	5535	3584	0	10742	601	792	8474	6645	6625	3215	18	6448	141	6944	9417	116	7577	6954	123	569	6861	1889	0	8000	6751	4	0	8548	0	885	272	9001	4405	5045	389	6277	0	8722	5178	73
K01933	979	3460	3831	9662	6710	7544	0	3353	0	5056	2995	0	10337	527	3665	10007	3582	5686	4196	10	6476	200	6691	10240	0	7103	7569	185	84	7875	2069	0	9100	7776	5	0	6842	0	1435	0	9963	4527	6561	76	4839	0	8525	5972	0
K01933	979	3460	3831	9662	6710	7544	0	3353	0	5056	2995	0	10337	527	3665	10007	3582	5686	4196	10	6476	200	6691	10240	0	7103	7569	185	84	7875	2069	0	9100	7776	5	0	6842	0	1435	0	9963	4527	6561	76	4839	0	8525	5972	0
K01933	979	3460	3831	9662	6710	7544	0	3353	0	5056	2995	0	10337	527	3665	10007	3582	5686	4196	10	6476	200	6691	10240	0	7103	7569	185	84	7875	2069	0	9100	7776	5	0	6842	0	1435	0	9963	4527	6561	76	4839	0	8525	5972	0
K01933	979	3460	3831	9662	6710	7544	0	3353	0	5056	2995	0	10337	527	3665	10007	3582	5686	4196	10	6476	200	6691	10240	0	7103	7569	185	84	7875	2069	0	9100	7776	5	0	6842	0	1435	0	9963	4527	6561	76	4839	0	8525	5972	0
K00057	765	2633	3019	10288	7472	3774	34	4067	0	4686	2861	0	11313	613	1159	11106	5014	6495	4594	35	6890	282	4190	8097	117	7917	8105	109	468	8110	2295	0	8170	6828	128	0	7974	0	1446	192	8098	4766	6615	335	3628	0	1444	12932	104
K00057	765	2633	3019	10288	7472	3774	34	4067	0	4686	2861	0	11313	613	1159	11106	5014	6495	4594	35	6890	282	4190	8097	117	7917	8105	109	468	8110	2295	0	8170	6828	128	0	7974	0	1446	192	8098	4766	6615	335	3628	0	1444	12932	104
K00762	488	2126	2450	12940	6390	3126	26	4086	0	4317	2238	0	9350	460	698	12032	3194	6455	10719	15	9084	228	6779	13093	77	8255	9121	170	357	5256	1596	0	12194	4864	0	0	7389	0	1320	155	11505	3299	4219	221	3278	0	5908	4352	67
K00762	488	2126	2450	12940	6390	3126	26	4086	0	4317	2238	0	9350	460	698	12032	3194	6455	10719	15	9084	228	6779	13093	77	8255	9121	170	357	5256	1596	0	12194	4864	0	0	7389	0	1320	155	11505	3299	4219	221	3278	0	5908	4352	67
K00027	663	6530	4167	9330	11235	11192	0	3626	0	9238	5821	7	16176	1071	379	11414	9159	3595	408	0	4744	0	4396	4234	0	7773	7731	362	135	7037	2121	0	10543	7921	0	0	8087	0	1314	0	9839	8693	9668	137	8418	0	1262	2580	0
K00027	663	6530	4167	9330	11235	11192	0	3626	0	9238	5821	7	16176	1071	379	11414	9159	3595	408	0	4744	0	4396	4234	0	7773	7731	362	135	7037	2121	0	10543	7921	0	0	8087	0	1314	0	9839	8693	9668	137	8418	0	1262	2580	0
K00027	663	6530	4167	9330	11235	11192	0	3626	0	9238	5821	7	16176	1071	379	11414	9159	3595	408	0	4744	0	4396	4234	0	7773	7731	362	135	7037	2121	0	10543	7921	0	0	8087	0	1314	0	9839	8693	9668	137	8418	0	1262	2580	0
K00147	738	4391	4147	10348	6368	6950	0	4705	0	5388	3497	0	11217	751	982	12058	4637	6080	7438	0	9809	239	7578	8647	0	8193	8780	308	71	4257	2116	0	11060	26	32	0	11124	0	1241	0	9604	2799	8451	34	5558	0	1052	7475	0
K00147	738	4391	4147	10348	6368	6950	0	4705	0	5388	3497	0	11217	751	982	12058	4637	6080	7438	0	9809	239	7578	8647	0	8193	8780	308	71	4257	2116	0	11060	26	32	0	11124	0	1241	0	9604	2799	8451	34	5558	0	1052	7475	0
K00147	738	4391	4147	10348	6368	6950	0	4705	0	5388	3497	0	11217	751	982	12058	4637	6080	7438	0	9809	239	7578	8647	0	8193	8780	308	71	4257	2116	0	11060	26	32	0	11124	0	1241	0	9604	2799	8451	34	5558	0	1052	7475	0
K00147	738	4391	4147	10348	6368	6950	0	4705	0	5388	3497	0	11217	751	982	12058	4637	6080	7438	0	9809	239	7578	8647	0	8193	8780	308	71	4257	2116	0	11060	26	32	0	11124	0	1241	0	9604	2799	8451	34	5558	0	1052	7475	0
K00147	738	4391	4147	10348	6368	6950	0	4705	0	5388	3497	0	11217	751	982	12058	4637	6080	7438	0	9809	239	7578	8647	0	8193	8780	308	71	4257	2116	0	11060	26	32	0	11124	0	1241	0	9604	2799	8451	34	5558	0	1052	7475	0
K00147	738	4391	4147	10348	6368	6950	0	4705	0	5388	3497	0	11217	751	982	12058	4637	6080	7438	0	9809	239	7578	8647	0	8193	8780	308	71	4257	2116	0	11060	26	32	0	11124	0	1241	0	9604	2799	8451	34	5558	0	1052	7475	0
K01791	462	8798	10652	5110	3935	5729	51	1908	0	5601	5958	0	9974	694	170	5454	6978	6289	961	5	4395	0	9127	10056	192	3524	3588	217	544	6222	2352	0	4424	26937	0	0	3367	0	1125	289	5042	13783	4758	348	5213	0	8118	1096	68
K01791	462	8798	10652	5110	3935	5729	51	1908	0	5601	5958	0	9974	694	170	5454	6978	6289	961	5	4395	0	9127	10056	192	3524	3588	217	544	6222	2352	0	4424	26937	0	0	3367	0	1125	289	5042	13783	4758	348	5213	0	8118	1096	68
K01791	462	8798	10652	5110	3935	5729	51	1908	0	5601	5958	0	9974	694	170	5454	6978	6289	961	5	4395	0	9127	10056	192	3524	3588	217	544	6222	2352	0	4424	26937	0	0	3367	0	1125	289	5042	13783	4758	348	5213	0	8118	1096	68
K03575	814	2751	3408	8259	6055	4475	0	4337	0	4678	2990	0	10548	662	1068	11406	5894	6178	5267	0	7309	218	6386	2133	165	7351	8061	171	39	8207	1981	0	13643	7908	9	0	9860	0	1064	0	9789	5938	7865	104	3706	0	9514	5392	0
K03551	906	3695	3865	9696	4299	8712	54	4490	0	4608	2735	0	9072	585	1340	10124	2873	4180	6631	0	6942	98	6395	4276	155	7935	7317	370	512	7602	2189	0	11685	6275	100	0	9990	0	1440	224	10440	5497	7739	299	5030	0	8126	6139	71
K01207	745	7177	7085	9146	5711	12631	0	2462	0	5191	4091	0	11761	712	1630	10387	2558	3594	3401	16	6361	245	10079	16136	0	9415	9227	382	197	2392	2703	0	12023	0	65	0	8374	0	2161	880	6739	2104	4895	7	9398	0	817	15421	0
K01207	745	7177	7085	9146	5711	12631	0	2462	0	5191	4091	0	11761	712	1630	10387	2558	3594	3401	16	6361	245	10079	16136	0	9415	9227	382	197	2392	2703	0	12023	0	65	0	8374	0	2161	880	6739	2104	4895	7	9398	0	817	15421	0
K01207	745	7177	7085	9146	5711	12631	0	2462	0	5191	4091	0	11761	712	1630	10387	2558	3594	3401	16	6361	245	10079	16136	0	9415	9227	382	197	2392	2703	0	12023	0	65	0	8374	0	2161	880	6739	2104	4895	7	9398	0	817	15421	0
K01207	745	7177	7085	9146	5711	12631	0	2462	0	5191	4091	0	11761	712	1630	10387	2558	3594	3401	16	6361	245	10079	16136	0	9415	9227	382	197	2392	2703	0	12023	0	65	0	8374	0	2161	880	6739	2104	4895	7	9398	0	817	15421	0
K01182	582	0	522	12851	9361	8868	77	1908	0	102	172	0	3776	571	1819	8926	5214	4320	1240	0	10185	1085	11015	14685	333	9060	20402	4929	1033	11083	1142	0	3332	1019	12	0	5090	0	935	680	3418	7255	5822	333	643	0	12112	2571	174
K01182	582	0	522	12851	9361	8868	77	1908	0	102	172	0	3776	571	1819	8926	5214	4320	1240	0	10185	1085	11015	14685	333	9060	20402	4929	1033	11083	1142	0	3332	1019	12	0	5090	0	935	680	3418	7255	5822	333	643	0	12112	2571	174
K01182	582	0	522	12851	9361	8868	77	1908	0	102	172	0	3776	571	1819	8926	5214	4320	1240	0	10185	1085	11015	14685	333	9060	20402	4929	1033	11083	1142	0	3332	1019	12	0	5090	0	935	680	3418	7255	5822	333	643	0	12112	2571	174
K02769	191	0	35	7713	5371	5018	112	3432	0	4310	2620	0	10661	1293	1891	8599	6413	4269	672	0	8146	0	244	165	363	7017	7966	42	833	14848	3482	0	10913	1052	3112	0	4507	0	2726	1030	6562	6611	18006	542	745	0	19	11637	119
K02769	191	0	35	7713	5371	5018	112	3432	0	4310	2620	0	10661	1293	1891	8599	6413	4269	672	0	8146	0	244	165	363	7017	7966	42	833	14848	3482	0	10913	1052	3112	0	4507	0	2726	1030	6562	6611	18006	542	745	0	19	11637	119
K02769	191	0	35	7713	5371	5018	112	3432	0	4310	2620	0	10661	1293	1891	8599	6413	4269	672	0	8146	0	244	165	363	7017	7966	42	833	14848	3482	0	10913	1052	3112	0	4507	0	2726	1030	6562	6611	18006	542	745	0	19	11637	119
K02769	191	0	35	7713	5371	5018	112	3432	0	4310	2620	0	10661	1293	1891	8599	6413	4269	672	0	8146	0	244	165	363	7017	7966	42	833	14848	3482	0	10913	1052	3112	0	4507	0	2726	1030	6562	6611	18006	542	745	0	19	11637	119
K07345	0	0	0	0	21256	25396	0	75	0	32543	27269	0	38683	3141	4983	0	8617	12329	2364	17	705	0	0	490	0	62	0	8	14	0	7386	0	552	0	0	0	865	0	3	0	35	8	0	0	253	0	0	0	0
K01854	653	4696	5278	13216	5106	1874	0	2111	0	1297	1263	0	8269	131	437	12809	3658	8172	8076	28	10320	713	14543	26774	0	10479	14547	263	55	3103	982	0	8427	284	3	0	8271	0	521	218	8120	1943	6254	9	4979	0	1053	382	0
K01854	653	4696	5278	13216	5106	1874	0	2111	0	1297	1263	0	8269	131	437	12809	3658	8172	8076	28	10320	713	14543	26774	0	10479	14547	263	55	3103	982	0	8427	284	3	0	8271	0	521	218	8120	1943	6254	9	4979	0	1053	382	0
K01610	826	6704	5038	9311	3783	5031	64	4418	0	8173	5010	0	12766	586	40	8300	7501	5952	601	5	5804	0	1315	1765	288	8421	2961	286	183	8684	2745	0	12222	10576	0	0	7521	0	1654	475	12162	4836	1000	430	6915	0	7363	857	0
K01610	826	6704	5038	9311	3783	5031	64	4418	0	8173	5010	0	12766	586	40	8300	7501	5952	601	5	5804	0	1315	1765	288	8421	2961	286	183	8684	2745	0	12222	10576	0	0	7521	0	1654	475	12162	4836	1000	430	6915	0	7363	857	0
K01610	826	6704	5038	9311	3783	5031	64	4418	0	8173	5010	0	12766	586	40	8300	7501	5952	601	5	5804	0	1315	1765	288	8421	2961	286	183	8684	2745	0	12222	10576	0	0	7521	0	1654	475	12162	4836	1000	430	6915	0	7363	857	0
K01610	826	6704	5038	9311	3783	5031	64	4418	0	8173	5010	0	12766	586	40	8300	7501	5952	601	5	5804	0	1315	1765	288	8421	2961	286	183	8684	2745	0	12222	10576	0	0	7521	0	1654	475	12162	4836	1000	430	6915	0	7363	857	0
K01610	826	6704	5038	9311	3783	5031	64	4418	0	8173	5010	0	12766	586	40	8300	7501	5952	601	5	5804	0	1315	1765	288	8421	2961	286	183	8684	2745	0	12222	10576	0	0	7521	0	1654	475	12162	4836	1000	430	6915	0	7363	857	0
K01610	826	6704	5038	9311	3783	5031	64	4418	0	8173	5010	0	12766	586	40	8300	7501	5952	601	5	5804	0	1315	1765	288	8421	2961	286	183	8684	2745	0	12222	10576	0	0	7521	0	1654	475	12162	4836	1000	430	6915	0	7363	857	0
K01610	826	6704	5038	9311	3783	5031	64	4418	0	8173	5010	0	12766	586	40	8300	7501	5952	601	5	5804	0	1315	1765	288	8421	2961	286	183	8684	2745	0	12222	10576	0	0	7521	0	1654	475	12162	4836	1000	430	6915	0	7363	857	0
K01610	826	6704	5038	9311	3783	5031	64	4418	0	8173	5010	0	12766	586	40	8300	7501	5952	601	5	5804	0	1315	1765	288	8421	2961	286	183	8684	2745	0	12222	10576	0	0	7521	0	1654	475	12162	4836	1000	430	6915	0	7363	857	0
K01610	826	6704	5038	9311	3783	5031	64	4418	0	8173	5010	0	12766	586	40	8300	7501	5952	601	5	5804	0	1315	1765	288	8421	2961	286	183	8684	2745	0	12222	10576	0	0	7521	0	1654	475	12162	4836	1000	430	6915	0	7363	857	0
K00036	136	3568	4879	2935	7563	7288	56	160	0	5862	3648	0	7057	715	1365	1949	5302	7343	10852	7	3940	396	9041	12041	247	1606	8986	103	695	16286	4241	0	1157	10279	14	0	1622	0	847	295	1982	7384	6682	305	4305	0	14088	5753	94
K00036	136	3568	4879	2935	7563	7288	56	160	0	5862	3648	0	7057	715	1365	1949	5302	7343	10852	7	3940	396	9041	12041	247	1606	8986	103	695	16286	4241	0	1157	10279	14	0	1622	0	847	295	1982	7384	6682	305	4305	0	14088	5753	94
K00036	136	3568	4879	2935	7563	7288	56	160	0	5862	3648	0	7057	715	1365	1949	5302	7343	10852	7	3940	396	9041	12041	247	1606	8986	103	695	16286	4241	0	1157	10279	14	0	1622	0	847	295	1982	7384	6682	305	4305	0	14088	5753	94
K00036	136	3568	4879	2935	7563	7288	56	160	0	5862	3648	0	7057	715	1365	1949	5302	7343	10852	7	3940	396	9041	12041	247	1606	8986	103	695	16286	4241	0	1157	10279	14	0	1622	0	847	295	1982	7384	6682	305	4305	0	14088	5753	94
K00036	136	3568	4879	2935	7563	7288	56	160	0	5862	3648	0	7057	715	1365	1949	5302	7343	10852	7	3940	396	9041	12041	247	1606	8986	103	695	16286	4241	0	1157	10279	14	0	1622	0	847	295	1982	7384	6682	305	4305	0	14088	5753	94
K00036	136	3568	4879	2935	7563	7288	56	160	0	5862	3648	0	7057	715	1365	1949	5302	7343	10852	7	3940	396	9041	12041	247	1606	8986	103	695	16286	4241	0	1157	10279	14	0	1622	0	847	295	1982	7384	6682	305	4305	0	14088	5753	94
K00036	136	3568	4879	2935	7563	7288	56	160	0	5862	3648	0	7057	715	1365	1949	5302	7343	10852	7	3940	396	9041	12041	247	1606	8986	103	695	16286	4241	0	1157	10279	14	0	1622	0	847	295	1982	7384	6682	305	4305	0	14088	5753	94
K00036	136	3568	4879	2935	7563	7288	56	160	0	5862	3648	0	7057	715	1365	1949	5302	7343	10852	7	3940	396	9041	12041	247	1606	8986	103	695	16286	4241	0	1157	10279	14	0	1622	0	847	295	1982	7384	6682	305	4305	0	14088	5753	94
K04114	1038	0	0	22388	108	3555	0	7840	0	2139	1926	0	12786	239	157	25403	1995	7197	2527	0	13360	0	6186	1669	0	15589	9420	182	120	1891	1555	0	16385	0	337	0	9963	0	1125	0	11046	0	0	161	1298	0	0	19449	0
K04114	1038	0	0	22388	108	3555	0	7840	0	2139	1926	0	12786	239	157	25403	1995	7197	2527	0	13360	0	6186	1669	0	15589	9420	182	120	1891	1555	0	16385	0	337	0	9963	0	1125	0	11046	0	0	161	1298	0	0	19449	0
K04114	1038	0	0	22388	108	3555	0	7840	0	2139	1926	0	12786	239	157	25403	1995	7197	2527	0	13360	0	6186	1669	0	15589	9420	182	120	1891	1555	0	16385	0	337	0	9963	0	1125	0	11046	0	0	161	1298	0	0	19449	0
K04114	1038	0	0	22388	108	3555	0	7840	0	2139	1926	0	12786	239	157	25403	1995	7197	2527	0	13360	0	6186	1669	0	15589	9420	182	120	1891	1555	0	16385	0	337	0	9963	0	1125	0	11046	0	0	161	1298	0	0	19449	0
K06153	906	234	2979	10100	5614	4590	0	4386	0	4163	2664	0	10348	921	1140	11363	2503	5964	4037	5	5749	118	5113	9115	0	7817	9730	289	427	8608	2232	0	11637	8821	157	0	8795	0	375	205	9914	5301	5186	88	3684	0	8605	5514	93
K02115	552	2739	1983	12361	4199	1901	25	3004	0	3203	2624	10	9305	641	827	11204	4133	5428	14623	48	5410	201	5134	10291	118	8618	6725	109	404	7220	2135	0	9963	7139	136	0	6039	0	1132	166	9150	4534	6171	320	3823	0	8021	5203	90
K02115	552	2739	1983	12361	4199	1901	25	3004	0	3203	2624	10	9305	641	827	11204	4133	5428	14623	48	5410	201	5134	10291	118	8618	6725	109	404	7220	2135	0	9963	7139	136	0	6039	0	1132	166	9150	4534	6171	320	3823	0	8021	5203	90
K02115	552	2739	1983	12361	4199	1901	25	3004	0	3203	2624	10	9305	641	827	11204	4133	5428	14623	48	5410	201	5134	10291	118	8618	6725	109	404	7220	2135	0	9963	7139	136	0	6039	0	1132	166	9150	4534	6171	320	3823	0	8021	5203	90
K00817	545	2305	2711	9335	4683	9356	0	3403	0	4042	2704	0	9475	434	108	12275	2823	5612	10104	3	8251	183	6127	2611	0	7544	4841	114	32	6412	2300	0	9194	9802	0	0	7620	0	1218	0	7351	4062	2325	98	3921	0	8383	10687	0
K00817	545	2305	2711	9335	4683	9356	0	3403	0	4042	2704	0	9475	434	108	12275	2823	5612	10104	3	8251	183	6127	2611	0	7544	4841	114	32	6412	2300	0	9194	9802	0	0	7620	0	1218	0	7351	4062	2325	98	3921	0	8383	10687	0
K00817	545	2305	2711	9335	4683	9356	0	3403	0	4042	2704	0	9475	434	108	12275	2823	5612	10104	3	8251	183	6127	2611	0	7544	4841	114	32	6412	2300	0	9194	9802	0	0	7620	0	1218	0	7351	4062	2325	98	3921	0	8383	10687	0
K00817	545	2305	2711	9335	4683	9356	0	3403	0	4042	2704	0	9475	434	108	12275	2823	5612	10104	3	8251	183	6127	2611	0	7544	4841	114	32	6412	2300	0	9194	9802	0	0	7620	0	1218	0	7351	4062	2325	98	3921	0	8383	10687	0
K00817	545	2305	2711	9335	4683	9356	0	3403	0	4042	2704	0	9475	434	108	12275	2823	5612	10104	3	8251	183	6127	2611	0	7544	4841	114	32	6412	2300	0	9194	9802	0	0	7620	0	1218	0	7351	4062	2325	98	3921	0	8383	10687	0
K00817	545	2305	2711	9335	4683	9356	0	3403	0	4042	2704	0	9475	434	108	12275	2823	5612	10104	3	8251	183	6127	2611	0	7544	4841	114	32	6412	2300	0	9194	9802	0	0	7620	0	1218	0	7351	4062	2325	98	3921	0	8383	10687	0
K00817	545	2305	2711	9335	4683	9356	0	3403	0	4042	2704	0	9475	434	108	12275	2823	5612	10104	3	8251	183	6127	2611	0	7544	4841	114	32	6412	2300	0	9194	9802	0	0	7620	0	1218	0	7351	4062	2325	98	3921	0	8383	10687	0
K00817	545	2305	2711	9335	4683	9356	0	3403	0	4042	2704	0	9475	434	108	12275	2823	5612	10104	3	8251	183	6127	2611	0	7544	4841	114	32	6412	2300	0	9194	9802	0	0	7620	0	1218	0	7351	4062	2325	98	3921	0	8383	10687	0
K00817	545	2305	2711	9335	4683	9356	0	3403	0	4042	2704	0	9475	434	108	12275	2823	5612	10104	3	8251	183	6127	2611	0	7544	4841	114	32	6412	2300	0	9194	9802	0	0	7620	0	1218	0	7351	4062	2325	98	3921	0	8383	10687	0
K00817	545	2305	2711	9335	4683	9356	0	3403	0	4042	2704	0	9475	434	108	12275	2823	5612	10104	3	8251	183	6127	2611	0	7544	4841	114	32	6412	2300	0	9194	9802	0	0	7620	0	1218	0	7351	4062	2325	98	3921	0	8383	10687	0
K02844	300	8962	10340	14001	9869	7506	0	4095	0	7668	8038	0	19173	764	38	13385	6340	7368	271	36	9288	0	5746	8378	0	8977	7541	183	522	735	1535	0	12582	0	135	0	7578	0	600	0	15886	0	1274	265	6384	16	0	0	98
K02844	300	8962	10340	14001	9869	7506	0	4095	0	7668	8038	0	19173	764	38	13385	6340	7368	271	36	9288	0	5746	8378	0	8977	7541	183	522	735	1535	0	12582	0	135	0	7578	0	600	0	15886	0	1274	265	6384	16	0	0	98
K01880	1103	4798	5285	12058	5402	2277	0	5522	0	2179	1365	0	7994	148	46	12389	5548	3836	5109	0	8128	240	4401	15692	0	9657	6855	130	100	3941	1571	0	10434	9169	1924	0	9077	0	71	0	12943	4267	138	82	6166	0	10550	6540	0
K00067	461	5687	7197	8855	8528	5052	0	4174	0	3265	3625	0	9742	600	786	14416	5254	6851	302	17	9188	646	16221	11592	0	9359	9078	5775	67	2978	992	0	9205	294	0	0	8339	0	510	179	10486	1443	4869	151	4341	0	5	6337	0
K00067	461	5687	7197	8855	8528	5052	0	4174	0	3265	3625	0	9742	600	786	14416	5254	6851	302	17	9188	646	16221	11592	0	9359	9078	5775	67	2978	992	0	9205	294	0	0	8339	0	510	179	10486	1443	4869	151	4341	0	5	6337	0
K00067	461	5687	7197	8855	8528	5052	0	4174	0	3265	3625	0	9742	600	786	14416	5254	6851	302	17	9188	646	16221	11592	0	9359	9078	5775	67	2978	992	0	9205	294	0	0	8339	0	510	179	10486	1443	4869	151	4341	0	5	6337	0
K00067	461	5687	7197	8855	8528	5052	0	4174	0	3265	3625	0	9742	600	786	14416	5254	6851	302	17	9188	646	16221	11592	0	9359	9078	5775	67	2978	992	0	9205	294	0	0	8339	0	510	179	10486	1443	4869	151	4341	0	5	6337	0
K12257	266	8985	1346	12689	6099	4016	0	4420	0	3982	2853	0	12446	113	30	10505	2419	1783	638	10	6555	0	3172	6765	0	12261	3153	319	63	10899	1583	0	9291	13715	142	0	7603	0	671	0	11948	6693	204	147	10279	0	15421	248	0
K12257	266	8985	1346	12689	6099	4016	0	4420	0	3982	2853	0	12446	113	30	10505	2419	1783	638	10	6555	0	3172	6765	0	12261	3153	319	63	10899	1583	0	9291	13715	142	0	7603	0	671	0	11948	6693	204	147	10279	0	15421	248	0
K12257	266	8985	1346	12689	6099	4016	0	4420	0	3982	2853	0	12446	113	30	10505	2419	1783	638	10	6555	0	3172	6765	0	12261	3153	319	63	10899	1583	0	9291	13715	142	0	7603	0	671	0	11948	6693	204	147	10279	0	15421	248	0
K01442	819	4743	5813	12426	9074	3456	39	4283	0	2297	1469	0	7142	655	401	14249	7361	7354	4246	6	9165	185	5074	8391	114	8436	8471	312	188	6752	655	0	9530	8789	0	0	7578	0	701	518	11536	3551	132	177	5896	0	9447	1998	0
K01442	819	4743	5813	12426	9074	3456	39	4283	0	2297	1469	0	7142	655	401	14249	7361	7354	4246	6	9165	185	5074	8391	114	8436	8471	312	188	6752	655	0	9530	8789	0	0	7578	0	701	518	11536	3551	132	177	5896	0	9447	1998	0
K01442	819	4743	5813	12426	9074	3456	39	4283	0	2297	1469	0	7142	655	401	14249	7361	7354	4246	6	9165	185	5074	8391	114	8436	8471	312	188	6752	655	0	9530	8789	0	0	7578	0	701	518	11536	3551	132	177	5896	0	9447	1998	0
K04079	1255	3641	1109	12826	7394	5454	0	6688	0	6395	4853	0	21720	1073	2496	14760	4237	5683	334	0	8420	0	5757	7745	0	13249	4359	256	658	806	2112	0	16280	0	0	0	9432	0	786	0	15642	0	0	238	4620	0	0	0	0
K04079	1255	3641	1109	12826	7394	5454	0	6688	0	6395	4853	0	21720	1073	2496	14760	4237	5683	334	0	8420	0	5757	7745	0	13249	4359	256	658	806	2112	0	16280	0	0	0	9432	0	786	0	15642	0	0	238	4620	0	0	0	0
K04079	1255	3641	1109	12826	7394	5454	0	6688	0	6395	4853	0	21720	1073	2496	14760	4237	5683	334	0	8420	0	5757	7745	0	13249	4359	256	658	806	2112	0	16280	0	0	0	9432	0	786	0	15642	0	0	238	4620	0	0	0	0
K04079	1255	3641	1109	12826	7394	5454	0	6688	0	6395	4853	0	21720	1073	2496	14760	4237	5683	334	0	8420	0	5757	7745	0	13249	4359	256	658	806	2112	0	16280	0	0	0	9432	0	786	0	15642	0	0	238	4620	0	0	0	0
K04079	1255	3641	1109	12826	7394	5454	0	6688	0	6395	4853	0	21720	1073	2496	14760	4237	5683	334	0	8420	0	5757	7745	0	13249	4359	256	658	806	2112	0	16280	0	0	0	9432	0	786	0	15642	0	0	238	4620	0	0	0	0
K04079	1255	3641	1109	12826	7394	5454	0	6688	0	6395	4853	0	21720	1073	2496	14760	4237	5683	334	0	8420	0	5757	7745	0	13249	4359	256	658	806	2112	0	16280	0	0	0	9432	0	786	0	15642	0	0	238	4620	0	0	0	0
K04079	1255	3641	1109	12826	7394	5454	0	6688	0	6395	4853	0	21720	1073	2496	14760	4237	5683	334	0	8420	0	5757	7745	0	13249	4359	256	658	806	2112	0	16280	0	0	0	9432	0	786	0	15642	0	0	238	4620	0	0	0	0
K04079	1255	3641	1109	12826	7394	5454	0	6688	0	6395	4853	0	21720	1073	2496	14760	4237	5683	334	0	8420	0	5757	7745	0	13249	4359	256	658	806	2112	0	16280	0	0	0	9432	0	786	0	15642	0	0	238	4620	0	0	0	0
K04079	1255	3641	1109	12826	7394	5454	0	6688	0	6395	4853	0	21720	1073	2496	14760	4237	5683	334	0	8420	0	5757	7745	0	13249	4359	256	658	806	2112	0	16280	0	0	0	9432	0	786	0	15642	0	0	238	4620	0	0	0	0
K00975	1724	0	56	19945	2792	2351	0	4922	0	3698	2362	0	12382	462	1415	19225	1667	5855	4111	23	10922	171	4865	1977	0	14092	3814	0	0	6502	4221	0	14901	44	328	0	10522	0	988	0	11363	33	4348	118	1540	0	967	6417	0
K00975	1724	0	56	19945	2792	2351	0	4922	0	3698	2362	0	12382	462	1415	19225	1667	5855	4111	23	10922	171	4865	1977	0	14092	3814	0	0	6502	4221	0	14901	44	328	0	10522	0	988	0	11363	33	4348	118	1540	0	967	6417	0
K00975	1724	0	56	19945	2792	2351	0	4922	0	3698	2362	0	12382	462	1415	19225	1667	5855	4111	23	10922	171	4865	1977	0	14092	3814	0	0	6502	4221	0	14901	44	328	0	10522	0	988	0	11363	33	4348	118	1540	0	967	6417	0
K00975	1724	0	56	19945	2792	2351	0	4922	0	3698	2362	0	12382	462	1415	19225	1667	5855	4111	23	10922	171	4865	1977	0	14092	3814	0	0	6502	4221	0	14901	44	328	0	10522	0	988	0	11363	33	4348	118	1540	0	967	6417	0
K02031	945	0	261	8581	2622	391	0	4378	0	4349	3005	0	16686	639	295	12342	3339	7355	4800	104	8660	422	3325	5187	0	6030	11984	116	0	4183	1752	0	11893	12935	0	0	6854	0	1786	0	7768	7569	5324	200	445	0	7653	9968	0
K03606	762	11464	14555	9388	14103	11102	0	2774	0	10250	5042	0	12113	804	234	11975	9675	5003	301	0	5299	0	3324	4328	0	9934	7839	1196	369	566	986	0	5870	47	7	0	4117	0	425	172	4120	2337	5129	54	8735	0	0	7458	58
K02109	611	19479	4867	8860	5442	3726	14	2042	0	2589	1676	0	8372	843	740	9491	11786	8358	772	21	5000	124	3620	1793	87	6507	11942	525	327	5906	1764	0	6706	4497	81	0	5573	0	905	132	6293	4003	5370	259	2678	0	19523	3771	43
K02109	611	19479	4867	8860	5442	3726	14	2042	0	2589	1676	0	8372	843	740	9491	11786	8358	772	21	5000	124	3620	1793	87	6507	11942	525	327	5906	1764	0	6706	4497	81	0	5573	0	905	132	6293	4003	5370	259	2678	0	19523	3771	43
K02109	611	19479	4867	8860	5442	3726	14	2042	0	2589	1676	0	8372	843	740	9491	11786	8358	772	21	5000	124	3620	1793	87	6507	11942	525	327	5906	1764	0	6706	4497	81	0	5573	0	905	132	6293	4003	5370	259	2678	0	19523	3771	43
K07347	0	0	0	0	12852	24955	0	0	0	34822	30574	0	40503	3452	0	0	10332	14332	2706	8	0	0	0	1684	0	0	0	0	0	0	8118	0	778	0	0	0	685	0	0	0	0	0	0	0	474	0	0	3	0
K00003	912	0	378	10812	2245	2958	35	4198	0	246	126	0	8344	428	1072	14384	2574	5165	2114	12	10079	356	6616	12617	139	9221	9012	54	25	11185	2347	0	11424	9532	9	0	10327	0	1573	229	11747	6035	7870	244	722	0	414	6461	0
K00003	912	0	378	10812	2245	2958	35	4198	0	246	126	0	8344	428	1072	14384	2574	5165	2114	12	10079	356	6616	12617	139	9221	9012	54	25	11185	2347	0	11424	9532	9	0	10327	0	1573	229	11747	6035	7870	244	722	0	414	6461	0
K00003	912	0	378	10812	2245	2958	35	4198	0	246	126	0	8344	428	1072	14384	2574	5165	2114	12	10079	356	6616	12617	139	9221	9012	54	25	11185	2347	0	11424	9532	9	0	10327	0	1573	229	11747	6035	7870	244	722	0	414	6461	0
K00003	912	0	378	10812	2245	2958	35	4198	0	246	126	0	8344	428	1072	14384	2574	5165	2114	12	10079	356	6616	12617	139	9221	9012	54	25	11185	2347	0	11424	9532	9	0	10327	0	1573	229	11747	6035	7870	244	722	0	414	6461	0
K00003	912	0	378	10812	2245	2958	35	4198	0	246	126	0	8344	428	1072	14384	2574	5165	2114	12	10079	356	6616	12617	139	9221	9012	54	25	11185	2347	0	11424	9532	9	0	10327	0	1573	229	11747	6035	7870	244	722	0	414	6461	0
K00003	912	0	378	10812	2245	2958	35	4198	0	246	126	0	8344	428	1072	14384	2574	5165	2114	12	10079	356	6616	12617	139	9221	9012	54	25	11185	2347	0	11424	9532	9	0	10327	0	1573	229	11747	6035	7870	244	722	0	414	6461	0
K00003	912	0	378	10812	2245	2958	35	4198	0	246	126	0	8344	428	1072	14384	2574	5165	2114	12	10079	356	6616	12617	139	9221	9012	54	25	11185	2347	0	11424	9532	9	0	10327	0	1573	229	11747	6035	7870	244	722	0	414	6461	0
K00003	912	0	378	10812	2245	2958	35	4198	0	246	126	0	8344	428	1072	14384	2574	5165	2114	12	10079	356	6616	12617	139	9221	9012	54	25	11185	2347	0	11424	9532	9	0	10327	0	1573	229	11747	6035	7870	244	722	0	414	6461	0
K01961	176	609	1176	5676	4957	6822	68	1236	0	7413	5072	6	11665	810	1299	5746	3667	3653	1596	2	4241	0	5351	5339	247	5565	5779	412	0	9532	3415	0	3014	15609	0	0	2736	0	995	0	1807	10222	9134	352	1918	0	17988	2152	0
K01961	176	609	1176	5676	4957	6822	68	1236	0	7413	5072	6	11665	810	1299	5746	3667	3653	1596	2	4241	0	5351	5339	247	5565	5779	412	0	9532	3415	0	3014	15609	0	0	2736	0	995	0	1807	10222	9134	352	1918	0	17988	2152	0
K01961	176	609	1176	5676	4957	6822	68	1236	0	7413	5072	6	11665	810	1299	5746	3667	3653	1596	2	4241	0	5351	5339	247	5565	5779	412	0	9532	3415	0	3014	15609	0	0	2736	0	995	0	1807	10222	9134	352	1918	0	17988	2152	0
K01961	176	609	1176	5676	4957	6822	68	1236	0	7413	5072	6	11665	810	1299	5746	3667	3653	1596	2	4241	0	5351	5339	247	5565	5779	412	0	9532	3415	0	3014	15609	0	0	2736	0	995	0	1807	10222	9134	352	1918	0	17988	2152	0
K01961	176	609	1176	5676	4957	6822	68	1236	0	7413	5072	6	11665	810	1299	5746	3667	3653	1596	2	4241	0	5351	5339	247	5565	5779	412	0	9532	3415	0	3014	15609	0	0	2736	0	995	0	1807	10222	9134	352	1918	0	17988	2152	0
K01961	176	609	1176	5676	4957	6822	68	1236	0	7413	5072	6	11665	810	1299	5746	3667	3653	1596	2	4241	0	5351	5339	247	5565	5779	412	0	9532	3415	0	3014	15609	0	0	2736	0	995	0	1807	10222	9134	352	1918	0	17988	2152	0
K01961	176	609	1176	5676	4957	6822	68	1236	0	7413	5072	6	11665	810	1299	5746	3667	3653	1596	2	4241	0	5351	5339	247	5565	5779	412	0	9532	3415	0	3014	15609	0	0	2736	0	995	0	1807	10222	9134	352	1918	0	17988	2152	0
K01961	176	609	1176	5676	4957	6822	68	1236	0	7413	5072	6	11665	810	1299	5746	3667	3653	1596	2	4241	0	5351	5339	247	5565	5779	412	0	9532	3415	0	3014	15609	0	0	2736	0	995	0	1807	10222	9134	352	1918	0	17988	2152	0
K01961	176	609	1176	5676	4957	6822	68	1236	0	7413	5072	6	11665	810	1299	5746	3667	3653	1596	2	4241	0	5351	5339	247	5565	5779	412	0	9532	3415	0	3014	15609	0	0	2736	0	995	0	1807	10222	9134	352	1918	0	17988	2152	0
K01961	176	609	1176	5676	4957	6822	68	1236	0	7413	5072	6	11665	810	1299	5746	3667	3653	1596	2	4241	0	5351	5339	247	5565	5779	412	0	9532	3415	0	3014	15609	0	0	2736	0	995	0	1807	10222	9134	352	1918	0	17988	2152	0
K01961	176	609	1176	5676	4957	6822	68	1236	0	7413	5072	6	11665	810	1299	5746	3667	3653	1596	2	4241	0	5351	5339	247	5565	5779	412	0	9532	3415	0	3014	15609	0	0	2736	0	995	0	1807	10222	9134	352	1918	0	17988	2152	0
K01130	77	17626	18085	2858	11364	9747	0	743	0	8757	5099	0	22753	620	0	2511	8304	7507	564	0	1114	0	24150	23071	0	6003	6763	574	165	0	1173	0	1841	0	0	0	4109	0	0	0	8545	0	0	35	15815	0	0	0	0
K01130	77	17626	18085	2858	11364	9747	0	743	0	8757	5099	0	22753	620	0	2511	8304	7507	564	0	1114	0	24150	23071	0	6003	6763	574	165	0	1173	0	1841	0	0	0	4109	0	0	0	8545	0	0	35	15815	0	0	0	0
K01834	146	3871	4469	3835	10493	5730	103	812	0	3368	2611	0	5805	807	3063	2286	7438	7671	21194	5	3359	300	8315	16591	370	2637	12133	218	991	6394	1475	0	2305	7107	17	0	2531	0	911	432	2426	5096	5066	470	3376	0	8057	9107	152
K01834	146	3871	4469	3835	10493	5730	103	812	0	3368	2611	0	5805	807	3063	2286	7438	7671	21194	5	3359	300	8315	16591	370	2637	12133	218	991	6394	1475	0	2305	7107	17	0	2531	0	911	432	2426	5096	5066	470	3376	0	8057	9107	152
K01834	146	3871	4469	3835	10493	5730	103	812	0	3368	2611	0	5805	807	3063	2286	7438	7671	21194	5	3359	300	8315	16591	370	2637	12133	218	991	6394	1475	0	2305	7107	17	0	2531	0	911	432	2426	5096	5066	470	3376	0	8057	9107	152
K01834	146	3871	4469	3835	10493	5730	103	812	0	3368	2611	0	5805	807	3063	2286	7438	7671	21194	5	3359	300	8315	16591	370	2637	12133	218	991	6394	1475	0	2305	7107	17	0	2531	0	911	432	2426	5096	5066	470	3376	0	8057	9107	152
K01834	146	3871	4469	3835	10493	5730	103	812	0	3368	2611	0	5805	807	3063	2286	7438	7671	21194	5	3359	300	8315	16591	370	2637	12133	218	991	6394	1475	0	2305	7107	17	0	2531	0	911	432	2426	5096	5066	470	3376	0	8057	9107	152
K01834	146	3871	4469	3835	10493	5730	103	812	0	3368	2611	0	5805	807	3063	2286	7438	7671	21194	5	3359	300	8315	16591	370	2637	12133	218	991	6394	1475	0	2305	7107	17	0	2531	0	911	432	2426	5096	5066	470	3376	0	8057	9107	152
K01834	146	3871	4469	3835	10493	5730	103	812	0	3368	2611	0	5805	807	3063	2286	7438	7671	21194	5	3359	300	8315	16591	370	2637	12133	218	991	6394	1475	0	2305	7107	17	0	2531	0	911	432	2426	5096	5066	470	3376	0	8057	9107	152
K01834	146	3871	4469	3835	10493	5730	103	812	0	3368	2611	0	5805	807	3063	2286	7438	7671	21194	5	3359	300	8315	16591	370	2637	12133	218	991	6394	1475	0	2305	7107	17	0	2531	0	911	432	2426	5096	5066	470	3376	0	8057	9107	152
K01834	146	3871	4469	3835	10493	5730	103	812	0	3368	2611	0	5805	807	3063	2286	7438	7671	21194	5	3359	300	8315	16591	370	2637	12133	218	991	6394	1475	0	2305	7107	17	0	2531	0	911	432	2426	5096	5066	470	3376	0	8057	9107	152
K01834	146	3871	4469	3835	10493	5730	103	812	0	3368	2611	0	5805	807	3063	2286	7438	7671	21194	5	3359	300	8315	16591	370	2637	12133	218	991	6394	1475	0	2305	7107	17	0	2531	0	911	432	2426	5096	5066	470	3376	0	8057	9107	152
K01834	146	3871	4469	3835	10493	5730	103	812	0	3368	2611	0	5805	807	3063	2286	7438	7671	21194	5	3359	300	8315	16591	370	2637	12133	218	991	6394	1475	0	2305	7107	17	0	2531	0	911	432	2426	5096	5066	470	3376	0	8057	9107	152
K00648	300	2973	3500	6630	12450	5854	58	2271	0	6790	4466	3	10466	635	1497	8278	5443	3990	922	0	5121	0	4841	4974	189	8197	4465	292	35	8577	4088	0	7604	7818	126	0	4902	0	1836	0	9199	5359	6764	554	3838	0	10144	1901	0
K00648	300	2973	3500	6630	12450	5854	58	2271	0	6790	4466	3	10466	635	1497	8278	5443	3990	922	0	5121	0	4841	4974	189	8197	4465	292	35	8577	4088	0	7604	7818	126	0	4902	0	1836	0	9199	5359	6764	554	3838	0	10144	1901	0
K00648	300	2973	3500	6630	12450	5854	58	2271	0	6790	4466	3	10466	635	1497	8278	5443	3990	922	0	5121	0	4841	4974	189	8197	4465	292	35	8577	4088	0	7604	7818	126	0	4902	0	1836	0	9199	5359	6764	554	3838	0	10144	1901	0
K15633	1233	5222	5585	11779	4813	5488	0	6360	0	7146	4577	0	15020	474	6	13228	7524	6111	642	3	5946	0	3236	3382	0	10177	1905	529	121	8456	2682	0	11384	10580	229	0	9249	0	1068	0	12990	5203	209	196	5620	0	6982	210	0
K15633	1233	5222	5585	11779	4813	5488	0	6360	0	7146	4577	0	15020	474	6	13228	7524	6111	642	3	5946	0	3236	3382	0	10177	1905	529	121	8456	2682	0	11384	10580	229	0	9249	0	1068	0	12990	5203	209	196	5620	0	6982	210	0
K15633	1233	5222	5585	11779	4813	5488	0	6360	0	7146	4577	0	15020	474	6	13228	7524	6111	642	3	5946	0	3236	3382	0	10177	1905	529	121	8456	2682	0	11384	10580	229	0	9249	0	1068	0	12990	5203	209	196	5620	0	6982	210	0
K15633	1233	5222	5585	11779	4813	5488	0	6360	0	7146	4577	0	15020	474	6	13228	7524	6111	642	3	5946	0	3236	3382	0	10177	1905	529	121	8456	2682	0	11384	10580	229	0	9249	0	1068	0	12990	5203	209	196	5620	0	6982	210	0
K15633	1233	5222	5585	11779	4813	5488	0	6360	0	7146	4577	0	15020	474	6	13228	7524	6111	642	3	5946	0	3236	3382	0	10177	1905	529	121	8456	2682	0	11384	10580	229	0	9249	0	1068	0	12990	5203	209	196	5620	0	6982	210	0
K15633	1233	5222	5585	11779	4813	5488	0	6360	0	7146	4577	0	15020	474	6	13228	7524	6111	642	3	5946	0	3236	3382	0	10177	1905	529	121	8456	2682	0	11384	10580	229	0	9249	0	1068	0	12990	5203	209	196	5620	0	6982	210	0
K15633	1233	5222	5585	11779	4813	5488	0	6360	0	7146	4577	0	15020	474	6	13228	7524	6111	642	3	5946	0	3236	3382	0	10177	1905	529	121	8456	2682	0	11384	10580	229	0	9249	0	1068	0	12990	5203	209	196	5620	0	6982	210	0
K15633	1233	5222	5585	11779	4813	5488	0	6360	0	7146	4577	0	15020	474	6	13228	7524	6111	642	3	5946	0	3236	3382	0	10177	1905	529	121	8456	2682	0	11384	10580	229	0	9249	0	1068	0	12990	5203	209	196	5620	0	6982	210	0
K15633	1233	5222	5585	11779	4813	5488	0	6360	0	7146	4577	0	15020	474	6	13228	7524	6111	642	3	5946	0	3236	3382	0	10177	1905	529	121	8456	2682	0	11384	10580	229	0	9249	0	1068	0	12990	5203	209	196	5620	0	6982	210	0
K01783	763	1968	2241	10008	7442	7129	18	3963	0	4692	3269	0	11408	1028	1055	10912	4363	4521	4990	18	5056	107	3870	6631	59	7040	8238	54	337	5002	2108	0	9845	4496	3232	0	8051	0	988	118	8057	6112	10543	214	2705	0	6950	6727	57
K01783	763	1968	2241	10008	7442	7129	18	3963	0	4692	3269	0	11408	1028	1055	10912	4363	4521	4990	18	5056	107	3870	6631	59	7040	8238	54	337	5002	2108	0	9845	4496	3232	0	8051	0	988	118	8057	6112	10543	214	2705	0	6950	6727	57
K01783	763	1968	2241	10008	7442	7129	18	3963	0	4692	3269	0	11408	1028	1055	10912	4363	4521	4990	18	5056	107	3870	6631	59	7040	8238	54	337	5002	2108	0	9845	4496	3232	0	8051	0	988	118	8057	6112	10543	214	2705	0	6950	6727	57
K01783	763	1968	2241	10008	7442	7129	18	3963	0	4692	3269	0	11408	1028	1055	10912	4363	4521	4990	18	5056	107	3870	6631	59	7040	8238	54	337	5002	2108	0	9845	4496	3232	0	8051	0	988	118	8057	6112	10543	214	2705	0	6950	6727	57
K01783	763	1968	2241	10008	7442	7129	18	3963	0	4692	3269	0	11408	1028	1055	10912	4363	4521	4990	18	5056	107	3870	6631	59	7040	8238	54	337	5002	2108	0	9845	4496	3232	0	8051	0	988	118	8057	6112	10543	214	2705	0	6950	6727	57
K01783	763	1968	2241	10008	7442	7129	18	3963	0	4692	3269	0	11408	1028	1055	10912	4363	4521	4990	18	5056	107	3870	6631	59	7040	8238	54	337	5002	2108	0	9845	4496	3232	0	8051	0	988	118	8057	6112	10543	214	2705	0	6950	6727	57
K01783	763	1968	2241	10008	7442	7129	18	3963	0	4692	3269	0	11408	1028	1055	10912	4363	4521	4990	18	5056	107	3870	6631	59	7040	8238	54	337	5002	2108	0	9845	4496	3232	0	8051	0	988	118	8057	6112	10543	214	2705	0	6950	6727	57
K01783	763	1968	2241	10008	7442	7129	18	3963	0	4692	3269	0	11408	1028	1055	10912	4363	4521	4990	18	5056	107	3870	6631	59	7040	8238	54	337	5002	2108	0	9845	4496	3232	0	8051	0	988	118	8057	6112	10543	214	2705	0	6950	6727	57
K01783	763	1968	2241	10008	7442	7129	18	3963	0	4692	3269	0	11408	1028	1055	10912	4363	4521	4990	18	5056	107	3870	6631	59	7040	8238	54	337	5002	2108	0	9845	4496	3232	0	8051	0	988	118	8057	6112	10543	214	2705	0	6950	6727	57
K11753	1029	2701	3156	9121	4249	1690	0	3864	0	3982	2911	0	9884	576	916	10165	4608	6285	1147	8	6837	238	6660	9275	111	6681	7924	102	516	6893	2042	0	10210	7330	8	0	9076	0	1255	188	10225	4644	5220	292	3610	0	8416	5759	73
K11753	1029	2701	3156	9121	4249	1690	0	3864	0	3982	2911	0	9884	576	916	10165	4608	6285	1147	8	6837	238	6660	9275	111	6681	7924	102	516	6893	2042	0	10210	7330	8	0	9076	0	1255	188	10225	4644	5220	292	3610	0	8416	5759	73
K11753	1029	2701	3156	9121	4249	1690	0	3864	0	3982	2911	0	9884	576	916	10165	4608	6285	1147	8	6837	238	6660	9275	111	6681	7924	102	516	6893	2042	0	10210	7330	8	0	9076	0	1255	188	10225	4644	5220	292	3610	0	8416	5759	73
K00849	861	2927	3226	10946	5750	2200	36	3992	0	3888	2745	0	9226	672	1029	12472	2781	6293	10559	4	7846	218	6735	3996	142	8912	8503	213	74	3629	1817	0	11623	487	0	0	10778	0	1588	226	9390	2112	7546	255	4146	0	1004	13284	0
K00849	861	2927	3226	10946	5750	2200	36	3992	0	3888	2745	0	9226	672	1029	12472	2781	6293	10559	4	7846	218	6735	3996	142	8912	8503	213	74	3629	1817	0	11623	487	0	0	10778	0	1588	226	9390	2112	7546	255	4146	0	1004	13284	0
K00849	861	2927	3226	10946	5750	2200	36	3992	0	3888	2745	0	9226	672	1029	12472	2781	6293	10559	4	7846	218	6735	3996	142	8912	8503	213	74	3629	1817	0	11623	487	0	0	10778	0	1588	226	9390	2112	7546	255	4146	0	1004	13284	0
K00853	536	3803	4501	11213	5651	1611	0	3277	0	7099	4081	6	10283	457	13	9405	1911	3611	5711	0	8041	372	4508	1330	0	8459	7487	257	44	9134	1801	0	5911	14829	4	0	7201	0	541	0	8160	5819	186	0	3331	0	7943	8961	0
K00853	536	3803	4501	11213	5651	1611	0	3277	0	7099	4081	6	10283	457	13	9405	1911	3611	5711	0	8041	372	4508	1330	0	8459	7487	257	44	9134	1801	0	5911	14829	4	0	7201	0	541	0	8160	5819	186	0	3331	0	7943	8961	0
K10914	87	1105	3916	737	3147	2452	0	492	0	2790	2224	0	6596	320	23	1723	1020	1884	295	0	266	170	205	298	0	1742	866	210	14	1545	825	0	1965	3717	0	0	1105	0	463	0	535	9086	8106	25	358	0	101063	2460	0
K10914	87	1105	3916	737	3147	2452	0	492	0	2790	2224	0	6596	320	23	1723	1020	1884	295	0	266	170	205	298	0	1742	866	210	14	1545	825	0	1965	3717	0	0	1105	0	463	0	535	9086	8106	25	358	0	101063	2460	0
K10914	87	1105	3916	737	3147	2452	0	492	0	2790	2224	0	6596	320	23	1723	1020	1884	295	0	266	170	205	298	0	1742	866	210	14	1545	825	0	1965	3717	0	0	1105	0	463	0	535	9086	8106	25	358	0	101063	2460	0
K10914	87	1105	3916	737	3147	2452	0	492	0	2790	2224	0	6596	320	23	1723	1020	1884	295	0	266	170	205	298	0	1742	866	210	14	1545	825	0	1965	3717	0	0	1105	0	463	0	535	9086	8106	25	358	0	101063	2460	0
K13735	232	822	4254	1827	23258	21682	0	1176	0	23088	20314	0	39627	2932	0	777	14044	17084	2977	0	2272	109	9567	6082	0	1204	55	95	0	0	6522	0	1233	0	0	0	1242	0	810	0	2589	0	0	0	3182	0	0	0	0
K07652	661	1090	5226	6858	7082	2286	145	1600	0	1005	430	0	6625	693	1318	4351	4973	1638	1090	9	1970	0	392	575	581	4095	7624	96	1070	19335	3631	0	3770	10730	1210	0	5548	0	2334	499	2341	16374	13851	627	2218	0	11166	2627	200
K01624	891	3283	3526	7899	7858	5838	35	4701	0	5184	3374	0	24941	1422	1316	6999	6384	8279	3952	43	4551	357	2145	4445	170	5914	10102	194	567	3036	3383	0	10648	353	0	0	7780	0	1394	212	10369	1757	5732	314	3510	0	1120	6666	70
K01624	891	3283	3526	7899	7858	5838	35	4701	0	5184	3374	0	24941	1422	1316	6999	6384	8279	3952	43	4551	357	2145	4445	170	5914	10102	194	567	3036	3383	0	10648	353	0	0	7780	0	1394	212	10369	1757	5732	314	3510	0	1120	6666	70
K01624	891	3283	3526	7899	7858	5838	35	4701	0	5184	3374	0	24941	1422	1316	6999	6384	8279	3952	43	4551	357	2145	4445	170	5914	10102	194	567	3036	3383	0	10648	353	0	0	7780	0	1394	212	10369	1757	5732	314	3510	0	1120	6666	70
K01624	891	3283	3526	7899	7858	5838	35	4701	0	5184	3374	0	24941	1422	1316	6999	6384	8279	3952	43	4551	357	2145	4445	170	5914	10102	194	567	3036	3383	0	10648	353	0	0	7780	0	1394	212	10369	1757	5732	314	3510	0	1120	6666	70
K01624	891	3283	3526	7899	7858	5838	35	4701	0	5184	3374	0	24941	1422	1316	6999	6384	8279	3952	43	4551	357	2145	4445	170	5914	10102	194	567	3036	3383	0	10648	353	0	0	7780	0	1394	212	10369	1757	5732	314	3510	0	1120	6666	70
K01624	891	3283	3526	7899	7858	5838	35	4701	0	5184	3374	0	24941	1422	1316	6999	6384	8279	3952	43	4551	357	2145	4445	170	5914	10102	194	567	3036	3383	0	10648	353	0	0	7780	0	1394	212	10369	1757	5732	314	3510	0	1120	6666	70
K01624	891	3283	3526	7899	7858	5838	35	4701	0	5184	3374	0	24941	1422	1316	6999	6384	8279	3952	43	4551	357	2145	4445	170	5914	10102	194	567	3036	3383	0	10648	353	0	0	7780	0	1394	212	10369	1757	5732	314	3510	0	1120	6666	70
K01624	891	3283	3526	7899	7858	5838	35	4701	0	5184	3374	0	24941	1422	1316	6999	6384	8279	3952	43	4551	357	2145	4445	170	5914	10102	194	567	3036	3383	0	10648	353	0	0	7780	0	1394	212	10369	1757	5732	314	3510	0	1120	6666	70
K01624	891	3283	3526	7899	7858	5838	35	4701	0	5184	3374	0	24941	1422	1316	6999	6384	8279	3952	43	4551	357	2145	4445	170	5914	10102	194	567	3036	3383	0	10648	353	0	0	7780	0	1394	212	10369	1757	5732	314	3510	0	1120	6666	70
K01624	891	3283	3526	7899	7858	5838	35	4701	0	5184	3374	0	24941	1422	1316	6999	6384	8279	3952	43	4551	357	2145	4445	170	5914	10102	194	567	3036	3383	0	10648	353	0	0	7780	0	1394	212	10369	1757	5732	314	3510	0	1120	6666	70
K01624	891	3283	3526	7899	7858	5838	35	4701	0	5184	3374	0	24941	1422	1316	6999	6384	8279	3952	43	4551	357	2145	4445	170	5914	10102	194	567	3036	3383	0	10648	353	0	0	7780	0	1394	212	10369	1757	5732	314	3510	0	1120	6666	70
K02108	497	2786	2993	11526	4865	3397	34	3149	0	4185	2598	0	8838	558	701	10877	4586	6406	10226	10	6139	219	5376	2649	113	8179	5872	143	407	5894	1939	0	9811	6185	99	0	6345	0	1037	173	8965	4192	5561	280	3643	0	6860	4937	74
K02108	497	2786	2993	11526	4865	3397	34	3149	0	4185	2598	0	8838	558	701	10877	4586	6406	10226	10	6139	219	5376	2649	113	8179	5872	143	407	5894	1939	0	9811	6185	99	0	6345	0	1037	173	8965	4192	5561	280	3643	0	6860	4937	74
K02108	497	2786	2993	11526	4865	3397	34	3149	0	4185	2598	0	8838	558	701	10877	4586	6406	10226	10	6139	219	5376	2649	113	8179	5872	143	407	5894	1939	0	9811	6185	99	0	6345	0	1037	173	8965	4192	5561	280	3643	0	6860	4937	74
K00604	954	2312	3093	9613	5515	3878	7	3570	0	3701	2841	0	9606	556	845	8099	4862	4563	14345	10	6598	209	5945	2414	89	7447	7246	155	415	6923	1951	0	9945	6443	0	0	8573	0	1162	165	8632	4704	5909	243	3418	0	8063	5214	70
K00604	954	2312	3093	9613	5515	3878	7	3570	0	3701	2841	0	9606	556	845	8099	4862	4563	14345	10	6598	209	5945	2414	89	7447	7246	155	415	6923	1951	0	9945	6443	0	0	8573	0	1162	165	8632	4704	5909	243	3418	0	8063	5214	70
K02863	633	1672	2093	8052	7169	10064	39	2991	0	2893	2316	0	8130	813	1000	8700	5572	5151	5529	18	3469	207	3662	3955	148	5855	8294	93	509	7879	2110	0	7532	8052	0	0	5082	0	1403	192	6504	6862	10345	320	2061	0	8963	5957	69
K01572	1545	6174	6949	12165	6361	3475	0	6139	0	3446	2664	0	10809	331	264	14661	6660	4860	148	0	8427	0	5887	5977	0	11369	5929	428	70	0	0	0	18555	0	0	0	13225	0	698	0	13086	2700	5303	181	8049	0	1000	1607	0
K01572	1545	6174	6949	12165	6361	3475	0	6139	0	3446	2664	0	10809	331	264	14661	6660	4860	148	0	8427	0	5887	5977	0	11369	5929	428	70	0	0	0	18555	0	0	0	13225	0	698	0	13086	2700	5303	181	8049	0	1000	1607	0
K00969	2228	1568	1817	9670	4032	5483	56	7331	0	2821	1825	0	10198	456	671	11378	3770	3196	5001	15	4836	119	3635	6410	209	6341	4626	110	317	5344	1949	0	12877	3880	72	0	16168	0	1226	399	11228	3213	5143	383	2869	0	4097	4259	43
K00969	2228	1568	1817	9670	4032	5483	56	7331	0	2821	1825	0	10198	456	671	11378	3770	3196	5001	15	4836	119	3635	6410	209	6341	4626	110	317	5344	1949	0	12877	3880	72	0	16168	0	1226	399	11228	3213	5143	383	2869	0	4097	4259	43
K00981	685	2558	2842	8101	6507	3131	27	3369	0	6861	4612	0	10634	821	930	8968	5827	5783	2918	10	5975	114	5507	3885	83	5992	5793	174	451	8541	2688	0	8596	6209	4	0	6922	0	1178	389	6082	4342	6262	331	3163	0	7441	5619	64
K00981	685	2558	2842	8101	6507	3131	27	3369	0	6861	4612	0	10634	821	930	8968	5827	5783	2918	10	5975	114	5507	3885	83	5992	5793	174	451	8541	2688	0	8596	6209	4	0	6922	0	1178	389	6082	4342	6262	331	3163	0	7441	5619	64
K00981	685	2558	2842	8101	6507	3131	27	3369	0	6861	4612	0	10634	821	930	8968	5827	5783	2918	10	5975	114	5507	3885	83	5992	5793	174	451	8541	2688	0	8596	6209	4	0	6922	0	1178	389	6082	4342	6262	331	3163	0	7441	5619	64
K00981	685	2558	2842	8101	6507	3131	27	3369	0	6861	4612	0	10634	821	930	8968	5827	5783	2918	10	5975	114	5507	3885	83	5992	5793	174	451	8541	2688	0	8596	6209	4	0	6922	0	1178	389	6082	4342	6262	331	3163	0	7441	5619	64
K00965	616	0	0	7922	5426	6227	98	3086	0	2561	1573	0	6905	922	1261	10592	5215	7325	18790	35	7694	512	5013	9390	498	7190	13155	77	123	4150	1719	0	8361	15	0	0	8440	0	1340	564	7037	4764	11630	654	831	0	912	8689	0
K00965	616	0	0	7922	5426	6227	98	3086	0	2561	1573	0	6905	922	1261	10592	5215	7325	18790	35	7694	512	5013	9390	498	7190	13155	77	123	4150	1719	0	8361	15	0	0	8440	0	1340	564	7037	4764	11630	654	831	0	912	8689	0
K00965	616	0	0	7922	5426	6227	98	3086	0	2561	1573	0	6905	922	1261	10592	5215	7325	18790	35	7694	512	5013	9390	498	7190	13155	77	123	4150	1719	0	8361	15	0	0	8440	0	1340	564	7037	4764	11630	654	831	0	912	8689	0
K00965	616	0	0	7922	5426	6227	98	3086	0	2561	1573	0	6905	922	1261	10592	5215	7325	18790	35	7694	512	5013	9390	498	7190	13155	77	123	4150	1719	0	8361	15	0	0	8440	0	1340	564	7037	4764	11630	654	831	0	912	8689	0
K02886	705	2024	2758	7577	6419	5249	44	2955	0	3336	2520	7	8571	610	1451	8422	4616	4101	12815	27	6162	160	5823	9168	150	5865	7060	133	495	7982	2245	0	6368	7420	161	0	5490	0	1227	169	7352	4824	6518	327	3101	0	8132	5488	75
K02038	781	3416	3766	8203	5514	5130	77	3182	0	4376	2513	0	10003	583	716	7484	2712	5554	14067	22	7472	213	5685	9231	260	5590	7262	250	479	10311	1780	16	9175	6147	102	0	7557	0	885	185	6566	4072	5001	255	2835	0	6745	4858	89
K02823	1376	1702	2772	13843	5819	1995	0	6472	0	763	863	0	10700	365	831	14532	3277	4190	3689	4	9161	122	4338	7084	0	10250	6739	133	24	4648	2084	0	15506	53	1335	0	11878	0	1009	0	16192	2740	7912	214	3011	0	13	4757	0
K02823	1376	1702	2772	13843	5819	1995	0	6472	0	763	863	0	10700	365	831	14532	3277	4190	3689	4	9161	122	4338	7084	0	10250	6739	133	24	4648	2084	0	15506	53	1335	0	11878	0	1009	0	16192	2740	7912	214	3011	0	13	4757	0
K01491	964	6199	5309	7703	5337	2987	32	3917	0	3802	2742	0	9498	572	841	10098	4265	4344	8091	5	5919	155	4854	2363	110	6694	6406	138	382	7371	1975	0	10542	7779	0	0	7641	0	1266	165	9461	5040	5770	256	3724	0	6368	5089	70
K01491	964	6199	5309	7703	5337	2987	32	3917	0	3802	2742	0	9498	572	841	10098	4265	4344	8091	5	5919	155	4854	2363	110	6694	6406	138	382	7371	1975	0	10542	7779	0	0	7641	0	1266	165	9461	5040	5770	256	3724	0	6368	5089	70
K01491	964	6199	5309	7703	5337	2987	32	3917	0	3802	2742	0	9498	572	841	10098	4265	4344	8091	5	5919	155	4854	2363	110	6694	6406	138	382	7371	1975	0	10542	7779	0	0	7641	0	1266	165	9461	5040	5770	256	3724	0	6368	5089	70
K01491	964	6199	5309	7703	5337	2987	32	3917	0	3802	2742	0	9498	572	841	10098	4265	4344	8091	5	5919	155	4854	2363	110	6694	6406	138	382	7371	1975	0	10542	7779	0	0	7641	0	1266	165	9461	5040	5770	256	3724	0	6368	5089	70
K01491	964	6199	5309	7703	5337	2987	32	3917	0	3802	2742	0	9498	572	841	10098	4265	4344	8091	5	5919	155	4854	2363	110	6694	6406	138	382	7371	1975	0	10542	7779	0	0	7641	0	1266	165	9461	5040	5770	256	3724	0	6368	5089	70
K02112	410	0	2513	10564	3815	2310	48	2366	0	297	0	0	3212	394	562	9262	4945	5546	7549	24	5372	298	6410	5761	180	7274	8072	16	621	9247	1213	0	7348	9497	0	0	7145	0	889	271	5385	6642	9085	254	1047	0	12386	7316	119
K02112	410	0	2513	10564	3815	2310	48	2366	0	297	0	0	3212	394	562	9262	4945	5546	7549	24	5372	298	6410	5761	180	7274	8072	16	621	9247	1213	0	7348	9497	0	0	7145	0	889	271	5385	6642	9085	254	1047	0	12386	7316	119
K02112	410	0	2513	10564	3815	2310	48	2366	0	297	0	0	3212	394	562	9262	4945	5546	7549	24	5372	298	6410	5761	180	7274	8072	16	621	9247	1213	0	7348	9497	0	0	7145	0	889	271	5385	6642	9085	254	1047	0	12386	7316	119
K00926	379	0	547	4134	7877	6458	16	1629	0	8104	5409	0	17075	1776	1436	2296	7678	6373	1389	6	1244	0	136	181	89	3037	8860	140	0	11590	3833	0	4199	9655	133	0	3385	0	915	0	2954	11588	16690	140	548	0	17874	6298	0
K00926	379	0	547	4134	7877	6458	16	1629	0	8104	5409	0	17075	1776	1436	2296	7678	6373	1389	6	1244	0	136	181	89	3037	8860	140	0	11590	3833	0	4199	9655	133	0	3385	0	915	0	2954	11588	16690	140	548	0	17874	6298	0
K00926	379	0	547	4134	7877	6458	16	1629	0	8104	5409	0	17075	1776	1436	2296	7678	6373	1389	6	1244	0	136	181	89	3037	8860	140	0	11590	3833	0	4199	9655	133	0	3385	0	915	0	2954	11588	16690	140	548	0	17874	6298	0
K00926	379	0	547	4134	7877	6458	16	1629	0	8104	5409	0	17075	1776	1436	2296	7678	6373	1389	6	1244	0	136	181	89	3037	8860	140	0	11590	3833	0	4199	9655	133	0	3385	0	915	0	2954	11588	16690	140	548	0	17874	6298	0
K00926	379	0	547	4134	7877	6458	16	1629	0	8104	5409	0	17075	1776	1436	2296	7678	6373	1389	6	1244	0	136	181	89	3037	8860	140	0	11590	3833	0	4199	9655	133	0	3385	0	915	0	2954	11588	16690	140	548	0	17874	6298	0
K00926	379	0	547	4134	7877	6458	16	1629	0	8104	5409	0	17075	1776	1436	2296	7678	6373	1389	6	1244	0	136	181	89	3037	8860	140	0	11590	3833	0	4199	9655	133	0	3385	0	915	0	2954	11588	16690	140	548	0	17874	6298	0
K00560	931	4201	4366	7954	4522	4987	35	2608	0	6054	3072	0	7705	532	729	7067	7123	5463	3495	18	5870	209	4323	8482	98	11453	10056	323	425	7932	1985	0	6399	4831	117	0	4454	0	1019	170	7829	4600	5770	269	5470	0	5859	4679	83
K00560	931	4201	4366	7954	4522	4987	35	2608	0	6054	3072	0	7705	532	729	7067	7123	5463	3495	18	5870	209	4323	8482	98	11453	10056	323	425	7932	1985	0	6399	4831	117	0	4454	0	1019	170	7829	4600	5770	269	5470	0	5859	4679	83
K00560	931	4201	4366	7954	4522	4987	35	2608	0	6054	3072	0	7705	532	729	7067	7123	5463	3495	18	5870	209	4323	8482	98	11453	10056	323	425	7932	1985	0	6399	4831	117	0	4454	0	1019	170	7829	4600	5770	269	5470	0	5859	4679	83
K00560	931	4201	4366	7954	4522	4987	35	2608	0	6054	3072	0	7705	532	729	7067	7123	5463	3495	18	5870	209	4323	8482	98	11453	10056	323	425	7932	1985	0	6399	4831	117	0	4454	0	1019	170	7829	4600	5770	269	5470	0	5859	4679	83
K10678	502	3258	3959	8529	7057	6671	36	3336	0	3695	3248	4	11322	474	728	9593	6389	8385	4072	11	5145	254	6795	7999	152	6269	10469	175	71	1949	1731	0	10497	8252	141	0	7997	0	398	73	9525	4619	4410	405	4621	0	2167	672	0
K10678	502	3258	3959	8529	7057	6671	36	3336	0	3695	3248	4	11322	474	728	9593	6389	8385	4072	11	5145	254	6795	7999	152	6269	10469	175	71	1949	1731	0	10497	8252	141	0	7997	0	398	73	9525	4619	4410	405	4621	0	2167	672	0
K13038	517	3058	3020	8488	5682	2893	7	3661	0	5676	3389	0	11474	569	446	11211	5265	3723	869	6	7277	0	1865	2429	124	7617	6149	160	695	7376	2259	0	10411	8394	2273	0	7990	0	1561	269	6600	4802	3860	310	4521	0	9377	5815	119
K13038	517	3058	3020	8488	5682	2893	7	3661	0	5676	3389	0	11474	569	446	11211	5265	3723	869	6	7277	0	1865	2429	124	7617	6149	160	695	7376	2259	0	10411	8394	2273	0	7990	0	1561	269	6600	4802	3860	310	4521	0	9377	5815	119
K01582	678	0	567	13136	4145	97	0	4434	0	10629	7584	0	18162	1002	1916	16613	3221	2945	1352	0	8003	0	101	187	0	10684	23	0	0	6949	4560	0	12727	9422	150	0	7824	0	1248	0	9587	4471	304	130	1393	0	11958	192	0
K01582	678	0	567	13136	4145	97	0	4434	0	10629	7584	0	18162	1002	1916	16613	3221	2945	1352	0	8003	0	101	187	0	10684	23	0	0	6949	4560	0	12727	9422	150	0	7824	0	1248	0	9587	4471	304	130	1393	0	11958	192	0
K01582	678	0	567	13136	4145	97	0	4434	0	10629	7584	0	18162	1002	1916	16613	3221	2945	1352	0	8003	0	101	187	0	10684	23	0	0	6949	4560	0	12727	9422	150	0	7824	0	1248	0	9587	4471	304	130	1393	0	11958	192	0
K01582	678	0	567	13136	4145	97	0	4434	0	10629	7584	0	18162	1002	1916	16613	3221	2945	1352	0	8003	0	101	187	0	10684	23	0	0	6949	4560	0	12727	9422	150	0	7824	0	1248	0	9587	4471	304	130	1393	0	11958	192	0
K00215	676	2415	2677	7910	7467	7309	16	2291	0	4576	2909	0	10674	570	712	7266	3891	6416	8037	9	6207	354	9295	15594	85	5674	6355	155	56	5633	1740	0	6357	4885	76	0	5480	0	1147	0	6649	3209	5188	100	3778	0	6767	6155	0
K00215	676	2415	2677	7910	7467	7309	16	2291	0	4576	2909	0	10674	570	712	7266	3891	6416	8037	9	6207	354	9295	15594	85	5674	6355	155	56	5633	1740	0	6357	4885	76	0	5480	0	1147	0	6649	3209	5188	100	3778	0	6767	6155	0
K00215	676	2415	2677	7910	7467	7309	16	2291	0	4576	2909	0	10674	570	712	7266	3891	6416	8037	9	6207	354	9295	15594	85	5674	6355	155	56	5633	1740	0	6357	4885	76	0	5480	0	1147	0	6649	3209	5188	100	3778	0	6767	6155	0
K00215	676	2415	2677	7910	7467	7309	16	2291	0	4576	2909	0	10674	570	712	7266	3891	6416	8037	9	6207	354	9295	15594	85	5674	6355	155	56	5633	1740	0	6357	4885	76	0	5480	0	1147	0	6649	3209	5188	100	3778	0	6767	6155	0
K00215	676	2415	2677	7910	7467	7309	16	2291	0	4576	2909	0	10674	570	712	7266	3891	6416	8037	9	6207	354	9295	15594	85	5674	6355	155	56	5633	1740	0	6357	4885	76	0	5480	0	1147	0	6649	3209	5188	100	3778	0	6767	6155	0
K00215	676	2415	2677	7910	7467	7309	16	2291	0	4576	2909	0	10674	570	712	7266	3891	6416	8037	9	6207	354	9295	15594	85	5674	6355	155	56	5633	1740	0	6357	4885	76	0	5480	0	1147	0	6649	3209	5188	100	3778	0	6767	6155	0
K00215	676	2415	2677	7910	7467	7309	16	2291	0	4576	2909	0	10674	570	712	7266	3891	6416	8037	9	6207	354	9295	15594	85	5674	6355	155	56	5633	1740	0	6357	4885	76	0	5480	0	1147	0	6649	3209	5188	100	3778	0	6767	6155	0
K03651	194	4026	5099	9297	5072	3444	146	7540	0	4561	4052	13	12984	777	188	7373	1031	2614	499	0	3142	0	4283	8617	478	10007	1734	201	913	2855	4684	0	6480	6948	110	0	7057	0	1117	657	14079	3177	427	566	8584	0	5489	17528	144
K03651	194	4026	5099	9297	5072	3444	146	7540	0	4561	4052	13	12984	777	188	7373	1031	2614	499	0	3142	0	4283	8617	478	10007	1734	201	913	2855	4684	0	6480	6948	110	0	7057	0	1117	657	14079	3177	427	566	8584	0	5489	17528	144
K01702	135	3903	4017	4041	4813	12192	0	1260	0	6241	3529	0	8167	497	767	1961	3019	6036	27365	20	3622	335	8539	10115	0	2596	8714	167	48	8032	1831	0	3242	8799	179	0	2967	0	380	0	6703	3884	3061	6	4744	0	10081	6532	0
K01702	135	3903	4017	4041	4813	12192	0	1260	0	6241	3529	0	8167	497	767	1961	3019	6036	27365	20	3622	335	8539	10115	0	2596	8714	167	48	8032	1831	0	3242	8799	179	0	2967	0	380	0	6703	3884	3061	6	4744	0	10081	6532	0
K01702	135	3903	4017	4041	4813	12192	0	1260	0	6241	3529	0	8167	497	767	1961	3019	6036	27365	20	3622	335	8539	10115	0	2596	8714	167	48	8032	1831	0	3242	8799	179	0	2967	0	380	0	6703	3884	3061	6	4744	0	10081	6532	0
K01702	135	3903	4017	4041	4813	12192	0	1260	0	6241	3529	0	8167	497	767	1961	3019	6036	27365	20	3622	335	8539	10115	0	2596	8714	167	48	8032	1831	0	3242	8799	179	0	2967	0	380	0	6703	3884	3061	6	4744	0	10081	6532	0
K01702	135	3903	4017	4041	4813	12192	0	1260	0	6241	3529	0	8167	497	767	1961	3019	6036	27365	20	3622	335	8539	10115	0	2596	8714	167	48	8032	1831	0	3242	8799	179	0	2967	0	380	0	6703	3884	3061	6	4744	0	10081	6532	0
K02036	880	2237	2608	7840	6032	5674	74	3310	0	4017	2447	19	9506	673	1268	9608	4631	6853	8043	31	5796	248	3918	5430	334	5441	7802	228	804	7513	2067	12	8811	5940	109	0	7547	0	1140	287	6917	4982	7373	176	2562	0	6720	5308	152
K00013	708	3245	3873	9816	3440	8554	0	3550	0	3981	2968	0	10073	419	36	12013	4007	5519	8307	0	9277	199	6682	6078	0	7369	6131	99	0	6685	1754	0	12477	307	32	0	7850	0	267	0	7838	7	1967	24	4938	0	10242	5152	0
K00013	708	3245	3873	9816	3440	8554	0	3550	0	3981	2968	0	10073	419	36	12013	4007	5519	8307	0	9277	199	6682	6078	0	7369	6131	99	0	6685	1754	0	12477	307	32	0	7850	0	267	0	7838	7	1967	24	4938	0	10242	5152	0
K00013	708	3245	3873	9816	3440	8554	0	3550	0	3981	2968	0	10073	419	36	12013	4007	5519	8307	0	9277	199	6682	6078	0	7369	6131	99	0	6685	1754	0	12477	307	32	0	7850	0	267	0	7838	7	1967	24	4938	0	10242	5152	0
K00013	708	3245	3873	9816	3440	8554	0	3550	0	3981	2968	0	10073	419	36	12013	4007	5519	8307	0	9277	199	6682	6078	0	7369	6131	99	0	6685	1754	0	12477	307	32	0	7850	0	267	0	7838	7	1967	24	4938	0	10242	5152	0
K01956	460	0	369	9073	5212	708	66	3274	0	3718	2254	0	9867	526	3285	10879	2883	5107	9563	15	8850	223	4838	7301	203	6547	6311	61	873	8518	2418	0	8879	7211	0	0	7515	0	1241	383	9647	4619	6024	324	642	0	8000	5061	151
K01956	460	0	369	9073	5212	708	66	3274	0	3718	2254	0	9867	526	3285	10879	2883	5107	9563	15	8850	223	4838	7301	203	6547	6311	61	873	8518	2418	0	8879	7211	0	0	7515	0	1241	383	9647	4619	6024	324	642	0	8000	5061	151
K01956	460	0	369	9073	5212	708	66	3274	0	3718	2254	0	9867	526	3285	10879	2883	5107	9563	15	8850	223	4838	7301	203	6547	6311	61	873	8518	2418	0	8879	7211	0	0	7515	0	1241	383	9647	4619	6024	324	642	0	8000	5061	151
K04041	402	5376	6050	10152	3900	2865	0	3165	0	3328	1693	0	6439	438	256	10648	3389	3843	84	0	7045	0	3096	3136	0	8998	5747	410	127	9427	1044	0	8522	3940	1800	0	6652	0	1082	0	4265	9322	6710	196	6314	0	16160	1592	0
K04041	402	5376	6050	10152	3900	2865	0	3165	0	3328	1693	0	6439	438	256	10648	3389	3843	84	0	7045	0	3096	3136	0	8998	5747	410	127	9427	1044	0	8522	3940	1800	0	6652	0	1082	0	4265	9322	6710	196	6314	0	16160	1592	0
K04041	402	5376	6050	10152	3900	2865	0	3165	0	3328	1693	0	6439	438	256	10648	3389	3843	84	0	7045	0	3096	3136	0	8998	5747	410	127	9427	1044	0	8522	3940	1800	0	6652	0	1082	0	4265	9322	6710	196	6314	0	16160	1592	0
K04041	402	5376	6050	10152	3900	2865	0	3165	0	3328	1693	0	6439	438	256	10648	3389	3843	84	0	7045	0	3096	3136	0	8998	5747	410	127	9427	1044	0	8522	3940	1800	0	6652	0	1082	0	4265	9322	6710	196	6314	0	16160	1592	0
K04041	402	5376	6050	10152	3900	2865	0	3165	0	3328	1693	0	6439	438	256	10648	3389	3843	84	0	7045	0	3096	3136	0	8998	5747	410	127	9427	1044	0	8522	3940	1800	0	6652	0	1082	0	4265	9322	6710	196	6314	0	16160	1592	0
K04041	402	5376	6050	10152	3900	2865	0	3165	0	3328	1693	0	6439	438	256	10648	3389	3843	84	0	7045	0	3096	3136	0	8998	5747	410	127	9427	1044	0	8522	3940	1800	0	6652	0	1082	0	4265	9322	6710	196	6314	0	16160	1592	0
K04041	402	5376	6050	10152	3900	2865	0	3165	0	3328	1693	0	6439	438	256	10648	3389	3843	84	0	7045	0	3096	3136	0	8998	5747	410	127	9427	1044	0	8522	3940	1800	0	6652	0	1082	0	4265	9322	6710	196	6314	0	16160	1592	0
K04041	402	5376	6050	10152	3900	2865	0	3165	0	3328	1693	0	6439	438	256	10648	3389	3843	84	0	7045	0	3096	3136	0	8998	5747	410	127	9427	1044	0	8522	3940	1800	0	6652	0	1082	0	4265	9322	6710	196	6314	0	16160	1592	0
K04041	402	5376	6050	10152	3900	2865	0	3165	0	3328	1693	0	6439	438	256	10648	3389	3843	84	0	7045	0	3096	3136	0	8998	5747	410	127	9427	1044	0	8522	3940	1800	0	6652	0	1082	0	4265	9322	6710	196	6314	0	16160	1592	0
K04041	402	5376	6050	10152	3900	2865	0	3165	0	3328	1693	0	6439	438	256	10648	3389	3843	84	0	7045	0	3096	3136	0	8998	5747	410	127	9427	1044	0	8522	3940	1800	0	6652	0	1082	0	4265	9322	6710	196	6314	0	16160	1592	0
K11915	1399	155	429	14636	6294	902	12	3007	0	434	737	7	5668	296	884	12194	1943	7633	1821	0	8429	671	12057	1289	82	8694	10151	64	335	5720	1351	0	12594	5692	1	0	12484	0	961	152	8714	3908	4610	210	1400	0	2848	6745	54
K11915	1399	155	429	14636	6294	902	12	3007	0	434	737	7	5668	296	884	12194	1943	7633	1821	0	8429	671	12057	1289	82	8694	10151	64	335	5720	1351	0	12594	5692	1	0	12484	0	961	152	8714	3908	4610	210	1400	0	2848	6745	54
K00265	763	4828	4898	6852	4940	11220	0	1492	0	12090	7301	0	10244	1093	0	7539	3476	10037	4821	0	8102	600	15445	29824	0	3343	7775	1027	0	0	2599	0	6154	0	0	0	6068	0	0	0	5274	0	0	0	1872	0	1674	16949	0
K00265	763	4828	4898	6852	4940	11220	0	1492	0	12090	7301	0	10244	1093	0	7539	3476	10037	4821	0	8102	600	15445	29824	0	3343	7775	1027	0	0	2599	0	6154	0	0	0	6068	0	0	0	5274	0	0	0	1872	0	1674	16949	0
K00265	763	4828	4898	6852	4940	11220	0	1492	0	12090	7301	0	10244	1093	0	7539	3476	10037	4821	0	8102	600	15445	29824	0	3343	7775	1027	0	0	2599	0	6154	0	0	0	6068	0	0	0	5274	0	0	0	1872	0	1674	16949	0
K00265	763	4828	4898	6852	4940	11220	0	1492	0	12090	7301	0	10244	1093	0	7539	3476	10037	4821	0	8102	600	15445	29824	0	3343	7775	1027	0	0	2599	0	6154	0	0	0	6068	0	0	0	5274	0	0	0	1872	0	1674	16949	0
K00265	763	4828	4898	6852	4940	11220	0	1492	0	12090	7301	0	10244	1093	0	7539	3476	10037	4821	0	8102	600	15445	29824	0	3343	7775	1027	0	0	2599	0	6154	0	0	0	6068	0	0	0	5274	0	0	0	1872	0	1674	16949	0
K00265	763	4828	4898	6852	4940	11220	0	1492	0	12090	7301	0	10244	1093	0	7539	3476	10037	4821	0	8102	600	15445	29824	0	3343	7775	1027	0	0	2599	0	6154	0	0	0	6068	0	0	0	5274	0	0	0	1872	0	1674	16949	0
K00265	763	4828	4898	6852	4940	11220	0	1492	0	12090	7301	0	10244	1093	0	7539	3476	10037	4821	0	8102	600	15445	29824	0	3343	7775	1027	0	0	2599	0	6154	0	0	0	6068	0	0	0	5274	0	0	0	1872	0	1674	16949	0
K01051	302	25985	18281	5048	2270	766	0	1413	0	9493	5534	0	7276	332	0	12887	12531	12571	476	0	3193	0	766	1054	0	7098	9870	601	192	1350	830	0	7226	0	0	0	5237	0	0	0	3975	0	0	0	17435	0	0	0	0
K01051	302	25985	18281	5048	2270	766	0	1413	0	9493	5534	0	7276	332	0	12887	12531	12571	476	0	3193	0	766	1054	0	7098	9870	601	192	1350	830	0	7226	0	0	0	5237	0	0	0	3975	0	0	0	17435	0	0	0	0
K02340	895	1675	2292	9080	5550	6766	31	4252	0	3326	2479	0	9518	578	876	11166	4497	4459	2894	9	5966	127	4923	5055	135	7590	5522	104	427	7453	2241	0	8522	6764	7	0	7868	0	1405	173	10715	5202	5877	285	2114	0	8093	3013	84
K02340	895	1675	2292	9080	5550	6766	31	4252	0	3326	2479	0	9518	578	876	11166	4497	4459	2894	9	5966	127	4923	5055	135	7590	5522	104	427	7453	2241	0	8522	6764	7	0	7868	0	1405	173	10715	5202	5877	285	2114	0	8093	3013	84
K02340	895	1675	2292	9080	5550	6766	31	4252	0	3326	2479	0	9518	578	876	11166	4497	4459	2894	9	5966	127	4923	5055	135	7590	5522	104	427	7453	2241	0	8522	6764	7	0	7868	0	1405	173	10715	5202	5877	285	2114	0	8093	3013	84
K02340	895	1675	2292	9080	5550	6766	31	4252	0	3326	2479	0	9518	578	876	11166	4497	4459	2894	9	5966	127	4923	5055	135	7590	5522	104	427	7453	2241	0	8522	6764	7	0	7868	0	1405	173	10715	5202	5877	285	2114	0	8093	3013	84
K02340	895	1675	2292	9080	5550	6766	31	4252	0	3326	2479	0	9518	578	876	11166	4497	4459	2894	9	5966	127	4923	5055	135	7590	5522	104	427	7453	2241	0	8522	6764	7	0	7868	0	1405	173	10715	5202	5877	285	2114	0	8093	3013	84
K02340	895	1675	2292	9080	5550	6766	31	4252	0	3326	2479	0	9518	578	876	11166	4497	4459	2894	9	5966	127	4923	5055	135	7590	5522	104	427	7453	2241	0	8522	6764	7	0	7868	0	1405	173	10715	5202	5877	285	2114	0	8093	3013	84
K00078	411	592	457	7284	6286	4352	89	2997	0	3512	2215	0	10074	1193	1138	10894	5998	6185	731	12	5878	195	4282	3198	293	6697	10454	22	125	4399	2149	0	10227	0	0	0	8379	0	823	503	12513	5690	15689	344	899	0	20	7648	0
K00078	411	592	457	7284	6286	4352	89	2997	0	3512	2215	0	10074	1193	1138	10894	5998	6185	731	12	5878	195	4282	3198	293	6697	10454	22	125	4399	2149	0	10227	0	0	0	8379	0	823	503	12513	5690	15689	344	899	0	20	7648	0
K01077	270	427	4920	6616	8841	4738	0	3413	0	5460	3906	0	9649	822	229	7736	7535	8224	699	0	6250	0	3122	4680	0	5698	13115	241	48	7074	1625	0	6669	12659	0	0	5671	0	0	0	12674	8334	6137	44	5326	0	1458	1535	0
K01077	270	427	4920	6616	8841	4738	0	3413	0	5460	3906	0	9649	822	229	7736	7535	8224	699	0	6250	0	3122	4680	0	5698	13115	241	48	7074	1625	0	6669	12659	0	0	5671	0	0	0	12674	8334	6137	44	5326	0	1458	1535	0
K01077	270	427	4920	6616	8841	4738	0	3413	0	5460	3906	0	9649	822	229	7736	7535	8224	699	0	6250	0	3122	4680	0	5698	13115	241	48	7074	1625	0	6669	12659	0	0	5671	0	0	0	12674	8334	6137	44	5326	0	1458	1535	0
K01077	270	427	4920	6616	8841	4738	0	3413	0	5460	3906	0	9649	822	229	7736	7535	8224	699	0	6250	0	3122	4680	0	5698	13115	241	48	7074	1625	0	6669	12659	0	0	5671	0	0	0	12674	8334	6137	44	5326	0	1458	1535	0
K01077	270	427	4920	6616	8841	4738	0	3413	0	5460	3906	0	9649	822	229	7736	7535	8224	699	0	6250	0	3122	4680	0	5698	13115	241	48	7074	1625	0	6669	12659	0	0	5671	0	0	0	12674	8334	6137	44	5326	0	1458	1535	0
K01077	270	427	4920	6616	8841	4738	0	3413	0	5460	3906	0	9649	822	229	7736	7535	8224	699	0	6250	0	3122	4680	0	5698	13115	241	48	7074	1625	0	6669	12659	0	0	5671	0	0	0	12674	8334	6137	44	5326	0	1458	1535	0
K01776	647	3137	3475	8531	5287	7266	19	3647	0	3826	2690	0	8857	465	749	10004	5347	6074	2174	5	5887	136	3766	7930	123	6039	6419	103	469	7055	2178	0	9530	6406	23	0	6862	0	1264	175	9525	4427	3796	277	4102	0	7785	5922	64
K01776	647	3137	3475	8531	5287	7266	19	3647	0	3826	2690	0	8857	465	749	10004	5347	6074	2174	5	5887	136	3766	7930	123	6039	6419	103	469	7055	2178	0	9530	6406	23	0	6862	0	1264	175	9525	4427	3796	277	4102	0	7785	5922	64
K00052	574	3124	3263	7840	6032	4961	0	3298	0	4706	2908	0	11105	364	685	8767	3608	5134	9443	10	6969	196	6552	11044	0	7413	5990	142	51	7505	2066	0	8760	6848	297	0	5639	0	1296	0	9685	3134	2347	25	4047	0	2390	5482	0
K00052	574	3124	3263	7840	6032	4961	0	3298	0	4706	2908	0	11105	364	685	8767	3608	5134	9443	10	6969	196	6552	11044	0	7413	5990	142	51	7505	2066	0	8760	6848	297	0	5639	0	1296	0	9685	3134	2347	25	4047	0	2390	5482	0
K00052	574	3124	3263	7840	6032	4961	0	3298	0	4706	2908	0	11105	364	685	8767	3608	5134	9443	10	6969	196	6552	11044	0	7413	5990	142	51	7505	2066	0	8760	6848	297	0	5639	0	1296	0	9685	3134	2347	25	4047	0	2390	5482	0
K00052	574	3124	3263	7840	6032	4961	0	3298	0	4706	2908	0	11105	364	685	8767	3608	5134	9443	10	6969	196	6552	11044	0	7413	5990	142	51	7505	2066	0	8760	6848	297	0	5639	0	1296	0	9685	3134	2347	25	4047	0	2390	5482	0
K00052	574	3124	3263	7840	6032	4961	0	3298	0	4706	2908	0	11105	364	685	8767	3608	5134	9443	10	6969	196	6552	11044	0	7413	5990	142	51	7505	2066	0	8760	6848	297	0	5639	0	1296	0	9685	3134	2347	25	4047	0	2390	5482	0
K00052	574	3124	3263	7840	6032	4961	0	3298	0	4706	2908	0	11105	364	685	8767	3608	5134	9443	10	6969	196	6552	11044	0	7413	5990	142	51	7505	2066	0	8760	6848	297	0	5639	0	1296	0	9685	3134	2347	25	4047	0	2390	5482	0
K00847	487	6201	6463	9451	6272	4087	0	2262	0	3131	1824	0	10206	405	49	9770	7207	6106	1697	2	5270	138	7506	11055	0	8815	5946	255	92	6274	2167	0	11097	7025	261	0	6293	0	718	0	7765	2976	442	105	7394	0	774	5203	0
K00847	487	6201	6463	9451	6272	4087	0	2262	0	3131	1824	0	10206	405	49	9770	7207	6106	1697	2	5270	138	7506	11055	0	8815	5946	255	92	6274	2167	0	11097	7025	261	0	6293	0	718	0	7765	2976	442	105	7394	0	774	5203	0
K00847	487	6201	6463	9451	6272	4087	0	2262	0	3131	1824	0	10206	405	49	9770	7207	6106	1697	2	5270	138	7506	11055	0	8815	5946	255	92	6274	2167	0	11097	7025	261	0	6293	0	718	0	7765	2976	442	105	7394	0	774	5203	0
K00847	487	6201	6463	9451	6272	4087	0	2262	0	3131	1824	0	10206	405	49	9770	7207	6106	1697	2	5270	138	7506	11055	0	8815	5946	255	92	6274	2167	0	11097	7025	261	0	6293	0	718	0	7765	2976	442	105	7394	0	774	5203	0
K14205	307	0	666	3571	5634	1034	0	278	0	342	137	0	1376	1386	1438	2432	7612	6179	4957	11	4281	704	4695	933	0	1384	18398	60	0	14657	2676	0	1908	15731	0	0	1861	0	190	0	2655	16454	22728	13	588	0	793	4365	0
K14205	307	0	666	3571	5634	1034	0	278	0	342	137	0	1376	1386	1438	2432	7612	6179	4957	11	4281	704	4695	933	0	1384	18398	60	0	14657	2676	0	1908	15731	0	0	1861	0	190	0	2655	16454	22728	13	588	0	793	4365	0
K14205	307	0	666	3571	5634	1034	0	278	0	342	137	0	1376	1386	1438	2432	7612	6179	4957	11	4281	704	4695	933	0	1384	18398	60	0	14657	2676	0	1908	15731	0	0	1861	0	190	0	2655	16454	22728	13	588	0	793	4365	0
K02433	646	1353	1742	9759	3017	1007	53	1699	0	289	132	0	6045	592	1434	7282	3317	4416	4072	59	6177	356	6833	12904	183	6814	10089	66	676	6301	1921	0	5511	9270	164	0	5148	0	1543	335	4504	6822	8197	381	643	0	10194	5526	111
K02433	646	1353	1742	9759	3017	1007	53	1699	0	289	132	0	6045	592	1434	7282	3317	4416	4072	59	6177	356	6833	12904	183	6814	10089	66	676	6301	1921	0	5511	9270	164	0	5148	0	1543	335	4504	6822	8197	381	643	0	10194	5526	111
K10440	722	0	0	6261	6581	7625	0	1362	0	14721	9782	0	39472	1637	1886	7640	4412	8082	6901	0	3360	373	8378	231	0	7053	2300	0	0	0	3862	0	6983	7703	113	0	6413	0	493	0	3767	3203	0	88	768	0	0	5176	0
K07636	1020	10622	12259	8490	9284	6301	0	3341	0	8246	5452	5	16157	526	14	9379	7774	6786	438	3	2056	0	4277	5703	0	9357	5938	825	85	3642	2756	19	7505	0	326	0	6038	0	2041	0	10926	0	0	140	13107	0	0	7	0
K00609	564	1988	2549	9124	5196	5503	44	3389	0	4041	2818	0	9732	527	715	9259	4484	4219	7391	13	6696	97	4728	8072	122	7281	5838	111	468	5634	2029	0	10360	6152	106	0	7581	0	1201	219	6969	3980	5266	247	3298	0	6093	4874	85
K00609	564	1988	2549	9124	5196	5503	44	3389	0	4041	2818	0	9732	527	715	9259	4484	4219	7391	13	6696	97	4728	8072	122	7281	5838	111	468	5634	2029	0	10360	6152	106	0	7581	0	1201	219	6969	3980	5266	247	3298	0	6093	4874	85
K00609	564	1988	2549	9124	5196	5503	44	3389	0	4041	2818	0	9732	527	715	9259	4484	4219	7391	13	6696	97	4728	8072	122	7281	5838	111	468	5634	2029	0	10360	6152	106	0	7581	0	1201	219	6969	3980	5266	247	3298	0	6093	4874	85
K11533	795	0	0	13721	4486	802	0	54	0	0	0	0	832	12	0	6262	1222	15497	17053	10	15767	2019	29512	26685	0	3573	22633	0	7	0	0	0	4320	0	0	0	10632	0	0	0	11318	0	0	33	854	0	0	2125	0
K11533	795	0	0	13721	4486	802	0	54	0	0	0	0	832	12	0	6262	1222	15497	17053	10	15767	2019	29512	26685	0	3573	22633	0	7	0	0	0	4320	0	0	0	10632	0	0	0	11318	0	0	33	854	0	0	2125	0
K11533	795	0	0	13721	4486	802	0	54	0	0	0	0	832	12	0	6262	1222	15497	17053	10	15767	2019	29512	26685	0	3573	22633	0	7	0	0	0	4320	0	0	0	10632	0	0	0	11318	0	0	33	854	0	0	2125	0
K11533	795	0	0	13721	4486	802	0	54	0	0	0	0	832	12	0	6262	1222	15497	17053	10	15767	2019	29512	26685	0	3573	22633	0	7	0	0	0	4320	0	0	0	10632	0	0	0	11318	0	0	33	854	0	0	2125	0
K02434	494	0	518	11064	2485	4282	52	1663	0	274	118	4	4719	379	1299	7803	2813	4590	6353	16	5635	416	7257	7378	231	6620	10190	38	672	9959	1423	0	5363	9857	169	0	5190	0	1521	287	4214	7046	8579	374	720	0	10888	7138	121
K02434	494	0	518	11064	2485	4282	52	1663	0	274	118	4	4719	379	1299	7803	2813	4590	6353	16	5635	416	7257	7378	231	6620	10190	38	672	9959	1423	0	5363	9857	169	0	5190	0	1521	287	4214	7046	8579	374	720	0	10888	7138	121
K01999	998	0	162	11885	5367	5006	0	4294	0	7698	4729	0	19445	1068	928	13600	2406	6021	968	177	6233	250	5565	9879	0	7926	5813	3	5	3202	2873	0	19026	34	5	0	12841	0	773	0	11383	11	2682	122	283	0	0	0	0
K01999	998	0	162	11885	5367	5006	0	4294	0	7698	4729	0	19445	1068	928	13600	2406	6021	968	177	6233	250	5565	9879	0	7926	5813	3	5	3202	2873	0	19026	34	5	0	12841	0	773	0	11383	11	2682	122	283	0	0	0	0
K01200	342	3883	4352	15170	4488	3512	110	2846	0	1913	1572	0	4864	49	2712	7003	2590	3610	1554	23	8021	0	3868	3709	320	10187	4432	93	3309	9453	3848	0	9757	58	0	0	7965	0	431	0	7324	25	9494	478	6094	0	0	0	673
K01200	342	3883	4352	15170	4488	3512	110	2846	0	1913	1572	0	4864	49	2712	7003	2590	3610	1554	23	8021	0	3868	3709	320	10187	4432	93	3309	9453	3848	0	9757	58	0	0	7965	0	431	0	7324	25	9494	478	6094	0	0	0	673
K01200	342	3883	4352	15170	4488	3512	110	2846	0	1913	1572	0	4864	49	2712	7003	2590	3610	1554	23	8021	0	3868	3709	320	10187	4432	93	3309	9453	3848	0	9757	58	0	0	7965	0	431	0	7324	25	9494	478	6094	0	0	0	673
K01838	358	3432	3748	7591	9913	6302	68	2402	0	7401	5104	7	13006	1198	4912	9623	6832	5265	3124	2	3591	0	5269	3735	317	7302	7101	358	781	1316	2089	0	7752	272	195	0	5420	0	769	304	4462	4282	8834	343	5104	0	1007	5722	110
K11085	202	5050	6152	4502	8656	4304	0	2422	0	5385	4307	0	11693	707	237	3742	2151	5555	942	7	1270	0	3120	3793	0	5472	5244	114	114	7962	2299	0	4515	11815	10	0	3295	0	1546	0	5680	8663	7196	179	6756	0	1869	11012	0
K01524	510	1710	2490	6239	8851	1606	0	1322	0	8820	6130	0	16653	960	132	7298	5035	8403	9842	10	4213	407	9856	7091	0	6908	6386	137	104	9216	3476	0	4974	857	161	0	5273	0	4544	0	5439	5498	956	202	2600	0	1521	5442	0
K00014	937	1695	1903	7793	6310	3668	0	4245	0	4147	2871	0	11271	488	792	8230	2304	4553	654	21	7102	133	4530	4966	0	6665	5427	105	22	6015	1908	0	11608	5830	139	0	9636	0	1580	0	10978	3787	5755	98	2521	0	7311	4766	0
K00014	937	1695	1903	7793	6310	3668	0	4245	0	4147	2871	0	11271	488	792	8230	2304	4553	654	21	7102	133	4530	4966	0	6665	5427	105	22	6015	1908	0	11608	5830	139	0	9636	0	1580	0	10978	3787	5755	98	2521	0	7311	4766	0
K00014	937	1695	1903	7793	6310	3668	0	4245	0	4147	2871	0	11271	488	792	8230	2304	4553	654	21	7102	133	4530	4966	0	6665	5427	105	22	6015	1908	0	11608	5830	139	0	9636	0	1580	0	10978	3787	5755	98	2521	0	7311	4766	0
K00014	937	1695	1903	7793	6310	3668	0	4245	0	4147	2871	0	11271	488	792	8230	2304	4553	654	21	7102	133	4530	4966	0	6665	5427	105	22	6015	1908	0	11608	5830	139	0	9636	0	1580	0	10978	3787	5755	98	2521	0	7311	4766	0
K00014	937	1695	1903	7793	6310	3668	0	4245	0	4147	2871	0	11271	488	792	8230	2304	4553	654	21	7102	133	4530	4966	0	6665	5427	105	22	6015	1908	0	11608	5830	139	0	9636	0	1580	0	10978	3787	5755	98	2521	0	7311	4766	0
K03685	925	3111	3443	8189	6616	8078	25	3549	0	3785	2511	0	8282	551	757	9206	6400	6083	2082	18	6170	217	5826	2450	85	6625	8249	148	431	6526	1653	0	9061	6402	0	0	8336	0	1040	154	8856	4701	5052	249	3631	0	4313	4800	55
K03685	925	3111	3443	8189	6616	8078	25	3549	0	3785	2511	0	8282	551	757	9206	6400	6083	2082	18	6170	217	5826	2450	85	6625	8249	148	431	6526	1653	0	9061	6402	0	0	8336	0	1040	154	8856	4701	5052	249	3631	0	4313	4800	55
K10188	645	0	21	10200	3151	5073	0	857	0	0	0	0	2645	0	0	11239	895	5799	8229	9	12716	1556	17707	29548	0	8849	17251	4511	0	2358	1661	0	5255	4571	0	0	5027	0	0	0	4589	2225	0	0	814	0	0	0	0
K00627	670	0	1002	2700	3835	2741	0	2101	0	5222	3192	0	10383	761	1047	2692	3262	1633	1672	7	619	0	273	313	0	1755	3570	61	0	14781	2925	0	3841	21876	0	0	7453	0	1030	0	2346	11005	9361	69	119	0	13379	8995	0
K00627	670	0	1002	2700	3835	2741	0	2101	0	5222	3192	0	10383	761	1047	2692	3262	1633	1672	7	619	0	273	313	0	1755	3570	61	0	14781	2925	0	3841	21876	0	0	7453	0	1030	0	2346	11005	9361	69	119	0	13379	8995	0
K00627	670	0	1002	2700	3835	2741	0	2101	0	5222	3192	0	10383	761	1047	2692	3262	1633	1672	7	619	0	273	313	0	1755	3570	61	0	14781	2925	0	3841	21876	0	0	7453	0	1030	0	2346	11005	9361	69	119	0	13379	8995	0
K00627	670	0	1002	2700	3835	2741	0	2101	0	5222	3192	0	10383	761	1047	2692	3262	1633	1672	7	619	0	273	313	0	1755	3570	61	0	14781	2925	0	3841	21876	0	0	7453	0	1030	0	2346	11005	9361	69	119	0	13379	8995	0
K00627	670	0	1002	2700	3835	2741	0	2101	0	5222	3192	0	10383	761	1047	2692	3262	1633	1672	7	619	0	273	313	0	1755	3570	61	0	14781	2925	0	3841	21876	0	0	7453	0	1030	0	2346	11005	9361	69	119	0	13379	8995	0
K00627	670	0	1002	2700	3835	2741	0	2101	0	5222	3192	0	10383	761	1047	2692	3262	1633	1672	7	619	0	273	313	0	1755	3570	61	0	14781	2925	0	3841	21876	0	0	7453	0	1030	0	2346	11005	9361	69	119	0	13379	8995	0
K00627	670	0	1002	2700	3835	2741	0	2101	0	5222	3192	0	10383	761	1047	2692	3262	1633	1672	7	619	0	273	313	0	1755	3570	61	0	14781	2925	0	3841	21876	0	0	7453	0	1030	0	2346	11005	9361	69	119	0	13379	8995	0
K00627	670	0	1002	2700	3835	2741	0	2101	0	5222	3192	0	10383	761	1047	2692	3262	1633	1672	7	619	0	273	313	0	1755	3570	61	0	14781	2925	0	3841	21876	0	0	7453	0	1030	0	2346	11005	9361	69	119	0	13379	8995	0
K01778	739	3829	4235	7410	3761	4802	32	3663	0	5211	2356	0	11174	616	249	9857	5478	5431	4344	0	6641	155	5130	8980	133	7304	8157	745	90	8044	1688	0	9177	613	7	0	7352	0	1123	0	8649	2329	5067	231	3355	0	1283	5135	0
K01778	739	3829	4235	7410	3761	4802	32	3663	0	5211	2356	0	11174	616	249	9857	5478	5431	4344	0	6641	155	5130	8980	133	7304	8157	745	90	8044	1688	0	9177	613	7	0	7352	0	1123	0	8649	2329	5067	231	3355	0	1283	5135	0
K01778	739	3829	4235	7410	3761	4802	32	3663	0	5211	2356	0	11174	616	249	9857	5478	5431	4344	0	6641	155	5130	8980	133	7304	8157	745	90	8044	1688	0	9177	613	7	0	7352	0	1123	0	8649	2329	5067	231	3355	0	1283	5135	0
K01778	739	3829	4235	7410	3761	4802	32	3663	0	5211	2356	0	11174	616	249	9857	5478	5431	4344	0	6641	155	5130	8980	133	7304	8157	745	90	8044	1688	0	9177	613	7	0	7352	0	1123	0	8649	2329	5067	231	3355	0	1283	5135	0
K01778	739	3829	4235	7410	3761	4802	32	3663	0	5211	2356	0	11174	616	249	9857	5478	5431	4344	0	6641	155	5130	8980	133	7304	8157	745	90	8044	1688	0	9177	613	7	0	7352	0	1123	0	8649	2329	5067	231	3355	0	1283	5135	0
K01778	739	3829	4235	7410	3761	4802	32	3663	0	5211	2356	0	11174	616	249	9857	5478	5431	4344	0	6641	155	5130	8980	133	7304	8157	745	90	8044	1688	0	9177	613	7	0	7352	0	1123	0	8649	2329	5067	231	3355	0	1283	5135	0
K00874	1148	7115	7912	6700	6521	2392	0	3671	0	5917	3200	0	16265	1295	383	11437	8563	5297	293	0	5156	0	1628	1657	0	8199	7976	285	88	590	3773	0	11866	0	172	0	7796	0	214	0	8578	3752	7942	23	7750	0	22	10986	0
K00874	1148	7115	7912	6700	6521	2392	0	3671	0	5917	3200	0	16265	1295	383	11437	8563	5297	293	0	5156	0	1628	1657	0	8199	7976	285	88	590	3773	0	11866	0	172	0	7796	0	214	0	8578	3752	7942	23	7750	0	22	10986	0
K00874	1148	7115	7912	6700	6521	2392	0	3671	0	5917	3200	0	16265	1295	383	11437	8563	5297	293	0	5156	0	1628	1657	0	8199	7976	285	88	590	3773	0	11866	0	172	0	7796	0	214	0	8578	3752	7942	23	7750	0	22	10986	0
K00874	1148	7115	7912	6700	6521	2392	0	3671	0	5917	3200	0	16265	1295	383	11437	8563	5297	293	0	5156	0	1628	1657	0	8199	7976	285	88	590	3773	0	11866	0	172	0	7796	0	214	0	8578	3752	7942	23	7750	0	22	10986	0
K03590	183	5179	5223	3535	3883	4537	42	2115	0	9970	5996	0	9943	656	1276	5137	8459	5712	909	28	2460	0	3301	2616	169	6223	5167	343	606	9983	3149	0	3379	10369	0	0	3089	0	843	229	5724	6841	8071	327	5858	0	1475	1453	103
K15921	326	21659	7390	6677	10959	4152	0	762	0	4040	2805	0	5345	22	15	18887	6723	12351	837	0	5286	1455	8332	8699	0	11953	8689	817	176	0	0	0	5300	0	0	0	5180	0	0	0	4890	0	0	0	12632	0	0	0	0
K00858	510	2847	3177	7462	5230	4680	20	3155	0	4526	2666	6	9701	498	652	7502	2275	4903	5582	0	5880	178	5773	9991	93	5666	5798	339	456	5787	1918	0	7952	5964	0	0	7195	0	1150	165	7832	4227	5294	253	4378	0	6687	5052	66
K00858	510	2847	3177	7462	5230	4680	20	3155	0	4526	2666	6	9701	498	652	7502	2275	4903	5582	0	5880	178	5773	9991	93	5666	5798	339	456	5787	1918	0	7952	5964	0	0	7195	0	1150	165	7832	4227	5294	253	4378	0	6687	5052	66
K06167	761	4223	4795	7324	4165	2715	47	3004	0	4621	3089	15	11150	671	899	7304	6001	4168	477	0	3991	0	2500	2580	173	7504	4711	170	86	7788	1995	0	7615	9718	29	0	7807	0	1426	0	6357	6912	8577	299	5859	0	9104	1539	0
K01923	692	2444	2878	9025	5337	8349	0	2577	0	3611	2546	0	8551	497	1103	9759	3149	4153	11365	6	5239	111	2211	8347	0	6140	5421	139	74	6766	1902	0	7651	432	6	0	6088	0	1239	0	8522	3677	5276	166	3793	0	6611	7182	0
K01923	692	2444	2878	9025	5337	8349	0	2577	0	3611	2546	0	8551	497	1103	9759	3149	4153	11365	6	5239	111	2211	8347	0	6140	5421	139	74	6766	1902	0	7651	432	6	0	6088	0	1239	0	8522	3677	5276	166	3793	0	6611	7182	0
K01923	692	2444	2878	9025	5337	8349	0	2577	0	3611	2546	0	8551	497	1103	9759	3149	4153	11365	6	5239	111	2211	8347	0	6140	5421	139	74	6766	1902	0	7651	432	6	0	6088	0	1239	0	8522	3677	5276	166	3793	0	6611	7182	0
K01923	692	2444	2878	9025	5337	8349	0	2577	0	3611	2546	0	8551	497	1103	9759	3149	4153	11365	6	5239	111	2211	8347	0	6140	5421	139	74	6766	1902	0	7651	432	6	0	6088	0	1239	0	8522	3677	5276	166	3793	0	6611	7182	0
K01657	250	3427	3864	8313	6359	7665	0	1034	0	6022	3477	0	9861	507	1210	4008	3430	5457	6187	0	5383	203	7337	4939	0	5558	5827	244	71	10499	2643	0	3381	9292	0	0	3420	0	1307	0	3515	4135	2756	0	4991	0	9030	6433	0
K01657	250	3427	3864	8313	6359	7665	0	1034	0	6022	3477	0	9861	507	1210	4008	3430	5457	6187	0	5383	203	7337	4939	0	5558	5827	244	71	10499	2643	0	3381	9292	0	0	3420	0	1307	0	3515	4135	2756	0	4991	0	9030	6433	0
K01657	250	3427	3864	8313	6359	7665	0	1034	0	6022	3477	0	9861	507	1210	4008	3430	5457	6187	0	5383	203	7337	4939	0	5558	5827	244	71	10499	2643	0	3381	9292	0	0	3420	0	1307	0	3515	4135	2756	0	4991	0	9030	6433	0
K01657	250	3427	3864	8313	6359	7665	0	1034	0	6022	3477	0	9861	507	1210	4008	3430	5457	6187	0	5383	203	7337	4939	0	5558	5827	244	71	10499	2643	0	3381	9292	0	0	3420	0	1307	0	3515	4135	2756	0	4991	0	9030	6433	0
K01657	250	3427	3864	8313	6359	7665	0	1034	0	6022	3477	0	9861	507	1210	4008	3430	5457	6187	0	5383	203	7337	4939	0	5558	5827	244	71	10499	2643	0	3381	9292	0	0	3420	0	1307	0	3515	4135	2756	0	4991	0	9030	6433	0
K01657	250	3427	3864	8313	6359	7665	0	1034	0	6022	3477	0	9861	507	1210	4008	3430	5457	6187	0	5383	203	7337	4939	0	5558	5827	244	71	10499	2643	0	3381	9292	0	0	3420	0	1307	0	3515	4135	2756	0	4991	0	9030	6433	0
K01657	250	3427	3864	8313	6359	7665	0	1034	0	6022	3477	0	9861	507	1210	4008	3430	5457	6187	0	5383	203	7337	4939	0	5558	5827	244	71	10499	2643	0	3381	9292	0	0	3420	0	1307	0	3515	4135	2756	0	4991	0	9030	6433	0
K01048	868	314	604	9661	8351	1209	0	3399	0	3435	2273	0	9149	835	397	10076	4196	6355	2399	4	6544	313	5105	646	0	7067	9219	78	0	6193	2572	0	8471	6557	166	0	7995	0	551	0	7248	7055	7823	0	1034	0	1464	11338	0
K00640	703	6675	7176	8976	5924	5022	0	2934	0	5248	3065	0	9525	554	682	7296	4800	5609	786	7	4397	0	2925	3219	0	7585	5668	269	37	6166	1906	0	8191	6621	92	0	6717	0	850	0	5459	4075	5257	24	4362	0	4817	4292	0
K00640	703	6675	7176	8976	5924	5022	0	2934	0	5248	3065	0	9525	554	682	7296	4800	5609	786	7	4397	0	2925	3219	0	7585	5668	269	37	6166	1906	0	8191	6621	92	0	6717	0	850	0	5459	4075	5257	24	4362	0	4817	4292	0
K00640	703	6675	7176	8976	5924	5022	0	2934	0	5248	3065	0	9525	554	682	7296	4800	5609	786	7	4397	0	2925	3219	0	7585	5668	269	37	6166	1906	0	8191	6621	92	0	6717	0	850	0	5459	4075	5257	24	4362	0	4817	4292	0
K00640	703	6675	7176	8976	5924	5022	0	2934	0	5248	3065	0	9525	554	682	7296	4800	5609	786	7	4397	0	2925	3219	0	7585	5668	269	37	6166	1906	0	8191	6621	92	0	6717	0	850	0	5459	4075	5257	24	4362	0	4817	4292	0
K00640	703	6675	7176	8976	5924	5022	0	2934	0	5248	3065	0	9525	554	682	7296	4800	5609	786	7	4397	0	2925	3219	0	7585	5668	269	37	6166	1906	0	8191	6621	92	0	6717	0	850	0	5459	4075	5257	24	4362	0	4817	4292	0
K00640	703	6675	7176	8976	5924	5022	0	2934	0	5248	3065	0	9525	554	682	7296	4800	5609	786	7	4397	0	2925	3219	0	7585	5668	269	37	6166	1906	0	8191	6621	92	0	6717	0	850	0	5459	4075	5257	24	4362	0	4817	4292	0
K00640	703	6675	7176	8976	5924	5022	0	2934	0	5248	3065	0	9525	554	682	7296	4800	5609	786	7	4397	0	2925	3219	0	7585	5668	269	37	6166	1906	0	8191	6621	92	0	6717	0	850	0	5459	4075	5257	24	4362	0	4817	4292	0
K00640	703	6675	7176	8976	5924	5022	0	2934	0	5248	3065	0	9525	554	682	7296	4800	5609	786	7	4397	0	2925	3219	0	7585	5668	269	37	6166	1906	0	8191	6621	92	0	6717	0	850	0	5459	4075	5257	24	4362	0	4817	4292	0
K00919	1050	1964	2534	9476	6489	4086	0	3771	0	3408	2242	0	8209	555	246	10568	5456	4437	1213	0	7407	266	1086	8090	0	7247	9043	128	48	5551	1484	0	9058	2780	254	0	9255	0	1318	0	10264	5885	5207	154	3160	0	1222	5702	0
K00919	1050	1964	2534	9476	6489	4086	0	3771	0	3408	2242	0	8209	555	246	10568	5456	4437	1213	0	7407	266	1086	8090	0	7247	9043	128	48	5551	1484	0	9058	2780	254	0	9255	0	1318	0	10264	5885	5207	154	3160	0	1222	5702	0
K00919	1050	1964	2534	9476	6489	4086	0	3771	0	3408	2242	0	8209	555	246	10568	5456	4437	1213	0	7407	266	1086	8090	0	7247	9043	128	48	5551	1484	0	9058	2780	254	0	9255	0	1318	0	10264	5885	5207	154	3160	0	1222	5702	0
K00919	1050	1964	2534	9476	6489	4086	0	3771	0	3408	2242	0	8209	555	246	10568	5456	4437	1213	0	7407	266	1086	8090	0	7247	9043	128	48	5551	1484	0	9058	2780	254	0	9255	0	1318	0	10264	5885	5207	154	3160	0	1222	5702	0
K11541	27	20630	19815	3657	14978	11182	0	211	0	10005	6033	0	7777	231	0	3449	7519	5580	175	0	2378	0	10687	12909	0	4990	8672	1085	197	0	0	0	2535	0	0	0	577	0	0	0	763	0	0	135	24521	0	0	0	0
K11541	27	20630	19815	3657	14978	11182	0	211	0	10005	6033	0	7777	231	0	3449	7519	5580	175	0	2378	0	10687	12909	0	4990	8672	1085	197	0	0	0	2535	0	0	0	577	0	0	0	763	0	0	135	24521	0	0	0	0
K11541	27	20630	19815	3657	14978	11182	0	211	0	10005	6033	0	7777	231	0	3449	7519	5580	175	0	2378	0	10687	12909	0	4990	8672	1085	197	0	0	0	2535	0	0	0	577	0	0	0	763	0	0	135	24521	0	0	0	0
K00264	179	7183	4751	9055	3689	2698	0	2058	0	3544	2027	0	4294	47	53	9371	5147	6322	4654	0	10133	192	6402	13484	0	7535	6129	897	101	8577	1246	0	9902	5897	0	0	6291	0	361	0	5265	5253	172	0	2461	0	340	5981	0
K00264	179	7183	4751	9055	3689	2698	0	2058	0	3544	2027	0	4294	47	53	9371	5147	6322	4654	0	10133	192	6402	13484	0	7535	6129	897	101	8577	1246	0	9902	5897	0	0	6291	0	361	0	5265	5253	172	0	2461	0	340	5981	0
K00264	179	7183	4751	9055	3689	2698	0	2058	0	3544	2027	0	4294	47	53	9371	5147	6322	4654	0	10133	192	6402	13484	0	7535	6129	897	101	8577	1246	0	9902	5897	0	0	6291	0	361	0	5265	5253	172	0	2461	0	340	5981	0
K00264	179	7183	4751	9055	3689	2698	0	2058	0	3544	2027	0	4294	47	53	9371	5147	6322	4654	0	10133	192	6402	13484	0	7535	6129	897	101	8577	1246	0	9902	5897	0	0	6291	0	361	0	5265	5253	172	0	2461	0	340	5981	0
K00264	179	7183	4751	9055	3689	2698	0	2058	0	3544	2027	0	4294	47	53	9371	5147	6322	4654	0	10133	192	6402	13484	0	7535	6129	897	101	8577	1246	0	9902	5897	0	0	6291	0	361	0	5265	5253	172	0	2461	0	340	5981	0
K00264	179	7183	4751	9055	3689	2698	0	2058	0	3544	2027	0	4294	47	53	9371	5147	6322	4654	0	10133	192	6402	13484	0	7535	6129	897	101	8577	1246	0	9902	5897	0	0	6291	0	361	0	5265	5253	172	0	2461	0	340	5981	0
K00264	179	7183	4751	9055	3689	2698	0	2058	0	3544	2027	0	4294	47	53	9371	5147	6322	4654	0	10133	192	6402	13484	0	7535	6129	897	101	8577	1246	0	9902	5897	0	0	6291	0	361	0	5265	5253	172	0	2461	0	340	5981	0
K00939	551	1970	2163	7420	5312	4896	41	2498	0	3661	2205	0	7126	505	1299	8461	3079	4350	2191	20	5212	155	4587	3765	115	7597	6167	2342	487	6324	2335	0	6828	11778	104	0	4530	0	1219	163	6810	7146	6106	253	3813	0	2238	4796	59
K00939	551	1970	2163	7420	5312	4896	41	2498	0	3661	2205	0	7126	505	1299	8461	3079	4350	2191	20	5212	155	4587	3765	115	7597	6167	2342	487	6324	2335	0	6828	11778	104	0	4530	0	1219	163	6810	7146	6106	253	3813	0	2238	4796	59
K00939	551	1970	2163	7420	5312	4896	41	2498	0	3661	2205	0	7126	505	1299	8461	3079	4350	2191	20	5212	155	4587	3765	115	7597	6167	2342	487	6324	2335	0	6828	11778	104	0	4530	0	1219	163	6810	7146	6106	253	3813	0	2238	4796	59
K00939	551	1970	2163	7420	5312	4896	41	2498	0	3661	2205	0	7126	505	1299	8461	3079	4350	2191	20	5212	155	4587	3765	115	7597	6167	2342	487	6324	2335	0	6828	11778	104	0	4530	0	1219	163	6810	7146	6106	253	3813	0	2238	4796	59
K00939	551	1970	2163	7420	5312	4896	41	2498	0	3661	2205	0	7126	505	1299	8461	3079	4350	2191	20	5212	155	4587	3765	115	7597	6167	2342	487	6324	2335	0	6828	11778	104	0	4530	0	1219	163	6810	7146	6106	253	3813	0	2238	4796	59
K01591	635	2539	2910	9931	7109	1797	29	3013	0	3321	2191	0	8203	417	699	10437	3151	5764	8136	19	7130	314	5099	8461	84	6234	8344	126	393	5727	1668	0	8906	5530	114	0	6421	0	972	161	9791	3495	4030	228	3490	0	6114	4043	72
K01591	635	2539	2910	9931	7109	1797	29	3013	0	3321	2191	0	8203	417	699	10437	3151	5764	8136	19	7130	314	5099	8461	84	6234	8344	126	393	5727	1668	0	8906	5530	114	0	6421	0	972	161	9791	3495	4030	228	3490	0	6114	4043	72
K06949	642	2784	3141	7159	6203	3190	29	3310	0	5590	3746	6	11519	731	1138	9343	5475	3382	902	29	4281	0	2477	2641	96	5915	3639	240	432	8100	2729	0	10055	6832	0	0	6699	0	1183	170	7717	5186	6516	253	3601	0	1279	5651	65
K06949	642	2784	3141	7159	6203	3190	29	3310	0	5590	3746	6	11519	731	1138	9343	5475	3382	902	29	4281	0	2477	2641	96	5915	3639	240	432	8100	2729	0	10055	6832	0	0	6699	0	1183	170	7717	5186	6516	253	3601	0	1279	5651	65
K00784	519	2153	2695	7397	6622	4609	28	3010	0	3238	2557	0	7649	756	4599	11143	4595	2953	696	0	5030	0	1696	1801	89	7717	4377	59	337	7481	1918	0	7923	6913	110	0	5708	0	966	150	6222	6369	8454	127	3561	0	6998	1494	55
K10773	784	4772	4899	8532	5724	4384	16	3171	0	4271	2158	0	8214	418	730	7995	5856	5945	5444	4	5291	182	5549	7064	77	6410	7682	279	354	5281	1540	0	8051	4431	0	0	6973	0	777	134	8222	3259	3419	227	5306	0	5435	4664	40
K07713	126	13760	14178	2351	11320	6027	0	2151	0	15238	6056	0	11416	470	28	3732	12033	9615	420	0	1472	0	10575	18690	0	4478	8246	1447	224	0	844	0	5109	0	0	0	2148	0	0	0	5984	0	0	61	9944	0	0	0	0
K03742	724	0	416	5194	4129	4466	0	5063	0	3887	2653	0	7575	599	1454	10445	2108	563	688	8	5117	0	1861	1992	0	5299	3562	184	38	8012	2984	0	11834	8707	0	0	9897	0	1499	0	12835	6791	8554	61	343	0	9749	1405	0
K02982	624	1836	2355	6321	5286	6551	31	2908	0	2620	2023	6	7353	512	4068	6884	4892	4131	11501	6	5111	137	4378	7622	116	5385	5873	2973	401	5917	1809	0	6999	6132	135	0	4636	0	1117	154	6514	3840	5171	239	2733	0	6250	4374	67
K02551	321	8463	9119	1200	10480	7070	0	296	0	7889	5375	0	9062	825	310	2805	4976	6689	605	0	1062	0	2625	2780	0	1576	6574	433	51	6766	2146	0	1884	11404	0	0	2288	0	1196	0	543	7861	7444	69	5539	0	11394	8504	0
K02551	321	8463	9119	1200	10480	7070	0	296	0	7889	5375	0	9062	825	310	2805	4976	6689	605	0	1062	0	2625	2780	0	1576	6574	433	51	6766	2146	0	1884	11404	0	0	2288	0	1196	0	543	7861	7444	69	5539	0	11394	8504	0
K02551	321	8463	9119	1200	10480	7070	0	296	0	7889	5375	0	9062	825	310	2805	4976	6689	605	0	1062	0	2625	2780	0	1576	6574	433	51	6766	2146	0	1884	11404	0	0	2288	0	1196	0	543	7861	7444	69	5539	0	11394	8504	0
K01256	186	6051	6859	5322	11149	4131	69	559	0	8250	5194	0	11647	1034	2159	2814	4887	10199	5760	9	6630	495	15162	7426	207	2774	12385	188	50	86	1354	0	3354	714	0	0	2103	0	806	0	4105	0	836	314	4860	0	1755	22281	0
K01256	186	6051	6859	5322	11149	4131	69	559	0	8250	5194	0	11647	1034	2159	2814	4887	10199	5760	9	6630	495	15162	7426	207	2774	12385	188	50	86	1354	0	3354	714	0	0	2103	0	806	0	4105	0	836	314	4860	0	1755	22281	0
K07646	1412	2239	2943	8637	3328	3739	0	4426	0	7127	4815	0	22692	723	60	7418	2888	7351	446	7	5437	0	2202	2404	0	7456	1084	195	25	12163	3443	0	13400	673	384	0	9065	0	277	0	7909	0	2832	44	3066	0	2071	8513	0
K05845	19	0	878	680	4313	4399	0	580	0	3039	1757	0	6052	791	1519	494	4630	1909	1208	0	611	0	360	436	0	315	5278	80	547	19884	4298	0	1242	19509	176	0	269	0	1515	308	207	12887	12081	0	23	0	17169	6228	92
K01895	795	1853	4765	2741	4617	2809	0	1515	0	8413	5621	0	10726	648	4249	1420	2154	2801	504	32	1927	0	3014	3151	0	2434	1608	393	47	8268	2169	0	3139	23794	0	0	3973	0	55	0	1844	10894	225	50	5105	0	14157	13825	0
K01895	795	1853	4765	2741	4617	2809	0	1515	0	8413	5621	0	10726	648	4249	1420	2154	2801	504	32	1927	0	3014	3151	0	2434	1608	393	47	8268	2169	0	3139	23794	0	0	3973	0	55	0	1844	10894	225	50	5105	0	14157	13825	0
K01895	795	1853	4765	2741	4617	2809	0	1515	0	8413	5621	0	10726	648	4249	1420	2154	2801	504	32	1927	0	3014	3151	0	2434	1608	393	47	8268	2169	0	3139	23794	0	0	3973	0	55	0	1844	10894	225	50	5105	0	14157	13825	0
K01895	795	1853	4765	2741	4617	2809	0	1515	0	8413	5621	0	10726	648	4249	1420	2154	2801	504	32	1927	0	3014	3151	0	2434	1608	393	47	8268	2169	0	3139	23794	0	0	3973	0	55	0	1844	10894	225	50	5105	0	14157	13825	0
K01895	795	1853	4765	2741	4617	2809	0	1515	0	8413	5621	0	10726	648	4249	1420	2154	2801	504	32	1927	0	3014	3151	0	2434	1608	393	47	8268	2169	0	3139	23794	0	0	3973	0	55	0	1844	10894	225	50	5105	0	14157	13825	0
K01895	795	1853	4765	2741	4617	2809	0	1515	0	8413	5621	0	10726	648	4249	1420	2154	2801	504	32	1927	0	3014	3151	0	2434	1608	393	47	8268	2169	0	3139	23794	0	0	3973	0	55	0	1844	10894	225	50	5105	0	14157	13825	0
K01895	795	1853	4765	2741	4617	2809	0	1515	0	8413	5621	0	10726	648	4249	1420	2154	2801	504	32	1927	0	3014	3151	0	2434	1608	393	47	8268	2169	0	3139	23794	0	0	3973	0	55	0	1844	10894	225	50	5105	0	14157	13825	0
K01895	795	1853	4765	2741	4617	2809	0	1515	0	8413	5621	0	10726	648	4249	1420	2154	2801	504	32	1927	0	3014	3151	0	2434	1608	393	47	8268	2169	0	3139	23794	0	0	3973	0	55	0	1844	10894	225	50	5105	0	14157	13825	0
K01895	795	1853	4765	2741	4617	2809	0	1515	0	8413	5621	0	10726	648	4249	1420	2154	2801	504	32	1927	0	3014	3151	0	2434	1608	393	47	8268	2169	0	3139	23794	0	0	3973	0	55	0	1844	10894	225	50	5105	0	14157	13825	0
K01895	795	1853	4765	2741	4617	2809	0	1515	0	8413	5621	0	10726	648	4249	1420	2154	2801	504	32	1927	0	3014	3151	0	2434	1608	393	47	8268	2169	0	3139	23794	0	0	3973	0	55	0	1844	10894	225	50	5105	0	14157	13825	0
K09903	537	3038	3106	7685	6191	5124	20	3086	0	3795	2675	0	7879	528	5268	8139	4347	4442	8084	5	4727	84	4354	4374	100	5782	5147	216	413	6315	1785	0	7803	6058	0	0	5969	0	1062	145	6248	4029	5380	266	3390	0	7212	4849	73
K09903	537	3038	3106	7685	6191	5124	20	3086	0	3795	2675	0	7879	528	5268	8139	4347	4442	8084	5	4727	84	4354	4374	100	5782	5147	216	413	6315	1785	0	7803	6058	0	0	5969	0	1062	145	6248	4029	5380	266	3390	0	7212	4849	73
K02438	144	0	0	13127	8253	9198	0	473	0	5358	3405	0	12678	585	524	6307	2196	10542	11316	5	9827	832	11113	16396	0	8588	15640	0	0	0	1200	0	2839	0	0	0	3138	0	397	0	4064	0	603	131	1562	0	1319	9364	0
K02438	144	0	0	13127	8253	9198	0	473	0	5358	3405	0	12678	585	524	6307	2196	10542	11316	5	9827	832	11113	16396	0	8588	15640	0	0	0	1200	0	2839	0	0	0	3138	0	397	0	4064	0	603	131	1562	0	1319	9364	0
K11072	468	3038	3829	8941	5343	5864	43	2856	0	4062	2986	3	10614	473	2952	7544	3824	2597	815	16	3586	0	2484	2327	163	6783	3238	208	553	5944	2165	0	7214	7428	3603	0	5048	0	628	195	4745	5232	7030	301	4321	0	8863	1423	99
K03526	916	6088	2959	10722	7297	5797	0	4601	0	5509	3804	0	12294	424	46	11297	2113	5135	3407	0	7486	174	8741	4617	0	8154	6639	198	63	682	1213	0	9299	248	0	0	9460	0	972	0	11228	0	425	180	7038	0	954	5169	0
K03526	916	6088	2959	10722	7297	5797	0	4601	0	5509	3804	0	12294	424	46	11297	2113	5135	3407	0	7486	174	8741	4617	0	8154	6639	198	63	682	1213	0	9299	248	0	0	9460	0	972	0	11228	0	425	180	7038	0	954	5169	0
K03526	916	6088	2959	10722	7297	5797	0	4601	0	5509	3804	0	12294	424	46	11297	2113	5135	3407	0	7486	174	8741	4617	0	8154	6639	198	63	682	1213	0	9299	248	0	0	9460	0	972	0	11228	0	425	180	7038	0	954	5169	0
K03526	916	6088	2959	10722	7297	5797	0	4601	0	5509	3804	0	12294	424	46	11297	2113	5135	3407	0	7486	174	8741	4617	0	8154	6639	198	63	682	1213	0	9299	248	0	0	9460	0	972	0	11228	0	425	180	7038	0	954	5169	0
K02967	630	2766	3227	7349	6250	5116	20	2887	0	3835	2635	0	8315	606	1132	6714	4810	4804	880	12	3606	133	4631	8117	101	5662	5476	123	445	7304	1902	0	4680	7053	0	0	4832	0	1231	188	6226	4760	6445	291	3234	0	8230	5613	64
K09698	421	0	658	6745	2063	626	64	2621	0	210	0	0	3107	486	1812	12796	3154	1938	1108	25	5533	0	316	274	227	5661	4180	32	830	12202	1613	0	9970	14099	0	0	5862	0	1767	337	5563	9180	10455	332	301	0	13568	1633	135
K09698	421	0	658	6745	2063	626	64	2621	0	210	0	0	3107	486	1812	12796	3154	1938	1108	25	5533	0	316	274	227	5661	4180	32	830	12202	1613	0	9970	14099	0	0	5862	0	1767	337	5563	9180	10455	332	301	0	13568	1633	135
K00878	618	0	216	11227	5986	408	29	3960	0	2135	1562	0	6900	391	716	11752	3552	6627	9112	0	12806	360	3112	903	113	7556	10492	77	487	3994	1778	0	12085	5746	75	0	9915	0	858	0	9409	3786	3594	186	923	0	6771	8081	96
K00878	618	0	216	11227	5986	408	29	3960	0	2135	1562	0	6900	391	716	11752	3552	6627	9112	0	12806	360	3112	903	113	7556	10492	77	487	3994	1778	0	12085	5746	75	0	9915	0	858	0	9409	3786	3594	186	923	0	6771	8081	96
K01092	305	2837	3815	3506	6162	7048	0	1598	0	3671	2538	0	7275	667	676	3198	4332	4607	2727	13	2061	162	5456	9276	0	2418	6374	85	19	11278	2019	0	2767	22121	151	0	2709	0	689	0	4441	11390	4822	0	2655	0	1409	4823	0
K01092	305	2837	3815	3506	6162	7048	0	1598	0	3671	2538	0	7275	667	676	3198	4332	4607	2727	13	2061	162	5456	9276	0	2418	6374	85	19	11278	2019	0	2767	22121	151	0	2709	0	689	0	4441	11390	4822	0	2655	0	1409	4823	0
K01092	305	2837	3815	3506	6162	7048	0	1598	0	3671	2538	0	7275	667	676	3198	4332	4607	2727	13	2061	162	5456	9276	0	2418	6374	85	19	11278	2019	0	2767	22121	151	0	2709	0	689	0	4441	11390	4822	0	2655	0	1409	4823	0
K01092	305	2837	3815	3506	6162	7048	0	1598	0	3671	2538	0	7275	667	676	3198	4332	4607	2727	13	2061	162	5456	9276	0	2418	6374	85	19	11278	2019	0	2767	22121	151	0	2709	0	689	0	4441	11390	4822	0	2655	0	1409	4823	0
K01129	733	4676	4772	11097	7909	8510	0	2301	0	6034	4226	0	13218	806	160	8920	3147	6897	3960	7	5958	285	8786	7196	0	6869	4935	162	93	638	1622	0	9633	0	118	0	7586	0	1085	0	6811	12	426	106	5466	0	955	6122	0
K03148	451	7638	7871	8636	3716	8503	0	3692	0	7864	4178	0	12497	525	0	6901	3630	4920	764	0	5074	0	1542	1566	0	7917	5503	670	55	5017	2143	0	9193	5665	114	0	7141	0	1270	0	7758	2765	1127	129	6052	0	7615	492	0
K03148	451	7638	7871	8636	3716	8503	0	3692	0	7864	4178	0	12497	525	0	6901	3630	4920	764	0	5074	0	1542	1566	0	7917	5503	670	55	5017	2143	0	9193	5665	114	0	7141	0	1270	0	7758	2765	1127	129	6052	0	7615	492	0
K03148	451	7638	7871	8636	3716	8503	0	3692	0	7864	4178	0	12497	525	0	6901	3630	4920	764	0	5074	0	1542	1566	0	7917	5503	670	55	5017	2143	0	9193	5665	114	0	7141	0	1270	0	7758	2765	1127	129	6052	0	7615	492	0
K00942	555	1806	2019	10367	3396	4904	64	2593	0	3826	2462	0	8956	707	889	8527	4851	4038	672	0	5195	124	3813	4407	185	7700	7073	150	819	6288	1856	0	6923	5351	15	0	5280	0	1342	339	5253	5864	7818	363	3356	0	6643	4681	124
K00942	555	1806	2019	10367	3396	4904	64	2593	0	3826	2462	0	8956	707	889	8527	4851	4038	672	0	5195	124	3813	4407	185	7700	7073	150	819	6288	1856	0	6923	5351	15	0	5280	0	1342	339	5253	5864	7818	363	3356	0	6643	4681	124
K01886	1296	4633	4825	10297	4446	3913	0	5394	0	7141	4434	0	13783	470	1577	13089	1325	3438	289	7	7399	9	2526	2635	0	9936	2282	319	76	1475	2004	0	12979	0	0	0	10052	0	1551	0	12535	0	579	116	6119	0	1264	7833	0
K01886	1296	4633	4825	10297	4446	3913	0	5394	0	7141	4434	0	13783	470	1577	13089	1325	3438	289	7	7399	9	2526	2635	0	9936	2282	319	76	1475	2004	0	12979	0	0	0	10052	0	1551	0	12535	0	579	116	6119	0	1264	7833	0
K05847	70	0	1272	686	3902	3511	0	463	0	2461	1437	0	5288	711	1012	295	4410	1671	1160	0	650	0	317	418	0	314	4572	54	369	18569	3719	0	1216	19027	136	0	270	0	1059	209	265	12302	10323	0	26	0	22150	6862	75
K02169	407	2934	4195	4673	6578	7419	0	2326	0	7119	5198	121	15257	947	295	4168	5610	4803	526	0	2374	0	4490	8066	117	6269	1535	143	41	448	2747	0	4217	11684	515	0	2420	0	527	222	4981	5298	2040	94	3564	0	7430	9456	0
K02169	407	2934	4195	4673	6578	7419	0	2326	0	7119	5198	121	15257	947	295	4168	5610	4803	526	0	2374	0	4490	8066	117	6269	1535	143	41	448	2747	0	4217	11684	515	0	2420	0	527	222	4981	5298	2040	94	3564	0	7430	9456	0
K02123	994	3596	4320	9329	4271	2090	0	4508	0	1692	1292	0	10254	442	1786	12963	6418	3728	499	19	7170	0	3074	3551	0	9248	5216	189	37	14363	1127	0	6637	0	0	0	9005	0	60	66	11961	2609	7283	97	5155	0	5	1327	0
K02123	994	3596	4320	9329	4271	2090	0	4508	0	1692	1292	0	10254	442	1786	12963	6418	3728	499	19	7170	0	3074	3551	0	9248	5216	189	37	14363	1127	0	6637	0	0	0	9005	0	60	66	11961	2609	7283	97	5155	0	5	1327	0
K02796	65	0	44	1639	6169	1303	36	1796	0	301	13	0	9646	1966	3075	2948	12329	4458	627	9	1629	0	342	192	140	928	17960	164	1279	4851	2417	0	5057	85	3239	0	1903	0	10654	971	1402	11859	28637	138	35	0	0	5957	174
K02796	65	0	44	1639	6169	1303	36	1796	0	301	13	0	9646	1966	3075	2948	12329	4458	627	9	1629	0	342	192	140	928	17960	164	1279	4851	2417	0	5057	85	3239	0	1903	0	10654	971	1402	11859	28637	138	35	0	0	5957	174
K02796	65	0	44	1639	6169	1303	36	1796	0	301	13	0	9646	1966	3075	2948	12329	4458	627	9	1629	0	342	192	140	928	17960	164	1279	4851	2417	0	5057	85	3239	0	1903	0	10654	971	1402	11859	28637	138	35	0	0	5957	174
K02796	65	0	44	1639	6169	1303	36	1796	0	301	13	0	9646	1966	3075	2948	12329	4458	627	9	1629	0	342	192	140	928	17960	164	1279	4851	2417	0	5057	85	3239	0	1903	0	10654	971	1402	11859	28637	138	35	0	0	5957	174
K07816	623	0	566	9567	1891	3505	49	2153	0	1090	1401	0	6398	273	676	7097	1690	2242	7609	9	4121	141	4071	4704	88	7258	4008	26	345	11704	3110	0	3763	10775	0	0	4919	0	1315	301	3294	7154	6738	299	702	0	13848	851	59
K00931	728	1201	3466	9059	7610	5159	0	3526	0	5050	3047	0	9621	638	910	9226	2559	5279	6826	3	8005	233	6318	3009	0	6652	7886	355	79	3016	1676	0	10737	17	0	0	9053	0	1110	0	7388	2145	5837	21	5131	0	1066	5884	0
K00931	728	1201	3466	9059	7610	5159	0	3526	0	5050	3047	0	9621	638	910	9226	2559	5279	6826	3	8005	233	6318	3009	0	6652	7886	355	79	3016	1676	0	10737	17	0	0	9053	0	1110	0	7388	2145	5837	21	5131	0	1066	5884	0
K00931	728	1201	3466	9059	7610	5159	0	3526	0	5050	3047	0	9621	638	910	9226	2559	5279	6826	3	8005	233	6318	3009	0	6652	7886	355	79	3016	1676	0	10737	17	0	0	9053	0	1110	0	7388	2145	5837	21	5131	0	1066	5884	0
K00931	728	1201	3466	9059	7610	5159	0	3526	0	5050	3047	0	9621	638	910	9226	2559	5279	6826	3	8005	233	6318	3009	0	6652	7886	355	79	3016	1676	0	10737	17	0	0	9053	0	1110	0	7388	2145	5837	21	5131	0	1066	5884	0
K00931	728	1201	3466	9059	7610	5159	0	3526	0	5050	3047	0	9621	638	910	9226	2559	5279	6826	3	8005	233	6318	3009	0	6652	7886	355	79	3016	1676	0	10737	17	0	0	9053	0	1110	0	7388	2145	5837	21	5131	0	1066	5884	0
K01626	324	0	4	8572	9555	5064	0	1467	0	8673	5882	0	13377	753	923	4981	2660	9505	9887	18	6629	517	6827	8846	0	4544	10314	0	0	4343	3035	0	5661	331	0	0	4968	0	422	0	4454	20	4873	53	768	0	994	440	0
K01626	324	0	4	8572	9555	5064	0	1467	0	8673	5882	0	13377	753	923	4981	2660	9505	9887	18	6629	517	6827	8846	0	4544	10314	0	0	4343	3035	0	5661	331	0	0	4968	0	422	0	4454	20	4873	53	768	0	994	440	0
K01626	324	0	4	8572	9555	5064	0	1467	0	8673	5882	0	13377	753	923	4981	2660	9505	9887	18	6629	517	6827	8846	0	4544	10314	0	0	4343	3035	0	5661	331	0	0	4968	0	422	0	4454	20	4873	53	768	0	994	440	0
K01626	324	0	4	8572	9555	5064	0	1467	0	8673	5882	0	13377	753	923	4981	2660	9505	9887	18	6629	517	6827	8846	0	4544	10314	0	0	4343	3035	0	5661	331	0	0	4968	0	422	0	4454	20	4873	53	768	0	994	440	0
K01626	324	0	4	8572	9555	5064	0	1467	0	8673	5882	0	13377	753	923	4981	2660	9505	9887	18	6629	517	6827	8846	0	4544	10314	0	0	4343	3035	0	5661	331	0	0	4968	0	422	0	4454	20	4873	53	768	0	994	440	0
K01626	324	0	4	8572	9555	5064	0	1467	0	8673	5882	0	13377	753	923	4981	2660	9505	9887	18	6629	517	6827	8846	0	4544	10314	0	0	4343	3035	0	5661	331	0	0	4968	0	422	0	4454	20	4873	53	768	0	994	440	0
K00425	203	3895	4446	1668	7422	6872	58	1773	0	9490	6237	9	13252	956	2152	2008	4806	4430	970	5	1537	0	3235	2221	176	2357	4667	268	163	6234	2462	0	3592	9957	0	0	2385	0	1095	430	5330	6479	5732	273	4936	0	12024	7711	0
K00425	203	3895	4446	1668	7422	6872	58	1773	0	9490	6237	9	13252	956	2152	2008	4806	4430	970	5	1537	0	3235	2221	176	2357	4667	268	163	6234	2462	0	3592	9957	0	0	2385	0	1095	430	5330	6479	5732	273	4936	0	12024	7711	0
K00425	203	3895	4446	1668	7422	6872	58	1773	0	9490	6237	9	13252	956	2152	2008	4806	4430	970	5	1537	0	3235	2221	176	2357	4667	268	163	6234	2462	0	3592	9957	0	0	2385	0	1095	430	5330	6479	5732	273	4936	0	12024	7711	0
K00278	234	5397	5217	6157	7638	12389	0	2604	0	6825	4120	0	12901	431	0	6972	3276	9026	7941	0	6305	216	9003	15336	0	6243	6964	191	58	760	1070	0	7671	0	127	0	4495	0	265	0	7711	4	48	149	6565	0	6	6015	0
K00278	234	5397	5217	6157	7638	12389	0	2604	0	6825	4120	0	12901	431	0	6972	3276	9026	7941	0	6305	216	9003	15336	0	6243	6964	191	58	760	1070	0	7671	0	127	0	4495	0	265	0	7711	4	48	149	6565	0	6	6015	0
K00278	234	5397	5217	6157	7638	12389	0	2604	0	6825	4120	0	12901	431	0	6972	3276	9026	7941	0	6305	216	9003	15336	0	6243	6964	191	58	760	1070	0	7671	0	127	0	4495	0	265	0	7711	4	48	149	6565	0	6	6015	0
K11069	620	2770	3396	7007	5127	5173	37	2609	0	3760	2667	0	8198	465	4400	7892	3215	2816	790	0	3607	0	2139	2280	123	6464	3161	213	564	8586	2565	0	6666	7603	4057	0	5061	0	1159	211	4139	5415	7325	202	4352	0	2320	1917	84
K02428	642	1615	2342	8052	5263	1065	49	3148	0	2719	1977	0	7320	582	855	5494	4602	4792	3341	6	6721	244	6361	5199	171	6528	7997	164	631	5769	1637	0	8699	4396	0	0	6186	0	930	173	7368	4223	6869	329	2766	0	5607	4098	110
K00116	0	0	2128	0	3060	5467	0	0	0	4584	2754	0	4690	442	37	0	2019	1806	1607	11	0	0	89	361	0	0	27	0	0	30657	4226	0	252	24879	199	0	228	0	26	0	0	10381	708	0	49	0	27992	836	0
K00116	0	0	2128	0	3060	5467	0	0	0	4584	2754	0	4690	442	37	0	2019	1806	1607	11	0	0	89	361	0	0	27	0	0	30657	4226	0	252	24879	199	0	228	0	26	0	0	10381	708	0	49	0	27992	836	0
K00116	0	0	2128	0	3060	5467	0	0	0	4584	2754	0	4690	442	37	0	2019	1806	1607	11	0	0	89	361	0	0	27	0	0	30657	4226	0	252	24879	199	0	228	0	26	0	0	10381	708	0	49	0	27992	836	0
K00116	0	0	2128	0	3060	5467	0	0	0	4584	2754	0	4690	442	37	0	2019	1806	1607	11	0	0	89	361	0	0	27	0	0	30657	4226	0	252	24879	199	0	228	0	26	0	0	10381	708	0	49	0	27992	836	0
K00116	0	0	2128	0	3060	5467	0	0	0	4584	2754	0	4690	442	37	0	2019	1806	1607	11	0	0	89	361	0	0	27	0	0	30657	4226	0	252	24879	199	0	228	0	26	0	0	10381	708	0	49	0	27992	836	0
K00116	0	0	2128	0	3060	5467	0	0	0	4584	2754	0	4690	442	37	0	2019	1806	1607	11	0	0	89	361	0	0	27	0	0	30657	4226	0	252	24879	199	0	228	0	26	0	0	10381	708	0	49	0	27992	836	0
K00116	0	0	2128	0	3060	5467	0	0	0	4584	2754	0	4690	442	37	0	2019	1806	1607	11	0	0	89	361	0	0	27	0	0	30657	4226	0	252	24879	199	0	228	0	26	0	0	10381	708	0	49	0	27992	836	0
K01186	491	7326	10880	6155	8545	3186	0	3464	0	2156	2338	0	16489	435	104	2660	9203	17589	79	30	2958	0	9926	9619	0	5249	5947	219	40	0	4087	0	7409	8	1566	0	5407	0	0	0	18290	0	205	44	4657	0	266	6	0
K01186	491	7326	10880	6155	8545	3186	0	3464	0	2156	2338	0	16489	435	104	2660	9203	17589	79	30	2958	0	9926	9619	0	5249	5947	219	40	0	4087	0	7409	8	1566	0	5407	0	0	0	18290	0	205	44	4657	0	266	6	0
K01186	491	7326	10880	6155	8545	3186	0	3464	0	2156	2338	0	16489	435	104	2660	9203	17589	79	30	2958	0	9926	9619	0	5249	5947	219	40	0	4087	0	7409	8	1566	0	5407	0	0	0	18290	0	205	44	4657	0	266	6	0
K00526	290	1948	2503	616	4826	9402	162	739	0	6597	4242	21	9891	1722	1224	1074	5463	5086	5340	30	4825	314	6998	1693	994	1373	6404	102	853	8621	3141	0	1649	9326	3878	0	1011	0	2709	664	1822	6258	6958	938	1233	0	9795	6867	113
K00526	290	1948	2503	616	4826	9402	162	739	0	6597	4242	21	9891	1722	1224	1074	5463	5086	5340	30	4825	314	6998	1693	994	1373	6404	102	853	8621	3141	0	1649	9326	3878	0	1011	0	2709	664	1822	6258	6958	938	1233	0	9795	6867	113
K00526	290	1948	2503	616	4826	9402	162	739	0	6597	4242	21	9891	1722	1224	1074	5463	5086	5340	30	4825	314	6998	1693	994	1373	6404	102	853	8621	3141	0	1649	9326	3878	0	1011	0	2709	664	1822	6258	6958	938	1233	0	9795	6867	113
K00145	569	2361	2768	9569	4336	9131	0	3295	0	5068	3109	0	10662	446	18	10723	4371	5916	5683	0	7559	173	5947	2384	0	7019	4310	134	64	6974	2153	0	7823	190	1194	0	7834	0	973	0	9576	0	2034	37	3867	0	17	4512	0
K00145	569	2361	2768	9569	4336	9131	0	3295	0	5068	3109	0	10662	446	18	10723	4371	5916	5683	0	7559	173	5947	2384	0	7019	4310	134	64	6974	2153	0	7823	190	1194	0	7834	0	973	0	9576	0	2034	37	3867	0	17	4512	0
K00145	569	2361	2768	9569	4336	9131	0	3295	0	5068	3109	0	10662	446	18	10723	4371	5916	5683	0	7559	173	5947	2384	0	7019	4310	134	64	6974	2153	0	7823	190	1194	0	7834	0	973	0	9576	0	2034	37	3867	0	17	4512	0
K00145	569	2361	2768	9569	4336	9131	0	3295	0	5068	3109	0	10662	446	18	10723	4371	5916	5683	0	7559	173	5947	2384	0	7019	4310	134	64	6974	2153	0	7823	190	1194	0	7834	0	973	0	9576	0	2034	37	3867	0	17	4512	0
K00145	569	2361	2768	9569	4336	9131	0	3295	0	5068	3109	0	10662	446	18	10723	4371	5916	5683	0	7559	173	5947	2384	0	7019	4310	134	64	6974	2153	0	7823	190	1194	0	7834	0	973	0	9576	0	2034	37	3867	0	17	4512	0
K00145	569	2361	2768	9569	4336	9131	0	3295	0	5068	3109	0	10662	446	18	10723	4371	5916	5683	0	7559	173	5947	2384	0	7019	4310	134	64	6974	2153	0	7823	190	1194	0	7834	0	973	0	9576	0	2034	37	3867	0	17	4512	0
K10441	744	0	0	5511	6007	7468	0	1736	0	7859	4947	0	34384	1232	0	7386	2538	4788	3114	13	2638	290	5790	8281	0	5642	3383	0	0	0	4016	0	6255	8664	179	0	6233	0	590	0	3591	5102	0	37	531	0	11	7021	0
K14195	277	0	135	4344	3614	888	100	1330	0	478	287	0	1962	585	894	1564	5390	3553	4383	0	5166	215	4170	5392	360	945	12347	267	791	9248	1889	0	2717	505	0	0	3812	0	107	2426	3603	3221	20081	172	223	0	980	1536	310
K01270	393	7808	10560	7161	11149	5958	0	5191	0	7795	5277	0	13338	463	0	5785	4795	6453	366	3	2379	0	5116	5460	0	7190	2883	228	128	1140	1839	0	9631	0	194	0	7701	0	1866	0	12792	3	727	298	10412	0	1515	659	0
K01270	393	7808	10560	7161	11149	5958	0	5191	0	7795	5277	0	13338	463	0	5785	4795	6453	366	3	2379	0	5116	5460	0	7190	2883	228	128	1140	1839	0	9631	0	194	0	7701	0	1866	0	12792	3	727	298	10412	0	1515	659	0
K00761	648	211	2839	7623	4195	2662	25	3399	0	3257	2165	4	7298	442	568	7798	3755	4893	13210	12	5176	173	2007	2457	109	5370	6854	111	350	5859	1716	0	9214	4977	149	0	6293	0	1197	157	7705	3627	5261	263	3466	0	5944	4437	61
K00761	648	211	2839	7623	4195	2662	25	3399	0	3257	2165	4	7298	442	568	7798	3755	4893	13210	12	5176	173	2007	2457	109	5370	6854	111	350	5859	1716	0	9214	4977	149	0	6293	0	1197	157	7705	3627	5261	263	3466	0	5944	4437	61
K00031	811	3622	679	6988	5498	10419	0	1869	0	5052	3349	0	8828	211	2624	5076	2753	3976	7452	14	4439	159	6840	2543	0	4964	5048	243	54	8137	2518	0	5459	8122	0	0	5736	0	136	0	3483	3938	2114	49	4707	0	395	9412	0
K00031	811	3622	679	6988	5498	10419	0	1869	0	5052	3349	0	8828	211	2624	5076	2753	3976	7452	14	4439	159	6840	2543	0	4964	5048	243	54	8137	2518	0	5459	8122	0	0	5736	0	136	0	3483	3938	2114	49	4707	0	395	9412	0
K00031	811	3622	679	6988	5498	10419	0	1869	0	5052	3349	0	8828	211	2624	5076	2753	3976	7452	14	4439	159	6840	2543	0	4964	5048	243	54	8137	2518	0	5459	8122	0	0	5736	0	136	0	3483	3938	2114	49	4707	0	395	9412	0
K00031	811	3622	679	6988	5498	10419	0	1869	0	5052	3349	0	8828	211	2624	5076	2753	3976	7452	14	4439	159	6840	2543	0	4964	5048	243	54	8137	2518	0	5459	8122	0	0	5736	0	136	0	3483	3938	2114	49	4707	0	395	9412	0
K00031	811	3622	679	6988	5498	10419	0	1869	0	5052	3349	0	8828	211	2624	5076	2753	3976	7452	14	4439	159	6840	2543	0	4964	5048	243	54	8137	2518	0	5459	8122	0	0	5736	0	136	0	3483	3938	2114	49	4707	0	395	9412	0
K00031	811	3622	679	6988	5498	10419	0	1869	0	5052	3349	0	8828	211	2624	5076	2753	3976	7452	14	4439	159	6840	2543	0	4964	5048	243	54	8137	2518	0	5459	8122	0	0	5736	0	136	0	3483	3938	2114	49	4707	0	395	9412	0
K00031	811	3622	679	6988	5498	10419	0	1869	0	5052	3349	0	8828	211	2624	5076	2753	3976	7452	14	4439	159	6840	2543	0	4964	5048	243	54	8137	2518	0	5459	8122	0	0	5736	0	136	0	3483	3938	2114	49	4707	0	395	9412	0
K00031	811	3622	679	6988	5498	10419	0	1869	0	5052	3349	0	8828	211	2624	5076	2753	3976	7452	14	4439	159	6840	2543	0	4964	5048	243	54	8137	2518	0	5459	8122	0	0	5736	0	136	0	3483	3938	2114	49	4707	0	395	9412	0
K00031	811	3622	679	6988	5498	10419	0	1869	0	5052	3349	0	8828	211	2624	5076	2753	3976	7452	14	4439	159	6840	2543	0	4964	5048	243	54	8137	2518	0	5459	8122	0	0	5736	0	136	0	3483	3938	2114	49	4707	0	395	9412	0
K00031	811	3622	679	6988	5498	10419	0	1869	0	5052	3349	0	8828	211	2624	5076	2753	3976	7452	14	4439	159	6840	2543	0	4964	5048	243	54	8137	2518	0	5459	8122	0	0	5736	0	136	0	3483	3938	2114	49	4707	0	395	9412	0
K00031	811	3622	679	6988	5498	10419	0	1869	0	5052	3349	0	8828	211	2624	5076	2753	3976	7452	14	4439	159	6840	2543	0	4964	5048	243	54	8137	2518	0	5459	8122	0	0	5736	0	136	0	3483	3938	2114	49	4707	0	395	9412	0
K14194	505	0	878	4173	17	677	22	1255	0	51	0	5	4144	447	1265	8244	3666	596	580	0	953	0	1471	2110	0	2165	3974	0	0	17017	3302	0	1935	45246	0	0	5238	0	476	0	1043	13586	9118	101	53	0	6513	1499	0
K09811	559	2521	2466	8452	4960	4261	0	4162	0	5066	3708	0	11005	607	783	8729	4806	6315	7451	0	5979	183	5431	6224	0	7251	6778	174	23	2809	1768	0	8804	127	0	0	6305	0	769	0	8189	1377	5224	205	3543	0	997	5374	0
K00297	748	4884	5716	7765	5589	1251	0	3107	0	5685	3251	0	10432	489	924	7744	4428	7180	6103	24	5150	117	5226	7419	0	5958	4955	3057	127	2879	1684	0	8475	296	0	0	6625	0	1118	0	8359	29	2087	118	5342	0	9595	4351	0
K00297	748	4884	5716	7765	5589	1251	0	3107	0	5685	3251	0	10432	489	924	7744	4428	7180	6103	24	5150	117	5226	7419	0	5958	4955	3057	127	2879	1684	0	8475	296	0	0	6625	0	1118	0	8359	29	2087	118	5342	0	9595	4351	0
K00297	748	4884	5716	7765	5589	1251	0	3107	0	5685	3251	0	10432	489	924	7744	4428	7180	6103	24	5150	117	5226	7419	0	5958	4955	3057	127	2879	1684	0	8475	296	0	0	6625	0	1118	0	8359	29	2087	118	5342	0	9595	4351	0
K00297	748	4884	5716	7765	5589	1251	0	3107	0	5685	3251	0	10432	489	924	7744	4428	7180	6103	24	5150	117	5226	7419	0	5958	4955	3057	127	2879	1684	0	8475	296	0	0	6625	0	1118	0	8359	29	2087	118	5342	0	9595	4351	0
K00297	748	4884	5716	7765	5589	1251	0	3107	0	5685	3251	0	10432	489	924	7744	4428	7180	6103	24	5150	117	5226	7419	0	5958	4955	3057	127	2879	1684	0	8475	296	0	0	6625	0	1118	0	8359	29	2087	118	5342	0	9595	4351	0
K00297	748	4884	5716	7765	5589	1251	0	3107	0	5685	3251	0	10432	489	924	7744	4428	7180	6103	24	5150	117	5226	7419	0	5958	4955	3057	127	2879	1684	0	8475	296	0	0	6625	0	1118	0	8359	29	2087	118	5342	0	9595	4351	0
K01847	90	10715	10696	4167	12467	8342	0	2964	0	10693	6991	0	13590	417	0	2792	5628	4854	550	0	1419	0	6673	6620	0	5189	4553	346	158	0	672	0	3393	0	0	0	3868	0	1704	0	9046	0	0	156	13046	0	0	16806	0
K01847	90	10715	10696	4167	12467	8342	0	2964	0	10693	6991	0	13590	417	0	2792	5628	4854	550	0	1419	0	6673	6620	0	5189	4553	346	158	0	672	0	3393	0	0	0	3868	0	1704	0	9046	0	0	156	13046	0	0	16806	0
K01847	90	10715	10696	4167	12467	8342	0	2964	0	10693	6991	0	13590	417	0	2792	5628	4854	550	0	1419	0	6673	6620	0	5189	4553	346	158	0	672	0	3393	0	0	0	3868	0	1704	0	9046	0	0	156	13046	0	0	16806	0
K01847	90	10715	10696	4167	12467	8342	0	2964	0	10693	6991	0	13590	417	0	2792	5628	4854	550	0	1419	0	6673	6620	0	5189	4553	346	158	0	672	0	3393	0	0	0	3868	0	1704	0	9046	0	0	156	13046	0	0	16806	0
K01847	90	10715	10696	4167	12467	8342	0	2964	0	10693	6991	0	13590	417	0	2792	5628	4854	550	0	1419	0	6673	6620	0	5189	4553	346	158	0	672	0	3393	0	0	0	3868	0	1704	0	9046	0	0	156	13046	0	0	16806	0
K01847	90	10715	10696	4167	12467	8342	0	2964	0	10693	6991	0	13590	417	0	2792	5628	4854	550	0	1419	0	6673	6620	0	5189	4553	346	158	0	672	0	3393	0	0	0	3868	0	1704	0	9046	0	0	156	13046	0	0	16806	0
K01847	90	10715	10696	4167	12467	8342	0	2964	0	10693	6991	0	13590	417	0	2792	5628	4854	550	0	1419	0	6673	6620	0	5189	4553	346	158	0	672	0	3393	0	0	0	3868	0	1704	0	9046	0	0	156	13046	0	0	16806	0
K01620	618	3111	4295	7782	4601	5765	0	3424	0	4419	2700	0	9505	300	53	9738	2972	5130	5650	5	6876	0	1978	2460	0	6279	5443	242	30	5088	1619	0	9705	7512	4	0	7118	0	218	0	9603	3628	135	40	4103	0	8653	128	0
K01620	618	3111	4295	7782	4601	5765	0	3424	0	4419	2700	0	9505	300	53	9738	2972	5130	5650	5	6876	0	1978	2460	0	6279	5443	242	30	5088	1619	0	9705	7512	4	0	7118	0	218	0	9603	3628	135	40	4103	0	8653	128	0
K01620	618	3111	4295	7782	4601	5765	0	3424	0	4419	2700	0	9505	300	53	9738	2972	5130	5650	5	6876	0	1978	2460	0	6279	5443	242	30	5088	1619	0	9705	7512	4	0	7118	0	218	0	9603	3628	135	40	4103	0	8653	128	0
K01620	618	3111	4295	7782	4601	5765	0	3424	0	4419	2700	0	9505	300	53	9738	2972	5130	5650	5	6876	0	1978	2460	0	6279	5443	242	30	5088	1619	0	9705	7512	4	0	7118	0	218	0	9603	3628	135	40	4103	0	8653	128	0
K01620	618	3111	4295	7782	4601	5765	0	3424	0	4419	2700	0	9505	300	53	9738	2972	5130	5650	5	6876	0	1978	2460	0	6279	5443	242	30	5088	1619	0	9705	7512	4	0	7118	0	218	0	9603	3628	135	40	4103	0	8653	128	0
K01620	618	3111	4295	7782	4601	5765	0	3424	0	4419	2700	0	9505	300	53	9738	2972	5130	5650	5	6876	0	1978	2460	0	6279	5443	242	30	5088	1619	0	9705	7512	4	0	7118	0	218	0	9603	3628	135	40	4103	0	8653	128	0
K03584	625	3035	3498	7149	5234	1274	46	3696	0	3926	2131	0	7105	481	861	8077	3648	3599	2978	0	5223	130	4866	2205	135	5997	6031	227	425	6691	1831	0	7743	5023	92	0	6766	0	1129	155	8063	4092	5806	283	3813	0	6623	5232	54
K01151	667	2241	2631	7943	5082	9619	0	4428	0	3327	2229	0	9452	423	2820	7854	3122	4426	4959	0	4388	114	4196	7482	0	7432	4029	107	63	5189	1489	0	7771	6388	0	0	7907	0	1359	0	8444	4422	3390	107	2792	0	322	5137	0
K01515	617	1104	1499	7415	4247	9081	28	2491	0	2736	1917	0	7681	425	613	8798	2876	5323	4614	10	5384	260	7463	8581	86	5976	5533	132	261	5293	1913	0	6272	4380	122	0	6008	0	1082	148	8384	3387	4048	181	883	0	4305	3955	58
K01176	616	0	0	15233	9766	10144	0	2203	0	14277	10153	0	13603	887	954	3603	3854	7160	1663	0	3593	190	4878	1942	0	5248	2636	0	0	4902	3004	0	9757	0	158	0	6865	0	349	0	6940	0	3059	148	1518	0	0	0	0
K01176	616	0	0	15233	9766	10144	0	2203	0	14277	10153	0	13603	887	954	3603	3854	7160	1663	0	3593	190	4878	1942	0	5248	2636	0	0	4902	3004	0	9757	0	158	0	6865	0	349	0	6940	0	3059	148	1518	0	0	0	0
K01176	616	0	0	15233	9766	10144	0	2203	0	14277	10153	0	13603	887	954	3603	3854	7160	1663	0	3593	190	4878	1942	0	5248	2636	0	0	4902	3004	0	9757	0	158	0	6865	0	349	0	6940	0	3059	148	1518	0	0	0	0
K12264	1023	3763	4245	9968	6054	2085	0	6316	0	5514	3868	0	14889	478	32	11578	3522	4779	311	7	7270	0	2524	3172	0	10414	1406	228	91	709	2976	0	13546	0	108	0	9760	0	2229	0	15348	0	0	241	4986	0	0	9	0
K03151	987	0	361	7602	4225	2986	42	3533	0	4237	2700	0	8490	694	967	8316	3389	3178	887	0	5441	0	226	244	158	6418	2793	43	519	8567	2615	0	9594	7068	141	0	7974	0	1099	246	6626	5963	8484	186	487	0	10100	1920	86
K03151	987	0	361	7602	4225	2986	42	3533	0	4237	2700	0	8490	694	967	8316	3389	3178	887	0	5441	0	226	244	158	6418	2793	43	519	8567	2615	0	9594	7068	141	0	7974	0	1099	246	6626	5963	8484	186	487	0	10100	1920	86
K03151	987	0	361	7602	4225	2986	42	3533	0	4237	2700	0	8490	694	967	8316	3389	3178	887	0	5441	0	226	244	158	6418	2793	43	519	8567	2615	0	9594	7068	141	0	7974	0	1099	246	6626	5963	8484	186	487	0	10100	1920	86
K02548	136	3531	4188	2990	6722	3819	96	1368	0	4714	2909	0	8059	816	983	2296	8831	5527	3926	8	3750	207	6251	5384	448	2519	11167	440	177	5200	2815	0	3304	8317	0	0	2665	0	1117	533	5206	8414	8096	381	3814	0	10021	5195	0
K02548	136	3531	4188	2990	6722	3819	96	1368	0	4714	2909	0	8059	816	983	2296	8831	5527	3926	8	3750	207	6251	5384	448	2519	11167	440	177	5200	2815	0	3304	8317	0	0	2665	0	1117	533	5206	8414	8096	381	3814	0	10021	5195	0
K02548	136	3531	4188	2990	6722	3819	96	1368	0	4714	2909	0	8059	816	983	2296	8831	5527	3926	8	3750	207	6251	5384	448	2519	11167	440	177	5200	2815	0	3304	8317	0	0	2665	0	1117	533	5206	8414	8096	381	3814	0	10021	5195	0
K08325	480	5731	6615	8069	7756	4709	0	3398	0	6672	4593	0	13656	764	326	9256	7193	7077	362	0	6235	420	11074	2699	0	6404	7609	401	81	657	1415	0	5868	0	279	0	4850	0	1028	0	6648	2680	5385	0	5995	0	1144	1656	0
K00818	598	3839	4068	5743	3841	3743	0	3728	0	2004	1267	0	6126	131	33	6946	3282	5000	7393	0	8350	179	2475	11318	0	4352	5114	205	74	7859	1515	0	10133	233	1301	0	7770	0	361	0	10089	0	2261	4	4519	0	8102	5304	0
K00818	598	3839	4068	5743	3841	3743	0	3728	0	2004	1267	0	6126	131	33	6946	3282	5000	7393	0	8350	179	2475	11318	0	4352	5114	205	74	7859	1515	0	10133	233	1301	0	7770	0	361	0	10089	0	2261	4	4519	0	8102	5304	0
K00818	598	3839	4068	5743	3841	3743	0	3728	0	2004	1267	0	6126	131	33	6946	3282	5000	7393	0	8350	179	2475	11318	0	4352	5114	205	74	7859	1515	0	10133	233	1301	0	7770	0	361	0	10089	0	2261	4	4519	0	8102	5304	0
K00818	598	3839	4068	5743	3841	3743	0	3728	0	2004	1267	0	6126	131	33	6946	3282	5000	7393	0	8350	179	2475	11318	0	4352	5114	205	74	7859	1515	0	10133	233	1301	0	7770	0	361	0	10089	0	2261	4	4519	0	8102	5304	0
K00818	598	3839	4068	5743	3841	3743	0	3728	0	2004	1267	0	6126	131	33	6946	3282	5000	7393	0	8350	179	2475	11318	0	4352	5114	205	74	7859	1515	0	10133	233	1301	0	7770	0	361	0	10089	0	2261	4	4519	0	8102	5304	0
K00818	598	3839	4068	5743	3841	3743	0	3728	0	2004	1267	0	6126	131	33	6946	3282	5000	7393	0	8350	179	2475	11318	0	4352	5114	205	74	7859	1515	0	10133	233	1301	0	7770	0	361	0	10089	0	2261	4	4519	0	8102	5304	0
K02906	645	1374	1858	7315	5126	8430	39	2669	0	2337	1875	0	6795	426	902	5947	4370	4559	10020	37	4410	153	4093	7542	103	4766	5703	102	450	5766	1730	0	7454	6424	121	0	4663	0	1044	148	5925	3782	4471	267	2418	0	6935	4123	59
K00970	916	5219	315	10006	6449	6564	0	3429	0	6307	3757	0	12536	403	59	10967	1355	6876	13370	9	8391	437	438	3466	0	8877	3813	304	83	1545	1603	0	8590	431	0	0	9279	0	1220	0	8198	0	516	210	6157	0	1123	529	0
K03885	0	0	868	446	7261	5546	43	0	0	4006	3131	0	5453	1138	683	294	7577	3690	1134	20	279	0	2281	2332	173	554	8484	243	0	12211	2992	0	366	19503	0	0	180	0	316	0	54	14837	14308	230	364	0	17194	9817	0
K00099	940	3731	3544	10551	5706	1952	0	4062	0	5223	3636	0	10855	397	44	9575	3893	6155	3931	0	6551	171	6179	7620	0	7494	5582	203	68	617	1352	0	10708	304	0	0	9504	0	1073	0	10616	11	504	171	4494	0	1113	5654	0
K00099	940	3731	3544	10551	5706	1952	0	4062	0	5223	3636	0	10855	397	44	9575	3893	6155	3931	0	6551	171	6179	7620	0	7494	5582	203	68	617	1352	0	10708	304	0	0	9504	0	1073	0	10616	11	504	171	4494	0	1113	5654	0
K00099	940	3731	3544	10551	5706	1952	0	4062	0	5223	3636	0	10855	397	44	9575	3893	6155	3931	0	6551	171	6179	7620	0	7494	5582	203	68	617	1352	0	10708	304	0	0	9504	0	1073	0	10616	11	504	171	4494	0	1113	5654	0
K00099	940	3731	3544	10551	5706	1952	0	4062	0	5223	3636	0	10855	397	44	9575	3893	6155	3931	0	6551	171	6179	7620	0	7494	5582	203	68	617	1352	0	10708	304	0	0	9504	0	1073	0	10616	11	504	171	4494	0	1113	5654	0
K11996	297	1496	2417	4743	3422	3251	0	1051	0	3503	1941	0	5317	458	145	4707	4136	3710	3884	13	1829	128	3790	5899	0	2851	3620	246	55	12244	1812	0	2963	19530	25	0	2169	0	449	0	4098	11410	6226	172	2983	0	14920	1788	0
K00626	266	0	946	3141	4867	6908	35	1970	0	5146	3961	6	12196	611	0	3711	2123	2159	3021	35	4293	0	1402	1463	180	4031	29	39	563	12651	3614	0	5354	18195	190	0	3243	0	681	233	3554	7552	278	244	342	0	16654	269	106
K00626	266	0	946	3141	4867	6908	35	1970	0	5146	3961	6	12196	611	0	3711	2123	2159	3021	35	4293	0	1402	1463	180	4031	29	39	563	12651	3614	0	5354	18195	190	0	3243	0	681	233	3554	7552	278	244	342	0	16654	269	106
K00626	266	0	946	3141	4867	6908	35	1970	0	5146	3961	6	12196	611	0	3711	2123	2159	3021	35	4293	0	1402	1463	180	4031	29	39	563	12651	3614	0	5354	18195	190	0	3243	0	681	233	3554	7552	278	244	342	0	16654	269	106
K00626	266	0	946	3141	4867	6908	35	1970	0	5146	3961	6	12196	611	0	3711	2123	2159	3021	35	4293	0	1402	1463	180	4031	29	39	563	12651	3614	0	5354	18195	190	0	3243	0	681	233	3554	7552	278	244	342	0	16654	269	106
K00626	266	0	946	3141	4867	6908	35	1970	0	5146	3961	6	12196	611	0	3711	2123	2159	3021	35	4293	0	1402	1463	180	4031	29	39	563	12651	3614	0	5354	18195	190	0	3243	0	681	233	3554	7552	278	244	342	0	16654	269	106
K00626	266	0	946	3141	4867	6908	35	1970	0	5146	3961	6	12196	611	0	3711	2123	2159	3021	35	4293	0	1402	1463	180	4031	29	39	563	12651	3614	0	5354	18195	190	0	3243	0	681	233	3554	7552	278	244	342	0	16654	269	106
K00626	266	0	946	3141	4867	6908	35	1970	0	5146	3961	6	12196	611	0	3711	2123	2159	3021	35	4293	0	1402	1463	180	4031	29	39	563	12651	3614	0	5354	18195	190	0	3243	0	681	233	3554	7552	278	244	342	0	16654	269	106
K00626	266	0	946	3141	4867	6908	35	1970	0	5146	3961	6	12196	611	0	3711	2123	2159	3021	35	4293	0	1402	1463	180	4031	29	39	563	12651	3614	0	5354	18195	190	0	3243	0	681	233	3554	7552	278	244	342	0	16654	269	106
K00626	266	0	946	3141	4867	6908	35	1970	0	5146	3961	6	12196	611	0	3711	2123	2159	3021	35	4293	0	1402	1463	180	4031	29	39	563	12651	3614	0	5354	18195	190	0	3243	0	681	233	3554	7552	278	244	342	0	16654	269	106
K00626	266	0	946	3141	4867	6908	35	1970	0	5146	3961	6	12196	611	0	3711	2123	2159	3021	35	4293	0	1402	1463	180	4031	29	39	563	12651	3614	0	5354	18195	190	0	3243	0	681	233	3554	7552	278	244	342	0	16654	269	106
K00626	266	0	946	3141	4867	6908	35	1970	0	5146	3961	6	12196	611	0	3711	2123	2159	3021	35	4293	0	1402	1463	180	4031	29	39	563	12651	3614	0	5354	18195	190	0	3243	0	681	233	3554	7552	278	244	342	0	16654	269	106
K00626	266	0	946	3141	4867	6908	35	1970	0	5146	3961	6	12196	611	0	3711	2123	2159	3021	35	4293	0	1402	1463	180	4031	29	39	563	12651	3614	0	5354	18195	190	0	3243	0	681	233	3554	7552	278	244	342	0	16654	269	106
K00626	266	0	946	3141	4867	6908	35	1970	0	5146	3961	6	12196	611	0	3711	2123	2159	3021	35	4293	0	1402	1463	180	4031	29	39	563	12651	3614	0	5354	18195	190	0	3243	0	681	233	3554	7552	278	244	342	0	16654	269	106
K00626	266	0	946	3141	4867	6908	35	1970	0	5146	3961	6	12196	611	0	3711	2123	2159	3021	35	4293	0	1402	1463	180	4031	29	39	563	12651	3614	0	5354	18195	190	0	3243	0	681	233	3554	7552	278	244	342	0	16654	269	106
K00626	266	0	946	3141	4867	6908	35	1970	0	5146	3961	6	12196	611	0	3711	2123	2159	3021	35	4293	0	1402	1463	180	4031	29	39	563	12651	3614	0	5354	18195	190	0	3243	0	681	233	3554	7552	278	244	342	0	16654	269	106
K00626	266	0	946	3141	4867	6908	35	1970	0	5146	3961	6	12196	611	0	3711	2123	2159	3021	35	4293	0	1402	1463	180	4031	29	39	563	12651	3614	0	5354	18195	190	0	3243	0	681	233	3554	7552	278	244	342	0	16654	269	106
K00626	266	0	946	3141	4867	6908	35	1970	0	5146	3961	6	12196	611	0	3711	2123	2159	3021	35	4293	0	1402	1463	180	4031	29	39	563	12651	3614	0	5354	18195	190	0	3243	0	681	233	3554	7552	278	244	342	0	16654	269	106
K00626	266	0	946	3141	4867	6908	35	1970	0	5146	3961	6	12196	611	0	3711	2123	2159	3021	35	4293	0	1402	1463	180	4031	29	39	563	12651	3614	0	5354	18195	190	0	3243	0	681	233	3554	7552	278	244	342	0	16654	269	106
K00626	266	0	946	3141	4867	6908	35	1970	0	5146	3961	6	12196	611	0	3711	2123	2159	3021	35	4293	0	1402	1463	180	4031	29	39	563	12651	3614	0	5354	18195	190	0	3243	0	681	233	3554	7552	278	244	342	0	16654	269	106
K00645	325	2260	2800	5859	5001	4907	49	2345	0	3186	2206	189	11621	684	866	7862	3443	3018	734	9	4869	0	1405	1492	199	6637	3792	184	82	6927	1849	0	8008	6233	0	0	4609	0	1341	0	6499	4608	6257	354	3887	0	1216	9478	0
K00645	325	2260	2800	5859	5001	4907	49	2345	0	3186	2206	189	11621	684	866	7862	3443	3018	734	9	4869	0	1405	1492	199	6637	3792	184	82	6927	1849	0	8008	6233	0	0	4609	0	1341	0	6499	4608	6257	354	3887	0	1216	9478	0
K00645	325	2260	2800	5859	5001	4907	49	2345	0	3186	2206	189	11621	684	866	7862	3443	3018	734	9	4869	0	1405	1492	199	6637	3792	184	82	6927	1849	0	8008	6233	0	0	4609	0	1341	0	6499	4608	6257	354	3887	0	1216	9478	0
K01595	198	0	74	4528	4565	15681	129	761	0	8058	5135	0	11087	710	1814	4056	2728	11578	4971	0	6311	741	8444	7514	520	1528	13393	100	90	7232	3792	0	3363	105	244	0	1845	0	471	526	4723	0	5570	683	460	0	1944	942	0
K01595	198	0	74	4528	4565	15681	129	761	0	8058	5135	0	11087	710	1814	4056	2728	11578	4971	0	6311	741	8444	7514	520	1528	13393	100	90	7232	3792	0	3363	105	244	0	1845	0	471	526	4723	0	5570	683	460	0	1944	942	0
K01595	198	0	74	4528	4565	15681	129	761	0	8058	5135	0	11087	710	1814	4056	2728	11578	4971	0	6311	741	8444	7514	520	1528	13393	100	90	7232	3792	0	3363	105	244	0	1845	0	471	526	4723	0	5570	683	460	0	1944	942	0
K01595	198	0	74	4528	4565	15681	129	761	0	8058	5135	0	11087	710	1814	4056	2728	11578	4971	0	6311	741	8444	7514	520	1528	13393	100	90	7232	3792	0	3363	105	244	0	1845	0	471	526	4723	0	5570	683	460	0	1944	942	0
K01595	198	0	74	4528	4565	15681	129	761	0	8058	5135	0	11087	710	1814	4056	2728	11578	4971	0	6311	741	8444	7514	520	1528	13393	100	90	7232	3792	0	3363	105	244	0	1845	0	471	526	4723	0	5570	683	460	0	1944	942	0
K01595	198	0	74	4528	4565	15681	129	761	0	8058	5135	0	11087	710	1814	4056	2728	11578	4971	0	6311	741	8444	7514	520	1528	13393	100	90	7232	3792	0	3363	105	244	0	1845	0	471	526	4723	0	5570	683	460	0	1944	942	0
K01595	198	0	74	4528	4565	15681	129	761	0	8058	5135	0	11087	710	1814	4056	2728	11578	4971	0	6311	741	8444	7514	520	1528	13393	100	90	7232	3792	0	3363	105	244	0	1845	0	471	526	4723	0	5570	683	460	0	1944	942	0
K00831	819	2506	2888	10660	4634	4822	0	4218	0	3724	2979	0	9521	363	1538	10538	2479	5671	2119	3	7556	265	7309	2829	0	6968	6037	112	75	2855	1157	0	9254	0	146	0	7608	0	365	0	10605	3	2509	86	3502	0	973	5578	0
K00831	819	2506	2888	10660	4634	4822	0	4218	0	3724	2979	0	9521	363	1538	10538	2479	5671	2119	3	7556	265	7309	2829	0	6968	6037	112	75	2855	1157	0	9254	0	146	0	7608	0	365	0	10605	3	2509	86	3502	0	973	5578	0
K00831	819	2506	2888	10660	4634	4822	0	4218	0	3724	2979	0	9521	363	1538	10538	2479	5671	2119	3	7556	265	7309	2829	0	6968	6037	112	75	2855	1157	0	9254	0	146	0	7608	0	365	0	10605	3	2509	86	3502	0	973	5578	0
K00831	819	2506	2888	10660	4634	4822	0	4218	0	3724	2979	0	9521	363	1538	10538	2479	5671	2119	3	7556	265	7309	2829	0	6968	6037	112	75	2855	1157	0	9254	0	146	0	7608	0	365	0	10605	3	2509	86	3502	0	973	5578	0
K00831	819	2506	2888	10660	4634	4822	0	4218	0	3724	2979	0	9521	363	1538	10538	2479	5671	2119	3	7556	265	7309	2829	0	6968	6037	112	75	2855	1157	0	9254	0	146	0	7608	0	365	0	10605	3	2509	86	3502	0	973	5578	0
K00831	819	2506	2888	10660	4634	4822	0	4218	0	3724	2979	0	9521	363	1538	10538	2479	5671	2119	3	7556	265	7309	2829	0	6968	6037	112	75	2855	1157	0	9254	0	146	0	7608	0	365	0	10605	3	2509	86	3502	0	973	5578	0
K00831	819	2506	2888	10660	4634	4822	0	4218	0	3724	2979	0	9521	363	1538	10538	2479	5671	2119	3	7556	265	7309	2829	0	6968	6037	112	75	2855	1157	0	9254	0	146	0	7608	0	365	0	10605	3	2509	86	3502	0	973	5578	0
K00831	819	2506	2888	10660	4634	4822	0	4218	0	3724	2979	0	9521	363	1538	10538	2479	5671	2119	3	7556	265	7309	2829	0	6968	6037	112	75	2855	1157	0	9254	0	146	0	7608	0	365	0	10605	3	2509	86	3502	0	973	5578	0
K03523	982	0	185	8249	3118	490	19	3764	0	184	83	0	5300	393	1456	9040	2812	2901	7885	6	5799	171	138	3030	100	5843	6877	64	60	6912	1835	0	9799	4662	878	0	8496	0	1511	253	7827	6334	8192	177	708	0	5277	4589	0
K00941	151	1918	2613	6212	5564	4409	41	1439	0	2831	2090	0	7374	458	189	5979	2356	3857	2205	23	7559	141	1380	1729	151	3838	5417	110	54	7112	1731	0	6166	13861	92	0	3165	0	762	0	4371	7705	5312	313	2564	0	736	12792	0
K00941	151	1918	2613	6212	5564	4409	41	1439	0	2831	2090	0	7374	458	189	5979	2356	3857	2205	23	7559	141	1380	1729	151	3838	5417	110	54	7112	1731	0	6166	13861	92	0	3165	0	762	0	4371	7705	5312	313	2564	0	736	12792	0
K01012	301	5481	5708	8005	6673	6048	0	1208	0	5273	2999	0	12752	395	0	4839	3441	3252	669	2	3762	0	4130	2182	0	7810	2366	156	98	6631	2194	0	5126	6931	1416	0	3993	0	1775	0	3769	4076	539	133	5644	0	7020	5441	0
K01012	301	5481	5708	8005	6673	6048	0	1208	0	5273	2999	0	12752	395	0	4839	3441	3252	669	2	3762	0	4130	2182	0	7810	2366	156	98	6631	2194	0	5126	6931	1416	0	3993	0	1775	0	3769	4076	539	133	5644	0	7020	5441	0
K11621	653	2557	2891	4302	5231	2026	66	1901	0	1512	1416	0	3859	739	435	9106	8052	3493	711	14	1724	0	1795	1906	297	5466	6211	99	915	10755	2211	0	4513	5663	150	0	3965	0	430	846	2452	7168	10920	332	1767	0	6168	2192	143
K03147	157	7496	4459	6137	9874	2511	0	1732	0	8129	4714	0	14806	806	7	7617	4120	8007	5421	12	7228	432	11675	3112	0	7306	7727	397	87	191	1452	0	8682	0	0	0	5529	0	1524	0	4908	0	44	118	5290	0	728	6	0
K03147	157	7496	4459	6137	9874	2511	0	1732	0	8129	4714	0	14806	806	7	7617	4120	8007	5421	12	7228	432	11675	3112	0	7306	7727	397	87	191	1452	0	8682	0	0	0	5529	0	1524	0	4908	0	44	118	5290	0	728	6	0
K01055	327	0	589	4976	3337	2206	87	2368	0	97	148	0	4093	256	666	5103	2941	4020	953	31	6423	313	7728	1207	335	3152	8179	69	505	5727	2335	0	4971	15696	123	0	4098	0	400	379	4905	8177	5353	418	230	0	7506	5449	87
K01055	327	0	589	4976	3337	2206	87	2368	0	97	148	0	4093	256	666	5103	2941	4020	953	31	6423	313	7728	1207	335	3152	8179	69	505	5727	2335	0	4971	15696	123	0	4098	0	400	379	4905	8177	5353	418	230	0	7506	5449	87
K01055	327	0	589	4976	3337	2206	87	2368	0	97	148	0	4093	256	666	5103	2941	4020	953	31	6423	313	7728	1207	335	3152	8179	69	505	5727	2335	0	4971	15696	123	0	4098	0	400	379	4905	8177	5353	418	230	0	7506	5449	87
K01055	327	0	589	4976	3337	2206	87	2368	0	97	148	0	4093	256	666	5103	2941	4020	953	31	6423	313	7728	1207	335	3152	8179	69	505	5727	2335	0	4971	15696	123	0	4098	0	400	379	4905	8177	5353	418	230	0	7506	5449	87
K02986	463	1480	1660	6766	5207	4646	33	2199	0	2419	1930	4	7197	509	1002	5169	2717	3957	9582	10	3874	122	3804	7038	88	4538	4067	138	330	6838	2483	2	6248	5119	113	0	4530	0	1219	159	4743	4165	5809	259	1915	0	6889	4393	56
K00796	222	2604	3098	4241	5497	10026	0	1224	0	4196	2532	0	9075	822	1236	2862	4148	4401	2976	8	2738	179	6038	9820	0	2856	7636	94	354	7204	2910	0	2781	8270	0	0	2682	0	941	0	4372	5519	5675	141	3584	0	5628	5545	90
K00796	222	2604	3098	4241	5497	10026	0	1224	0	4196	2532	0	9075	822	1236	2862	4148	4401	2976	8	2738	179	6038	9820	0	2856	7636	94	354	7204	2910	0	2781	8270	0	0	2682	0	941	0	4372	5519	5675	141	3584	0	5628	5545	90
K02488	515	0	0	11257	7166	2699	0	1327	0	7437	5087	0	29691	1229	3391	9321	2753	6146	846	3	4348	155	0	16	0	11206	21	48	0	2712	5865	0	8764	0	146	0	4403	0	89	0	4654	0	0	20	1071	0	0	0	0
K02488	515	0	0	11257	7166	2699	0	1327	0	7437	5087	0	29691	1229	3391	9321	2753	6146	846	3	4348	155	0	16	0	11206	21	48	0	2712	5865	0	8764	0	146	0	4403	0	89	0	4654	0	0	20	1071	0	0	0	0
K03760	21	494	4099	3449	15889	7300	0	1758	0	19346	13378	0	26835	1651	0	1379	7574	8866	1399	0	642	0	3118	2055	0	2869	1536	78	44	0	4329	0	4131	0	0	0	2379	0	1287	0	6932	0	594	169	3106	0	1370	616	0
K01067	361	5192	5266	7654	6205	7003	0	5218	0	6176	4054	0	11359	195	0	6788	5986	4773	312	0	3652	0	3782	4120	0	6969	2162	199	175	17	1033	0	11744	0	0	0	7512	0	734	0	13838	0	0	129	6851	0	126	12310	0
K02864	551	1017	1690	6957	3614	3500	31	2576	0	2577	1901	0	7138	473	631	6036	4428	4839	11623	25	3673	140	4118	6203	102	4336	5059	69	466	5623	1701	0	5764	6190	3	0	4364	0	1103	142	5198	3837	4372	272	1704	0	6502	5820	60
K03621	1022	0	341	7931	3381	620	29	4735	0	2865	1772	0	7706	505	1110	10020	2793	2473	795	0	4809	0	309	200	126	6424	3103	40	470	7840	2222	0	9726	6656	0	0	9019	0	1462	187	9451	5164	8175	262	378	0	5957	1647	79
K03621	1022	0	341	7931	3381	620	29	4735	0	2865	1772	0	7706	505	1110	10020	2793	2473	795	0	4809	0	309	200	126	6424	3103	40	470	7840	2222	0	9726	6656	0	0	9019	0	1462	187	9451	5164	8175	262	378	0	5957	1647	79
K03621	1022	0	341	7931	3381	620	29	4735	0	2865	1772	0	7706	505	1110	10020	2793	2473	795	0	4809	0	309	200	126	6424	3103	40	470	7840	2222	0	9726	6656	0	0	9019	0	1462	187	9451	5164	8175	262	378	0	5957	1647	79
K03621	1022	0	341	7931	3381	620	29	4735	0	2865	1772	0	7706	505	1110	10020	2793	2473	795	0	4809	0	309	200	126	6424	3103	40	470	7840	2222	0	9726	6656	0	0	9019	0	1462	187	9451	5164	8175	262	378	0	5957	1647	79
K06675	375	0	4022	9034	6454	3592	0	1837	0	7293	4205	0	4632	805	2016	6514	2859	5577	460	40	8565	0	832	4709	0	5957	8333	230	105	1476	529	0	6570	70	2240	0	4157	0	1485	2006	3985	0	1005	81	5055	0	0	3765	0
K06674	372	1899	2293	11479	6351	2185	30	6686	0	4573	6372	0	7127	31	34	750	1991	563	370	55	4548	0	1892	1737	103	4033	10133	49	172	6271	2146	0	18721	197	18	0	7463	0	1394	0	3920	0	3638	349	1978	0	0	0	0
K01960	381	13263	12376	5639	7242	4655	0	2526	0	6682	3770	0	8308	229	114	5125	9199	3916	153	0	2960	0	6867	7211	0	5696	7012	618	184	0	0	0	5813	0	0	0	3731	0	526	0	8093	1190	2043	215	14302	0	0	3192	0
K01960	381	13263	12376	5639	7242	4655	0	2526	0	6682	3770	0	8308	229	114	5125	9199	3916	153	0	2960	0	6867	7211	0	5696	7012	618	184	0	0	0	5813	0	0	0	3731	0	526	0	8093	1190	2043	215	14302	0	0	3192	0
K01960	381	13263	12376	5639	7242	4655	0	2526	0	6682	3770	0	8308	229	114	5125	9199	3916	153	0	2960	0	6867	7211	0	5696	7012	618	184	0	0	0	5813	0	0	0	3731	0	526	0	8093	1190	2043	215	14302	0	0	3192	0
K01960	381	13263	12376	5639	7242	4655	0	2526	0	6682	3770	0	8308	229	114	5125	9199	3916	153	0	2960	0	6867	7211	0	5696	7012	618	184	0	0	0	5813	0	0	0	3731	0	526	0	8093	1190	2043	215	14302	0	0	3192	0
K01960	381	13263	12376	5639	7242	4655	0	2526	0	6682	3770	0	8308	229	114	5125	9199	3916	153	0	2960	0	6867	7211	0	5696	7012	618	184	0	0	0	5813	0	0	0	3731	0	526	0	8093	1190	2043	215	14302	0	0	3192	0
K01960	381	13263	12376	5639	7242	4655	0	2526	0	6682	3770	0	8308	229	114	5125	9199	3916	153	0	2960	0	6867	7211	0	5696	7012	618	184	0	0	0	5813	0	0	0	3731	0	526	0	8093	1190	2043	215	14302	0	0	3192	0
K01960	381	13263	12376	5639	7242	4655	0	2526	0	6682	3770	0	8308	229	114	5125	9199	3916	153	0	2960	0	6867	7211	0	5696	7012	618	184	0	0	0	5813	0	0	0	3731	0	526	0	8093	1190	2043	215	14302	0	0	3192	0
K00111	650	0	0	7456	9545	9752	0	4844	0	8740	5700	0	17788	962	55	6433	2625	4676	632	5	4875	0	625	793	0	5842	10	0	48	1887	3507	0	12790	333	8	0	7788	0	758	0	16657	0	841	70	2713	0	1723	8324	0
K00111	650	0	0	7456	9545	9752	0	4844	0	8740	5700	0	17788	962	55	6433	2625	4676	632	5	4875	0	625	793	0	5842	10	0	48	1887	3507	0	12790	333	8	0	7788	0	758	0	16657	0	841	70	2713	0	1723	8324	0
K06187	643	2144	2324	7398	4976	1384	23	3182	0	3573	1981	9	7065	524	713	8099	2322	3752	1293	23	4883	165	2449	3305	91	5495	6856	147	383	6259	1766	0	7525	7285	121	0	5793	0	1087	134	7067	4555	5246	237	2780	0	7222	4792	57
K01243	458	0	2185	8604	3731	3726	19	3319	0	3180	1957	0	7213	433	751	6458	2280	4692	2650	4	6710	202	2490	1502	95	6390	6872	137	342	6200	2176	0	7327	5030	122	0	5523	0	708	152	4939	3935	4761	224	4093	0	6331	6364	58
K01243	458	0	2185	8604	3731	3726	19	3319	0	3180	1957	0	7213	433	751	6458	2280	4692	2650	4	6710	202	2490	1502	95	6390	6872	137	342	6200	2176	0	7327	5030	122	0	5523	0	708	152	4939	3935	4761	224	4093	0	6331	6364	58
K01243	458	0	2185	8604	3731	3726	19	3319	0	3180	1957	0	7213	433	751	6458	2280	4692	2650	4	6710	202	2490	1502	95	6390	6872	137	342	6200	2176	0	7327	5030	122	0	5523	0	708	152	4939	3935	4761	224	4093	0	6331	6364	58
K12309	11	7074	6916	3203	7040	4140	0	292	0	7684	3675	0	6951	702	505	1859	8772	4208	331	7	1228	0	11581	9702	0	5836	12017	337	76	1760	206	0	811	66	6575	0	1699	0	12	0	1639	5164	12481	12	7989	0	0	2411	0
K12309	11	7074	6916	3203	7040	4140	0	292	0	7684	3675	0	6951	702	505	1859	8772	4208	331	7	1228	0	11581	9702	0	5836	12017	337	76	1760	206	0	811	66	6575	0	1699	0	12	0	1639	5164	12481	12	7989	0	0	2411	0
K12309	11	7074	6916	3203	7040	4140	0	292	0	7684	3675	0	6951	702	505	1859	8772	4208	331	7	1228	0	11581	9702	0	5836	12017	337	76	1760	206	0	811	66	6575	0	1699	0	12	0	1639	5164	12481	12	7989	0	0	2411	0
K12309	11	7074	6916	3203	7040	4140	0	292	0	7684	3675	0	6951	702	505	1859	8772	4208	331	7	1228	0	11581	9702	0	5836	12017	337	76	1760	206	0	811	66	6575	0	1699	0	12	0	1639	5164	12481	12	7989	0	0	2411	0
K12309	11	7074	6916	3203	7040	4140	0	292	0	7684	3675	0	6951	702	505	1859	8772	4208	331	7	1228	0	11581	9702	0	5836	12017	337	76	1760	206	0	811	66	6575	0	1699	0	12	0	1639	5164	12481	12	7989	0	0	2411	0
K12309	11	7074	6916	3203	7040	4140	0	292	0	7684	3675	0	6951	702	505	1859	8772	4208	331	7	1228	0	11581	9702	0	5836	12017	337	76	1760	206	0	811	66	6575	0	1699	0	12	0	1639	5164	12481	12	7989	0	0	2411	0
K12309	11	7074	6916	3203	7040	4140	0	292	0	7684	3675	0	6951	702	505	1859	8772	4208	331	7	1228	0	11581	9702	0	5836	12017	337	76	1760	206	0	811	66	6575	0	1699	0	12	0	1639	5164	12481	12	7989	0	0	2411	0
K03587	226	6088	532	5597	4873	5902	0	3872	0	7689	4921	0	12862	560	54	6023	1541	6294	1704	0	4932	263	11457	5750	0	5434	6297	299	41	752	1754	0	9597	317	0	0	6595	0	378	0	12675	0	648	260	4738	0	1415	8450	0
K03587	226	6088	532	5597	4873	5902	0	3872	0	7689	4921	0	12862	560	54	6023	1541	6294	1704	0	4932	263	11457	5750	0	5434	6297	299	41	752	1754	0	9597	317	0	0	6595	0	378	0	12675	0	648	260	4738	0	1415	8450	0
K01619	462	3233	3339	5434	3296	5569	0	3021	0	5347	3146	0	9742	660	715	7628	5775	4396	711	9	4235	0	1946	2465	0	5015	3336	302	92	5635	1746	0	7289	5540	34	0	4678	0	795	0	7323	4295	4775	114	3940	0	7426	4973	0
K11631	550	0	836	5148	1001	457	32	1811	0	192	144	0	4458	273	1576	4266	2105	1814	1055	11	2267	0	279	262	98	4063	1744	53	345	17220	3462	0	3041	23094	123	0	3507	0	828	205	2972	10608	4832	136	271	0	14117	1143	57
K11631	550	0	836	5148	1001	457	32	1811	0	192	144	0	4458	273	1576	4266	2105	1814	1055	11	2267	0	279	262	98	4063	1744	53	345	17220	3462	0	3041	23094	123	0	3507	0	828	205	2972	10608	4832	136	271	0	14117	1143	57
K00943	691	0	235	7831	1971	2232	22	3043	0	7524	4993	0	12315	882	624	7453	2006	3221	3998	27	4583	173	3329	1938	114	4047	5420	30	400	6002	3254	0	7535	6159	13	0	7640	0	1132	187	8445	3906	4672	262	173	0	6148	4150	64
K00943	691	0	235	7831	1971	2232	22	3043	0	7524	4993	0	12315	882	624	7453	2006	3221	3998	27	4583	173	3329	1938	114	4047	5420	30	400	6002	3254	0	7535	6159	13	0	7640	0	1132	187	8445	3906	4672	262	173	0	6148	4150	64
K11688	234	0	0	7912	5565	4747	0	3052	0	5602	3959	0	37930	1107	179	7123	3918	3700	677	15	5846	0	53	95	0	7433	1867	22	0	0	2129	0	13914	4	0	0	7366	0	3	0	9226	2005	3906	139	659	0	0	910	0
K10918	0	0	0	539	11532	13101	0	337	0	17399	12193	0	23278	1685	4717	679	5961	8200	1639	81	0	5127	0	16	0	419	0	9	3	3	4198	0	1910	0	0	0	818	0	170	0	246	4	560	33	245	11	663	294	0
K00390	365	6283	6669	5273	3927	3329	0	2490	0	7639	5189	0	19398	822	8	6413	1849	3342	601	0	2091	0	1984	2424	0	6614	3211	308	73	4627	2525	0	7024	7958	0	0	1945	0	177	283	2696	3426	127	80	4804	0	6925	115	0
K00390	365	6283	6669	5273	3927	3329	0	2490	0	7639	5189	0	19398	822	8	6413	1849	3342	601	0	2091	0	1984	2424	0	6614	3211	308	73	4627	2525	0	7024	7958	0	0	1945	0	177	283	2696	3426	127	80	4804	0	6925	115	0
K00390	365	6283	6669	5273	3927	3329	0	2490	0	7639	5189	0	19398	822	8	6413	1849	3342	601	0	2091	0	1984	2424	0	6614	3211	308	73	4627	2525	0	7024	7958	0	0	1945	0	177	283	2696	3426	127	80	4804	0	6925	115	0
K04517	783	0	304	10603	2628	517	0	2459	0	226	97	0	4718	309	925	9157	1835	2874	758	0	6546	164	3735	7363	0	6160	5492	0	27	7645	1508	0	9076	7690	7	0	7620	0	877	0	7949	5169	5574	69	739	0	353	5446	0
K04517	783	0	304	10603	2628	517	0	2459	0	226	97	0	4718	309	925	9157	1835	2874	758	0	6546	164	3735	7363	0	6160	5492	0	27	7645	1508	0	9076	7690	7	0	7620	0	877	0	7949	5169	5574	69	739	0	353	5446	0
K04517	783	0	304	10603	2628	517	0	2459	0	226	97	0	4718	309	925	9157	1835	2874	758	0	6546	164	3735	7363	0	6160	5492	0	27	7645	1508	0	9076	7690	7	0	7620	0	877	0	7949	5169	5574	69	739	0	353	5446	0
K04517	783	0	304	10603	2628	517	0	2459	0	226	97	0	4718	309	925	9157	1835	2874	758	0	6546	164	3735	7363	0	6160	5492	0	27	7645	1508	0	9076	7690	7	0	7620	0	877	0	7949	5169	5574	69	739	0	353	5446	0
K04517	783	0	304	10603	2628	517	0	2459	0	226	97	0	4718	309	925	9157	1835	2874	758	0	6546	164	3735	7363	0	6160	5492	0	27	7645	1508	0	9076	7690	7	0	7620	0	877	0	7949	5169	5574	69	739	0	353	5446	0
K04517	783	0	304	10603	2628	517	0	2459	0	226	97	0	4718	309	925	9157	1835	2874	758	0	6546	164	3735	7363	0	6160	5492	0	27	7645	1508	0	9076	7690	7	0	7620	0	877	0	7949	5169	5574	69	739	0	353	5446	0
K03550	715	2355	2406	6384	4478	3074	22	2728	0	3588	1922	0	6689	457	526	7698	4951	4097	5156	11	3642	56	3502	5783	98	5451	5243	178	315	5288	1539	0	7207	4155	55	0	5764	0	1143	159	5651	3794	5344	225	2922	0	711	3813	50
K00012	209	3285	3367	8805	14184	10295	0	2051	0	4575	5125	0	11378	594	0	8212	5786	7097	433	27	5628	0	5157	6534	0	6956	2274	200	58	1731	2725	0	5719	0	0	0	3743	0	398	0	7385	0	20	87	5448	19	0	5253	0
K00012	209	3285	3367	8805	14184	10295	0	2051	0	4575	5125	0	11378	594	0	8212	5786	7097	433	27	5628	0	5157	6534	0	6956	2274	200	58	1731	2725	0	5719	0	0	0	3743	0	398	0	7385	0	20	87	5448	19	0	5253	0
K00012	209	3285	3367	8805	14184	10295	0	2051	0	4575	5125	0	11378	594	0	8212	5786	7097	433	27	5628	0	5157	6534	0	6956	2274	200	58	1731	2725	0	5719	0	0	0	3743	0	398	0	7385	0	20	87	5448	19	0	5253	0
K00012	209	3285	3367	8805	14184	10295	0	2051	0	4575	5125	0	11378	594	0	8212	5786	7097	433	27	5628	0	5157	6534	0	6956	2274	200	58	1731	2725	0	5719	0	0	0	3743	0	398	0	7385	0	20	87	5448	19	0	5253	0
K01451	593	0	336	5718	2900	333	0	4144	0	48	0	0	13836	902	213	6657	2380	4434	6290	56	3257	212	4924	4423	0	3522	3762	49	7	7377	2263	0	10379	7560	149	0	7075	0	834	0	6514	5687	4661	142	350	0	5824	961	0
K01803	460	2091	2563	3733	6292	1886	26	2112	0	3904	2535	0	8920	608	864	3030	4388	4029	6224	30	2296	98	4422	7849	132	2822	5043	164	476	6393	1580	0	5012	7066	22	0	3535	0	1377	145	5881	4232	5527	269	2747	0	6655	5628	88
K01803	460	2091	2563	3733	6292	1886	26	2112	0	3904	2535	0	8920	608	864	3030	4388	4029	6224	30	2296	98	4422	7849	132	2822	5043	164	476	6393	1580	0	5012	7066	22	0	3535	0	1377	145	5881	4232	5527	269	2747	0	6655	5628	88
K01803	460	2091	2563	3733	6292	1886	26	2112	0	3904	2535	0	8920	608	864	3030	4388	4029	6224	30	2296	98	4422	7849	132	2822	5043	164	476	6393	1580	0	5012	7066	22	0	3535	0	1377	145	5881	4232	5527	269	2747	0	6655	5628	88
K01803	460	2091	2563	3733	6292	1886	26	2112	0	3904	2535	0	8920	608	864	3030	4388	4029	6224	30	2296	98	4422	7849	132	2822	5043	164	476	6393	1580	0	5012	7066	22	0	3535	0	1377	145	5881	4232	5527	269	2747	0	6655	5628	88
K01803	460	2091	2563	3733	6292	1886	26	2112	0	3904	2535	0	8920	608	864	3030	4388	4029	6224	30	2296	98	4422	7849	132	2822	5043	164	476	6393	1580	0	5012	7066	22	0	3535	0	1377	145	5881	4232	5527	269	2747	0	6655	5628	88
K01803	460	2091	2563	3733	6292	1886	26	2112	0	3904	2535	0	8920	608	864	3030	4388	4029	6224	30	2296	98	4422	7849	132	2822	5043	164	476	6393	1580	0	5012	7066	22	0	3535	0	1377	145	5881	4232	5527	269	2747	0	6655	5628	88
K01803	460	2091	2563	3733	6292	1886	26	2112	0	3904	2535	0	8920	608	864	3030	4388	4029	6224	30	2296	98	4422	7849	132	2822	5043	164	476	6393	1580	0	5012	7066	22	0	3535	0	1377	145	5881	4232	5527	269	2747	0	6655	5628	88
K01803	460	2091	2563	3733	6292	1886	26	2112	0	3904	2535	0	8920	608	864	3030	4388	4029	6224	30	2296	98	4422	7849	132	2822	5043	164	476	6393	1580	0	5012	7066	22	0	3535	0	1377	145	5881	4232	5527	269	2747	0	6655	5628	88
K01803	460	2091	2563	3733	6292	1886	26	2112	0	3904	2535	0	8920	608	864	3030	4388	4029	6224	30	2296	98	4422	7849	132	2822	5043	164	476	6393	1580	0	5012	7066	22	0	3535	0	1377	145	5881	4232	5527	269	2747	0	6655	5628	88
K01803	460	2091	2563	3733	6292	1886	26	2112	0	3904	2535	0	8920	608	864	3030	4388	4029	6224	30	2296	98	4422	7849	132	2822	5043	164	476	6393	1580	0	5012	7066	22	0	3535	0	1377	145	5881	4232	5527	269	2747	0	6655	5628	88
K02756	96	0	0	2086	5826	5443	57	1099	0	4842	3465	0	11154	1401	620	5362	5770	5078	471	3	2649	472	9628	6197	250	2115	7819	82	194	1671	4027	0	6560	0	0	0	4699	0	114	981	2099	7743	20025	262	117	0	18	2754	0
K03778	128	2264	3316	4932	4045	2426	45	2394	0	3601	2539	13	6098	245	15	4853	2436	2133	2316	0	5421	0	1999	2054	210	4460	1069	91	121	11323	1939	0	5685	12609	0	0	3828	0	424	388	5627	7515	268	373	2901	0	10020	247	0
K03778	128	2264	3316	4932	4045	2426	45	2394	0	3601	2539	13	6098	245	15	4853	2436	2133	2316	0	5421	0	1999	2054	210	4460	1069	91	121	11323	1939	0	5685	12609	0	0	3828	0	424	388	5627	7515	268	373	2901	0	10020	247	0
K00868	784	3121	3067	8144	6206	5038	21	3023	0	5954	3889	0	9821	463	0	9207	4648	6448	4869	0	5916	133	5404	4833	79	5661	4750	96	79	1815	1800	0	8509	0	110	0	7699	0	1010	163	7464	6	1554	138	2860	0	771	4249	88
K00868	784	3121	3067	8144	6206	5038	21	3023	0	5954	3889	0	9821	463	0	9207	4648	6448	4869	0	5916	133	5404	4833	79	5661	4750	96	79	1815	1800	0	8509	0	110	0	7699	0	1010	163	7464	6	1554	138	2860	0	771	4249	88
K10112	979	0	319	9416	2700	2118	57	3057	0	3514	3406	0	7904	594	1184	10867	2490	2113	635	0	4494	0	286	3267	213	6490	2861	10	623	8999	5020	0	8001	305	1255	0	6672	0	631	284	5539	2142	6532	407	618	0	4524	1132	136
K01792	482	1538	1874	6812	6075	4210	0	3340	0	2728	1766	0	6316	637	1045	10660	4876	6236	253	0	7998	244	4788	6136	0	6944	6826	94	558	1304	1269	0	10483	31	1045	0	4936	0	911	301	6376	1298	4387	4	1735	0	733	5093	0
K01792	482	1538	1874	6812	6075	4210	0	3340	0	2728	1766	0	6316	637	1045	10660	4876	6236	253	0	7998	244	4788	6136	0	6944	6826	94	558	1304	1269	0	10483	31	1045	0	4936	0	911	301	6376	1298	4387	4	1735	0	733	5093	0
K01792	482	1538	1874	6812	6075	4210	0	3340	0	2728	1766	0	6316	637	1045	10660	4876	6236	253	0	7998	244	4788	6136	0	6944	6826	94	558	1304	1269	0	10483	31	1045	0	4936	0	911	301	6376	1298	4387	4	1735	0	733	5093	0
K01792	482	1538	1874	6812	6075	4210	0	3340	0	2728	1766	0	6316	637	1045	10660	4876	6236	253	0	7998	244	4788	6136	0	6944	6826	94	558	1304	1269	0	10483	31	1045	0	4936	0	911	301	6376	1298	4387	4	1735	0	733	5093	0
K01792	482	1538	1874	6812	6075	4210	0	3340	0	2728	1766	0	6316	637	1045	10660	4876	6236	253	0	7998	244	4788	6136	0	6944	6826	94	558	1304	1269	0	10483	31	1045	0	4936	0	911	301	6376	1298	4387	4	1735	0	733	5093	0
K00620	694	0	344	9268	997	2119	0	2864	0	250	221	0	5645	53	25	10845	574	3277	10337	5	8409	212	4560	7850	0	6513	3295	64	0	8089	1438	0	9907	213	1383	0	7970	0	407	0	7022	0	2155	23	857	0	6837	5168	0
K00620	694	0	344	9268	997	2119	0	2864	0	250	221	0	5645	53	25	10845	574	3277	10337	5	8409	212	4560	7850	0	6513	3295	64	0	8089	1438	0	9907	213	1383	0	7970	0	407	0	7022	0	2155	23	857	0	6837	5168	0
K00620	694	0	344	9268	997	2119	0	2864	0	250	221	0	5645	53	25	10845	574	3277	10337	5	8409	212	4560	7850	0	6513	3295	64	0	8089	1438	0	9907	213	1383	0	7970	0	407	0	7022	0	2155	23	857	0	6837	5168	0
K00620	694	0	344	9268	997	2119	0	2864	0	250	221	0	5645	53	25	10845	574	3277	10337	5	8409	212	4560	7850	0	6513	3295	64	0	8089	1438	0	9907	213	1383	0	7970	0	407	0	7022	0	2155	23	857	0	6837	5168	0
K00620	694	0	344	9268	997	2119	0	2864	0	250	221	0	5645	53	25	10845	574	3277	10337	5	8409	212	4560	7850	0	6513	3295	64	0	8089	1438	0	9907	213	1383	0	7970	0	407	0	7022	0	2155	23	857	0	6837	5168	0
K00620	694	0	344	9268	997	2119	0	2864	0	250	221	0	5645	53	25	10845	574	3277	10337	5	8409	212	4560	7850	0	6513	3295	64	0	8089	1438	0	9907	213	1383	0	7970	0	407	0	7022	0	2155	23	857	0	6837	5168	0
K03823	632	1796	2804	5892	2971	2876	0	2680	0	3325	1417	7	6400	257	414	8290	2927	4171	2039	2	6378	127	3658	1819	350	5530	2957	129	23	5955	1407	0	9272	9843	101	0	8090	0	1234	0	9642	4366	1333	0	2115	0	6299	3367	0
K03823	632	1796	2804	5892	2971	2876	0	2680	0	3325	1417	7	6400	257	414	8290	2927	4171	2039	2	6378	127	3658	1819	350	5530	2957	129	23	5955	1407	0	9272	9843	101	0	8090	0	1234	0	9642	4366	1333	0	2115	0	6299	3367	0
K05339	225	2358	2836	4130	4232	3994	0	1606	0	3273	1983	0	8700	610	188	4893	3453	2561	944	10	2329	0	1342	1500	0	4098	3238	130	25	9639	2541	0	5503	10466	0	0	2984	0	615	0	4816	6434	5077	87	2897	0	11582	1228	0
K00927	72	3217	4060	1898	6394	2319	0	1531	0	4864	3406	0	7163	353	1198	2469	4273	4402	1121	11	2537	165	2677	9747	0	2532	4739	94	90	3692	2187	0	3249	10319	0	0	1392	0	698	0	4435	4444	2202	104	4001	0	12094	690	0
K00927	72	3217	4060	1898	6394	2319	0	1531	0	4864	3406	0	7163	353	1198	2469	4273	4402	1121	11	2537	165	2677	9747	0	2532	4739	94	90	3692	2187	0	3249	10319	0	0	1392	0	698	0	4435	4444	2202	104	4001	0	12094	690	0
K00927	72	3217	4060	1898	6394	2319	0	1531	0	4864	3406	0	7163	353	1198	2469	4273	4402	1121	11	2537	165	2677	9747	0	2532	4739	94	90	3692	2187	0	3249	10319	0	0	1392	0	698	0	4435	4444	2202	104	4001	0	12094	690	0
K00927	72	3217	4060	1898	6394	2319	0	1531	0	4864	3406	0	7163	353	1198	2469	4273	4402	1121	11	2537	165	2677	9747	0	2532	4739	94	90	3692	2187	0	3249	10319	0	0	1392	0	698	0	4435	4444	2202	104	4001	0	12094	690	0
K00927	72	3217	4060	1898	6394	2319	0	1531	0	4864	3406	0	7163	353	1198	2469	4273	4402	1121	11	2537	165	2677	9747	0	2532	4739	94	90	3692	2187	0	3249	10319	0	0	1392	0	698	0	4435	4444	2202	104	4001	0	12094	690	0
K00927	72	3217	4060	1898	6394	2319	0	1531	0	4864	3406	0	7163	353	1198	2469	4273	4402	1121	11	2537	165	2677	9747	0	2532	4739	94	90	3692	2187	0	3249	10319	0	0	1392	0	698	0	4435	4444	2202	104	4001	0	12094	690	0
K00927	72	3217	4060	1898	6394	2319	0	1531	0	4864	3406	0	7163	353	1198	2469	4273	4402	1121	11	2537	165	2677	9747	0	2532	4739	94	90	3692	2187	0	3249	10319	0	0	1392	0	698	0	4435	4444	2202	104	4001	0	12094	690	0
K00927	72	3217	4060	1898	6394	2319	0	1531	0	4864	3406	0	7163	353	1198	2469	4273	4402	1121	11	2537	165	2677	9747	0	2532	4739	94	90	3692	2187	0	3249	10319	0	0	1392	0	698	0	4435	4444	2202	104	4001	0	12094	690	0
K16150	378	10774	15531	9275	5504	2861	42	2247	0	3982	3814	0	8255	204	32	7497	5253	3521	292	11	4421	0	8262	4074	164	4977	2698	408	53	610	485	0	4501	459	0	0	4524	0	6963	0	7952	8	0	206	5186	0	78	9027	0
K16150	378	10774	15531	9275	5504	2861	42	2247	0	3982	3814	0	8255	204	32	7497	5253	3521	292	11	4421	0	8262	4074	164	4977	2698	408	53	610	485	0	4501	459	0	0	4524	0	6963	0	7952	8	0	206	5186	0	78	9027	0
K01839	483	0	439	4049	5562	3873	0	1762	0	6779	4397	0	10665	958	1201	8460	3721	3157	898	0	5194	0	196	700	0	5566	3004	37	24	8231	3610	0	6210	7926	1403	0	4202	0	984	0	2044	6381	7339	0	537	0	4201	1305	0
K01839	483	0	439	4049	5562	3873	0	1762	0	6779	4397	0	10665	958	1201	8460	3721	3157	898	0	5194	0	196	700	0	5566	3004	37	24	8231	3610	0	6210	7926	1403	0	4202	0	984	0	2044	6381	7339	0	537	0	4201	1305	0
K07651	990	0	909	11134	26	52	0	3692	0	199	0	0	5813	57	68	8583	570	884	523	0	5928	0	0	85	0	9473	0	0	0	11136	3706	0	8385	10229	284	0	6312	0	603	0	7851	5030	180	9	1183	0	5403	361	0
K16153	53	20353	15572	3830	8491	5695	0	3534	0	3328	3355	0	7340	178	0	2877	2208	6273	74	0	1572	0	6571	6835	0	5265	5838	494	109	0	0	0	5980	0	0	0	2588	0	0	0	11450	0	0	147	14681	0	0	0	0
K16153	53	20353	15572	3830	8491	5695	0	3534	0	3328	3355	0	7340	178	0	2877	2208	6273	74	0	1572	0	6571	6835	0	5265	5838	494	109	0	0	0	5980	0	0	0	2588	0	0	0	11450	0	0	147	14681	0	0	0	0
K16153	53	20353	15572	3830	8491	5695	0	3534	0	3328	3355	0	7340	178	0	2877	2208	6273	74	0	1572	0	6571	6835	0	5265	5838	494	109	0	0	0	5980	0	0	0	2588	0	0	0	11450	0	0	147	14681	0	0	0	0
K00703	805	240	2340	13188	1926	5664	0	4562	0	4935	3122	0	10378	418	977	10677	2747	4547	627	15	4480	0	2138	2354	0	8881	1022	100	0	5139	2281	0	11292	41	307	0	8018	0	615	0	9732	0	3274	107	3345	0	1098	550	0
K00703	805	240	2340	13188	1926	5664	0	4562	0	4935	3122	0	10378	418	977	10677	2747	4547	627	15	4480	0	2138	2354	0	8881	1022	100	0	5139	2281	0	11292	41	307	0	8018	0	615	0	9732	0	3274	107	3345	0	1098	550	0
K00703	805	240	2340	13188	1926	5664	0	4562	0	4935	3122	0	10378	418	977	10677	2747	4547	627	15	4480	0	2138	2354	0	8881	1022	100	0	5139	2281	0	11292	41	307	0	8018	0	615	0	9732	0	3274	107	3345	0	1098	550	0
K11927	720	6821	7003	4562	6179	2716	0	5362	0	7312	4629	0	11591	402	2357	8436	4860	5919	314	9	4664	327	3591	3839	0	7261	4954	404	79	833	897	0	12192	0	0	0	9065	0	0	0	5717	0	0	0	7303	0	0	0	0
K00639	506	14211	12150	2847	9265	5312	0	3064	0	8123	4923	0	11708	517	55	2519	4758	4825	310	0	927	0	3362	3552	0	3686	2522	235	30	0	886	0	4120	11061	0	0	4005	0	0	0	6225	4787	0	197	7102	0	1	3468	0
K03470	448	1568	2084	7112	4798	1286	22	2782	0	2851	1857	0	7113	392	1988	5698	3825	4946	670	12	5365	201	1630	2030	81	5523	6091	135	353	5930	1514	0	7462	5748	0	0	5662	0	1144	138	5720	3623	4222	239	2535	0	6537	4003	52
K02939	567	779	1383	6500	4530	5450	24	2594	0	2096	1755	0	6208	402	660	6855	3098	3832	7658	17	4076	115	3884	6441	91	4765	4853	69	385	5399	1555	0	6604	5820	0	0	5092	0	860	161	5470	3749	3794	203	1441	0	6151	3917	65
K00806	755	2012	2673	6563	4524	5178	19	3042	0	3209	2338	0	8212	439	851	7596	2361	2040	531	9	3980	0	1464	1585	87	5329	3605	143	368	7228	2221	0	8480	5991	3	0	5874	0	1051	136	6657	4423	5653	198	2905	0	6392	1152	53
K00806	755	2012	2673	6563	4524	5178	19	3042	0	3209	2338	0	8212	439	851	7596	2361	2040	531	9	3980	0	1464	1585	87	5329	3605	143	368	7228	2221	0	8480	5991	3	0	5874	0	1051	136	6657	4423	5653	198	2905	0	6392	1152	53
K15986	776	0	354	6907	1045	307	11	3978	0	231	108	4	6159	208	965	13280	1839	1763	695	6	7467	0	154	139	89	6087	1701	39	406	8534	1897	0	10643	6810	345	0	7733	0	1246	205	7500	4612	5715	219	505	0	7865	818	70
K00930	622	2090	2353	7845	3587	2837	0	3102	0	3699	2465	0	8792	325	18	8530	4034	5341	3130	0	6887	151	5041	7579	0	6313	3921	114	76	3157	1674	0	9835	141	1111	0	6762	0	643	0	8075	0	1446	20	3690	0	4959	1365	0
K00930	622	2090	2353	7845	3587	2837	0	3102	0	3699	2465	0	8792	325	18	8530	4034	5341	3130	0	6887	151	5041	7579	0	6313	3921	114	76	3157	1674	0	9835	141	1111	0	6762	0	643	0	8075	0	1446	20	3690	0	4959	1365	0
K00930	622	2090	2353	7845	3587	2837	0	3102	0	3699	2465	0	8792	325	18	8530	4034	5341	3130	0	6887	151	5041	7579	0	6313	3921	114	76	3157	1674	0	9835	141	1111	0	6762	0	643	0	8075	0	1446	20	3690	0	4959	1365	0
K00930	622	2090	2353	7845	3587	2837	0	3102	0	3699	2465	0	8792	325	18	8530	4034	5341	3130	0	6887	151	5041	7579	0	6313	3921	114	76	3157	1674	0	9835	141	1111	0	6762	0	643	0	8075	0	1446	20	3690	0	4959	1365	0
K00930	622	2090	2353	7845	3587	2837	0	3102	0	3699	2465	0	8792	325	18	8530	4034	5341	3130	0	6887	151	5041	7579	0	6313	3921	114	76	3157	1674	0	9835	141	1111	0	6762	0	643	0	8075	0	1446	20	3690	0	4959	1365	0
K00930	622	2090	2353	7845	3587	2837	0	3102	0	3699	2465	0	8792	325	18	8530	4034	5341	3130	0	6887	151	5041	7579	0	6313	3921	114	76	3157	1674	0	9835	141	1111	0	6762	0	643	0	8075	0	1446	20	3690	0	4959	1365	0
K00859	391	1227	3670	5860	5784	1634	18	2089	0	2768	1843	0	6415	449	538	6965	4030	4390	2464	16	4260	90	3782	5241	71	4277	4645	2006	250	4844	1531	0	5669	4763	0	0	3906	0	947	115	5100	3688	4330	209	2059	0	5906	4405	38
K00859	391	1227	3670	5860	5784	1634	18	2089	0	2768	1843	0	6415	449	538	6965	4030	4390	2464	16	4260	90	3782	5241	71	4277	4645	2006	250	4844	1531	0	5669	4763	0	0	3906	0	947	115	5100	3688	4330	209	2059	0	5906	4405	38
K00651	481	2850	2704	7902	5810	4238	0	2184	0	4763	3249	0	8805	385	635	8808	3090	5361	16897	3	6948	282	4718	3640	0	6008	6816	171	83	2897	1747	0	7136	65	0	0	6138	0	724	0	4947	6	1792	42	3593	0	0	0	0
K00651	481	2850	2704	7902	5810	4238	0	2184	0	4763	3249	0	8805	385	635	8808	3090	5361	16897	3	6948	282	4718	3640	0	6008	6816	171	83	2897	1747	0	7136	65	0	0	6138	0	724	0	4947	6	1792	42	3593	0	0	0	0
K00651	481	2850	2704	7902	5810	4238	0	2184	0	4763	3249	0	8805	385	635	8808	3090	5361	16897	3	6948	282	4718	3640	0	6008	6816	171	83	2897	1747	0	7136	65	0	0	6138	0	724	0	4947	6	1792	42	3593	0	0	0	0
K00651	481	2850	2704	7902	5810	4238	0	2184	0	4763	3249	0	8805	385	635	8808	3090	5361	16897	3	6948	282	4718	3640	0	6008	6816	171	83	2897	1747	0	7136	65	0	0	6138	0	724	0	4947	6	1792	42	3593	0	0	0	0
K00651	481	2850	2704	7902	5810	4238	0	2184	0	4763	3249	0	8805	385	635	8808	3090	5361	16897	3	6948	282	4718	3640	0	6008	6816	171	83	2897	1747	0	7136	65	0	0	6138	0	724	0	4947	6	1792	42	3593	0	0	0	0
K00048	228	4345	4367	8166	3928	3015	0	2452	0	4582	3068	0	6264	348	3535	5854	6029	5406	8374	0	4691	256	7668	10680	0	6975	8437	426	36	0	809	0	7129	0	0	0	4461	0	1516	0	5657	0	43	0	4937	0	0	0	0
K00048	228	4345	4367	8166	3928	3015	0	2452	0	4582	3068	0	6264	348	3535	5854	6029	5406	8374	0	4691	256	7668	10680	0	6975	8437	426	36	0	809	0	7129	0	0	0	4461	0	1516	0	5657	0	43	0	4937	0	0	0	0
K00048	228	4345	4367	8166	3928	3015	0	2452	0	4582	3068	0	6264	348	3535	5854	6029	5406	8374	0	4691	256	7668	10680	0	6975	8437	426	36	0	809	0	7129	0	0	0	4461	0	1516	0	5657	0	43	0	4937	0	0	0	0
K00788	243	3407	4702	7689	4355	4532	0	2306	0	4156	2268	0	8311	444	618	7049	4241	3508	469	9	5329	0	1922	2102	0	6354	3484	332	69	3575	1272	0	8915	4028	70	0	5080	0	1346	0	7155	3517	2974	189	4972	0	4434	7354	0
K00788	243	3407	4702	7689	4355	4532	0	2306	0	4156	2268	0	8311	444	618	7049	4241	3508	469	9	5329	0	1922	2102	0	6354	3484	332	69	3575	1272	0	8915	4028	70	0	5080	0	1346	0	7155	3517	2974	189	4972	0	4434	7354	0
K01912	909	10476	11721	5343	7314	5809	0	1527	0	8683	5158	0	11533	51	656	4662	7677	6019	203	7	2303	0	4112	4521	0	5828	4977	641	86	725	1181	0	4002	0	0	0	3849	0	49	0	5490	23	157	80	9020	0	0	0	0
K01912	909	10476	11721	5343	7314	5809	0	1527	0	8683	5158	0	11533	51	656	4662	7677	6019	203	7	2303	0	4112	4521	0	5828	4977	641	86	725	1181	0	4002	0	0	0	3849	0	49	0	5490	23	157	80	9020	0	0	0	0
K01912	909	10476	11721	5343	7314	5809	0	1527	0	8683	5158	0	11533	51	656	4662	7677	6019	203	7	2303	0	4112	4521	0	5828	4977	641	86	725	1181	0	4002	0	0	0	3849	0	49	0	5490	23	157	80	9020	0	0	0	0
K00991	907	3245	3509	8815	4710	2142	0	2791	0	3553	2339	0	9307	364	33	5712	3160	6196	5834	7	2983	196	4996	1771	0	5751	4824	349	20	5024	1486	0	5710	478	23	0	5274	0	993	0	6887	1397	3424	108	3492	0	7285	5150	0
K00991	907	3245	3509	8815	4710	2142	0	2791	0	3553	2339	0	9307	364	33	5712	3160	6196	5834	7	2983	196	4996	1771	0	5751	4824	349	20	5024	1486	0	5710	478	23	0	5274	0	993	0	6887	1397	3424	108	3492	0	7285	5150	0
K00991	907	3245	3509	8815	4710	2142	0	2791	0	3553	2339	0	9307	364	33	5712	3160	6196	5834	7	2983	196	4996	1771	0	5751	4824	349	20	5024	1486	0	5710	478	23	0	5274	0	993	0	6887	1397	3424	108	3492	0	7285	5150	0
K00991	907	3245	3509	8815	4710	2142	0	2791	0	3553	2339	0	9307	364	33	5712	3160	6196	5834	7	2983	196	4996	1771	0	5751	4824	349	20	5024	1486	0	5710	478	23	0	5274	0	993	0	6887	1397	3424	108	3492	0	7285	5150	0
K01934	659	1115	1392	6217	4410	3646	27	2403	0	3060	2093	0	6509	358	662	7615	3383	4754	564	0	3911	214	3687	7809	77	4480	5660	66	276	5320	1683	0	6527	4353	594	0	5831	0	993	141	6812	3389	4356	184	1506	0	4602	4519	40
K01934	659	1115	1392	6217	4410	3646	27	2403	0	3060	2093	0	6509	358	662	7615	3383	4754	564	0	3911	214	3687	7809	77	4480	5660	66	276	5320	1683	0	6527	4353	594	0	5831	0	993	141	6812	3389	4356	184	1506	0	4602	4519	40
K02871	446	1394	1752	6001	4109	7676	18	2043	0	2423	1721	0	6077	421	5260	4824	3853	3821	8779	21	3175	109	2348	5943	96	4229	4886	76	356	5642	1561	0	5147	4410	95	0	3612	0	790	120	5089	3380	4141	223	1941	0	5107	3577	72
K03750	464	0	197	5164	3716	3774	0	2590	0	3334	2241	0	8538	897	5223	7707	4026	3093	693	0	3990	0	36	99	0	5982	4451	83	0	1516	1689	0	9637	9081	0	0	4954	0	2048	0	4431	6978	5554	55	529	0	10376	7857	0
K03750	464	0	197	5164	3716	3774	0	2590	0	3334	2241	0	8538	897	5223	7707	4026	3093	693	0	3990	0	36	99	0	5982	4451	83	0	1516	1689	0	9637	9081	0	0	4954	0	2048	0	4431	6978	5554	55	529	0	10376	7857	0
K15581	350	0	549	5065	2082	3077	44	1784	0	2255	1484	0	5697	414	1215	8090	1900	1194	839	9	3586	0	315	304	184	6856	2035	21	17	10786	2782	0	8468	7330	152	0	3557	0	430	0	3466	5062	7199	195	226	0	9295	1427	0
K15581	350	0	549	5065	2082	3077	44	1784	0	2255	1484	0	5697	414	1215	8090	1900	1194	839	9	3586	0	315	304	184	6856	2035	21	17	10786	2782	0	8468	7330	152	0	3557	0	430	0	3466	5062	7199	195	226	0	9295	1427	0
K15581	350	0	549	5065	2082	3077	44	1784	0	2255	1484	0	5697	414	1215	8090	1900	1194	839	9	3586	0	315	304	184	6856	2035	21	17	10786	2782	0	8468	7330	152	0	3557	0	430	0	3466	5062	7199	195	226	0	9295	1427	0
K09812	495	1916	2087	7176	3095	1295	0	3108	0	3187	1927	0	7994	403	608	6750	3769	6306	1536	13	6007	218	5760	10429	0	5667	6974	149	59	2226	1247	0	9062	18	0	0	5755	0	628	0	7777	2911	6656	69	2784	0	661	4068	0
K01142	675	1668	2094	6030	5551	2695	62	2602	0	3644	2373	0	7096	520	844	6940	3090	5665	1814	35	4539	148	5092	8116	215	5215	5899	86	659	2829	1091	0	9359	550	108	0	7568	0	711	532	5907	1742	5290	399	2515	0	769	5329	118
K02072	387	0	438	3755	4818	2788	22	1948	0	1928	1265	0	5470	646	968	4257	3868	3145	2830	25	4618	101	1756	744	80	3270	8572	80	315	9025	1953	0	5609	5631	11	0	5004	0	1335	148	5085	5996	10042	189	210	0	3319	5589	53
K02547	1812	6802	6564	12052	2151	982	0	5037	0	0	118	0	9961	0	0	7918	1004	979	0	0	6808	0	542	744	0	10831	0	0	0	0	917	0	8081	3483	0	0	11762	0	707	0	13283	1573	128	0	1348	0	1060	0	0
K02931	538	1163	1597	6332	4456	3657	30	2069	0	2238	1736	5	6292	461	817	6201	4026	2950	10065	5	4032	124	3414	5244	95	4357	5011	92	445	6100	1642	0	4023	4940	114	0	4117	0	830	130	4387	3744	4422	252	1461	0	5800	4257	78
K01589	54	0	393	2443	3314	4358	0	1320	0	3264	1878	0	4561	782	1219	1558	4341	3458	4729	16	2655	234	4922	4438	0	1203	8768	31	0	7677	1802	0	2551	8239	0	0	1931	0	1131	0	4817	6988	11195	27	155	0	9153	7753	0
K01589	54	0	393	2443	3314	4358	0	1320	0	3264	1878	0	4561	782	1219	1558	4341	3458	4729	16	2655	234	4922	4438	0	1203	8768	31	0	7677	1802	0	2551	8239	0	0	1931	0	1131	0	4817	6988	11195	27	155	0	9153	7753	0
K01589	54	0	393	2443	3314	4358	0	1320	0	3264	1878	0	4561	782	1219	1558	4341	3458	4729	16	2655	234	4922	4438	0	1203	8768	31	0	7677	1802	0	2551	8239	0	0	1931	0	1131	0	4817	6988	11195	27	155	0	9153	7753	0
K01589	54	0	393	2443	3314	4358	0	1320	0	3264	1878	0	4561	782	1219	1558	4341	3458	4729	16	2655	234	4922	4438	0	1203	8768	31	0	7677	1802	0	2551	8239	0	0	1931	0	1131	0	4817	6988	11195	27	155	0	9153	7753	0
K03648	159	2126	2428	5191	6674	4050	23	1495	0	3328	2221	0	6920	508	627	4074	3190	4717	3745	5	3679	154	3954	1544	100	3419	5526	105	360	5960	1777	0	3534	6597	29	0	2869	0	757	167	4369	4183	5008	212	3913	0	7321	4578	57
K03648	159	2126	2428	5191	6674	4050	23	1495	0	3328	2221	0	6920	508	627	4074	3190	4717	3745	5	3679	154	3954	1544	100	3419	5526	105	360	5960	1777	0	3534	6597	29	0	2869	0	757	167	4369	4183	5008	212	3913	0	7321	4578	57
K02614	397	5541	5623	2914	8031	7135	0	1835	0	8862	5288	0	11396	616	367	2503	6691	5203	767	13	1826	15	2189	2205	0	3098	4241	363	131	3816	1701	0	3390	4264	10	0	3412	0	1470	0	4214	2770	2982	83	5308	0	1264	2926	0
K03469	486	1844	2141	8564	4681	3141	40	2520	0	2081	1954	0	6591	369	156	7110	3705	4986	433	5	5585	211	9708	2130	160	5771	7225	124	519	3513	1248	0	7062	4447	0	0	5656	0	1127	301	6679	2776	2204	274	3157	0	703	4931	108
K02992	406	1489	1838	6161	4386	6530	21	1856	0	2463	1795	0	5992	431	2907	4553	3371	3940	7395	17	3039	89	3180	5408	83	3669	3746	76	325	5659	1668	0	4568	5946	0	0	2998	0	959	103	3686	3535	4251	229	2145	0	6107	3752	34
K09808	38	7521	7533	2665	9257	9656	0	2732	0	9648	5898	0	12459	529	0	3735	6466	5433	418	6	1460	0	4601	4727	0	4386	3258	309	64	0	1225	0	4694	0	28	0	2687	0	425	0	8391	0	810	192	8588	0	1783	878	0
K01134	69	12429	13305	2132	13087	8807	0	1465	0	5605	3970	0	17180	719	0	1419	6151	3811	124	0	1942	0	8060	8776	0	4504	4755	339	135	0	997	0	996	0	0	0	2857	0	0	0	4506	0	0	47	12001	0	0	0	0
K01134	69	12429	13305	2132	13087	8807	0	1465	0	5605	3970	0	17180	719	0	1419	6151	3811	124	0	1942	0	8060	8776	0	4504	4755	339	135	0	997	0	996	0	0	0	2857	0	0	0	4506	0	0	47	12001	0	0	0	0
K15583	465	0	356	7137	2829	3517	63	1817	0	2178	1461	0	5260	409	993	12918	2369	1486	785	0	4742	0	220	206	285	7688	2097	24	504	9048	2395	0	7199	7551	234	0	4419	0	2252	220	4003	5063	6419	349	442	0	1406	1312	103
K15583	465	0	356	7137	2829	3517	63	1817	0	2178	1461	0	5260	409	993	12918	2369	1486	785	0	4742	0	220	206	285	7688	2097	24	504	9048	2395	0	7199	7551	234	0	4419	0	2252	220	4003	5063	6419	349	442	0	1406	1312	103
K15583	465	0	356	7137	2829	3517	63	1817	0	2178	1461	0	5260	409	993	12918	2369	1486	785	0	4742	0	220	206	285	7688	2097	24	504	9048	2395	0	7199	7551	234	0	4419	0	2252	220	4003	5063	6419	349	442	0	1406	1312	103
K02926	485	1642	2086	6398	4871	3041	28	2584	0	2389	1856	0	6688	473	802	4802	4387	4318	9810	19	4516	132	3918	5877	88	4990	4107	105	381	5744	1715	0	4215	3640	133	0	4071	0	940	161	5393	3673	4926	246	1569	0	944	4972	68
K02770	28	0	1066	2019	1108	381	37	1008	0	139	0	0	6597	825	327	4859	2607	3186	1217	0	3991	0	19	147	0	835	2738	0	0	10157	2626	0	2974	15201	6749	0	1086	0	396	0	1974	8151	4991	204	55	0	12802	8660	0
K02770	28	0	1066	2019	1108	381	37	1008	0	139	0	0	6597	825	327	4859	2607	3186	1217	0	3991	0	19	147	0	835	2738	0	0	10157	2626	0	2974	15201	6749	0	1086	0	396	0	1974	8151	4991	204	55	0	12802	8660	0
K02770	28	0	1066	2019	1108	381	37	1008	0	139	0	0	6597	825	327	4859	2607	3186	1217	0	3991	0	19	147	0	835	2738	0	0	10157	2626	0	2974	15201	6749	0	1086	0	396	0	1974	8151	4991	204	55	0	12802	8660	0
K02770	28	0	1066	2019	1108	381	37	1008	0	139	0	0	6597	825	327	4859	2607	3186	1217	0	3991	0	19	147	0	835	2738	0	0	10157	2626	0	2974	15201	6749	0	1086	0	396	0	1974	8151	4991	204	55	0	12802	8660	0
K00891	647	317	2219	9491	4774	3692	52	2133	0	4947	3478	0	10412	1023	718	8848	3253	2994	643	12	2656	0	1650	1628	223	6577	3269	127	57	2018	2191	0	5221	5328	0	0	3963	0	1147	0	3978	4331	6145	114	2918	0	890	4043	0
K00891	647	317	2219	9491	4774	3692	52	2133	0	4947	3478	0	10412	1023	718	8848	3253	2994	643	12	2656	0	1650	1628	223	6577	3269	127	57	2018	2191	0	5221	5328	0	0	3963	0	1147	0	3978	4331	6145	114	2918	0	890	4043	0
K00891	647	317	2219	9491	4774	3692	52	2133	0	4947	3478	0	10412	1023	718	8848	3253	2994	643	12	2656	0	1650	1628	223	6577	3269	127	57	2018	2191	0	5221	5328	0	0	3963	0	1147	0	3978	4331	6145	114	2918	0	890	4043	0
K00891	647	317	2219	9491	4774	3692	52	2133	0	4947	3478	0	10412	1023	718	8848	3253	2994	643	12	2656	0	1650	1628	223	6577	3269	127	57	2018	2191	0	5221	5328	0	0	3963	0	1147	0	3978	4331	6145	114	2918	0	890	4043	0
K00891	647	317	2219	9491	4774	3692	52	2133	0	4947	3478	0	10412	1023	718	8848	3253	2994	643	12	2656	0	1650	1628	223	6577	3269	127	57	2018	2191	0	5221	5328	0	0	3963	0	1147	0	3978	4331	6145	114	2918	0	890	4043	0
K08281	401	0	204	5259	3427	4516	16	1045	0	3609	2381	0	7154	645	730	4867	2439	2940	7029	6	3837	109	3057	6252	73	3298	5149	21	362	5476	2199	0	3129	4842	75	0	3201	0	859	127	3478	3876	5913	154	345	0	5245	3673	61
K08281	401	0	204	5259	3427	4516	16	1045	0	3609	2381	0	7154	645	730	4867	2439	2940	7029	6	3837	109	3057	6252	73	3298	5149	21	362	5476	2199	0	3129	4842	75	0	3201	0	859	127	3478	3876	5913	154	345	0	5245	3673	61
K09691	499	2550	2546	9244	2459	548	0	2544	0	878	466	0	4409	353	846	10953	2787	5759	2678	13	11152	345	117	643	0	6640	8664	3086	12	2570	777	0	8300	171	0	0	5398	0	141	0	7188	1781	5982	28	2575	0	633	1118	0
K02113	254	1772	1774	7622	4429	4655	12	1310	0	2470	1672	0	6239	362	553	4709	2759	3405	12585	3	4409	183	4387	4963	73	4948	5721	107	279	4407	1483	0	4504	4198	74	0	2738	0	966	118	4438	3006	3862	182	2363	0	5524	4149	38
K02113	254	1772	1774	7622	4429	4655	12	1310	0	2470	1672	0	6239	362	553	4709	2759	3405	12585	3	4409	183	4387	4963	73	4948	5721	107	279	4407	1483	0	4504	4198	74	0	2738	0	966	118	4438	3006	3862	182	2363	0	5524	4149	38
K02113	254	1772	1774	7622	4429	4655	12	1310	0	2470	1672	0	6239	362	553	4709	2759	3405	12585	3	4409	183	4387	4963	73	4948	5721	107	279	4407	1483	0	4504	4198	74	0	2738	0	966	118	4438	3006	3862	182	2363	0	5524	4149	38
K02933	489	1152	1968	6198	4275	5808	21	2141	0	2154	1624	0	5604	426	891	4523	3815	2799	8441	14	3654	112	2778	5854	85	3776	4770	68	337	5428	1587	0	5551	4366	90	0	3775	0	871	136	4858	3309	4641	264	876	0	5063	3667	58
K05846	35	0	2954	421	4763	1676	0	242	0	4803	2894	0	7239	708	318	246	3396	2055	835	0	749	0	182	281	0	103	2746	17	11	12924	2504	0	1776	11361	0	0	311	0	593	0	86	6985	5451	0	45	0	21689	5957	0
K01845	393	0	793	3930	2801	3866	0	1294	0	3971	2306	0	7466	443	57	2287	1513	1595	1129	3	1418	0	141	262	0	2875	52	32	0	12933	2649	0	2754	16910	144	0	2800	0	1247	0	1731	7727	706	160	280	0	20126	6443	0
K01845	393	0	793	3930	2801	3866	0	1294	0	3971	2306	0	7466	443	57	2287	1513	1595	1129	3	1418	0	141	262	0	2875	52	32	0	12933	2649	0	2754	16910	144	0	2800	0	1247	0	1731	7727	706	160	280	0	20126	6443	0
K01845	393	0	793	3930	2801	3866	0	1294	0	3971	2306	0	7466	443	57	2287	1513	1595	1129	3	1418	0	141	262	0	2875	52	32	0	12933	2649	0	2754	16910	144	0	2800	0	1247	0	1731	7727	706	160	280	0	20126	6443	0
K14645	269	7979	11041	6590	2919	1784	0	6108	0	3316	3187	0	14441	412	342	4291	6430	4515	23	0	1845	0	860	1151	0	5567	3658	1159	104	257	13	0	5592	681	0	0	3482	0	500	0	11867	22	95	174	6949	0	52	4857	0
K00766	163	2597	2279	5635	5067	5086	0	724	0	4399	2512	0	5969	337	42	3119	3022	3595	5761	0	3307	131	5412	5889	0	3694	5091	160	63	6409	1791	0	2557	6367	0	0	2525	0	804	0	2480	2287	2165	6	3956	0	7794	4318	0
K00766	163	2597	2279	5635	5067	5086	0	724	0	4399	2512	0	5969	337	42	3119	3022	3595	5761	0	3307	131	5412	5889	0	3694	5091	160	63	6409	1791	0	2557	6367	0	0	2525	0	804	0	2480	2287	2165	6	3956	0	7794	4318	0
K00766	163	2597	2279	5635	5067	5086	0	724	0	4399	2512	0	5969	337	42	3119	3022	3595	5761	0	3307	131	5412	5889	0	3694	5091	160	63	6409	1791	0	2557	6367	0	0	2525	0	804	0	2480	2287	2165	6	3956	0	7794	4318	0
K00766	163	2597	2279	5635	5067	5086	0	724	0	4399	2512	0	5969	337	42	3119	3022	3595	5761	0	3307	131	5412	5889	0	3694	5091	160	63	6409	1791	0	2557	6367	0	0	2525	0	804	0	2480	2287	2165	6	3956	0	7794	4318	0
K00766	163	2597	2279	5635	5067	5086	0	724	0	4399	2512	0	5969	337	42	3119	3022	3595	5761	0	3307	131	5412	5889	0	3694	5091	160	63	6409	1791	0	2557	6367	0	0	2525	0	804	0	2480	2287	2165	6	3956	0	7794	4318	0
K14314	821	2087	1432	11594	2492	438	0	4876	0	56	449	0	8827	174	8	16199	330	3998	2705	0	6988	844	906	1339	0	9596	586	0	18	0	2722	0	12122	0	0	0	10217	0	187	0	9262	0	0	18	1537	0	0	0	0
K02117	910	3174	3690	6797	3530	2083	0	3876	0	2341	1865	0	10214	375	1630	10580	5714	3198	196	0	4251	0	2872	3096	0	7597	5133	201	41	2681	1026	0	6378	0	0	0	6014	0	53	0	9398	2302	5581	99	4448	0	0	1133	0
K02117	910	3174	3690	6797	3530	2083	0	3876	0	2341	1865	0	10214	375	1630	10580	5714	3198	196	0	4251	0	2872	3096	0	7597	5133	201	41	2681	1026	0	6378	0	0	0	6014	0	53	0	9398	2302	5581	99	4448	0	0	1133	0
K00426	166	2942	3452	2465	5820	3931	12	1262	0	6987	4623	0	10274	814	177	1270	5116	4093	649	12	1280	0	1898	1891	135	2288	3352	235	118	4528	2219	0	2652	7638	0	0	1983	0	911	322	3967	4835	3956	224	3724	0	8518	6086	0
K00426	166	2942	3452	2465	5820	3931	12	1262	0	6987	4623	0	10274	814	177	1270	5116	4093	649	12	1280	0	1898	1891	135	2288	3352	235	118	4528	2219	0	2652	7638	0	0	1983	0	911	322	3967	4835	3956	224	3724	0	8518	6086	0
[truncated: 15,102 more rows]
[truncated: 17 more columns]
