# Supplementary material for: Birth mode is associated with earliest strain-conferred gut microbiome functions and immunostimulatory potential
Source: Nat Commun. 2018 Nov 30;9:5091. doi: 10.1038/s41467-018-07631-x (PMC6269548; doi:10.1038/s41467-018-07631-x)
Supplement: Supplementary file 8 — Supplementary Data 5 [file 41467_2018_7631_MOESM8_ESM.xlsx]

## Sheet: Sheet1
Supplementary Data 5: Genome reconstructions.
							KOs that are differentially higher abundant in VD			KOs that are differentially lower abundant in VD			KOs in pathways								PhyloPhlan results
Neonate	Visit	Day	Reconstructed genome	Name	Length [nt]	Different KOs	Number	Odds ratio	P value	Number	Odds ratio	P value	KOs00540	KOs02040	KOs02020	KOs02030	KOs02010	KOs01503	Reconstructed genome linked to mother by	Genes	Tax string	Confidence	Domain	Phylum	Class	Order	Family	Genus	Species	Species name	Best highest species name
C109	V1	day 1	C2.1	V1_C109-C2.1	2400234	839	108	0.427696	7.73918e-19	47	2.55038	1.16595e-07	1	0	24	2	35	3	NA	1954	d__Bacteria.p__Actinobacteria.c__Actinobacteria.o__Actinomycetales.f__Corynebacteriaceae.g__Corynebacterium.s__?	high	d__Bacteria	p__Actinobacteria	c__Actinobacteria	o__Actinomycetales	f__Corynebacteriaceae	g__Corynebacterium	s__?		Corynebacterium
C109	V1	day 1	E2.10	V1_C109-E2.10	9279	1	0	0	1	0	0	1	0	0	0	0	1	0	NA	10	NA	NA	NA	NA	NA	NA	NA	NA	NA	NA	NA
C109	V1	day 1	E2.4	V1_C109-E2.4	600770	302	118	1.95954	5.67533e-08	1	0.129209	0.00777828	1	0	9	0	0	1	NA	613	NA	NA	NA	NA	NA	NA	NA	NA	NA	NA	NA
C109	V1	day 1	E2.6	V1_C109-E2.6	35229	20	9	2.46435	0.0648522	1	2.0879	0.392801	0	0	0	0	0	0	NA	31	NA	NA	NA	NA	NA	NA	NA	NA	NA	NA	NA
C109	V1	day 1	E2.8	V1_C109-E2.8	5863	1	0	0	1	0	0	1	0	0	0	0	0	0	NA	4	NA	NA	NA	NA	NA	NA	NA	NA	NA	NA	NA
C109	V1	day 1	E2.9	V1_C109-E2.9	13310	2	0	0	1	0	0	1	0	0	0	0	1	0	NA	13	NA	NA	NA	NA	NA	NA	NA	NA	NA	NA	NA
C109	V1	day 1	E4	V1_C109-E4	46976	1	0	0	1	0	0	1	0	0	0	0	0	0	NA	19	NA	NA	NA	NA	NA	NA	NA	NA	NA	NA	NA
C109	V1	day 1	E9	V1_C109-E9	12617	2	0	0	1	0	0	1	0	0	0	0	0	0	NA	11	NA	NA	NA	NA	NA	NA	NA	NA	NA	NA	NA
C109	V1	day 1	G2.2	V1_C109-G2.2	4266144	2513	1038	2.55212	3.34858e-88	27	0.38477	9.0591e-08	21	4	111	3	43	31	PhyloPhlanTax	3559	d__Bacteria.p__Bacteroidetes.c__Bacteroidia.o__Bacteroidales.f__?.g__?.s__?	high	d__Bacteria	p__Bacteroidetes	c__Bacteroidia	o__Bacteroidales	f__?	g__?	s__?		Bacteroidales
C109	V1	day 1	N	V1_C109-N	466613	202	46	0.885512	0.512957	8	1.64779	0.165277	0	0	5	0	15	3	NA	455	NA	NA	NA	NA	NA	NA	NA	NA	NA	NA	NA
C109	V1	day 1	P2.3	V1_C109-P2.3	2311340	1725	218	0.399753	1.07942e-40	78	2.11418	8.04825e-08	2	0	48	1	57	3	NA	2223	d__Bacteria.p__Actinobacteria.c__Actinobacteria.o__Actinomycetales.f__Corynebacteriaceae.g__Corynebacterium.s__?	high	d__Bacteria	p__Actinobacteria	c__Actinobacteria	o__Actinomycetales	f__Corynebacteriaceae	g__Corynebacterium	s__?		Corynebacterium
C109	V1	day 1	P3.1	V1_C109-P3.1	4064619	3165	363	0.323282	5.94132e-98	90	1.2117	0.12074	7	1	113	8	130	11	NA	4044	NA	NA	NA	NA	NA	NA	NA	NA	NA	NA	NA
C109	V1	day 1	P3.2	V1_C109-P3.2	3105451	2337	235	0.291264	2.00543e-85	60	1.05256	0.716151	2	0	80	4	117	7	NA	3083	d__Bacteria.p__Firmicutes.c__Bacilli.o__Lactobacillales.f__?.g__?.s__?	high	d__Bacteria	p__Firmicutes	c__Bacilli	o__Lactobacillales	f__?	g__?	s__?		Lactobacillales
C109	V1	day 1	P6	V1_C109-P6	4682239	3715	1564	3.05633	5.23502e-160	53	0.500896	8.61845e-07	32	40	182	24	203	35	StrainPhlanBinBin;StrainPhlanBabyBin	4378	d__Bacteria.p__Proteobacteria.c__Gammaproteobacteria.o__Enterobacteriales.f__Enterobacteriaceae.g__Escherichia.s__?	medium	d__Bacteria	p__Proteobacteria	c__Gammaproteobacteria	o__Enterobacteriales	f__Enterobacteriaceae	g__Escherichia	s__?		Escherichia
C110	V1	day 1	C1.1.1.1	V1_C110-C1.1.1.1	1191446	504	82	0.568505	1.03903e-06	13	0.820003	0.603485	0	1	27	0	32	1	Shalte;PhyloPhlanTax	961	d__Bacteria.p__Firmicutes.c__Clostridia.o__Clostridiales.f__Ruminococcaceae.g__Ruminococcus.s__obeum	high	d__Bacteria	p__Firmicutes	c__Clostridia	o__Clostridiales	f__Ruminococcaceae	g__Ruminococcus	s__obeum	Ruminococcus obeum
C110	V1	day 1	C1.1.1.14	V1_C110-C1.1.1.14	19246	7	3	2.21593	0.379507	0	0	1	0	0	0	0	0	0	NA	15	d__Bacteria.p__Firmicutes.c__Bacilli.o__Lactobacillales.f__Enterococcaceae.g__Enterococcus.s__faecalis	high	d__Bacteria	p__Firmicutes	c__Bacilli	o__Lactobacillales	f__Enterococcaceae	g__Enterococcus	s__faecalis	Enterococcus faecalis
C110	V1	day 1	C1.1.1.2.1	V1_C110-C1.1.1.2.1	877556	342	26	0.239994	3.10413e-17	10	0.935379	1	0	0	10	0	16	2	NA	579	d__Bacteria.p__Firmicutes.c__Bacilli.o__Lactobacillales.f__Lactobacillaceae.g__Lactobacillus.s__jensenii	high	d__Bacteria	p__Firmicutes	c__Bacilli	o__Lactobacillales	f__Lactobacillaceae	g__Lactobacillus	s__jensenii	Lactobacillus jensenii
C110	V1	day 1	C1.1.1.2.15	V1_C110-C1.1.1.2.15	41787	10	2	0.738408	1	0	0	1	0	0	0	0	0	0	NA	33	NA	NA	NA	NA	NA	NA	NA	NA	NA	NA	NA
C110	V1	day 1	C1.1.1.2.32	V1_C110-C1.1.1.2.32	17124	3	1	1.47699	1	0	0	1	0	0	0	0	0	0	PhyloPhlanTax	10	d__Bacteria.p__Proteobacteria.c__Betaproteobacteria.o__Burkholderiales.f__Sutterellaceae.g__?.s__?	high	d__Bacteria	p__Proteobacteria	c__Betaproteobacteria	o__Burkholderiales	f__Sutterellaceae	g__?	s__?		Sutterellaceae
C110	V1	day 1	C1.1.1.4	V1_C110-C1.1.1.4	47778	16	1	0.196806	0.089339	1	2.07333	0.397592	0	0	0	0	1	0	NA	44	d__Bacteria.p__Firmicutes.c__Bacilli.o__Bacillales.f__Bacillaceae.g__Bacillus.s__mycoides	high	d__Bacteria	p__Firmicutes	c__Bacilli	o__Bacillales	f__Bacillaceae	g__Bacillus	s__mycoides	Bacillus mycoides
C110	V1	day 1	C1.1.1.7	V1_C110-C1.1.1.7	50710	26	8	1.31321	0.50287	0	0	1	0	0	2	0	0	1	PhyloPhlanTax	53	d__Bacteria.p__Bacteroidetes.c__Bacteroidia.o__Bacteroidales.f__Bacteroidaceae.g__Bacteroides.s__?	high	d__Bacteria	p__Bacteroidetes	c__Bacteroidia	o__Bacteroidales	f__Bacteroidaceae	g__Bacteroides	s__?		Bacteroides
C110	V1	day 1	C1.1.1.8	V1_C110-C1.1.1.8	12274	5	0	0	0.339291	0	0	1	0	0	1	0	0	0	PhyloPhlanTax	9	d__Bacteria.p__Firmicutes.c__Clostridia.o__Clostridiales.f__Ruminococcaceae.g__Ruminococcus.s__obeum	high	d__Bacteria	p__Firmicutes	c__Clostridia	o__Clostridiales	f__Ruminococcaceae	g__Ruminococcus	s__obeum	Ruminococcus obeum
C110	V1	day 1	C1.1.2.2	V1_C110-C1.1.2.2	1077109	165	44	1.07465	0.719277	7	1.38032	0.365058	0	0	7	0	2	0	PhyloPhlanTax	558	d__Bacteria.p__Bacteroidetes.c__Bacteroidia.o__Bacteroidales.f__?.g__?.s__?	high	d__Bacteria	p__Bacteroidetes	c__Bacteroidia	o__Bacteroidales	f__?	g__?	s__?		Bacteroidales
C110	V1	day 1	C1.1.2.6	V1_C110-C1.1.2.6	173777	83	26	1.34877	0.207045	1	0.378272	0.524098	0	0	1	0	2	0	NA	176	d__Bacteria.p__Planctomycetes.c__?.o__?.f__?.g__?.s__?	medium	d__Bacteria	p__Planctomycetes	c__?	o__?	f__?	g__?	s__?		Planctomycetes
C110	V1	day 1	C1.2.1.10	V1_C110-C1.2.1.10	40510	18	6	1.47736	0.421964	0	0	1	0	0	1	0	0	1	NA	31	d__Bacteria.p__Bacteroidetes.c__Bacteroidia.o__Bacteroidales.f__Bacteroidaceae.g__Bacteroides.s__vulgatus	high	d__Bacteria	p__Bacteroidetes	c__Bacteroidia	o__Bacteroidales	f__Bacteroidaceae	g__Bacteroides	s__vulgatus	Bacteroides vulgatus
C110	V1	day 1	C1.2.1.16	V1_C110-C1.2.1.16	53620	21	10	2.68783	0.0244781	0	0	1	0	0	0	0	1	0	PhyloPhlanTax	39	d__Bacteria.p__Bacteroidetes.c__Cytophagia.o__Cytophagales.f__?.g__?.s__?	high	d__Bacteria	p__Bacteroidetes	c__Cytophagia	o__Cytophagales	f__?	g__?	s__?		Cytophagales
C110	V1	day 1	C1.2.1.3	V1_C110-C1.2.1.3	3397339	1580	737	2.78527	2.61052e-80	16	0.30404	2.19845e-08	10	1	64	1	18	11	StrainPhlanBabyBin;StrainPhlanSpec;Shalte;PhyloPhlanTax	2793	d__Bacteria.p__Bacteroidetes.c__Bacteroidia.o__Bacteroidales.f__?.g__?.s__?	high	d__Bacteria	p__Bacteroidetes	c__Bacteroidia	o__Bacteroidales	f__?	g__?	s__?		Bacteroidales
C110	V1	day 1	C1.2.1.67	V1_C110-C1.2.1.67	25088	15	6	1.97019	0.231354	0	0	1	0	0	0	0	0	0	NA	23	NA	NA	NA	NA	NA	NA	NA	NA	NA	NA	NA
C110	V1	day 1	C1.2.1.7	V1_C110-C1.2.1.7	276120	51	15	1.23133	0.519186	0	0	0.410726	0	0	5	0	5	0	PhyloPhlanTax	110	d__Bacteria.p__Proteobacteria.c__Alphaproteobacteria.o__Rhizobiales.f__Rhizobiaceae.g__Rhizobium.s__etli	high	d__Bacteria	p__Proteobacteria	c__Alphaproteobacteria	o__Rhizobiales	f__Rhizobiaceae	g__Rhizobium	s__etli	Rhizobium etli
C110	V1	day 1	C1.2.1.8	V1_C110-C1.2.1.8	26214	6	2	1.47706	0.646815	0	0	1	0	0	0	0	0	0	NA	14	d__Archaea.p__Crenarchaeota.c__Thermoprotei.o__Sulfolobales.f__Sulfolobaceae.g__Metallosphaera.s__cuprina	high	d__Archaea	p__Crenarchaeota	c__Thermoprotei	o__Sulfolobales	f__Sulfolobaceae	g__Metallosphaera	s__cuprina	Metallosphaera cuprina
C110	V1	day 1	C1.2.1.9	V1_C110-C1.2.1.9	761811	369	159	2.26754	7.73578e-14	5	0.423343	0.048582	4	0	14	1	5	3	Shalte;PhyloPhlanTax	651	d__Bacteria.p__Bacteroidetes.c__?.o__?.f__?.g__?.s__?	high	d__Bacteria	p__Bacteroidetes	c__?	o__?	f__?	g__?	s__?		Bacteroidetes
C110	V1	day 1	C1.2.3	V1_C110-C1.2.3	55695	26	1	0.118024	0.0107559	2	2.59395	0.193797	0	0	1	0	0	0	Shalte	45	d__Bacteria.p__Bacteroidetes.c__Bacteroidia.o__Bacteroidales.f__Bacteroidaceae.g__Bacteroides.s__vulgatus	high	d__Bacteria	p__Bacteroidetes	c__Bacteroidia	o__Bacteroidales	f__Bacteroidaceae	g__Bacteroides	s__vulgatus	Bacteroides vulgatus
C110	V1	day 1	E1.1.1.10	V1_C110-E1.1.1.10	6299	1	1	Inf	0.252916	0	0	1	0	0	0	0	0	0	NA	3	NA	NA	NA	NA	NA	NA	NA	NA	NA	NA	NA
C110	V1	day 1	E1.1.1.11	V1_C110-E1.1.1.11	5396	4	0	0	0.57813	0	0	1	0	0	0	0	0	0	NA	5	NA	NA	NA	NA	NA	NA	NA	NA	NA	NA	NA
C110	V1	day 1	E1.1.1.12	V1_C110-E1.1.1.12	60294	35	2	0.178775	0.0054637	4	4.02527	0.0228084	0	0	1	0	0	0	NA	64	NA	NA	NA	NA	NA	NA	NA	NA	NA	NA	NA
C110	V1	day 1	E1.1.1.13	V1_C110-E1.1.1.13	16943	3	1	1.47699	1	0	0	1	0	0	0	0	0	0	NA	16	NA	NA	NA	NA	NA	NA	NA	NA	NA	NA	NA
C110	V1	day 1	E1.1.1.15	V1_C110-E1.1.1.15	13759	2	2	Inf	0.0639592	0	0	1	0	0	0	0	0	0	NA	8	NA	NA	NA	NA	NA	NA	NA	NA	NA	NA	NA
C110	V1	day 1	E1.1.1.16	V1_C110-E1.1.1.16	8108	1	0	0	1	0	0	1	0	0	0	0	0	0	NA	6	NA	NA	NA	NA	NA	NA	NA	NA	NA	NA	NA
C110	V1	day 1	E1.1.1.17	V1_C110-E1.1.1.17	7778	1	0	0	1	0	0	1	0	0	0	0	0	0	NA	2	NA	NA	NA	NA	NA	NA	NA	NA	NA	NA	NA
C110	V1	day 1	E1.1.1.19	V1_C110-E1.1.1.19	8574	2	1	2.95394	0.441873	0	0	1	0	0	0	0	0	0	NA	7	NA	NA	NA	NA	NA	NA	NA	NA	NA	NA	NA
C110	V1	day 1	E1.1.1.2.10	V1_C110-E1.1.1.2.10	36190	14	3	0.805525	1	0	0	1	0	0	0	0	1	0	NA	29	NA	NA	NA	NA	NA	NA	NA	NA	NA	NA	NA
C110	V1	day 1	E1.1.1.2.11	V1_C110-E1.1.1.2.11	26108	10	4	1.96989	0.285073	0	0	1	0	0	0	0	0	0	NA	16	NA	NA	NA	NA	NA	NA	NA	NA	NA	NA	NA
C110	V1	day 1	E1.1.1.2.12	V1_C110-E1.1.1.2.12	13819	2	1	2.95394	0.441873	0	0	1	0	0	1	0	0	0	NA	6	NA	NA	NA	NA	NA	NA	NA	NA	NA	NA	NA
C110	V1	day 1	E1.1.1.2.13	V1_C110-E1.1.1.2.13	33127	16	2	0.421791	0.387221	0	0	1	0	0	1	0	0	0	NA	27	NA	NA	NA	NA	NA	NA	NA	NA	NA	NA	NA
C110	V1	day 1	E1.1.1.2.14	V1_C110-E1.1.1.2.14	18298	2	0	0	1	0	0	1	0	0	0	0	0	0	NA	6	NA	NA	NA	NA	NA	NA	NA	NA	NA	NA	NA
C110	V1	day 1	E1.1.1.2.16	V1_C110-E1.1.1.2.16	19314	1	0	0	1	0	0	1	0	0	0	0	0	0	NA	6	NA	NA	NA	NA	NA	NA	NA	NA	NA	NA	NA
C110	V1	day 1	E1.1.1.2.17	V1_C110-E1.1.1.2.17	21646	4	1	0.984621	1	0	0	1	0	0	2	0	0	0	NA	8	NA	NA	NA	NA	NA	NA	NA	NA	NA	NA	NA
C110	V1	day 1	E1.1.1.2.18	V1_C110-E1.1.1.2.18	22168	6	2	1.47706	0.646815	0	0	1	0	0	1	0	0	0	NA	9	NA	NA	NA	NA	NA	NA	NA	NA	NA	NA	NA
C110	V1	day 1	E1.1.1.2.19	V1_C110-E1.1.1.2.19	110320	25	6	0.932745	1	0	0	1	0	0	1	0	0	0	NA	61	NA	NA	NA	NA	NA	NA	NA	NA	NA	NA	NA
C110	V1	day 1	E1.1.1.2.2	V1_C110-E1.1.1.2.2	376030	90	35	1.88438	0.00483792	0	0	0.119753	2	0	3	0	4	1	NA	278	NA	NA	NA	NA	NA	NA	NA	NA	NA	NA	NA
C110	V1	day 1	E1.1.1.2.20	V1_C110-E1.1.1.2.20	15309	2	0	0	1	0	0	1	0	0	0	0	0	0	NA	7	NA	NA	NA	NA	NA	NA	NA	NA	NA	NA	NA
C110	V1	day 1	E1.1.1.2.21	V1_C110-E1.1.1.2.21	9657	3	1	1.47699	1	0	0	1	0	0	0	0	0	0	NA	6	NA	NA	NA	NA	NA	NA	NA	NA	NA	NA	NA
C110	V1	day 1	E1.1.1.2.22	V1_C110-E1.1.1.2.22	5295	1	0	0	1	0	0	1	0	0	0	0	0	0	NA	2	NA	NA	NA	NA	NA	NA	NA	NA	NA	NA	NA
C110	V1	day 1	E1.1.1.2.23	V1_C110-E1.1.1.2.23	33538	12	4	1.47721	0.51323	0	0	1	0	0	1	0	0	1	NA	21	NA	NA	NA	NA	NA	NA	NA	NA	NA	NA	NA
C110	V1	day 1	E1.1.1.2.24	V1_C110-E1.1.1.2.24	9497	2	0	0	1	0	0	1	0	0	0	0	0	0	NA	3	NA	NA	NA	NA	NA	NA	NA	NA	NA	NA	NA
C110	V1	day 1	E1.1.1.2.25	V1_C110-E1.1.1.2.25	16980	2	0	0	1	0	0	1	0	0	0	0	0	0	NA	14	NA	NA	NA	NA	NA	NA	NA	NA	NA	NA	NA
C110	V1	day 1	E1.1.1.2.26	V1_C110-E1.1.1.2.26	29018	7	3	2.21593	0.379507	0	0	1	0	0	0	0	0	0	NA	19	NA	NA	NA	NA	NA	NA	NA	NA	NA	NA	NA
C110	V1	day 1	E1.1.1.2.27	V1_C110-E1.1.1.2.27	23156	7	3	2.21593	0.379507	0	0	1	0	0	0	0	0	0	NA	13	NA	NA	NA	NA	NA	NA	NA	NA	NA	NA	NA
C110	V1	day 1	E1.1.1.2.28	V1_C110-E1.1.1.2.28	17305	3	1	1.47699	1	0	0	1	0	0	1	0	1	0	NA	9	NA	NA	NA	NA	NA	NA	NA	NA	NA	NA	NA
C110	V1	day 1	E1.1.1.2.29	V1_C110-E1.1.1.2.29	10954	4	2	2.95424	0.266641	0	0	1	0	0	0	0	0	0	NA	12	NA	NA	NA	NA	NA	NA	NA	NA	NA	NA	NA
C110	V1	day 1	E1.1.1.2.3	V1_C110-E1.1.1.2.3	23381	7	1	0.492217	0.687334	0	0	1	0	0	1	0	0	0	NA	16	NA	NA	NA	NA	NA	NA	NA	NA	NA	NA	NA
C110	V1	day 1	E1.1.1.2.30	V1_C110-E1.1.1.2.30	14501	3	1	1.47699	1	0	0	1	0	0	0	0	0	0	NA	9	NA	NA	NA	NA	NA	NA	NA	NA	NA	NA	NA
C110	V1	day 1	E1.1.1.2.31	V1_C110-E1.1.1.2.31	12737	5	3	4.43187	0.106595	0	0	1	0	0	1	0	0	0	NA	9	NA	NA	NA	NA	NA	NA	NA	NA	NA	NA	NA
C110	V1	day 1	E1.1.1.2.33	V1_C110-E1.1.1.2.33	9572	3	2	5.90879	0.159532	0	0	1	0	0	0	0	0	0	NA	7	NA	NA	NA	NA	NA	NA	NA	NA	NA	NA	NA
C110	V1	day 1	E1.1.1.2.34	V1_C110-E1.1.1.2.34	12127	3	0	0	0.576489	0	0	1	0	0	0	0	0	0	NA	8	NA	NA	NA	NA	NA	NA	NA	NA	NA	NA	NA
C110	V1	day 1	E1.1.1.2.35	V1_C110-E1.1.1.2.35	8323	1	1	Inf	0.252916	0	0	1	0	0	0	0	0	0	NA	5	NA	NA	NA	NA	NA	NA	NA	NA	NA	NA	NA
C110	V1	day 1	E1.1.1.2.36	V1_C110-E1.1.1.2.36	8398	1	1	Inf	0.252916	0	0	1	0	0	0	0	0	0	NA	3	NA	NA	NA	NA	NA	NA	NA	NA	NA	NA	NA
C110	V1	day 1	E1.1.1.2.37	V1_C110-E1.1.1.2.37	6920	1	0	0	1	0	0	1	0	0	0	0	0	0	NA	4	NA	NA	NA	NA	NA	NA	NA	NA	NA	NA	NA
C110	V1	day 1	E1.1.1.2.38	V1_C110-E1.1.1.2.38	7563	4	2	2.95424	0.266641	0	0	1	0	0	0	0	0	0	NA	8	NA	NA	NA	NA	NA	NA	NA	NA	NA	NA	NA
C110	V1	day 1	E1.1.1.2.39	V1_C110-E1.1.1.2.39	6840	1	0	0	1	0	0	1	0	0	0	0	0	0	NA	4	NA	NA	NA	NA	NA	NA	NA	NA	NA	NA	NA
C110	V1	day 1	E1.1.1.2.4	V1_C110-E1.1.1.2.4	38263	4	0	0	0.57813	0	0	1	0	0	0	0	0	0	NA	13	NA	NA	NA	NA	NA	NA	NA	NA	NA	NA	NA
C110	V1	day 1	E1.1.1.2.40	V1_C110-E1.1.1.2.40	6205	1	0	0	1	0	0	1	0	0	0	0	0	0	NA	3	NA	NA	NA	NA	NA	NA	NA	NA	NA	NA	NA
C110	V1	day 1	E1.1.1.2.41	V1_C110-E1.1.1.2.41	14282	2	0	0	1	0	0	1	0	0	0	0	0	0	NA	13	NA	NA	NA	NA	NA	NA	NA	NA	NA	NA	NA
C110	V1	day 1	E1.1.1.2.42	V1_C110-E1.1.1.2.42	19815	5	3	4.43187	0.106595	0	0	1	0	0	0	0	0	0	NA	12	NA	NA	NA	NA	NA	NA	NA	NA	NA	NA	NA
C110	V1	day 1	E1.1.1.2.43	V1_C110-E1.1.1.2.43	9817	2	0	0	1	0	0	1	0	0	0	0	0	0	NA	3	NA	NA	NA	NA	NA	NA	NA	NA	NA	NA	NA
C110	V1	day 1	E1.1.1.2.44	V1_C110-E1.1.1.2.44	4769	1	0	0	1	0	0	1	0	0	0	0	0	0	NA	5	NA	NA	NA	NA	NA	NA	NA	NA	NA	NA	NA
C110	V1	day 1	E1.1.1.2.45	V1_C110-E1.1.1.2.45	6808	2	1	2.95394	0.441873	0	0	1	0	0	0	0	0	0	NA	4	NA	NA	NA	NA	NA	NA	NA	NA	NA	NA	NA
C110	V1	day 1	E1.1.1.2.46	V1_C110-E1.1.1.2.46	10387	2	0	0	1	0	0	1	0	0	0	0	0	0	NA	8	NA	NA	NA	NA	NA	NA	NA	NA	NA	NA	NA
C110	V1	day 1	E1.1.1.2.49	V1_C110-E1.1.1.2.49	4864	1	1	Inf	0.252916	0	0	1	0	0	0	0	0	0	NA	1	NA	NA	NA	NA	NA	NA	NA	NA	NA	NA	NA
C110	V1	day 1	E1.1.1.2.5	V1_C110-E1.1.1.2.5	16785	1	0	0	1	0	0	1	0	0	0	0	0	0	NA	4	NA	NA	NA	NA	NA	NA	NA	NA	NA	NA	NA
C110	V1	day 1	E1.1.1.2.50	V1_C110-E1.1.1.2.50	7901	1	1	Inf	0.252916	0	0	1	0	0	0	0	0	0	NA	2	NA	NA	NA	NA	NA	NA	NA	NA	NA	NA	NA
C110	V1	day 1	E1.1.1.2.51	V1_C110-E1.1.1.2.51	6761	1	1	Inf	0.252916	0	0	1	0	0	1	0	0	0	NA	3	NA	NA	NA	NA	NA	NA	NA	NA	NA	NA	NA
C110	V1	day 1	E1.1.1.2.53	V1_C110-E1.1.1.2.53	12534	4	0	0	0.57813	0	0	1	0	0	1	0	0	0	NA	8	NA	NA	NA	NA	NA	NA	NA	NA	NA	NA	NA
C110	V1	day 1	E1.1.1.2.54	V1_C110-E1.1.1.2.54	4606	1	0	0	1	0	0	1	0	0	0	0	0	0	NA	4	NA	NA	NA	NA	NA	NA	NA	NA	NA	NA	NA
C110	V1	day 1	E1.1.1.2.58	V1_C110-E1.1.1.2.58	7413	1	0	0	1	0	0	1	0	0	0	0	0	0	NA	8	NA	NA	NA	NA	NA	NA	NA	NA	NA	NA	NA
C110	V1	day 1	E1.1.1.2.59	V1_C110-E1.1.1.2.59	7360	2	0	0	1	0	0	1	0	0	0	0	0	0	NA	5	NA	NA	NA	NA	NA	NA	NA	NA	NA	NA	NA
C110	V1	day 1	E1.1.1.2.6	V1_C110-E1.1.1.2.6	47340	14	5	1.6415	0.363811	0	0	1	0	0	0	0	0	0	NA	32	NA	NA	NA	NA	NA	NA	NA	NA	NA	NA	NA
C110	V1	day 1	E1.1.1.2.61	V1_C110-E1.1.1.2.61	9137	2	0	0	1	0	0	1	0	0	0	0	0	0	NA	9	NA	NA	NA	NA	NA	NA	NA	NA	NA	NA	NA
C110	V1	day 1	E1.1.1.2.62	V1_C110-E1.1.1.2.62	7196	1	0	0	1	0	0	1	0	0	0	0	0	0	NA	4	NA	NA	NA	NA	NA	NA	NA	NA	NA	NA	NA
C110	V1	day 1	E1.1.1.2.7	V1_C110-E1.1.1.2.7	28740	7	2	1.18156	1	0	0	1	0	0	1	0	0	0	NA	14	NA	NA	NA	NA	NA	NA	NA	NA	NA	NA	NA
C110	V1	day 1	E1.1.1.2.8	V1_C110-E1.1.1.2.8	51702	12	3	0.984616	1	0	0	1	0	0	0	0	1	0	NA	37	NA	NA	NA	NA	NA	NA	NA	NA	NA	NA	NA
C110	V1	day 1	E1.1.1.2.9	V1_C110-E1.1.1.2.9	22034	3	0	0	0.576489	0	0	1	0	0	0	0	0	0	NA	10	NA	NA	NA	NA	NA	NA	NA	NA	NA	NA	NA
C110	V1	day 1	E1.1.1.20	V1_C110-E1.1.1.20	7336	1	1	Inf	0.252916	0	0	1	0	0	0	0	0	0	NA	4	NA	NA	NA	NA	NA	NA	NA	NA	NA	NA	NA
C110	V1	day 1	E1.1.1.21	V1_C110-E1.1.1.21	9409	4	1	0.984621	1	0	0	1	0	0	0	0	0	0	NA	8	NA	NA	NA	NA	NA	NA	NA	NA	NA	NA	NA
C110	V1	day 1	E1.1.1.22	V1_C110-E1.1.1.22	11906	4	1	0.984621	1	0	0	1	0	0	0	0	0	0	NA	8	NA	NA	NA	NA	NA	NA	NA	NA	NA	NA	NA
C110	V1	day 1	E1.1.1.5	V1_C110-E1.1.1.5	40412	12	6	2.95545	0.0874217	0	0	1	1	0	0	0	0	0	NA	29	NA	NA	NA	NA	NA	NA	NA	NA	NA	NA	NA
C110	V1	day 1	E1.1.1.6	V1_C110-E1.1.1.6	218170	75	21	1.14918	0.595207	1	0.419301	0.732502	1	0	4	0	1	1	NA	171	NA	NA	NA	NA	NA	NA	NA	NA	NA	NA	NA
C110	V1	day 1	E1.1.1.9	V1_C110-E1.1.1.9	24828	1	0	0	1	0	0	1	0	0	0	0	1	0	NA	17	NA	NA	NA	NA	NA	NA	NA	NA	NA	NA	NA
C110	V1	day 1	E1.1.2.4	V1_C110-E1.1.2.4	753259	384	155	2.02384	7.2332e-11	4	0.323796	0.0164186	12	0	11	0	5	0	NA	783	NA	NA	NA	NA	NA	NA	NA	NA	NA	NA	NA
C110	V1	day 1	E1.1.2.5	V1_C110-E1.1.2.5	21648	6	2	1.47706	0.646815	0	0	1	0	0	0	0	0	0	NA	21	NA	NA	NA	NA	NA	NA	NA	NA	NA	NA	NA
C110	V1	day 1	E1.1.2.8	V1_C110-E1.1.2.8	9519	1	0	0	1	0	0	1	0	0	0	0	0	0	NA	2	NA	NA	NA	NA	NA	NA	NA	NA	NA	NA	NA
C110	V1	day 1	E1.2.1.1	V1_C110-E1.2.1.1	26981	5	2	1.96959	0.606035	0	0	1	0	0	0	0	0	0	NA	11	NA	NA	NA	NA	NA	NA	NA	NA	NA	NA	NA
C110	V1	day 1	E1.2.1.11	V1_C110-E1.2.1.11	8232	1	0	0	1	0	0	1	0	0	1	0	0	0	NA	3	NA	NA	NA	NA	NA	NA	NA	NA	NA	NA	NA
C110	V1	day 1	E1.2.1.13	V1_C110-E1.2.1.13	14951	3	1	1.47699	1	1	15.5516	0.0906311	0	0	0	0	0	0	NA	9	NA	NA	NA	NA	NA	NA	NA	NA	NA	NA	NA
C110	V1	day 1	E1.2.1.14	V1_C110-E1.2.1.14	113234	31	12	1.86709	0.0977429	0	0	1	0	0	1	0	0	0	NA	137	NA	NA	NA	NA	NA	NA	NA	NA	NA	NA	NA
C110	V1	day 1	E1.2.1.15	V1_C110-E1.2.1.15	22303	2	0	0	1	0	0	1	0	0	0	0	0	0	NA	6	NA	NA	NA	NA	NA	NA	NA	NA	NA	NA	NA
C110	V1	day 1	E1.2.1.17	V1_C110-E1.2.1.17	20080	6	3	2.95454	0.174051	0	0	1	0	0	0	0	0	0	NA	15	NA	NA	NA	NA	NA	NA	NA	NA	NA	NA	NA
C110	V1	day 1	E1.2.1.18	V1_C110-E1.2.1.18	5730	1	1	Inf	0.252916	0	0	1	0	0	0	0	0	0	NA	2	NA	NA	NA	NA	NA	NA	NA	NA	NA	NA	NA
C110	V1	day 1	E1.2.1.19	V1_C110-E1.2.1.19	26156	12	5	2.11076	0.193877	0	0	1	0	0	1	0	1	0	NA	23	NA	NA	NA	NA	NA	NA	NA	NA	NA	NA	NA
C110	V1	day 1	E1.2.1.2	V1_C110-E1.2.1.2	78945	7	2	1.18156	1	0	0	1	0	0	0	0	0	0	NA	21	NA	NA	NA	NA	NA	NA	NA	NA	NA	NA	NA
C110	V1	day 1	E1.2.1.20	V1_C110-E1.2.1.20	17845	4	2	2.95424	0.266641	0	0	1	0	0	0	0	0	1	NA	8	NA	NA	NA	NA	NA	NA	NA	NA	NA	NA	NA
C110	V1	day 1	E1.2.1.21	V1_C110-E1.2.1.21	23080	12	7	4.1384	0.0151922	0	0	1	0	0	0	0	1	0	NA	20	NA	NA	NA	NA	NA	NA	NA	NA	NA	NA	NA
C110	V1	day 1	E1.2.1.22	V1_C110-E1.2.1.22	30080	22	3	0.466139	0.324551	1	1.48061	0.501904	0	0	0	0	2	0	NA	35	NA	NA	NA	NA	NA	NA	NA	NA	NA	NA	NA
C110	V1	day 1	E1.2.1.23	V1_C110-E1.2.1.23	8110	1	0	0	1	1	Inf	0.0311708	0	0	0	0	0	0	NA	4	NA	NA	NA	NA	NA	NA	NA	NA	NA	NA	NA
C110	V1	day 1	E1.2.1.25	V1_C110-E1.2.1.25	14186	5	2	1.96959	0.606035	0	0	1	0	0	0	0	0	0	NA	7	NA	NA	NA	NA	NA	NA	NA	NA	NA	NA	NA
C110	V1	day 1	E1.2.1.26	V1_C110-E1.2.1.26	6510	3	3	Inf	0.0161726	0	0	1	0	0	0	0	0	0	NA	3	NA	NA	NA	NA	NA	NA	NA	NA	NA	NA	NA
C110	V1	day 1	E1.2.1.27	V1_C110-E1.2.1.27	47464	25	7	1.14886	0.817906	0	0	1	0	0	0	0	0	0	NA	49	NA	NA	NA	NA	NA	NA	NA	NA	NA	NA	NA
C110	V1	day 1	E1.2.1.28	V1_C110-E1.2.1.28	8694	4	1	0.984621	1	0	0	1	0	0	1	0	0	0	NA	5	NA	NA	NA	NA	NA	NA	NA	NA	NA	NA	NA
C110	V1	day 1	E1.2.1.29	V1_C110-E1.2.1.29	19479	9	4	2.36387	0.243645	0	0	1	2	0	0	0	0	0	NA	14	NA	NA	NA	NA	NA	NA	NA	NA	NA	NA	NA
C110	V1	day 1	E1.2.1.30	V1_C110-E1.2.1.30	8913	2	0	0	1	0	0	1	0	0	0	0	0	0	NA	7	NA	NA	NA	NA	NA	NA	NA	NA	NA	NA	NA
C110	V1	day 1	E1.2.1.31	V1_C110-E1.2.1.31	16972	10	8	11.8272	0.000451979	0	0	1	0	0	0	0	0	0	NA	14	NA	NA	NA	NA	NA	NA	NA	NA	NA	NA	NA
C110	V1	day 1	E1.2.1.32	V1_C110-E1.2.1.32	20890	10	3	1.26606	0.720629	0	0	1	0	0	0	0	1	0	NA	23	NA	NA	NA	NA	NA	NA	NA	NA	NA	NA	NA
C110	V1	day 1	E1.2.1.34	V1_C110-E1.2.1.34	15068	5	0	0	0.339291	0	0	1	0	0	0	0	0	0	NA	11	NA	NA	NA	NA	NA	NA	NA	NA	NA	NA	NA
C110	V1	day 1	E1.2.1.35	V1_C110-E1.2.1.35	16261	7	3	2.21593	0.379507	0	0	1	0	0	2	0	0	0	NA	14	NA	NA	NA	NA	NA	NA	NA	NA	NA	NA	NA
C110	V1	day 1	E1.2.1.36	V1_C110-E1.2.1.36	11492	1	1	Inf	0.252916	0	0	1	0	0	0	0	0	0	NA	6	NA	NA	NA	NA	NA	NA	NA	NA	NA	NA	NA
C110	V1	day 1	E1.2.1.37	V1_C110-E1.2.1.37	9773	1	1	Inf	0.252916	0	0	1	0	0	0	0	0	0	NA	9	NA	NA	NA	NA	NA	NA	NA	NA	NA	NA	NA
C110	V1	day 1	E1.2.1.38	V1_C110-E1.2.1.38	19501	9	4	2.36387	0.243645	0	0	1	0	0	0	0	0	0	NA	16	NA	NA	NA	NA	NA	NA	NA	NA	NA	NA	NA
C110	V1	day 1	E1.2.1.39	V1_C110-E1.2.1.39	8469	3	1	1.47699	1	0	0	1	0	0	0	0	0	0	NA	5	NA	NA	NA	NA	NA	NA	NA	NA	NA	NA	NA
C110	V1	day 1	E1.2.1.4	V1_C110-E1.2.1.4	396350	149	66	2.36266	5.62441e-07	1	0.209015	0.0953914	0	0	6	1	0	1	NA	455	NA	NA	NA	NA	NA	NA	NA	NA	NA	NA	NA
C110	V1	day 1	E1.2.1.40	V1_C110-E1.2.1.40	7151	1	1	Inf	0.252916	0	0	1	0	0	0	0	0	0	NA	2	NA	NA	NA	NA	NA	NA	NA	NA	NA	NA	NA
C110	V1	day 1	E1.2.1.42	V1_C110-E1.2.1.42	11584	8	3	1.77262	0.425731	0	0	1	0	0	0	0	0	0	NA	11	NA	NA	NA	NA	NA	NA	NA	NA	NA	NA	NA
C110	V1	day 1	E1.2.1.43	V1_C110-E1.2.1.43	12501	3	0	0	0.576489	0	0	1	0	0	0	0	0	0	NA	9	NA	NA	NA	NA	NA	NA	NA	NA	NA	NA	NA
C110	V1	day 1	E1.2.1.45	V1_C110-E1.2.1.45	10130	4	2	2.95424	0.266641	0	0	1	0	0	0	0	0	0	NA	7	NA	NA	NA	NA	NA	NA	NA	NA	NA	NA	NA
C110	V1	day 1	E1.2.1.46	V1_C110-E1.2.1.46	5674	1	0	0	1	0	0	1	0	0	0	0	0	0	NA	6	NA	NA	NA	NA	NA	NA	NA	NA	NA	NA	NA
C110	V1	day 1	E1.2.1.49	V1_C110-E1.2.1.49	5656	1	0	0	1	0	0	1	0	0	1	0	0	0	NA	2	NA	NA	NA	NA	NA	NA	NA	NA	NA	NA	NA
C110	V1	day 1	E1.2.1.5	V1_C110-E1.2.1.5	38219	4	0	0	0.57813	0	0	1	0	0	0	0	0	0	NA	9	NA	NA	NA	NA	NA	NA	NA	NA	NA	NA	NA
C110	V1	day 1	E1.2.1.50	V1_C110-E1.2.1.50	5184	4	2	2.95424	0.266641	0	0	1	0	0	0	0	0	0	NA	6	NA	NA	NA	NA	NA	NA	NA	NA	NA	NA	NA
C110	V1	day 1	E1.2.1.52	V1_C110-E1.2.1.52	10742	3	2	5.90879	0.159532	0	0	1	0	0	0	0	0	0	NA	6	NA	NA	NA	NA	NA	NA	NA	NA	NA	NA	NA
C110	V1	day 1	E1.2.1.54	V1_C110-E1.2.1.54	8559	1	0	0	1	0	0	1	0	0	0	0	0	0	NA	4	NA	NA	NA	NA	NA	NA	NA	NA	NA	NA	NA
C110	V1	day 1	E1.2.1.55	V1_C110-E1.2.1.55	16850	5	4	11.8206	0.0163098	0	0	1	0	0	0	0	0	0	NA	14	NA	NA	NA	NA	NA	NA	NA	NA	NA	NA	NA
C110	V1	day 1	E1.2.1.56	V1_C110-E1.2.1.56	79820	44	22	2.96032	0.000405322	0	0	0.648385	2	0	3	0	0	1	NA	87	NA	NA	NA	NA	NA	NA	NA	NA	NA	NA	NA
C110	V1	day 1	E1.2.1.59	V1_C110-E1.2.1.59	9537	1	1	Inf	0.252916	0	0	1	0	0	0	0	0	0	NA	5	NA	NA	NA	NA	NA	NA	NA	NA	NA	NA	NA
C110	V1	day 1	E1.2.1.60	V1_C110-E1.2.1.60	5827	2	2	Inf	0.0639592	0	0	1	0	0	0	0	0	0	NA	2	NA	NA	NA	NA	NA	NA	NA	NA	NA	NA	NA
C110	V1	day 1	E1.2.1.61	V1_C110-E1.2.1.61	11320	7	0	0	0.203109	0	0	1	0	0	0	0	0	0	NA	12	NA	NA	NA	NA	NA	NA	NA	NA	NA	NA	NA
C110	V1	day 1	E1.2.1.62	V1_C110-E1.2.1.62	16090	12	2	0.590686	0.741906	0	0	1	0	0	1	0	0	0	NA	17	NA	NA	NA	NA	NA	NA	NA	NA	NA	NA	NA
C110	V1	day 1	E1.2.1.64	V1_C110-E1.2.1.64	8225	4	0	0	0.57813	0	0	1	0	0	0	0	0	0	NA	8	NA	NA	NA	NA	NA	NA	NA	NA	NA	NA	NA
C110	V1	day 1	E1.2.1.66	V1_C110-E1.2.1.66	10033	7	2	1.18156	1	0	0	1	0	0	0	0	0	3	NA	10	NA	NA	NA	NA	NA	NA	NA	NA	NA	NA	NA
C110	V1	day 1	E1.2.1.68	V1_C110-E1.2.1.68	13308	2	2	Inf	0.0639592	0	0	1	0	0	0	0	0	0	NA	12	NA	NA	NA	NA	NA	NA	NA	NA	NA	NA	NA
C110	V1	day 1	E1.2.1.69	V1_C110-E1.2.1.69	11402	5	2	1.96959	0.606035	0	0	1	0	0	0	0	0	0	NA	9	NA	NA	NA	NA	NA	NA	NA	NA	NA	NA	NA
C110	V1	day 1	E1.2.1.70	V1_C110-E1.2.1.70	13450	8	4	2.95484	0.117857	0	0	1	0	0	0	0	0	0	NA	15	NA	NA	NA	NA	NA	NA	NA	NA	NA	NA	NA
C110	V1	day 1	E1.2.1.73	V1_C110-E1.2.1.73	8455	3	1	1.47699	1	0	0	1	0	0	0	0	0	0	NA	9	NA	NA	NA	NA	NA	NA	NA	NA	NA	NA	NA
C110	V1	day 1	E1.2.10	V1_C110-E1.2.10	10011	4	0	0	0.57813	0	0	1	0	0	0	0	0	0	NA	9	NA	NA	NA	NA	NA	NA	NA	NA	NA	NA	NA
C110	V1	day 1	E1.2.11	V1_C110-E1.2.11	9428	2	1	2.95394	0.441873	0	0	1	0	0	0	0	0	0	NA	4	NA	NA	NA	NA	NA	NA	NA	NA	NA	NA	NA
C110	V1	day 1	E1.2.12	V1_C110-E1.2.12	78307	30	14	2.58796	0.0108345	0	0	1	0	0	0	0	0	0	NA	102	NA	NA	NA	NA	NA	NA	NA	NA	NA	NA	NA
C110	V1	day 1	E1.2.13	V1_C110-E1.2.13	30067	12	5	2.11076	0.193877	0	0	1	0	0	0	0	0	0	NA	26	NA	NA	NA	NA	NA	NA	NA	NA	NA	NA	NA
C110	V1	day 1	E1.2.14	V1_C110-E1.2.14	19690	3	0	0	0.576489	1	15.5516	0.0906311	0	0	0	0	1	0	NA	13	NA	NA	NA	NA	NA	NA	NA	NA	NA	NA	NA
C110	V1	day 1	E1.2.15	V1_C110-E1.2.15	18048	11	1	0.295279	0.310403	0	0	1	0	0	0	0	0	0	NA	15	NA	NA	NA	NA	NA	NA	NA	NA	NA	NA	NA
C110	V1	day 1	E1.2.17	V1_C110-E1.2.17	17351	2	2	Inf	0.0639592	0	0	1	0	0	1	0	0	0	NA	11	NA	NA	NA	NA	NA	NA	NA	NA	NA	NA	NA
C110	V1	day 1	E1.2.18	V1_C110-E1.2.18	1831	1	1	Inf	0.252916	0	0	1	0	0	0	0	0	0	NA	1	NA	NA	NA	NA	NA	NA	NA	NA	NA	NA	NA
C110	V1	day 1	E1.2.19	V1_C110-E1.2.19	7639	3	0	0	0.576489	0	0	1	0	0	2	0	0	0	NA	5	NA	NA	NA	NA	NA	NA	NA	NA	NA	NA	NA
C110	V1	day 1	E1.2.2	V1_C110-E1.2.2	15411	3	1	1.47699	1	0	0	1	0	0	0	0	0	0	NA	17	NA	NA	NA	NA	NA	NA	NA	NA	NA	NA	NA
C110	V1	day 1	E1.2.20	V1_C110-E1.2.20	5049	1	0	0	1	0	0	1	0	0	0	0	0	0	NA	1	NA	NA	NA	NA	NA	NA	NA	NA	NA	NA	NA
C110	V1	day 1	E1.2.21	V1_C110-E1.2.21	6174	4	1	0.984621	1	0	0	1	0	0	0	0	0	0	NA	6	NA	NA	NA	NA	NA	NA	NA	NA	NA	NA	NA
C110	V1	day 1	E1.2.22	V1_C110-E1.2.22	5211	1	0	0	1	0	0	1	0	0	0	0	0	0	NA	1	NA	NA	NA	NA	NA	NA	NA	NA	NA	NA	NA
C110	V1	day 1	E1.2.23	V1_C110-E1.2.23	7215	1	1	Inf	0.252916	0	0	1	0	0	0	0	0	0	NA	6	NA	NA	NA	NA	NA	NA	NA	NA	NA	NA	NA
C110	V1	day 1	E1.2.24	V1_C110-E1.2.24	5392	3	0	0	0.576489	0	0	1	0	0	0	0	0	0	NA	5	NA	NA	NA	NA	NA	NA	NA	NA	NA	NA	NA
C110	V1	day 1	E1.2.4	V1_C110-E1.2.4	5672	1	1	Inf	0.252916	0	0	1	0	0	0	0	0	0	NA	2	NA	NA	NA	NA	NA	NA	NA	NA	NA	NA	NA
C110	V1	day 1	E1.2.5	V1_C110-E1.2.5	28890	13	2	0.536967	0.537189	0	0	1	1	0	0	0	0	0	NA	29	NA	NA	NA	NA	NA	NA	NA	NA	NA	NA	NA
C110	V1	day 1	E1.2.7	V1_C110-E1.2.7	3985	1	1	Inf	0.252916	0	0	1	0	0	1	0	0	0	NA	2	NA	NA	NA	NA	NA	NA	NA	NA	NA	NA	NA
C110	V1	day 1	E1.2.8	V1_C110-E1.2.8	21277	10	5	2.95515	0.135669	0	0	1	0	0	0	0	0	0	NA	14	NA	NA	NA	NA	NA	NA	NA	NA	NA	NA	NA
C110	V1	day 1	E10	V1_C110-E10	7424	5	2	1.96959	0.606035	0	0	1	0	0	0	0	0	0	NA	7	NA	NA	NA	NA	NA	NA	NA	NA	NA	NA	NA
C110	V1	day 1	E11	V1_C110-E11	9124	1	1	Inf	0.252916	0	0	1	0	1	0	0	0	0	NA	6	NA	NA	NA	NA	NA	NA	NA	NA	NA	NA	NA
C110	V1	day 1	E12	V1_C110-E12	4854	1	1	Inf	0.252916	0	0	1	0	0	0	0	0	0	NA	2	NA	NA	NA	NA	NA	NA	NA	NA	NA	NA	NA
C110	V1	day 1	E14	V1_C110-E14	14509	7	2	1.18156	1	0	0	1	0	0	0	0	0	0	NA	15	NA	NA	NA	NA	NA	NA	NA	NA	NA	NA	NA
C110	V1	day 1	E15	V1_C110-E15	8079	1	0	0	1	0	0	1	0	0	0	0	0	0	NA	4	NA	NA	NA	NA	NA	NA	NA	NA	NA	NA	NA
C110	V1	day 1	E17	V1_C110-E17	4301	1	1	Inf	0.252916	0	0	1	0	0	0	0	0	0	NA	3	NA	NA	NA	NA	NA	NA	NA	NA	NA	NA	NA
C110	V1	day 1	E18	V1_C110-E18	3912	1	1	Inf	0.252916	0	0	1	0	0	0	0	0	0	NA	4	NA	NA	NA	NA	NA	NA	NA	NA	NA	NA	NA
C110	V1	day 1	E20	V1_C110-E20	9980	3	0	0	0.576489	0	0	1	0	0	0	0	0	0	NA	11	NA	NA	NA	NA	NA	NA	NA	NA	NA	NA	NA
C110	V1	day 1	E21	V1_C110-E21	4228	2	0	0	1	0	0	1	0	0	0	0	0	0	NA	3	NA	NA	NA	NA	NA	NA	NA	NA	NA	NA	NA
C110	V1	day 1	E8	V1_C110-E8	14721	1	0	0	1	0	0	1	0	0	0	0	0	0	NA	33	NA	NA	NA	NA	NA	NA	NA	NA	NA	NA	NA
C110	V1	day 1	G1.1.2.1.2	V1_C110-G1.1.2.1.2	2127523	1557	29	0.051823	5.62345e-156	187	5.23231	1.90234e-60	1	0	56	1	77	9	NA	1943	d__Bacteria.p__Firmicutes.c__Bacilli.o__Bacillales.f__Staphylococcaceae.g__Staphylococcus.s__epidermidis	high	d__Bacteria	p__Firmicutes	c__Bacilli	o__Bacillales	f__Staphylococcaceae	g__Staphylococcus	s__epidermidis	Staphylococcus epidermidis
C110	V1	day 1	G2	V1_C110-G2	4248229	2311	961	2.29455	1.97869e-72	28	0.358736	8.13358e-10	19	4	100	2	41	28	PhyloPhlanTax	3542	d__Bacteria.p__Bacteroidetes.c__Bacteroidia.o__Bacteroidales.f__?.g__?.s__?	high	d__Bacteria	p__Bacteroidetes	c__Bacteroidia	o__Bacteroidales	f__?	g__?	s__?		Bacteroidales
C110	V1	day 1	G3.1.1	V1_C110-G3.1.1	2867171	2113	208	0.30009	2.96585e-77	54	0.801728	0.132513	3	0	82	4	99	7	NA	2798	d__Bacteria.p__Firmicutes.c__Bacilli.o__Lactobacillales.f__?.g__?.s__?	high	d__Bacteria	p__Firmicutes	c__Bacilli	o__Lactobacillales	f__?	g__?	s__?		Lactobacillales
C110	V1	day 1	N	V1_C110-N	6023502	2191	698	1.42693	5.5539e-13	30	0.409317	7.55474e-08	15	1	101	4	55	22	NA	4784	NA	NA	NA	NA	NA	NA	NA	NA	NA	NA	NA
C110	V1	day 1	P1.1.2.1.1	V1_C110-P1.1.2.1.1	2961616	2150	63	0.0802336	4.09078e-191	259	5.81825	3.50806e-87	1	0	93	1	115	7	NA	2834	d__Bacteria.p__Firmicutes.c__Bacilli.o__Bacillales.f__Staphylococcaceae.g__Staphylococcus.s__lugdunensis	high	d__Bacteria	p__Firmicutes	c__Bacilli	o__Bacillales	f__Staphylococcaceae	g__Staphylococcus	s__lugdunensis	Staphylococcus lugdunensis
C110	V1	day 1	P1.1.2.3	V1_C110-P1.1.2.3	3120978	2226	324	0.477061	9.30452e-38	59	0.83396	0.201643	1	0	85	10	83	9	Shalte;PhyloPhlanTax	2963	d__Bacteria.p__Firmicutes.c__Clostridia.o__Clostridiales.f__Ruminococcaceae.g__Ruminococcus.s__?	high	d__Bacteria	p__Firmicutes	c__Clostridia	o__Clostridiales	f__Ruminococcaceae	g__Ruminococcus	s__?		Ruminococcus
C110	V1	day 1	P4	V1_C110-P4	5299641	3991	1737	2.74335	9.52021e-167	46	0.323477	5.76966e-18	30	71	182	27	200	35	NA	5050	d__Bacteria.p__Proteobacteria.c__Gammaproteobacteria.o__Enterobacteriales.f__Enterobacteriaceae.g__Escherichia.s__coli	high	d__Bacteria	p__Proteobacteria	c__Gammaproteobacteria	o__Enterobacteriales	f__Enterobacteriaceae	g__Escherichia	s__coli	Escherichia coli
C110	V1	day 1	P6	V1_C110-P6	2146734	1542	229	0.497445	1.62996e-24	35	0.709103	0.049084	0	0	34	2	55	0	Shalte;PhyloPhlanTax	1875	d__Bacteria.p__Actinobacteria.c__Actinobacteria.o__Coriobacteriales.f__Coriobacteriaceae.g__Collinsella.s__?	high	d__Bacteria	p__Actinobacteria	c__Actinobacteria	o__Coriobacteriales	f__Coriobacteriaceae	g__Collinsella	s__?		Collinsella
C110	V1	day 1	P7.1	V1_C110-P7.1	2220894	1437	268	0.663259	1.02542e-09	14	0.293418	5.01074e-08	1	0	31	3	64	3	StrainPhlanBinBin;StrainPhlanBabyBin;PhyloPhlanTax	1863	d__Bacteria.p__Actinobacteria.c__Actinobacteria.o__?.f__?.g__?.s__?	high	d__Bacteria	p__Actinobacteria	c__Actinobacteria	o__?	f__?	g__?	s__?		Actinobacteria
C110	V1	day 1	P7.2	V1_C110-P7.2	2190087	1410	309	0.820474	0.00247905	18	0.388139	8.42534e-06	1	0	24	1	55	1	StrainPhlanBinBin;StrainPhlanBabyBin;PhyloPhlanTax	1880	d__Bacteria.p__Actinobacteria.c__Actinobacteria.o__?.f__?.g__?.s__?	high	d__Bacteria	p__Actinobacteria	c__Actinobacteria	o__?	f__?	g__?	s__?		Actinobacteria
C111	V1	day 1	E2	V1_C111-E2	112192	59	17	1.45702	0.201661	2	2.37101	0.226125	0	0	0	0	2	0	NA	104	NA	NA	NA	NA	NA	NA	NA	NA	NA	NA	NA
C111	V1	day 1	P1	V1_C111-P1	2366541	1647	358	0.686335	0.201661	24	0.421762	0.226125	2	2	35	4	67	2	StrainPhlanBinBin;StrainPhlanBabyBin;PhyloPhlanTax	2061	d__Bacteria.p__Actinobacteria.c__Actinobacteria.o__?.f__?.g__?.s__?	high	d__Bacteria	p__Actinobacteria	c__Actinobacteria	o__?	f__?	g__?	s__?		Actinobacteria
C100	V2	day 3	N	V2_C100-N	5463	4	2	1.39706	1	0	0	1	0	0	0	0	0	0	NA	5	NA	NA	NA	NA	NA	NA	NA	NA	NA	NA	NA
C100	V2	day 3	P1.1	V2_C100-P1.1	4430452	2701	1056	0.82297	0.000222589	28	0.999603	1	22	1	103	5	45	31	NA	3801	d__Bacteria.p__Bacteroidetes.c__Bacteroidia.o__Bacteroidales.f__Porphyromonadaceae.g__Parabacteroides.s__?	high	d__Bacteria	p__Bacteroidetes	c__Bacteroidia	o__Bacteroidales	f__Porphyromonadaceae	g__Parabacteroides	s__?		Parabacteroides
C100	V2	day 3	P1.2	V2_C100-P1.2	5459085	3371	1477	1.21393	0.000223757	35	1.00307	1	28	3	115	4	62	30	NA	5029	d__Bacteria.p__Bacteroidetes.c__Bacteroidia.o__Bacteroidales.f__Bacteroidaceae.g__Bacteroides.s__vulgatus	high	d__Bacteria	p__Bacteroidetes	c__Bacteroidia	o__Bacteroidales	f__Bacteroidaceae	g__Bacteroides	s__vulgatus	Bacteroides vulgatus
C101	V2	day 3	C1.1.1.1.1	V2_C101-C1.1.1.1.1	615296	201	35	2.06017	0.000348079	11	0.650393	0.190567	0	0	4	1	9	0	NA	561	d__Bacteria.p__Actinobacteria.c__Actinobacteria.o__Actinomycetales.f__Actinomycetaceae.g__Actinomyces.s__?	high	d__Bacteria	p__Actinobacteria	c__Actinobacteria	o__Actinomycetales	f__Actinomycetaceae	g__Actinomyces	s__?		Actinomyces
C101	V2	day 3	C1.1.1.1.11	V2_C101-C1.1.1.1.11	13327	7	0	0	1	0	0	1	0	0	1	1	0	0	NA	10	d__Bacteria.p__Chlamydiae.c__Chlamydiae.o__Chlamydiales.f__Chlamydiaceae.g__Chlamydophila.s__felis	high	d__Bacteria	p__Chlamydiae	c__Chlamydiae	o__Chlamydiales	f__Chlamydiaceae	g__Chlamydophila	s__felis	Chlamydophila felis
C101	V2	day 3	C1.1.1.1.13	V2_C101-C1.1.1.1.13	18170	5	0	0	1	0	0	1	0	0	0	0	0	0	NA	13	d__Bacteria.p__Actinobacteria.c__Actinobacteria.o__Actinomycetales.f__Mycobacteriaceae.g__Mycobacterium.s__tuberculosis	medium	d__Bacteria	p__Actinobacteria	c__Actinobacteria	o__Actinomycetales	f__Mycobacteriaceae	g__Mycobacterium	s__tuberculosis	Mycobacterium tuberculosis
C101	V2	day 3	C1.1.1.1.14	V2_C101-C1.1.1.1.14	20614	11	1	0.95385	1	0	0	1	0	0	0	0	0	0	NA	21	d__Bacteria.p__Firmicutes.c__Bacilli.o__Bacillales.f__Listeriaceae.g__Listeria.s__monocytogenes	medium	d__Bacteria	p__Firmicutes	c__Bacilli	o__Bacillales	f__Listeriaceae	g__Listeria	s__monocytogenes	Listeria monocytogenes
C101	V2	day 3	C1.1.1.1.21	V2_C101-C1.1.1.1.21	8123	5	0	0	1	0	0	1	0	0	0	0	0	0	NA	10	d__Bacteria.p__Actinobacteria.c__Actinobacteria.o__Actinomycetales.f__Micrococcaceae.g__Rothia.s__dentocariosa	high	d__Bacteria	p__Actinobacteria	c__Actinobacteria	o__Actinomycetales	f__Micrococcaceae	g__Rothia	s__dentocariosa	Rothia dentocariosa
C101	V2	day 3	C1.1.1.1.3	V2_C101-C1.1.1.1.3	1351803	792	127	1.98773	8.53681e-10	33	0.465582	5.22316e-06	1	0	23	2	34	2	NA	1519	d__Bacteria.p__Actinobacteria.c__Actinobacteria.o__Actinomycetales.f__Propionibacteriaceae.g__Propionibacterium.s__acnes	high	d__Bacteria	p__Actinobacteria	c__Actinobacteria	o__Actinomycetales	f__Propionibacteriaceae	g__Propionibacterium	s__acnes	Propionibacterium acnes
C101	V2	day 3	C1.1.1.1.6	V2_C101-C1.1.1.1.6	12902	5	0	0	1	0	0	1	0	0	0	0	0	0	PhyloPhlanTax	13	d__Bacteria.p__Proteobacteria.c__Betaproteobacteria.o__Burkholderiales.f__Sutterellaceae.g__?.s__?	high	d__Bacteria	p__Proteobacteria	c__Betaproteobacteria	o__Burkholderiales	f__Sutterellaceae	g__?	s__?		Sutterellaceae
C101	V2	day 3	C1.1.1.1.7	V2_C101-C1.1.1.1.7	30601	10	1	1.05999	1	0	0	1	0	0	1	0	0	0	NA	27	d__Bacteria.p__Actinobacteria.c__Actinobacteria.o__Actinomycetales.f__Propionibacteriaceae.g__Propionibacterium.s__acnes	high	d__Bacteria	p__Actinobacteria	c__Actinobacteria	o__Actinomycetales	f__Propionibacteriaceae	g__Propionibacterium	s__acnes	Propionibacterium acnes
C101	V2	day 3	C1.1.1.3	V2_C101-C1.1.1.3	5023	1	0	0	1	0	0	1	0	0	0	0	0	0	PhyloPhlanTax	3	d__Bacteria.p__Proteobacteria.c__Betaproteobacteria.o__Burkholderiales.f__Sutterellaceae.g__?.s__?	high	d__Bacteria	p__Proteobacteria	c__Betaproteobacteria	o__Burkholderiales	f__Sutterellaceae	g__?	s__?		Sutterellaceae
C101	V2	day 3	C1.1.2.1.1	V2_C101-C1.1.2.1.1	215377	81	3	0.364393	0.0843576	16	2.83536	0.000662779	0	0	3	0	1	0	NA	159	d__Bacteria.p__Bacteroidetes.c__Bacteroidia.o__Bacteroidales.f__Rikenellaceae.g__Alistipes.s__?	high	d__Bacteria	p__Bacteroidetes	c__Bacteroidia	o__Bacteroidales	f__Rikenellaceae	g__Alistipes	s__?		Alistipes
C101	V2	day 3	E1.1.1.1.10	V2_C101-E1.1.1.1.10	7072	4	0	0	1	0	0	1	0	0	0	0	0	0	NA	8	NA	NA	NA	NA	NA	NA	NA	NA	NA	NA	NA
C101	V2	day 3	E1.1.1.1.12	V2_C101-E1.1.1.1.12	21729	7	1	1.5905	0.502485	1	1.89069	0.446769	0	0	0	0	1	0	NA	24	NA	NA	NA	NA	NA	NA	NA	NA	NA	NA	NA
C101	V2	day 3	E1.1.1.1.15	V2_C101-E1.1.1.1.15	13655	7	1	1.5905	0.502485	0	0	1	0	0	0	0	1	0	NA	16	NA	NA	NA	NA	NA	NA	NA	NA	NA	NA	NA
C101	V2	day 3	E1.1.1.1.16	V2_C101-E1.1.1.1.16	5797	4	0	0	1	1	3.78189	0.286953	0	0	0	0	1	0	NA	7	NA	NA	NA	NA	NA	NA	NA	NA	NA	NA	NA
C101	V2	day 3	E1.1.1.1.17	V2_C101-E1.1.1.1.17	12894	8	0	0	1	0	0	1	0	0	0	0	1	0	NA	17	NA	NA	NA	NA	NA	NA	NA	NA	NA	NA	NA
C101	V2	day 3	E1.1.1.1.18	V2_C101-E1.1.1.1.18	17269	12	1	0.867015	1	0	0	0.615866	0	0	0	0	0	0	NA	25	NA	NA	NA	NA	NA	NA	NA	NA	NA	NA	NA
C101	V2	day 3	E1.1.1.1.19	V2_C101-E1.1.1.1.19	6162	1	0	0	1	0	0	1	0	0	0	0	0	0	NA	5	NA	NA	NA	NA	NA	NA	NA	NA	NA	NA	NA
C101	V2	day 3	E1.1.1.1.22	V2_C101-E1.1.1.1.22	8085	2	0	0	1	0	0	1	0	0	0	0	0	0	NA	9	NA	NA	NA	NA	NA	NA	NA	NA	NA	NA	NA
C101	V2	day 3	E1.1.1.1.23	V2_C101-E1.1.1.1.23	3511	1	0	0	1	0	0	1	0	0	0	0	0	0	NA	3	NA	NA	NA	NA	NA	NA	NA	NA	NA	NA	NA
C101	V2	day 3	E1.1.1.1.24	V2_C101-E1.1.1.1.24	13338	2	0	0	1	0	0	1	0	0	0	0	0	0	NA	8	NA	NA	NA	NA	NA	NA	NA	NA	NA	NA	NA
C101	V2	day 3	E1.1.1.1.25	V2_C101-E1.1.1.1.25	6687	1	0	0	1	0	0	1	0	0	0	0	0	0	NA	7	NA	NA	NA	NA	NA	NA	NA	NA	NA	NA	NA
C101	V2	day 3	E1.1.1.1.26	V2_C101-E1.1.1.1.26	5732	3	0	0	1	0	0	1	0	0	0	0	0	0	NA	6	NA	NA	NA	NA	NA	NA	NA	NA	NA	NA	NA
C101	V2	day 3	E1.1.1.1.4	V2_C101-E1.1.1.1.4	5995	4	1	3.18187	0.32891	0	0	1	0	0	0	0	0	0	NA	9	NA	NA	NA	NA	NA	NA	NA	NA	NA	NA	NA
C101	V2	day 3	E1.1.1.1.5	V2_C101-E1.1.1.1.5	10846	4	0	0	1	0	0	1	0	0	0	0	0	0	NA	9	NA	NA	NA	NA	NA	NA	NA	NA	NA	NA	NA
C101	V2	day 3	E1.1.1.1.8	V2_C101-E1.1.1.1.8	28554	20	5	3.19349	0.0352983	0	0	0.401545	0	0	2	0	1	0	NA	40	NA	NA	NA	NA	NA	NA	NA	NA	NA	NA	NA
C101	V2	day 3	E1.1.1.1.9	V2_C101-E1.1.1.1.9	14083	8	3	5.73975	0.0331278	1	1.62032	0.491654	0	0	1	0	2	0	NA	16	NA	NA	NA	NA	NA	NA	NA	NA	NA	NA	NA
C101	V2	day 3	E1.1.1.2	V2_C101-E1.1.1.2	106289	31	2	0.656997	0.764012	3	1.21559	0.736376	0	0	0	0	1	0	NA	83	NA	NA	NA	NA	NA	NA	NA	NA	NA	NA	NA
C101	V2	day 3	E1.1.1.4	V2_C101-E1.1.1.4	16873	8	0	0	1	0	0	1	0	0	0	0	0	0	NA	11	NA	NA	NA	NA	NA	NA	NA	NA	NA	NA	NA
C101	V2	day 3	E1.1.2.1.2	V2_C101-E1.1.2.1.2	17604	3	1	4.77295	0.258529	0	0	1	0	0	0	0	0	0	NA	6	NA	NA	NA	NA	NA	NA	NA	NA	NA	NA	NA
C101	V2	day 3	E1.1.2.1.3	V2_C101-E1.1.2.1.3	5698	1	0	0	1	0	0	1	0	0	0	0	0	0	NA	1	NA	NA	NA	NA	NA	NA	NA	NA	NA	NA	NA
C101	V2	day 3	E2	V2_C101-E2	16013	2	0	0	1	0	0	1	0	0	0	0	0	0	NA	6	NA	NA	NA	NA	NA	NA	NA	NA	NA	NA	NA
C101	V2	day 3	L1.1.1.1.2	V2_C101-L1.1.1.1.2	1062715	578	47	0.834008	0.269145	30	0.602134	0.00693161	0	1	9	0	27	3	NA	1031	d__Bacteria.p__Actinobacteria.c__Actinobacteria.o__Actinomycetales.f__Micrococcaceae.g__Rothia.s__mucilaginosa	high	d__Bacteria	p__Actinobacteria	c__Actinobacteria	o__Actinomycetales	f__Micrococcaceae	g__Rothia	s__mucilaginosa	Rothia mucilaginosa
C101	V2	day 3	N	V2_C101-N	1555046	649	57	0.911786	0.576054	51	0.963972	0.880698	0	1	15	0	29	3	NA	1583	NA	NA	NA	NA	NA	NA	NA	NA	NA	NA	NA
C101	V2	day 3	O1.2	V2_C101-O1.2	2080860	1396	17	0.0972833	1.41865e-43	171	1.79241	3.10314e-09	0	0	61	1	60	8	NA	1857	d__Bacteria.p__Firmicutes.c__Bacilli.o__Bacillales.f__Staphylococcaceae.g__Staphylococcus.s__epidermidis	high	d__Bacteria	p__Firmicutes	c__Bacilli	o__Bacillales	f__Staphylococcaceae	g__Staphylococcus	s__epidermidis	Staphylococcus epidermidis
C101	V2	day 3	P1.1.2.2	V2_C101-P1.1.2.2	3170986	2376	76	0.238588	3.07416e-42	263	1.69382	8.61485e-10	0	1	100	5	92	14	NA	3408	d__Bacteria.p__Firmicutes.c__Bacilli.o__Bacillales.f__Staphylococcaceae.g__Staphylococcus.s__hominis	high	d__Bacteria	p__Firmicutes	c__Bacilli	o__Bacillales	f__Staphylococcaceae	g__Staphylococcus	s__hominis	Staphylococcus hominis
C101	V2	day 3	P1.1.2.3	V2_C101-P1.1.2.3	2042807	1707	376	4.37499	3.01484e-74	64	0.380139	1.36395e-15	26	0	37	3	106	8	Shalte	2042	d__Bacteria.p__Proteobacteria.c__Gammaproteobacteria.o__Pasteurellales.f__Pasteurellaceae.g__Haemophilus.s__parainfluenzae	high	d__Bacteria	p__Proteobacteria	c__Gammaproteobacteria	o__Pasteurellales	f__Pasteurellaceae	g__Haemophilus	s__parainfluenzae	Haemophilus parainfluenzae
C105	V2	day 3	C1.1.1.1	V2_C105-C1.1.1.1	570966	191	27	0.434239	1.39193e-05	8	2.32798	0.027109	0	0	7	1	7	2	PhyloPhlanTax	369	d__Bacteria.p__Bacteroidetes.c__Flavobacteria.o__Flavobacteriales.f__Blattabacteriaceae.g__Blattabacterium.s__?	high	d__Bacteria	p__Bacteroidetes	c__Flavobacteria	o__Flavobacteriales	f__Blattabacteriaceae	g__Blattabacterium	s__?		Blattabacterium
C105	V2	day 3	C1.1.1.10	V2_C105-C1.1.1.10	558601	284	33	0.345375	1.15109e-10	14	2.78909	0.000952618	1	0	7	0	14	0	NA	484	d__Bacteria.p__Tenericutes.c__Mollicutes.o__Mycoplasmatales.f__Mycoplasmataceae.g__?.s__?	high	d__Bacteria	p__Tenericutes	c__Mollicutes	o__Mycoplasmatales	f__Mycoplasmataceae	g__?	s__?		Mycoplasmataceae
C105	V2	day 3	C1.1.1.12	V2_C105-C1.1.1.12	49264	21	2	0.2789	0.0846693	2	5.56862	0.0575414	0	0	1	0	0	0	NA	42	d__Archaea.p__Euryarchaeota.c__Methanomicrobia.o__Methanomicrobiales.f__?.g__?.s__?	high	d__Archaea	p__Euryarchaeota	c__Methanomicrobia	o__Methanomicrobiales	f__?	g__?	s__?		Methanomicrobiales
C105	V2	day 3	C1.1.1.15	V2_C105-C1.1.1.15	63629	18	0	0	0.00591551	1	3.10503	0.287096	0	0	0	0	2	0	NA	41	NA	NA	NA	NA	NA	NA	NA	NA	NA	NA	NA
C105	V2	day 3	C1.1.1.26	V2_C105-C1.1.1.26	52542	50	3	0.16888	0.000201201	3	3.38019	0.0661228	0	0	0	0	0	0	NA	58	d__Bacteria.p__Firmicutes.c__Bacilli.o__Gemellales.f__Gemellaceae.g__Gemella.s__haemolysans	high	d__Bacteria	p__Firmicutes	c__Bacilli	o__Gemellales	f__Gemellaceae	g__Gemella	s__haemolysans	Gemella haemolysans
C105	V2	day 3	C1.1.1.32	V2_C105-C1.1.1.32	52959	22	2	0.264941	0.0568426	0	0	1	0	0	1	0	1	0	PhyloPhlanTax	44	d__Bacteria.p__Firmicutes.c__Clostridia.o__Clostridiales.f__Clostridiaceae.g__Clostridium.s__?	high	d__Bacteria	p__Firmicutes	c__Clostridia	o__Clostridiales	f__Clostridiaceae	g__Clostridium	s__?		Clostridium
C105	V2	day 3	C1.1.1.39	V2_C105-C1.1.1.39	57768	32	7	0.742219	0.557383	1	1.70186	0.452171	0	0	0	0	0	0	NA	56	d__Bacteria.p__Firmicutes.c__Bacilli.o__Gemellales.f__Gemellaceae.g__Gemella.s__?	high	d__Bacteria	p__Firmicutes	c__Bacilli	o__Gemellales	f__Gemellaceae	g__Gemella	s__?		Gemella
C105	V2	day 3	C1.1.1.4	V2_C105-C1.1.1.4	96219	55	4	0.207494	0.000370722	4	4.16211	0.0191681	0	0	1	0	3	0	PhyloPhlanTax	86	d__Bacteria.p__Firmicutes.c__Clostridia.o__Clostridiales.f__Clostridiaceae.g__Clostridium.s__?	high	d__Bacteria	p__Firmicutes	c__Clostridia	o__Clostridiales	f__Clostridiaceae	g__Clostridium	s__?		Clostridium
C105	V2	day 3	C1.1.1.42	V2_C105-C1.1.1.42	16112	4	0	0	0.580544	0	0	1	0	0	1	0	0	0	PhyloPhlanTax	17	d__Bacteria.p__Proteobacteria.c__Betaproteobacteria.o__Burkholderiales.f__Sutterellaceae.g__?.s__?	high	d__Bacteria	p__Proteobacteria	c__Betaproteobacteria	o__Burkholderiales	f__Sutterellaceae	g__?	s__?		Sutterellaceae
C105	V2	day 3	C1.1.1.44	V2_C105-C1.1.1.44	13930	8	1	0.378758	0.6921	0	0	1	0	0	0	0	0	0	PhyloPhlanTax	12	d__Bacteria.p__Proteobacteria.c__Betaproteobacteria.o__Burkholderiales.f__Sutterellaceae.g__?.s__?	high	d__Bacteria	p__Proteobacteria	c__Betaproteobacteria	o__Burkholderiales	f__Sutterellaceae	g__?	s__?		Sutterellaceae
C105	V2	day 3	C1.1.1.48	V2_C105-C1.1.1.48	10613	7	0	0	0.201077	0	0	1	0	0	0	0	0	0	NA	9	d__Bacteria.p__Proteobacteria.c__Alphaproteobacteria.o__Rhizobiales.f__Hyphomicrobiaceae.g__Hyphomicrobium.s__?	high	d__Bacteria	p__Proteobacteria	c__Alphaproteobacteria	o__Rhizobiales	f__Hyphomicrobiaceae	g__Hyphomicrobium	s__?		Hyphomicrobium
C105	V2	day 3	C1.1.1.6	V2_C105-C1.1.1.6	74110	46	6	0.397238	0.030457	0	0	1	0	0	0	0	0	0	PhyloPhlanTax	55	d__Bacteria.p__Firmicutes.c__Clostridia.o__Clostridiales.f__Clostridiaceae.g__Clostridium.s__?	high	d__Bacteria	p__Firmicutes	c__Clostridia	o__Clostridiales	f__Clostridiaceae	g__Clostridium	s__?		Clostridium
C105	V2	day 3	C1.1.1.7.1	V2_C105-C1.1.1.7.1	663513	454	20	0.119517	7.15493e-38	11	1.31664	0.376377	1	0	12	1	22	2	Shalte	615	d__Bacteria.p__Firmicutes.c__Bacilli.o__Lactobacillales.f__Streptococcaceae.g__Streptococcus.s__salivarius	high	d__Bacteria	p__Firmicutes	c__Bacilli	o__Lactobacillales	f__Streptococcaceae	g__Streptococcus	s__salivarius	Streptococcus salivarius
C105	V2	day 3	C1.1.1.9	V2_C105-C1.1.1.9	300257	195	22	0.334962	6.6303e-08	13	3.84773	7.96915e-05	0	0	3	1	8	2	PhyloPhlanTax	276	d__Bacteria.p__Firmicutes.c__Clostridia.o__Clostridiales.f__Clostridiaceae.g__Clostridium.s__?	high	d__Bacteria	p__Firmicutes	c__Clostridia	o__Clostridiales	f__Clostridiaceae	g__Clostridium	s__?		Clostridium
C105	V2	day 3	C1.1.13	V2_C105-C1.1.13	301729	168	16	0.277356	1.53089e-08	6	1.96516	0.136769	0	0	5	0	3	0	NA	365	d__Bacteria.p__Firmicutes.c__Bacilli.o__?.f__?.g__?.s__?	medium	d__Bacteria	p__Firmicutes	c__Bacilli	o__?	f__?	g__?	s__?		Bacilli
C105	V2	day 3	C1.1.17	V2_C105-C1.1.17	615911	363	97	0.966447	0.812619	3	0.435469	0.170236	2	0	4	1	20	2	Shalte;PhyloPhlanTax	590	d__Bacteria.p__Actinobacteria.c__Actinobacteria.o__Bifidobacteriales.f__Bifidobacteriaceae.g__Bifidobacterium.s__adolescentis	high	d__Bacteria	p__Actinobacteria	c__Actinobacteria	o__Bifidobacteriales	f__Bifidobacteriaceae	g__Bifidobacterium	s__adolescentis	Bifidobacterium adolescentis
C105	V2	day 3	C1.1.26	V2_C105-C1.1.26	5632	4	0	0	0.580544	0	0	1	0	0	0	0	1	0	NA	4	d__Archaea.p__Euryarchaeota.c__Methanobacteria.o__Methanobacteriales.f__Methanobacteriaceae.g__Methanobacterium.s__?	high	d__Archaea	p__Euryarchaeota	c__Methanobacteria	o__Methanobacteriales	f__Methanobacteriaceae	g__Methanobacterium	s__?		Methanobacterium
C105	V2	day 3	C1.1.4	V2_C105-C1.1.4	1173918	509	42	0.23357	1.26634e-27	23	2.57564	9.51727e-05	1	0	16	1	25	1	NA	1131	d__Bacteria.p__Actinobacteria.c__Actinobacteria.o__Actinomycetales.f__Micrococcaceae.g__Rothia.s__mucilaginosa	high	d__Bacteria	p__Actinobacteria	c__Actinobacteria	o__Actinomycetales	f__Micrococcaceae	g__Rothia	s__mucilaginosa	Rothia mucilaginosa
C105	V2	day 3	C1.1.45	V2_C105-C1.1.45	75766	31	10	1.26312	0.54769	1	1.75867	0.441765	0	0	1	0	0	0	NA	88	d__Bacteria.p__Bacteroidetes.c__?.o__?.f__?.g__?.s__?	high	d__Bacteria	p__Bacteroidetes	c__?	o__?	f__?	g__?	s__?		Bacteroidetes
C105	V2	day 3	E1.1.1.11	V2_C105-E1.1.1.11	15581	5	0	0	0.332095	0	0	1	0	0	0	0	1	0	NA	13	NA	NA	NA	NA	NA	NA	NA	NA	NA	NA	NA
C105	V2	day 3	E1.1.1.13	V2_C105-E1.1.1.13	14232	4	0	0	0.580544	0	0	1	0	0	1	0	0	0	NA	9	NA	NA	NA	NA	NA	NA	NA	NA	NA	NA	NA
C105	V2	day 3	E1.1.1.14	V2_C105-E1.1.1.14	8127	1	0	0	1	0	0	1	0	0	0	0	0	0	NA	1	NA	NA	NA	NA	NA	NA	NA	NA	NA	NA	NA
C105	V2	day 3	E1.1.1.16	V2_C105-E1.1.1.16	7916	2	0	0	1	0	0	1	0	0	1	0	0	1	NA	5	NA	NA	NA	NA	NA	NA	NA	NA	NA	NA	NA
C105	V2	day 3	E1.1.1.17	V2_C105-E1.1.1.17	8302	1	0	0	1	0	0	1	0	0	0	0	0	0	NA	2	NA	NA	NA	NA	NA	NA	NA	NA	NA	NA	NA
C105	V2	day 3	E1.1.1.19	V2_C105-E1.1.1.19	16066	2	0	0	1	0	0	1	0	0	1	0	0	1	NA	4	NA	NA	NA	NA	NA	NA	NA	NA	NA	NA	NA
C105	V2	day 3	E1.1.1.2	V2_C105-E1.1.1.2	25013	2	1	2.65181	0.47271	0	0	1	0	0	0	0	0	0	NA	9	NA	NA	NA	NA	NA	NA	NA	NA	NA	NA	NA
C105	V2	day 3	E1.1.1.20	V2_C105-E1.1.1.20	10017	6	0	0	0.198168	0	0	1	0	0	0	0	0	0	NA	9	NA	NA	NA	NA	NA	NA	NA	NA	NA	NA	NA
C105	V2	day 3	E1.1.1.21	V2_C105-E1.1.1.21	4166	1	1	Inf	0.273847	0	0	1	0	1	0	1	0	0	NA	2	NA	NA	NA	NA	NA	NA	NA	NA	NA	NA	NA
C105	V2	day 3	E1.1.1.22	V2_C105-E1.1.1.22	5033	3	0	0	0.566774	0	0	1	0	0	0	0	0	0	NA	3	NA	NA	NA	NA	NA	NA	NA	NA	NA	NA	NA
C105	V2	day 3	E1.1.1.23	V2_C105-E1.1.1.23	5785	2	0	0	1	0	0	1	0	0	0	0	2	0	NA	2	NA	NA	NA	NA	NA	NA	NA	NA	NA	NA	NA
C105	V2	day 3	E1.1.1.24	V2_C105-E1.1.1.24	11721	2	0	0	1	1	52.7693	0.0368906	0	0	1	0	0	0	NA	7	NA	NA	NA	NA	NA	NA	NA	NA	NA	NA	NA
C105	V2	day 3	E1.1.1.25	V2_C105-E1.1.1.25	28178	19	2	0.311743	0.124084	1	2.93243	0.300379	0	0	1	0	1	0	NA	31	NA	NA	NA	NA	NA	NA	NA	NA	NA	NA	NA
C105	V2	day 3	E1.1.1.27	V2_C105-E1.1.1.27	6713	3	0	0	0.566774	0	0	1	0	0	0	0	0	0	NA	6	NA	NA	NA	NA	NA	NA	NA	NA	NA	NA	NA
C105	V2	day 3	E1.1.1.29	V2_C105-E1.1.1.29	5025	1	0	0	1	0	0	1	0	0	0	0	0	0	NA	2	NA	NA	NA	NA	NA	NA	NA	NA	NA	NA	NA
C105	V2	day 3	E1.1.1.30	V2_C105-E1.1.1.30	6316	1	1	Inf	0.273847	0	0	1	0	0	0	0	0	0	NA	6	NA	NA	NA	NA	NA	NA	NA	NA	NA	NA	NA
C105	V2	day 3	E1.1.1.33	V2_C105-E1.1.1.33	12527	4	1	0.883881	1	0	0	1	0	0	0	0	0	0	NA	8	NA	NA	NA	NA	NA	NA	NA	NA	NA	NA	NA
C105	V2	day 3	E1.1.1.34	V2_C105-E1.1.1.34	24175	10	2	0.662855	0.737581	2	13.2315	0.0140983	0	0	0	0	0	0	NA	15	NA	NA	NA	NA	NA	NA	NA	NA	NA	NA	NA
C105	V2	day 3	E1.1.1.35	V2_C105-E1.1.1.35	9266	4	0	0	0.580544	0	0	1	0	0	0	0	0	0	NA	9	NA	NA	NA	NA	NA	NA	NA	NA	NA	NA	NA
C105	V2	day 3	E1.1.1.36	V2_C105-E1.1.1.36	19856	2	0	0	1	1	52.7693	0.0368906	0	0	0	0	0	0	NA	12	NA	NA	NA	NA	NA	NA	NA	NA	NA	NA	NA
C105	V2	day 3	E1.1.1.37	V2_C105-E1.1.1.37	9272	1	0	0	1	0	0	1	0	0	0	0	0	0	NA	3	NA	NA	NA	NA	NA	NA	NA	NA	NA	NA	NA
C105	V2	day 3	E1.1.1.38	V2_C105-E1.1.1.38	8886	4	0	0	0.580544	0	0	1	0	0	0	0	0	0	NA	7	NA	NA	NA	NA	NA	NA	NA	NA	NA	NA	NA
C105	V2	day 3	E1.1.1.40	V2_C105-E1.1.1.40	5164	1	0	0	1	0	0	1	0	0	0	0	0	0	NA	3	NA	NA	NA	NA	NA	NA	NA	NA	NA	NA	NA
C105	V2	day 3	E1.1.1.41	V2_C105-E1.1.1.41	11552	2	0	0	1	0	0	1	0	0	0	0	0	0	NA	9	NA	NA	NA	NA	NA	NA	NA	NA	NA	NA	NA
C105	V2	day 3	E1.1.1.45	V2_C105-E1.1.1.45	6558	5	0	0	0.332095	1	13.204	0.089696	0	0	1	0	0	0	NA	7	NA	NA	NA	NA	NA	NA	NA	NA	NA	NA	NA
C105	V2	day 3	E1.1.1.46	V2_C105-E1.1.1.46	3678	1	0	0	1	0	0	1	0	0	0	0	0	0	NA	1	NA	NA	NA	NA	NA	NA	NA	NA	NA	NA	NA
C105	V2	day 3	E1.1.1.49	V2_C105-E1.1.1.49	13142	7	1	0.441865	0.68199	0	0	1	0	0	0	0	0	0	NA	9	NA	NA	NA	NA	NA	NA	NA	NA	NA	NA	NA
C105	V2	day 3	E1.1.1.5	V2_C105-E1.1.1.5	145616	85	11	0.393188	0.00210504	0	0	0.412753	0	0	0	0	1	0	NA	119	NA	NA	NA	NA	NA	NA	NA	NA	NA	NA	NA
C105	V2	day 3	E1.1.1.50	V2_C105-E1.1.1.50	6878	6	0	0	0.198168	0	0	1	0	0	0	0	0	0	NA	8	NA	NA	NA	NA	NA	NA	NA	NA	NA	NA	NA
C105	V2	day 3	E1.1.1.8	V2_C105-E1.1.1.8	175226	84	1	0.0318021	1.02981e-10	1	0.634259	1	0	0	2	0	3	0	NA	136	NA	NA	NA	NA	NA	NA	NA	NA	NA	NA	NA
C105	V2	day 3	E1.1.10	V2_C105-E1.1.10	13830	7	0	0	0.201077	0	0	1	0	0	0	0	0	0	NA	11	NA	NA	NA	NA	NA	NA	NA	NA	NA	NA	NA
C105	V2	day 3	E1.1.11	V2_C105-E1.1.11	50086	18	1	0.155857	0.0352841	1	3.10503	0.287096	0	0	0	0	2	0	NA	38	NA	NA	NA	NA	NA	NA	NA	NA	NA	NA	NA
C105	V2	day 3	E1.1.12	V2_C105-E1.1.12	23143	2	0	0	1	0	0	1	0	0	0	0	0	0	NA	26	NA	NA	NA	NA	NA	NA	NA	NA	NA	NA	NA
C105	V2	day 3	E1.1.14	V2_C105-E1.1.14	35510	12	0	0	0.0450822	0	0	1	0	0	1	0	1	0	NA	42	NA	NA	NA	NA	NA	NA	NA	NA	NA	NA	NA
C105	V2	day 3	E1.1.16	V2_C105-E1.1.16	9036	1	0	0	1	0	0	1	0	0	0	0	0	0	NA	4	NA	NA	NA	NA	NA	NA	NA	NA	NA	NA	NA
C105	V2	day 3	E1.1.18	V2_C105-E1.1.18	30321	19	2	0.311743	0.124084	1	2.93243	0.300379	0	0	0	0	0	0	NA	28	NA	NA	NA	NA	NA	NA	NA	NA	NA	NA	NA
C105	V2	day 3	E1.1.19	V2_C105-E1.1.19	3992	1	0	0	1	0	0	1	0	0	0	0	0	0	NA	4	NA	NA	NA	NA	NA	NA	NA	NA	NA	NA	NA
C105	V2	day 3	E1.1.20	V2_C105-E1.1.20	5140	3	2	5.30425	0.183892	0	0	1	0	0	0	0	0	0	NA	4	NA	NA	NA	NA	NA	NA	NA	NA	NA	NA	NA
C105	V2	day 3	E1.1.21	V2_C105-E1.1.21	3007	2	1	2.65181	0.47271	0	0	1	0	0	0	0	0	0	NA	4	NA	NA	NA	NA	NA	NA	NA	NA	NA	NA	NA
C105	V2	day 3	E1.1.22	V2_C105-E1.1.22	25213	4	0	0	0.580544	0	0	1	0	0	0	0	0	0	NA	18	NA	NA	NA	NA	NA	NA	NA	NA	NA	NA	NA
C105	V2	day 3	E1.1.23	V2_C105-E1.1.23	2608	3	0	0	0.566774	0	0	1	0	0	0	0	0	0	NA	4	NA	NA	NA	NA	NA	NA	NA	NA	NA	NA	NA
C105	V2	day 3	E1.1.24	V2_C105-E1.1.24	11645	4	0	0	0.580544	0	0	1	0	0	2	0	0	0	NA	9	NA	NA	NA	NA	NA	NA	NA	NA	NA	NA	NA
C105	V2	day 3	E1.1.25	V2_C105-E1.1.25	5908	1	0	0	1	0	0	1	0	0	0	0	0	0	NA	2	NA	NA	NA	NA	NA	NA	NA	NA	NA	NA	NA
C105	V2	day 3	E1.1.28	V2_C105-E1.1.28	9812	2	0	0	1	0	0	1	0	0	0	0	0	0	NA	5	NA	NA	NA	NA	NA	NA	NA	NA	NA	NA	NA
C105	V2	day 3	E1.1.3	V2_C105-E1.1.3	42246	4	1	0.883881	1	0	0	1	0	0	0	0	0	0	NA	27	NA	NA	NA	NA	NA	NA	NA	NA	NA	NA	NA
C105	V2	day 3	E1.1.31	V2_C105-E1.1.31	176348	66	35	3.00441	1.10264e-05	0	0	0.637411	0	0	2	0	0	1	NA	194	NA	NA	NA	NA	NA	NA	NA	NA	NA	NA	NA
C105	V2	day 3	E1.1.33	V2_C105-E1.1.33	8914	2	0	0	1	0	0	1	0	0	0	0	0	0	NA	8	NA	NA	NA	NA	NA	NA	NA	NA	NA	NA	NA
C105	V2	day 3	E1.1.34	V2_C105-E1.1.34	4942	1	0	0	1	0	0	1	0	0	0	0	0	0	NA	2	NA	NA	NA	NA	NA	NA	NA	NA	NA	NA	NA
C105	V2	day 3	E1.1.35	V2_C105-E1.1.35	3246	2	0	0	1	0	0	1	0	0	0	0	0	0	NA	2	NA	NA	NA	NA	NA	NA	NA	NA	NA	NA	NA
C105	V2	day 3	E1.1.36	V2_C105-E1.1.36	6870	1	0	0	1	0	0	1	0	0	0	0	1	0	NA	6	NA	NA	NA	NA	NA	NA	NA	NA	NA	NA	NA
C105	V2	day 3	E1.1.38	V2_C105-E1.1.38	10791	2	0	0	1	0	0	1	0	0	0	0	0	0	NA	8	NA	NA	NA	NA	NA	NA	NA	NA	NA	NA	NA
C105	V2	day 3	E1.1.42	V2_C105-E1.1.42	8257	1	0	0	1	0	0	1	0	0	0	0	0	0	NA	4	NA	NA	NA	NA	NA	NA	NA	NA	NA	NA	NA
C105	V2	day 3	E1.1.43	V2_C105-E1.1.43	4801	1	0	0	1	0	0	1	0	0	0	0	0	0	NA	1	NA	NA	NA	NA	NA	NA	NA	NA	NA	NA	NA
C105	V2	day 3	E1.1.44	V2_C105-E1.1.44	1795	1	0	0	1	0	0	1	0	0	0	0	0	0	NA	1	NA	NA	NA	NA	NA	NA	NA	NA	NA	NA	NA
C105	V2	day 3	E1.1.46	V2_C105-E1.1.46	29035	11	3	0.994376	1	0	0	1	1	0	0	0	0	0	NA	24	NA	NA	NA	NA	NA	NA	NA	NA	NA	NA	NA
C105	V2	day 3	E1.1.47	V2_C105-E1.1.47	16124	13	2	0.481968	0.534731	0	0	1	1	0	1	0	0	0	NA	16	NA	NA	NA	NA	NA	NA	NA	NA	NA	NA	NA
C105	V2	day 3	E1.1.48	V2_C105-E1.1.48	19066	6	2	1.32592	0.668241	0	0	1	0	0	0	0	1	0	NA	13	NA	NA	NA	NA	NA	NA	NA	NA	NA	NA	NA
C105	V2	day 3	E1.1.49	V2_C105-E1.1.49	7185	4	2	2.65206	0.302527	0	0	1	0	0	0	0	0	0	NA	8	NA	NA	NA	NA	NA	NA	NA	NA	NA	NA	NA
C105	V2	day 3	E1.1.50	V2_C105-E1.1.50	3949	1	0	0	1	0	0	1	0	0	0	0	0	0	NA	3	NA	NA	NA	NA	NA	NA	NA	NA	NA	NA	NA
C105	V2	day 3	E1.1.51	V2_C105-E1.1.51	23216	10	6	3.97995	0.0307189	0	0	1	0	0	0	0	0	0	NA	25	NA	NA	NA	NA	NA	NA	NA	NA	NA	NA	NA
C105	V2	day 3	E1.1.6	V2_C105-E1.1.6	38661	12	1	0.240946	0.199428	0	0	1	0	0	0	0	0	0	NA	27	NA	NA	NA	NA	NA	NA	NA	NA	NA	NA	NA
C105	V2	day 3	E1.1.7	V2_C105-E1.1.7	5806	1	0	0	1	0	0	1	0	0	0	0	0	0	NA	3	NA	NA	NA	NA	NA	NA	NA	NA	NA	NA	NA
C105	V2	day 3	E1.1.8	V2_C105-E1.1.8	69273	27	5	0.602339	0.390051	0	0	1	0	0	0	0	0	0	NA	67	NA	NA	NA	NA	NA	NA	NA	NA	NA	NA	NA
C105	V2	day 3	E1.2.3	V2_C105-E1.2.3	107865	33	18	3.18783	0.0012352	0	0	1	0	0	2	0	0	0	NA	121	NA	NA	NA	NA	NA	NA	NA	NA	NA	NA	NA
C105	V2	day 3	E1.2.4	V2_C105-E1.2.4	458671	220	98	2.14714	4.73745e-08	3	0.726891	0.802175	0	0	7	0	6	1	NA	489	NA	NA	NA	NA	NA	NA	NA	NA	NA	NA	NA
C105	V2	day 3	E1.2.5	V2_C105-E1.2.5	29554	8	3	1.59124	0.458873	0	0	1	0	0	0	0	2	0	NA	25	NA	NA	NA	NA	NA	NA	NA	NA	NA	NA	NA
C105	V2	day 3	E1.2.6	V2_C105-E1.2.6	87019	43	16	1.57273	0.169991	0	0	1	0	0	2	0	0	0	NA	77	NA	NA	NA	NA	NA	NA	NA	NA	NA	NA	NA
C105	V2	day 3	G1.1.1.7.2	V2_C105-G1.1.1.7.2	1746430	1315	59	0.116619	3.43177e-109	43	1.86533	0.000324547	0	0	46	3	73	7	Shalte	1656	d__Bacteria.p__Firmicutes.c__Bacilli.o__Lactobacillales.f__Streptococcaceae.g__Streptococcus.s__mitis	high	d__Bacteria	p__Firmicutes	c__Bacilli	o__Lactobacillales	f__Streptococcaceae	g__Streptococcus	s__mitis	Streptococcus mitis
C105	V2	day 3	G1.1.2	V2_C105-G1.1.2	1580805	1036	168	0.500446	5.65742e-18	13	0.659921	0.157986	1	0	26	2	46	3	StrainPhlanBinBin;StrainPhlanBabyBin;Shalte;PhyloPhlanTax	1372	d__Bacteria.p__Actinobacteria.c__Actinobacteria.o__Bifidobacteriales.f__Bifidobacteriaceae.g__Bifidobacterium.s__adolescentis	high	d__Bacteria	p__Actinobacteria	c__Actinobacteria	o__Bifidobacteriales	f__Bifidobacteriaceae	g__Bifidobacterium	s__adolescentis	Bifidobacterium adolescentis
C105	V2	day 3	G1.2.1.2	V2_C105-G1.2.1.2	3004190	1459	338	0.788659	0.000170536	22	0.796966	0.367381	2	1	26	2	61	0	StrainPhlanBinBin;StrainPhlanBabyBin;Shalte;PhyloPhlanTax	2798	d__Bacteria.p__Actinobacteria.c__Actinobacteria.o__?.f__?.g__?.s__?	high	d__Bacteria	p__Actinobacteria	c__Actinobacteria	o__?	f__?	g__?	s__?		Actinobacteria
C105	V2	day 3	G1.2.2	V2_C105-G1.2.2	2652244	1842	157	0.228646	4.25734e-97	52	1.60133	0.00289719	3	0	63	3	87	6	NA	2536	d__Bacteria.p__Firmicutes.c__Bacilli.o__?.f__?.g__?.s__?	high	d__Bacteria	p__Firmicutes	c__Bacilli	o__?	f__?	g__?	s__?		Bacilli
C105	V2	day 3	G2	V2_C105-G2	4394323	3358	1474	2.38596	1.07541e-109	33	0.485056	1.74481e-05	28	32	149	10	161	31	NA	4177	d__Bacteria.p__Proteobacteria.c__Gammaproteobacteria.o__Enterobacteriales.f__Enterobacteriaceae.g__Escherichia.s__coli	high	d__Bacteria	p__Proteobacteria	c__Gammaproteobacteria	o__Enterobacteriales	f__Enterobacteriaceae	g__Escherichia	s__coli	Escherichia coli
C105	V2	day 3	G3	V2_C105-G3	4321816	2489	1035	2.05378	7.84557e-59	29	0.595068	0.00591601	21	3	107	3	45	36	Shalte;PhyloPhlanTax	3632	d__Bacteria.p__Bacteroidetes.c__Bacteroidia.o__Bacteroidales.f__Bacteroidaceae.g__Bacteroides.s__?	high	d__Bacteria	p__Bacteroidetes	c__Bacteroidia	o__Bacteroidales	f__Bacteroidaceae	g__Bacteroides	s__?		Bacteroides
C105	V2	day 3	L1.1.1.3	V2_C105-L1.1.1.3	1118609	711	65	0.259462	2.96831e-34	21	1.63404	0.0343025	0	0	9	1	27	1	PhyloPhlanTax	989	d__Bacteria.p__Firmicutes.c__Clostridia.o__Clostridiales.f__?.g__?.s__?	high	d__Bacteria	p__Firmicutes	c__Clostridia	o__Clostridiales	f__?	g__?	s__?		Clostridiales
C105	V2	day 3	N	V2_C105-N	3540452	1508	245	0.495551	7.98572e-26	42	1.56311	0.0100503	6	2	48	3	38	5	NA	3253	NA	NA	NA	NA	NA	NA	NA	NA	NA	NA	NA
C105	V2	day 3	P1.1.5	V2_C105-P1.1.5	5112962	2848	1210	2.1756	9.08347e-77	30	0.529515	0.0003698	22	0	112	2	53	31	StrainPhlanBinBin;StrainPhlanBabyBin;Shalte;PhyloPhlanTax	4180	d__Bacteria.p__Bacteroidetes.c__Bacteroidia.o__Bacteroidales.f__Bacteroidaceae.g__Bacteroides.s__?	high	d__Bacteria	p__Bacteroidetes	c__Bacteroidia	o__Bacteroidales	f__Bacteroidaceae	g__Bacteroides	s__?		Bacteroides
C105	V2	day 3	P1.1.9	V2_C105-P1.1.9	4407768	2648	1036	1.83628	6.00975e-44	36	0.702482	0.0469968	20	0	106	0	42	37	StrainPhlanBinBin;StrainPhlanBabyBin;Shalte;PhyloPhlanTax	3657	d__Bacteria.p__Bacteroidetes.c__Bacteroidia.o__Bacteroidales.f__Bacteroidaceae.g__Bacteroides.s__?	high	d__Bacteria	p__Bacteroidetes	c__Bacteroidia	o__Bacteroidales	f__Bacteroidaceae	g__Bacteroides	s__?		Bacteroides
C105	V2	day 3	P1.2.1.1	V2_C105-P1.2.1.1	2570211	1459	262	0.562957	5.49014e-18	23	0.835783	0.483476	1	0	37	2	43	2	Shalte	2188	d__Bacteria.p__Actinobacteria.c__Actinobacteria.o__Bifidobacteriales.f__Bifidobacteriaceae.g__Bifidobacterium.s__bifidum	high	d__Bacteria	p__Actinobacteria	c__Actinobacteria	o__Bifidobacteriales	f__Bifidobacteriaceae	g__Bifidobacterium	s__bifidum	Bifidobacterium bifidum
C106	V2	day 3	C1.1	V2_C106-C1.1	299789	135	7	0.126601	8.8703e-13	3	0.772088	1	0	0	3	0	3	0	NA	218	d__Bacteria.p__Firmicutes.c__Bacilli.o__Lactobacillales.f__Streptococcaceae.g__Streptococcus.s__parasanguinis	high	d__Bacteria	p__Firmicutes	c__Bacilli	o__Lactobacillales	f__Streptococcaceae	g__Streptococcus	s__parasanguinis	Streptococcus parasanguinis
C106	V2	day 3	C1.12	V2_C106-C1.12	111211	57	14	0.759282	0.469156	1	0.6069	1	1	0	4	0	0	1	NA	104	d__Archaea.p__Crenarchaeota.c__Thermoprotei.o__Sulfolobales.f__Sulfolobaceae.g__Sulfolobus.s__?	high	d__Archaea	p__Crenarchaeota	c__Thermoprotei	o__Sulfolobales	f__Sulfolobaceae	g__Sulfolobus	s__?		Sulfolobus
C106	V2	day 3	C1.18	V2_C106-C1.18	69771	34	2	0.145575	0.00108555	1	1.03112	1	0	0	0	0	1	0	NA	52	d__Bacteria.p__Proteobacteria.c__Gammaproteobacteria.o__Pseudomonadales.f__Moraxellaceae.g__Acinetobacter.s__?	low_conf.txt	d__Bacteria	p__Proteobacteria	c__Gammaproteobacteria	o__Pseudomonadales	f__Moraxellaceae	g__Acinetobacter	s__?		Acinetobacter
C106	V2	day 3	C1.2	V2_C106-C1.2	505521	115	24	0.613941	0.0320742	5	1.55139	0.387853	0	0	5	0	5	0	NA	317	d__Bacteria.p__Firmicutes.c__Clostridia.o__Clostridiales.f__Clostridiaceae.g__Clostridium.s__?	high	d__Bacteria	p__Firmicutes	c__Clostridia	o__Clostridiales	f__Clostridiaceae	g__Clostridium	s__?		Clostridium
C106	V2	day 3	C1.24	V2_C106-C1.24	34298	17	4	0.717861	0.791779	1	2.12838	0.388987	0	0	0	0	0	0	PhyloPhlanTax	33	d__Bacteria.p__Proteobacteria.c__Betaproteobacteria.o__Burkholderiales.f__Sutterellaceae.g__?.s__?	high	d__Bacteria	p__Proteobacteria	c__Betaproteobacteria	o__Burkholderiales	f__Sutterellaceae	g__?	s__?		Sutterellaceae
C106	V2	day 3	C1.29	V2_C106-C1.29	51130	24	1	0.10132	0.00313013	3	4.88069	0.0300155	0	0	0	0	0	0	PhyloPhlanTax	41	d__Bacteria.p__Bacteroidetes.c__Bacteroidia.o__Bacteroidales.f__Bacteroidaceae.g__Bacteroides.s__?	high	d__Bacteria	p__Bacteroidetes	c__Bacteroidia	o__Bacteroidales	f__Bacteroidaceae	g__Bacteroides	s__?		Bacteroides
C106	V2	day 3	C1.39	V2_C106-C1.39	20186	8	1	0.333311	0.449312	0	0	1	0	0	0	0	0	0	NA	16	d__Bacteria.p__Actinobacteria.c__Actinobacteria.o__Actinomycetales.f__Actinomycetaceae.g__Mobiluncus.s__?	high	d__Bacteria	p__Actinobacteria	c__Actinobacteria	o__Actinomycetales	f__Actinomycetaceae	g__Mobiluncus	s__?		Mobiluncus
C106	V2	day 3	C1.40	V2_C106-C1.40	8496	3	1	1.16686	1	0	0	1	0	0	0	0	0	0	PhyloPhlanTax	5	d__Bacteria.p__Proteobacteria.c__Betaproteobacteria.o__Burkholderiales.f__Sutterellaceae.g__?.s__?	high	d__Bacteria	p__Proteobacteria	c__Betaproteobacteria	o__Burkholderiales	f__Sutterellaceae	g__?	s__?		Sutterellaceae
C106	V2	day 3	C1.5	V2_C106-C1.5	1284230	562	47	0.206693	1.65133e-36	24	1.54074	0.0522305	0	1	13	0	21	3	NA	1222	d__Bacteria.p__Actinobacteria.c__Actinobacteria.o__Actinomycetales.f__Micrococcaceae.g__Rothia.s__mucilaginosa	high	d__Bacteria	p__Actinobacteria	c__Actinobacteria	o__Actinomycetales	f__Micrococcaceae	g__Rothia	s__mucilaginosa	Rothia mucilaginosa
C106	V2	day 3	C1.50	V2_C106-C1.50	7225	1	0	0	1	0	0	1	0	0	0	0	0	0	PhyloPhlanTax	5	d__Bacteria.p__Proteobacteria.c__Betaproteobacteria.o__Burkholderiales.f__Sutterellaceae.g__?.s__?	high	d__Bacteria	p__Proteobacteria	c__Betaproteobacteria	o__Burkholderiales	f__Sutterellaceae	g__?	s__?		Sutterellaceae
C106	V2	day 3	C4.1	V2_C106-C4.1	825484	325	148	1.97569	3.2646e-09	3	0.313366	0.0282291	1	1	19	0	3	1	PhyloPhlanTax	833	d__Bacteria.p__Bacteroidetes.c__?.o__?.f__?.g__?.s__?	high	d__Bacteria	p__Bacteroidetes	c__?	o__?	f__?	g__?	s__?		Bacteroidetes
C106	V2	day 3	E1.10	V2_C106-E1.10	52082	13	3	0.699953	0.766218	0	0	1	0	0	2	0	0	0	NA	33	NA	NA	NA	NA	NA	NA	NA	NA	NA	NA	NA
C106	V2	day 3	E1.11	V2_C106-E1.11	19795	13	4	1.03724	1	0	0	1	0	0	1	0	1	0	NA	23	NA	NA	NA	NA	NA	NA	NA	NA	NA	NA	NA
C106	V2	day 3	E1.13	V2_C106-E1.13	12331	2	0	0	1	0	0	1	0	0	1	0	0	0	NA	6	NA	NA	NA	NA	NA	NA	NA	NA	NA	NA	NA
C106	V2	day 3	E1.14	V2_C106-E1.14	7447	3	0	0	0.558972	0	0	1	0	0	0	0	0	0	NA	5	NA	NA	NA	NA	NA	NA	NA	NA	NA	NA	NA
C106	V2	day 3	E1.15	V2_C106-E1.15	22950	8	3	1.40042	0.703456	0	0	1	0	0	0	0	0	0	NA	13	NA	NA	NA	NA	NA	NA	NA	NA	NA	NA	NA
C106	V2	day 3	E1.16	V2_C106-E1.16	7954	5	2	1.55597	0.639794	1	8.51721	0.134847	0	0	0	0	1	0	NA	6	NA	NA	NA	NA	NA	NA	NA	NA	NA	NA	NA
C106	V2	day 3	E1.17	V2_C106-E1.17	11874	1	0	0	1	0	0	1	0	0	0	0	0	0	NA	5	NA	NA	NA	NA	NA	NA	NA	NA	NA	NA	NA
C106	V2	day 3	E1.19	V2_C106-E1.19	23085	12	4	1.16695	0.76022	1	3.09652	0.293688	1	0	2	0	0	2	NA	21	NA	NA	NA	NA	NA	NA	NA	NA	NA	NA	NA
C106	V2	day 3	E1.20	V2_C106-E1.20	7905	2	1	2.33386	0.509961	0	0	1	0	0	0	0	0	0	NA	5	NA	NA	NA	NA	NA	NA	NA	NA	NA	NA	NA
C106	V2	day 3	E1.21	V2_C106-E1.21	9933	1	1	Inf	0.299965	0	0	1	0	0	0	0	0	0	NA	6	NA	NA	NA	NA	NA	NA	NA	NA	NA	NA	NA
C106	V2	day 3	E1.22	V2_C106-E1.22	136882	70	19	0.869019	0.695503	3	1.52622	0.454071	0	0	6	1	1	2	NA	146	NA	NA	NA	NA	NA	NA	NA	NA	NA	NA	NA
C106	V2	day 3	E1.23	V2_C106-E1.23	4092	1	0	0	1	0	0	1	0	0	0	0	0	0	NA	1	NA	NA	NA	NA	NA	NA	NA	NA	NA	NA	NA
C106	V2	day 3	E1.26	V2_C106-E1.26	14188	4	3	7.00325	0.0836522	0	0	1	0	0	1	0	0	0	NA	12	NA	NA	NA	NA	NA	NA	NA	NA	NA	NA	NA
C106	V2	day 3	E1.27	V2_C106-E1.27	8168	1	0	0	1	0	0	1	0	0	0	0	0	0	NA	4	NA	NA	NA	NA	NA	NA	NA	NA	NA	NA	NA
C106	V2	day 3	E1.28	V2_C106-E1.28	11542	9	2	0.666663	1	0	0	1	0	0	0	0	0	0	NA	10	NA	NA	NA	NA	NA	NA	NA	NA	NA	NA	NA
C106	V2	day 3	E1.3	V2_C106-E1.3	291381	63	25	1.53757	0.0990584	2	1.11597	0.701365	0	0	2	0	2	2	NA	241	NA	NA	NA	NA	NA	NA	NA	NA	NA	NA	NA
C106	V2	day 3	E1.30	V2_C106-E1.30	22815	9	5	2.9186	0.139056	0	0	1	0	0	1	0	0	0	NA	18	NA	NA	NA	NA	NA	NA	NA	NA	NA	NA	NA
C106	V2	day 3	E1.31	V2_C106-E1.31	5180	2	0	0	1	0	0	1	0	0	0	0	0	0	NA	7	NA	NA	NA	NA	NA	NA	NA	NA	NA	NA	NA
C106	V2	day 3	E1.33	V2_C106-E1.33	11213	2	1	2.33386	0.509961	0	0	1	0	0	0	0	0	0	NA	11	NA	NA	NA	NA	NA	NA	NA	NA	NA	NA	NA
C106	V2	day 3	E1.34	V2_C106-E1.34	14175	6	2	1.16689	1	0	0	1	0	0	0	0	0	0	NA	11	NA	NA	NA	NA	NA	NA	NA	NA	NA	NA	NA
C106	V2	day 3	E1.36	V2_C106-E1.36	2226	1	0	0	1	0	0	1	0	0	0	0	0	0	NA	1	NA	NA	NA	NA	NA	NA	NA	NA	NA	NA	NA
C106	V2	day 3	E1.37	V2_C106-E1.37	2714	1	0	0	1	0	0	1	0	0	0	0	0	0	NA	1	NA	NA	NA	NA	NA	NA	NA	NA	NA	NA	NA
C106	V2	day 3	E1.38	V2_C106-E1.38	4506	1	1	Inf	0.299965	0	0	1	0	0	0	0	0	0	NA	3	NA	NA	NA	NA	NA	NA	NA	NA	NA	NA	NA
C106	V2	day 3	E1.41	V2_C106-E1.41	2614	1	1	Inf	0.299965	0	0	1	0	0	0	0	1	0	NA	2	NA	NA	NA	NA	NA	NA	NA	NA	NA	NA	NA
C106	V2	day 3	E1.42	V2_C106-E1.42	5154	1	0	0	1	0	0	1	0	0	0	0	0	0	NA	2	NA	NA	NA	NA	NA	NA	NA	NA	NA	NA	NA
C106	V2	day 3	E1.43	V2_C106-E1.43	8502	2	2	Inf	0.0899682	0	0	1	0	0	0	0	0	0	NA	7	NA	NA	NA	NA	NA	NA	NA	NA	NA	NA	NA
C106	V2	day 3	E1.44	V2_C106-E1.44	6284	2	1	2.33386	0.509961	1	34.0786	0.0562887	0	0	0	0	0	0	NA	5	NA	NA	NA	NA	NA	NA	NA	NA	NA	NA	NA
C106	V2	day 3	E1.48	V2_C106-E1.48	6383	2	1	2.33386	0.509961	0	0	1	0	0	1	0	0	0	NA	5	NA	NA	NA	NA	NA	NA	NA	NA	NA	NA	NA
C106	V2	day 3	E1.49	V2_C106-E1.49	9421	3	2	4.6683	0.215943	0	0	1	0	0	0	0	0	0	NA	6	NA	NA	NA	NA	NA	NA	NA	NA	NA	NA	NA
C106	V2	day 3	E1.8	V2_C106-E1.8	149541	48	19	1.53066	0.156663	1	0.723451	1	0	0	3	0	1	1	NA	110	NA	NA	NA	NA	NA	NA	NA	NA	NA	NA	NA
C106	V2	day 3	E1.9	V2_C106-E1.9	34332	9	4	1.8676	0.466229	0	0	1	0	0	0	0	0	0	NA	17	NA	NA	NA	NA	NA	NA	NA	NA	NA	NA	NA
C106	V2	day 3	E2	V2_C106-E2	9158	1	0	0	1	0	0	1	0	0	0	0	0	0	NA	5	NA	NA	NA	NA	NA	NA	NA	NA	NA	NA	NA
C106	V2	day 3	E5	V2_C106-E5	16028	8	3	1.40042	0.703456	0	0	1	0	0	0	0	0	0	NA	15	NA	NA	NA	NA	NA	NA	NA	NA	NA	NA	NA
C106	V2	day 3	G1.6	V2_C106-G1.6	1949289	1430	320	0.654154	2.60083e-11	54	1.37067	0.0387144	20	0	32	2	89	7	NA	1760	d__Bacteria.p__Proteobacteria.c__Gammaproteobacteria.o__Pasteurellales.f__Pasteurellaceae.g__Haemophilus.s__parainfluenzae	high	d__Bacteria	p__Proteobacteria	c__Gammaproteobacteria	o__Pasteurellales	f__Pasteurellaceae	g__Haemophilus	s__parainfluenzae	Haemophilus parainfluenzae
C106	V2	day 3	L1.7	V2_C106-L1.7	2755156	1519	609	1.62599	2.82475e-18	15	0.321337	4.87846e-07	13	2	67	2	25	27	PhyloPhlanTax	2327	d__Bacteria.p__Bacteroidetes.c__Bacteroidia.o__Bacteroidales.f__?.g__?.s__?	high	d__Bacteria	p__Bacteroidetes	c__Bacteroidia	o__Bacteroidales	f__?	g__?	s__?		Bacteroidales
C106	V2	day 3	N	V2_C106-N	2285708	1014	294	0.950489	0.481948	21	0.708725	0.145431	2	0	38	1	25	6	NA	2127	NA	NA	NA	NA	NA	NA	NA	NA	NA	NA	NA
C106	V2	day 3	O1.4	V2_C106-O1.4	2805400	1819	366	0.560781	2.48706e-23	53	1.02332	0.882445	0	0	130	5	66	5	StrainPhlanBinBin;StrainPhlanBabyBin;Shalte;PhyloPhlanTax	2761	d__Bacteria.p__Actinobacteria.c__Actinobacteria.o__Coriobacteriales.f__Coriobacteriaceae.g__Eggerthella.s__?	high	d__Bacteria	p__Actinobacteria	c__Actinobacteria	o__Coriobacteriales	f__Coriobacteriaceae	g__Eggerthella	s__?		Eggerthella
C106	V2	day 3	O4.2.1.1	V2_C106-O4.2.1.1	4244345	2456	1054	1.91733	9.13928e-48	32	0.416114	8.77412e-08	21	2	82	1	48	30	StrainPhlanBabyBin;Shalte;PhyloPhlanTax	3601	d__Bacteria.p__Bacteroidetes.c__Bacteroidia.o__Bacteroidales.f__Bacteroidaceae.g__Bacteroides.s__vulgatus	high	d__Bacteria	p__Bacteroidetes	c__Bacteroidia	o__Bacteroidales	f__Bacteroidaceae	g__Bacteroides	s__vulgatus	Bacteroides vulgatus
C106	V2	day 3	P3	V2_C106-P3	1905580	1486	76	0.114453	2.5373e-137	43	1.01505	0.935378	0	0	47	3	75	6	StrainPhlanSpec;Shalte	1919	d__Bacteria.p__Firmicutes.c__Bacilli.o__Lactobacillales.f__Streptococcaceae.g__Streptococcus.s__vestibularis	high	d__Bacteria	p__Firmicutes	c__Bacilli	o__Lactobacillales	f__Streptococcaceae	g__Streptococcus	s__vestibularis	Streptococcus vestibularis
C106	V2	day 3	P4.2.1.2	V2_C106-P4.2.1.2	5271638	2871	1210	1.8793	1.02995e-50	30	0.323374	2.65286e-12	20	1	129	2	42	38	Shalte;PhyloPhlanTax	4194	d__Bacteria.p__Bacteroidetes.c__Bacteroidia.o__Bacteroidales.f__Bacteroidaceae.g__Bacteroides.s__?	high	d__Bacteria	p__Bacteroidetes	c__Bacteroidia	o__Bacteroidales	f__Bacteroidaceae	g__Bacteroides	s__?		Bacteroides
C106	V2	day 3	P6	V2_C106-P6	4748906	3716	1614	2.0876	2.17956e-83	36	0.287459	1.26841e-17	30	39	169	22	188	34	NA	4515	d__Bacteria.p__Proteobacteria.c__Gammaproteobacteria.o__Enterobacteriales.f__Enterobacteriaceae.g__Escherichia.s__coli	low_conf.txt	d__Bacteria	p__Proteobacteria	c__Gammaproteobacteria	o__Enterobacteriales	f__Enterobacteriaceae	g__Escherichia	s__coli	Escherichia coli
C106	V2	day 3	P7	V2_C106-P7	2502556	1890	35	0.0383653	1.59831e-247	231	7.32121	1.62196e-90	0	0	79	1	91	9	NA	2382	d__Bacteria.p__Firmicutes.c__Bacilli.o__Bacillales.f__Staphylococcaceae.g__Staphylococcus.s__epidermidis	high	d__Bacteria	p__Firmicutes	c__Bacilli	o__Bacillales	f__Staphylococcaceae	g__Staphylococcus	s__epidermidis	Staphylococcus epidermidis
C109	V2	day 3	C1.1.1.1.1	V2_C109-C1.1.1.1.1	206723	137	15	0.975949	1	4	0.874575	1	0	0	10	0	4	1	NA	199	d__Bacteria.p__Firmicutes.c__Bacilli.o__Gemellales.f__Gemellaceae.g__Gemella.s__?	high	d__Bacteria	p__Firmicutes	c__Bacilli	o__Gemellales	f__Gemellaceae	g__Gemella	s__?		Gemella
C109	V2	day 3	C1.1.1.1.10	V2_C109-C1.1.1.1.10	65204	31	1	0.26408	0.249272	3	3.138	0.0822979	0	0	1	0	5	0	PhyloPhlanTax	50	d__Bacteria.p__Proteobacteria.c__Betaproteobacteria.o__Burkholderiales.f__Sutterellaceae.g__?.s__?	high	d__Bacteria	p__Proteobacteria	c__Betaproteobacteria	o__Burkholderiales	f__Sutterellaceae	g__?	s__?		Sutterellaceae
C109	V2	day 3	C1.1.1.1.11	V2_C109-C1.1.1.1.11	158238	70	3	0.353941	0.0833503	4	1.77376	0.296012	0	0	0	0	6	0	NA	120	d__Bacteria.p__Firmicutes.c__Bacilli.o__Gemellales.f__Gemellaceae.g__Gemella.s__haemolysans	high	d__Bacteria	p__Firmicutes	c__Bacilli	o__Gemellales	f__Gemellaceae	g__Gemella	s__haemolysans	Gemella haemolysans
C109	V2	day 3	C1.1.1.1.12	V2_C109-C1.1.1.1.12	50494	35	5	1.32467	0.5864	1	0.856257	1	0	0	0	0	2	0	NA	38	d__Bacteria.p__Proteobacteria.c__Deltaproteobacteria.o__Desulfobacterales.f__Desulfobacteraceae.g__?.s__?	high	d__Bacteria	p__Proteobacteria	c__Deltaproteobacteria	o__Desulfobacterales	f__Desulfobacteraceae	g__?	s__?		Desulfobacteraceae
C109	V2	day 3	C1.1.1.1.15	V2_C109-C1.1.1.1.15	19782	5	1	1.98574	0.447454	0	0	1	1	0	0	0	0	0	NA	11	d__Bacteria.p__Chlorobi.c__Chlorobia.o__Chlorobiales.f__Chlorobiaceae.g__Pelodictyon.s__luteolum	high	d__Bacteria	p__Chlorobi	c__Chlorobia	o__Chlorobiales	f__Chlorobiaceae	g__Pelodictyon	s__luteolum	Pelodictyon luteolum
C109	V2	day 3	C1.1.1.1.19	V2_C109-C1.1.1.1.19	15752	3	0	0	1	0	0	1	0	0	1	0	0	0	PhyloPhlanTax	5	d__Bacteria.p__Proteobacteria.c__Betaproteobacteria.o__Burkholderiales.f__Sutterellaceae.g__?.s__?	high	d__Bacteria	p__Proteobacteria	c__Betaproteobacteria	o__Burkholderiales	f__Sutterellaceae	g__?	s__?		Sutterellaceae
C109	V2	day 3	C1.1.1.1.2	V2_C109-C1.1.1.1.2	44948	37	9	2.56357	0.0182894	0	0	0.635197	1	0	1	0	3	0	NA	42	d__Bacteria.p__Proteobacteria.c__Gammaproteobacteria.o__Pasteurellales.f__Pasteurellaceae.g__Haemophilus.s__parainfluenzae	high	d__Bacteria	p__Proteobacteria	c__Gammaproteobacteria	o__Pasteurellales	f__Pasteurellaceae	g__Haemophilus	s__parainfluenzae	Haemophilus parainfluenzae
C109	V2	day 3	C1.1.1.1.25	V2_C109-C1.1.1.1.25	16448	12	3	2.65049	0.142796	0	0	1	0	0	0	0	1	0	PhyloPhlanTax	16	d__Bacteria.p__Proteobacteria.c__Betaproteobacteria.o__Burkholderiales.f__Sutterellaceae.g__?.s__?	high	d__Bacteria	p__Proteobacteria	c__Betaproteobacteria	o__Burkholderiales	f__Sutterellaceae	g__?	s__?		Sutterellaceae
C109	V2	day 3	C1.1.1.1.8	V2_C109-C1.1.1.1.8	439178	297	20	0.566107	0.0114991	14	1.45878	0.185322	0	0	12	2	5	2	NA	379	d__Bacteria.p__Firmicutes.c__Bacilli.o__Gemellales.f__Gemellaceae.g__Gemella.s__haemolysans	high	d__Bacteria	p__Firmicutes	c__Bacilli	o__Gemellales	f__Gemellaceae	g__Gemella	s__haemolysans	Gemella haemolysans
C109	V2	day 3	C1.1.1.1.9	V2_C109-C1.1.1.1.9	74627	58	1	0.138597	0.0188069	6	3.40033	0.0121425	0	0	2	0	7	0	NA	75	d__Bacteria.p__Firmicutes.c__Bacilli.o__Bacillales.f__Staphylococcaceae.g__Staphylococcus.s__hominis	high	d__Bacteria	p__Firmicutes	c__Bacilli	o__Bacillales	f__Staphylococcaceae	g__Staphylococcus	s__hominis	Staphylococcus hominis
C109	V2	day 3	C1.1.1.15	V2_C109-C1.1.1.15	16971	15	0	0	0.399853	0	0	1	0	0	1	1	0	0	NA	16	d__Archaea.p__Crenarchaeota.c__Thermoprotei.o__Thermoproteales.f__Thermoproteaceae.g__Caldivirga.s__maquilingensis	high	d__Archaea	p__Crenarchaeota	c__Thermoprotei	o__Thermoproteales	f__Thermoproteaceae	g__Caldivirga	s__maquilingensis	Caldivirga maquilingensis
C109	V2	day 3	C1.1.1.2	V2_C109-C1.1.1.2	324110	109	7	0.542274	0.126677	3	0.822846	1	0	0	2	0	4	0	NA	182	d__Bacteria.p__Firmicutes.c__Bacilli.o__Lactobacillales.f__?.g__?.s__?	medium	d__Bacteria	p__Firmicutes	c__Bacilli	o__Lactobacillales	f__?	g__?	s__?		Lactobacillales
C109	V2	day 3	C1.1.1.3	V2_C109-C1.1.1.3	26332	28	0	0	0.0669261	2	2.24727	0.237773	0	0	0	0	0	0	NA	31	d__Bacteria.p__Firmicutes.c__Bacilli.o__Gemellales.f__Gemellaceae.g__Gemella.s__?	high	d__Bacteria	p__Firmicutes	c__Bacilli	o__Gemellales	f__Gemellaceae	g__Gemella	s__?		Gemella
C109	V2	day 3	C1.1.1.6	V2_C109-C1.1.1.6	4810	3	0	0	1	0	0	1	0	0	0	0	0	0	PhyloPhlanTax	3	d__Bacteria.p__Proteobacteria.c__Betaproteobacteria.o__Burkholderiales.f__Sutterellaceae.g__?.s__?	high	d__Bacteria	p__Proteobacteria	c__Betaproteobacteria	o__Burkholderiales	f__Sutterellaceae	g__?	s__?		Sutterellaceae
C109	V2	day 3	C1.1.1.7	V2_C109-C1.1.1.7	10829	3	0	0	1	0	0	1	0	0	0	0	0	0	NA	9	d__Bacteria.p__Proteobacteria.c__Epsilonproteobacteria.o__Campylobacterales.f__Helicobacteraceae.g__Helicobacter.s__mustelae	high	d__Bacteria	p__Proteobacteria	c__Epsilonproteobacteria	o__Campylobacterales	f__Helicobacteraceae	g__Helicobacter	s__mustelae	Helicobacter mustelae
C109	V2	day 3	E1.1.1.1.13	V2_C109-E1.1.1.1.13	10263	4	0	0	1	1	9.72705	0.126326	0	0	0	0	0	0	NA	8	NA	NA	NA	NA	NA	NA	NA	NA	NA	NA	NA
C109	V2	day 3	E1.1.1.1.14	V2_C109-E1.1.1.1.14	7042	2	0	0	1	0	0	1	0	0	0	0	0	0	NA	4	NA	NA	NA	NA	NA	NA	NA	NA	NA	NA	NA
C109	V2	day 3	E1.1.1.1.16	V2_C109-E1.1.1.1.16	13323	7	1	1.32359	0.564207	1	4.86385	0.21051	0	0	1	0	0	1	NA	14	NA	NA	NA	NA	NA	NA	NA	NA	NA	NA	NA
C109	V2	day 3	E1.1.1.1.17	V2_C109-E1.1.1.1.17	9020	5	1	1.98574	0.447454	0	0	1	0	0	0	0	0	0	NA	8	NA	NA	NA	NA	NA	NA	NA	NA	NA	NA	NA
C109	V2	day 3	E1.1.1.1.18	V2_C109-E1.1.1.1.18	19238	4	0	0	1	0	0	1	0	0	1	0	0	0	NA	5	NA	NA	NA	NA	NA	NA	NA	NA	NA	NA	NA
C109	V2	day 3	E1.1.1.1.20	V2_C109-E1.1.1.1.20	17498	8	1	1.13439	1	0	0	1	0	0	0	0	0	0	NA	11	NA	NA	NA	NA	NA	NA	NA	NA	NA	NA	NA
C109	V2	day 3	E1.1.1.1.21	V2_C109-E1.1.1.1.21	9070	4	0	0	1	2	29.2253	0.00630645	0	0	0	0	0	0	NA	5	NA	NA	NA	NA	NA	NA	NA	NA	NA	NA	NA
C109	V2	day 3	E1.1.1.1.22	V2_C109-E1.1.1.1.22	12248	6	2	3.97376	0.138285	0	0	1	0	0	0	0	0	0	NA	7	NA	NA	NA	NA	NA	NA	NA	NA	NA	NA	NA
C109	V2	day 3	E1.1.1.1.23	V2_C109-E1.1.1.1.23	8195	4	0	0	1	0	0	1	0	0	0	0	0	0	NA	7	NA	NA	NA	NA	NA	NA	NA	NA	NA	NA	NA
C109	V2	day 3	E1.1.1.1.24	V2_C109-E1.1.1.1.24	6649	2	0	0	1	0	0	1	0	0	0	0	0	0	NA	3	NA	NA	NA	NA	NA	NA	NA	NA	NA	NA	NA
C109	V2	day 3	E1.1.1.1.26	V2_C109-E1.1.1.1.26	8422	3	1	3.97129	0.299454	0	0	1	0	0	0	0	0	0	NA	3	NA	NA	NA	NA	NA	NA	NA	NA	NA	NA	NA
C109	V2	day 3	E1.1.1.1.27	V2_C109-E1.1.1.1.27	6680	3	1	3.97129	0.299454	0	0	1	0	0	0	0	1	0	NA	4	NA	NA	NA	NA	NA	NA	NA	NA	NA	NA	NA
C109	V2	day 3	E1.1.1.1.28	V2_C109-E1.1.1.1.28	12122	4	1	2.64774	0.377836	1	9.72705	0.126326	0	0	0	0	1	0	NA	6	NA	NA	NA	NA	NA	NA	NA	NA	NA	NA	NA
C109	V2	day 3	E1.1.1.1.3	V2_C109-E1.1.1.1.3	22361	5	1	1.98574	0.447454	1	7.29461	0.155338	0	0	0	0	0	0	NA	8	NA	NA	NA	NA	NA	NA	NA	NA	NA	NA	NA
C109	V2	day 3	E1.1.1.1.30	V2_C109-E1.1.1.1.30	5942	1	0	0	1	0	0	1	0	0	0	0	0	0	NA	1	NA	NA	NA	NA	NA	NA	NA	NA	NA	NA	NA
C109	V2	day 3	E1.1.1.1.31	V2_C109-E1.1.1.1.31	16113	12	0	0	0.383494	0	0	1	0	0	1	0	0	0	NA	16	NA	NA	NA	NA	NA	NA	NA	NA	NA	NA	NA
C109	V2	day 3	E1.1.1.1.32	V2_C109-E1.1.1.1.32	5322	3	0	0	1	0	0	1	0	0	0	0	0	0	NA	3	NA	NA	NA	NA	NA	NA	NA	NA	NA	NA	NA
C109	V2	day 3	E1.1.1.1.33	V2_C109-E1.1.1.1.33	8484	1	0	0	1	0	0	1	0	0	0	0	0	0	NA	4	NA	NA	NA	NA	NA	NA	NA	NA	NA	NA	NA
C109	V2	day 3	E1.1.1.1.34	V2_C109-E1.1.1.1.34	20727	9	0	0	0.610103	1	3.64716	0.262088	0	0	0	0	0	0	NA	12	NA	NA	NA	NA	NA	NA	NA	NA	NA	NA	NA
C109	V2	day 3	E1.1.1.1.35	V2_C109-E1.1.1.1.35	6905	2	0	0	1	0	0	1	0	0	0	0	0	0	NA	4	NA	NA	NA	NA	NA	NA	NA	NA	NA	NA	NA
C109	V2	day 3	E1.1.1.1.4	V2_C109-E1.1.1.1.4	14093	5	0	0	1	1	7.29461	0.155338	0	0	1	0	1	0	NA	7	NA	NA	NA	NA	NA	NA	NA	NA	NA	NA	NA
C109	V2	day 3	E1.1.1.1.5	V2_C109-E1.1.1.1.5	23420	4	0	0	1	0	0	1	0	0	0	0	0	0	NA	11	NA	NA	NA	NA	NA	NA	NA	NA	NA	NA	NA
C109	V2	day 3	E1.1.1.1.6	V2_C109-E1.1.1.1.6	22294	6	0	0	1	0	0	1	0	0	0	0	0	0	NA	7	NA	NA	NA	NA	NA	NA	NA	NA	NA	NA	NA
C109	V2	day 3	E1.1.1.1.7	V2_C109-E1.1.1.1.7	55708	23	0	0	0.101881	3	4.39579	0.0392806	0	0	0	0	1	0	NA	36	NA	NA	NA	NA	NA	NA	NA	NA	NA	NA	NA
C109	V2	day 3	E1.1.1.10	V2_C109-E1.1.1.10	8479	1	1	Inf	0.111855	0	0	1	0	0	0	0	0	0	NA	4	NA	NA	NA	NA	NA	NA	NA	NA	NA	NA	NA
C109	V2	day 3	E1.1.1.11	V2_C109-E1.1.1.11	7790	3	0	0	1	0	0	1	0	0	0	0	0	0	NA	4	NA	NA	NA	NA	NA	NA	NA	NA	NA	NA	NA
C109	V2	day 3	E1.1.1.12	V2_C109-E1.1.1.12	6894	1	0	0	1	0	0	1	0	0	0	0	0	0	NA	2	NA	NA	NA	NA	NA	NA	NA	NA	NA	NA	NA
C109	V2	day 3	E1.1.1.14	V2_C109-E1.1.1.14	12418	6	0	0	1	1	5.83572	0.183388	0	0	0	0	0	0	NA	10	NA	NA	NA	NA	NA	NA	NA	NA	NA	NA	NA
C109	V2	day 3	E1.1.1.4	V2_C109-E1.1.1.4	12020	9	0	0	0.610103	0	0	1	0	0	1	0	0	1	NA	12	NA	NA	NA	NA	NA	NA	NA	NA	NA	NA	NA
C109	V2	day 3	E1.1.1.5	V2_C109-E1.1.1.5	8728	5	0	0	1	0	0	1	0	0	0	0	0	0	NA	6	NA	NA	NA	NA	NA	NA	NA	NA	NA	NA	NA
C109	V2	day 3	E1.1.1.8	V2_C109-E1.1.1.8	11250	7	1	1.32359	0.564207	0	0	1	0	0	2	1	0	0	NA	9	NA	NA	NA	NA	NA	NA	NA	NA	NA	NA	NA
C109	V2	day 3	E1.1.1.9	V2_C109-E1.1.1.9	6808	3	0	0	1	1	14.5885	0.0963213	0	0	0	0	1	0	NA	3	NA	NA	NA	NA	NA	NA	NA	NA	NA	NA	NA
C109	V2	day 3	E1.1.2	V2_C109-E1.1.2	20128	1	0	0	1	0	0	1	0	0	0	0	0	0	NA	44	NA	NA	NA	NA	NA	NA	NA	NA	NA	NA	NA
C109	V2	day 3	E10	V2_C109-E10	9746	2	0	0	1	0	0	1	0	0	0	0	0	0	NA	7	NA	NA	NA	NA	NA	NA	NA	NA	NA	NA	NA
C109	V2	day 3	E6	V2_C109-E6	5226	1	0	0	1	0	0	1	0	0	0	0	0	0	NA	2	NA	NA	NA	NA	NA	NA	NA	NA	NA	NA	NA
C109	V2	day 3	E9	V2_C109-E9	11523	2	1	7.94273	0.211208	0	0	1	0	0	0	0	0	0	NA	6	NA	NA	NA	NA	NA	NA	NA	NA	NA	NA	NA
C109	V2	day 3	G1.2	V2_C109-G1.2	3943747	1946	333	1.88384	2.6274e-18	29	0.391174	8.16008e-08	4	6	69	8	104	8	NA	2841	d__Bacteria.p__Firmicutes.c__Bacilli.o__Lactobacillales.f__Streptococcaceae.g__Streptococcus.s__parasanguinis	high	d__Bacteria	p__Firmicutes	c__Bacilli	o__Lactobacillales	f__Streptococcaceae	g__Streptococcus	s__parasanguinis	Streptococcus parasanguinis
C109	V2	day 3	G2.1	V2_C109-G2.1	3970074	3102	373	1.12356	0.0792241	83	0.740441	0.0174309	6	1	104	7	123	11	NA	3925	NA	NA	NA	NA	NA	NA	NA	NA	NA	NA	NA
C109	V2	day 3	G4	V2_C109-G4	2069883	1212	91	0.615505	8.06428e-06	49	1.26326	0.147204	0	0	25	0	49	3	NA	1855	d__Bacteria.p__Actinobacteria.c__Actinobacteria.o__Actinomycetales.f__Micrococcaceae.g__Rothia.s__mucilaginosa	high	d__Bacteria	p__Actinobacteria	c__Actinobacteria	o__Actinomycetales	f__Micrococcaceae	g__Rothia	s__mucilaginosa	Rothia mucilaginosa
C109	V2	day 3	N	V2_C109-N	2335334	1051	83	0.657191	0.000247934	82	2.90102	6.75676e-14	2	0	43	1	45	4	NA	1756	NA	NA	NA	NA	NA	NA	NA	NA	NA	NA	NA
C109	V2	day 3	P2.2	V2_C109-P2.2	3206862	2433	246	0.865675	0.0572669	64	0.74033	0.0335318	2	0	86	4	111	7	NA	3181	d__Bacteria.p__Firmicutes.c__Bacilli.o__Lactobacillales.f__?.g__?.s__?	high	d__Bacteria	p__Firmicutes	c__Bacilli	o__Lactobacillales	f__?	g__?	s__?		Lactobacillales
C110	V2	day 3	B1.2.2.1.3.10	V2_C110-B1.2.2.1.3.10	37710	20	5	0.847737	1	0	0	1	0	0	0	0	0	0	NA	30	NA	NA	NA	NA	NA	NA	NA	NA	NA	NA	NA
C110	V2	day 3	B1.2.2.1.3.3	V2_C110-B1.2.2.1.3.3	2566967	1204	602	2.63345	6.89448e-59	8	0.278687	1.3853e-05	11	0	44	2	22	8	StrainPhlanBabyBin;StrainPhlanSpec	1947	NA	NA	NA	NA	NA	NA	NA	NA	NA	NA	NA
C110	V2	day 3	B1.2.2.13.1.1	V2_C110-B1.2.2.13.1.1	68266	42	7	0.50837	0.121495	0	0	1	0	0	0	0	0	0	NA	79	NA	NA	NA	NA	NA	NA	NA	NA	NA	NA	NA
C110	V2	day 3	B1.2.2.17.1.1	V2_C110-B1.2.2.17.1.1	17428	10	0	0	0.0717754	2	10.6757	0.0208941	0	0	0	0	0	0	NA	14	NA	NA	NA	NA	NA	NA	NA	NA	NA	NA	NA
C110	V2	day 3	B1.2.2.2.1.1	V2_C110-B1.2.2.2.1.1	565672	289	137	2.30881	4.28686e-12	7	1.05885	0.842128	4	0	7	0	9	2	NA	509	NA	NA	NA	NA	NA	NA	NA	NA	NA	NA	NA
C110	V2	day 3	B23.1.1.1	V2_C110-B23.1.1.1	22910	17	4	0.782521	0.792757	0	0	1	0	0	0	0	0	0	NA	22	NA	NA	NA	NA	NA	NA	NA	NA	NA	NA	NA
C110	V2	day 3	C1.1.1.1.120	V2_C110-C1.1.1.1.120	6464	2	0	0	1	0	0	1	0	0	0	0	0	0	PhyloPhlanTax	2	d__Bacteria.p__Proteobacteria.c__Betaproteobacteria.o__Burkholderiales.f__Sutterellaceae.g__?.s__?	high	d__Bacteria	p__Proteobacteria	c__Betaproteobacteria	o__Burkholderiales	f__Sutterellaceae	g__?	s__?		Sutterellaceae
C110	V2	day 3	C1.1.1.1.146	V2_C110-C1.1.1.1.146	7783	3	2	5.08732	0.193975	0	0	1	0	0	0	0	0	0	PhyloPhlanTax	8	d__Bacteria.p__Proteobacteria.c__Betaproteobacteria.o__Burkholderiales.f__Sutterellaceae.g__?.s__?	high	d__Bacteria	p__Proteobacteria	c__Betaproteobacteria	o__Burkholderiales	f__Sutterellaceae	g__?	s__?		Sutterellaceae
C110	V2	day 3	C1.1.1.1.148	V2_C110-C1.1.1.1.148	17767	6	4	5.08807	0.0572239	0	0	1	0	0	0	0	0	0	PhyloPhlanTax	11	d__Bacteria.p__Bacteroidetes.c__Bacteroidia.o__Bacteroidales.f__Porphyromonadaceae.g__Parabacteroides.s__?	high	d__Bacteria	p__Bacteroidetes	c__Bacteroidia	o__Bacteroidales	f__Porphyromonadaceae	g__Parabacteroides	s__?		Parabacteroides
C110	V2	day 3	C1.1.1.1.156	V2_C110-C1.1.1.1.156	11695	3	1	1.27175	1	0	0	1	0	0	1	0	0	0	NA	11	d__Bacteria.p__Firmicutes.c__Clostridia.o__Thermoanaerobacterales.f__?.g__?.s__?	medium	d__Bacteria	p__Firmicutes	c__Clostridia	o__Thermoanaerobacterales	f__?	g__?	s__?		Thermoanaerobacterales
C110	V2	day 3	C1.1.1.1.195	V2_C110-C1.1.1.1.195	44512	21	8	1.56556	0.334321	0	0	1	0	0	2	0	0	0	NA	38	d__Bacteria.p__Proteobacteria.c__Deltaproteobacteria.o__?.f__?.g__?.s__?	high	d__Bacteria	p__Proteobacteria	c__Deltaproteobacteria	o__?	f__?	g__?	s__?		Deltaproteobacteria
C110	V2	day 3	C1.1.1.1.198	V2_C110-C1.1.1.1.198	75545	46	15	1.23103	0.513718	0	0	0.628399	0	0	1	0	2	1	NA	77	d__Bacteria.p__Bacteroidetes.c__Bacteroidia.o__Bacteroidales.f__Bacteroidaceae.g__Bacteroides.s__ovatus	high	d__Bacteria	p__Bacteroidetes	c__Bacteroidia	o__Bacteroidales	f__Bacteroidaceae	g__Bacteroides	s__ovatus	Bacteroides ovatus
C110	V2	day 3	C1.1.1.1.2	V2_C110-C1.1.1.1.2	686379	153	36	0.781881	0.208606	9	2.68165	0.00897313	1	0	10	0	4	2	NA	388	d__Bacteria.p__Tenericutes.c__Mollicutes.o__?.f__?.g__?.s__?	high	d__Bacteria	p__Tenericutes	c__Mollicutes	o__?	f__?	g__?	s__?		Mollicutes
C110	V2	day 3	C1.1.1.1.221	V2_C110-C1.1.1.1.221	17515	8	6	7.63302	0.00814125	0	0	1	0	0	1	0	0	0	PhyloPhlanTax	12	d__Bacteria.p__Bacteroidetes.c__Bacteroidia.o__Bacteroidales.f__Prevotellaceae.g__Prevotella.s__?	high	d__Bacteria	p__Bacteroidetes	c__Bacteroidia	o__Bacteroidales	f__Prevotellaceae	g__Prevotella	s__?		Prevotella
C110	V2	day 3	C1.1.1.1.234	V2_C110-C1.1.1.1.234	11428	7	3	1.90787	0.411118	0	0	1	0	0	0	0	1	0	PhyloPhlanTax	12	d__Bacteria.p__Bacteroidetes.c__Bacteroidia.o__Bacteroidales.f__Porphyromonadaceae.g__Parabacteroides.s__?	high	d__Bacteria	p__Bacteroidetes	c__Bacteroidia	o__Bacteroidales	f__Porphyromonadaceae	g__Parabacteroides	s__?		Parabacteroides
C110	V2	day 3	C1.1.1.1.30	V2_C110-C1.1.1.1.30	50488	20	7	1.36975	0.466627	0	0	1	0	0	2	0	0	0	NA	41	d__Bacteria.p__Proteobacteria.c__Gammaproteobacteria.o__Enterobacteriales.f__Enterobacteriaceae.g__?.s__?	high	d__Bacteria	p__Proteobacteria	c__Gammaproteobacteria	o__Enterobacteriales	f__Enterobacteriaceae	g__?	s__?		Enterobacteriaceae
C110	V2	day 3	C1.1.1.1.5	V2_C110-C1.1.1.1.5	808411	410	136	1.26575	0.0273001	5	0.523694	0.181893	6	0	17	1	6	8	PhyloPhlanTax	780	d__Bacteria.p__Bacteroidetes.c__Bacteroidia.o__Bacteroidales.f__Porphyromonadaceae.g__Parabacteroides.s__?	high	d__Bacteria	p__Bacteroidetes	c__Bacteroidia	o__Bacteroidales	f__Porphyromonadaceae	g__Parabacteroides	s__?		Parabacteroides
C110	V2	day 3	C1.1.1.1.65	V2_C110-C1.1.1.1.65	14866	4	2	2.54362	0.317082	0	0	1	0	0	0	0	1	0	PhyloPhlanTax	9	d__Bacteria.p__Proteobacteria.c__Betaproteobacteria.o__Burkholderiales.f__Sutterellaceae.g__?.s__?	high	d__Bacteria	p__Proteobacteria	c__Betaproteobacteria	o__Burkholderiales	f__Sutterellaceae	g__?	s__?		Sutterellaceae
C110	V2	day 3	C1.1.1.1.66	V2_C110-C1.1.1.1.66	40642	10	1	0.282522	0.300437	0	0	1	0	0	0	0	0	0	PhyloPhlanTax	18	d__Bacteria.p__Proteobacteria.c__Betaproteobacteria.o__Burkholderiales.f__Sutterellaceae.g__?.s__?	high	d__Bacteria	p__Proteobacteria	c__Betaproteobacteria	o__Burkholderiales	f__Sutterellaceae	g__?	s__?		Sutterellaceae
C110	V2	day 3	C1.1.1.1.8	V2_C110-C1.1.1.1.8	113619	57	24	1.85149	0.0262525	0	0	0.643204	0	0	0	0	1	0	NA	107	NA	NA	NA	NA	NA	NA	NA	NA	NA	NA	NA
C110	V2	day 3	C1.1.1.16	V2_C110-C1.1.1.16	40967	13	2	0.462345	0.374811	1	3.55566	0.26024	0	0	0	0	1	0	PhyloPhlanTax	45	d__Bacteria.p__Proteobacteria.c__Betaproteobacteria.o__Burkholderiales.f__Sutterellaceae.g__?.s__?	high	d__Bacteria	p__Proteobacteria	c__Betaproteobacteria	o__Burkholderiales	f__Sutterellaceae	g__?	s__?		Sutterellaceae
C110	V2	day 3	C1.1.1.20	V2_C110-C1.1.1.20	111066	39	16	1.77037	0.106968	0	0	1	0	0	3	0	0	1	PhyloPhlanTax	84	d__Bacteria.p__Firmicutes.c__Clostridia.o__Clostridiales.f__Lachnospiraceae.g__Oribacterium.s__?	high	d__Bacteria	p__Firmicutes	c__Clostridia	o__Clostridiales	f__Lachnospiraceae	g__Oribacterium	s__?		Oribacterium
C110	V2	day 3	C1.1.1.3	V2_C110-C1.1.1.3	180544	71	37	2.77375	2.74161e-05	1	0.608658	1	2	0	2	0	0	1	NA	148	d__Bacteria.p__Firmicutes.c__Clostridia.o__Clostridiales.f__Lachnospiraceae.g__Epulopiscium.s__?	high	d__Bacteria	p__Firmicutes	c__Clostridia	o__Clostridiales	f__Lachnospiraceae	g__Epulopiscium	s__?		Epulopiscium
C110	V2	day 3	C1.1.1.38	V2_C110-C1.1.1.38	18458	8	2	0.847779	1	1	6.09593	0.169297	0	0	0	0	0	0	PhyloPhlanTax	19	d__Bacteria.p__Bacteroidetes.c__Bacteroidia.o__Bacteroidales.f__Bacteroidaceae.g__Bacteroides.s__?	high	d__Bacteria	p__Bacteroidetes	c__Bacteroidia	o__Bacteroidales	f__Bacteroidaceae	g__Bacteroides	s__?		Bacteroides
C110	V2	day 3	C1.1.1.52	V2_C110-C1.1.1.52	11613	1	0	0	1	0	0	1	0	0	0	0	0	0	PhyloPhlanTax	4	d__Bacteria.p__Bacteroidetes.c__Bacteroidia.o__Bacteroidales.f__Bacteroidaceae.g__Bacteroides.s__?	high	d__Bacteria	p__Bacteroidetes	c__Bacteroidia	o__Bacteroidales	f__Bacteroidaceae	g__Bacteroides	s__?		Bacteroides
C110	V2	day 3	C1.1.1.58	V2_C110-C1.1.1.58	13981	9	1	0.317844	0.460265	0	0	1	0	0	0	0	0	0	NA	11	d__Bacteria.p__Spirochaetes.c__Spirochaetes.o__Leptospirales.f__Leptospiraceae.g__Leptospira.s__?	high	d__Bacteria	p__Spirochaetes	c__Spirochaetes	o__Leptospirales	f__Leptospiraceae	g__Leptospira	s__?		Leptospira
C110	V2	day 3	C1.2.2.1.10	V2_C110-C1.2.2.1.10	109078	56	9	0.486618	0.0521212	3	2.41803	0.137023	1	0	4	0	1	0	NA	112	d__Archaea.p__Crenarchaeota.c__?.o__?.f__?.g__?.s__?	medium	d__Archaea	p__Crenarchaeota	c__?	o__?	f__?	g__?	s__?		Crenarchaeota
C110	V2	day 3	C1.2.2.1.32	V2_C110-C1.2.2.1.32	10426	3	1	1.27175	1	0	0	1	0	0	0	0	0	0	PhyloPhlanTax	4	d__Bacteria.p__Proteobacteria.c__Betaproteobacteria.o__Burkholderiales.f__Sutterellaceae.g__?.s__?	high	d__Bacteria	p__Proteobacteria	c__Betaproteobacteria	o__Burkholderiales	f__Sutterellaceae	g__?	s__?		Sutterellaceae
C110	V2	day 3	C1.2.2.1.9	V2_C110-C1.2.2.1.9	31354	19	2	0.29908	0.123451	0	0	1	0	0	0	0	0	0	NA	24	d__Bacteria.p__Synergistetes.c__Synergistia.o__Synergistales.f__Synergistaceae.g__?.s__?	high	d__Bacteria	p__Synergistetes	c__Synergistia	o__Synergistales	f__Synergistaceae	g__?	s__?		Synergistaceae
C110	V2	day 3	C1.2.2.2.3	V2_C110-C1.2.2.2.3	20810	6	1	0.50864	1	0	0	1	0	0	0	0	0	0	PhyloPhlanTax	17	d__Bacteria.p__Chlamydiae.c__Chlamydiae.o__Chlamydiales.f__Chlamydiaceae.g__Chlamydophila.s__?	high	d__Bacteria	p__Chlamydiae	c__Chlamydiae	o__Chlamydiales	f__Chlamydiaceae	g__Chlamydophila	s__?		Chlamydophila
C110	V2	day 3	C1.2.2.21	V2_C110-C1.2.2.21	9341	5	0	0	0.330862	0	0	1	0	0	0	0	0	0	NA	6	d__Bacteria.p__Spirochaetes.c__Spirochaetes.o__Spirochaetales.f__Spirochaetaceae.g__Spirochaeta.s__?	high	d__Bacteria	p__Spirochaetes	c__Spirochaetes	o__Spirochaetales	f__Spirochaetaceae	g__Spirochaeta	s__?		Spirochaeta
C110	V2	day 3	C1.2.2.26	V2_C110-C1.2.2.26	52701	17	2	0.338976	0.179137	0	0	1	0	0	2	0	0	0	NA	44	d__Archaea.p__Crenarchaeota.c__Thermoprotei.o__Desulfurococcales.f__Desulfurococcaceae.g__?.s__?	high	d__Archaea	p__Crenarchaeota	c__Thermoprotei	o__Desulfurococcales	f__Desulfurococcaceae	g__?	s__?		Desulfurococcaceae
C110	V2	day 3	C1.2.2.30	V2_C110-C1.2.2.30	8970	3	0	0	0.563777	0	0	1	0	0	1	0	0	0	PhyloPhlanTax	4	d__Bacteria.p__Bacteroidetes.c__Bacteroidia.o__Bacteroidales.f__Bacteroidaceae.g__Bacteroides.s__?	high	d__Bacteria	p__Bacteroidetes	c__Bacteroidia	o__Bacteroidales	f__Bacteroidaceae	g__Bacteroides	s__?		Bacteroides
C110	V2	day 3	C11	V2_C110-C11	185585	99	53	2.93976	1.28904e-07	2	0.878834	1	0	0	0	0	7	0	NA	196	d__Bacteria.p__Firmicutes.c__Bacilli.o__Lactobacillales.f__Streptococcaceae.g__Lactococcus.s__lactis	high	d__Bacteria	p__Firmicutes	c__Bacilli	o__Lactobacillales	f__Streptococcaceae	g__Lactococcus	s__lactis	Lactococcus lactis
C110	V2	day 3	E1.1.1.1.1	V2_C110-E1.1.1.1.1	80230	5	2	1.6957	0.625419	0	0	1	0	0	0	0	0	0	NA	69	NA	NA	NA	NA	NA	NA	NA	NA	NA	NA	NA
C110	V2	day 3	E1.1.1.1.10	V2_C110-E1.1.1.1.10	45904	11	4	1.45352	0.517082	0	0	1	0	0	0	0	0	1	NA	35	NA	NA	NA	NA	NA	NA	NA	NA	NA	NA	NA
C110	V2	day 3	E1.1.1.1.100	V2_C110-E1.1.1.1.100	38926	11	7	4.45292	0.0152803	0	0	1	0	0	0	1	1	0	NA	25	NA	NA	NA	NA	NA	NA	NA	NA	NA	NA	NA
C110	V2	day 3	E1.1.1.1.101	V2_C110-E1.1.1.1.101	9379	1	1	Inf	0.282215	0	0	1	0	0	0	0	0	0	NA	5	NA	NA	NA	NA	NA	NA	NA	NA	NA	NA	NA
C110	V2	day 3	E1.1.1.1.102	V2_C110-E1.1.1.1.102	13731	7	2	1.01736	1	0	0	1	0	0	0	0	0	0	NA	16	NA	NA	NA	NA	NA	NA	NA	NA	NA	NA	NA
C110	V2	day 3	E1.1.1.1.103	V2_C110-E1.1.1.1.103	12069	1	0	0	1	0	0	1	0	0	0	0	0	0	NA	7	NA	NA	NA	NA	NA	NA	NA	NA	NA	NA	NA
C110	V2	day 3	E1.1.1.1.104	V2_C110-E1.1.1.1.104	21114	5	2	1.6957	0.625419	0	0	1	0	1	0	0	0	0	NA	12	NA	NA	NA	NA	NA	NA	NA	NA	NA	NA	NA
C110	V2	day 3	E1.1.1.1.105	V2_C110-E1.1.1.1.105	67545	34	8	0.782441	0.703293	0	0	1	0	0	4	0	1	0	NA	65	NA	NA	NA	NA	NA	NA	NA	NA	NA	NA	NA
C110	V2	day 3	E1.1.1.1.106	V2_C110-E1.1.1.1.106	14500	2	0	0	1	0	0	1	0	0	0	0	0	0	NA	6	NA	NA	NA	NA	NA	NA	NA	NA	NA	NA	NA
C110	V2	day 3	E1.1.1.1.107	V2_C110-E1.1.1.1.107	7365	2	1	2.54348	0.48479	0	0	1	0	0	0	0	0	0	NA	4	NA	NA	NA	NA	NA	NA	NA	NA	NA	NA	NA
C110	V2	day 3	E1.1.1.1.108	V2_C110-E1.1.1.1.108	13942	3	0	0	0.563777	0	0	1	0	0	0	0	0	0	NA	9	NA	NA	NA	NA	NA	NA	NA	NA	NA	NA	NA
C110	V2	day 3	E1.1.1.1.109	V2_C110-E1.1.1.1.109	18996	8	5	4.24027	0.0452043	1	6.09593	0.169297	1	0	0	0	0	0	NA	15	NA	NA	NA	NA	NA	NA	NA	NA	NA	NA	NA
C110	V2	day 3	E1.1.1.1.11	V2_C110-E1.1.1.1.11	11424	2	0	0	1	0	0	1	0	0	0	0	0	0	NA	9	NA	NA	NA	NA	NA	NA	NA	NA	NA	NA	NA
C110	V2	day 3	E1.1.1.1.110	V2_C110-E1.1.1.1.110	25896	10	3	1.09004	1	0	0	1	0	0	2	0	0	1	NA	25	NA	NA	NA	NA	NA	NA	NA	NA	NA	NA	NA
C110	V2	day 3	E1.1.1.1.111	V2_C110-E1.1.1.1.111	14829	3	1	1.27175	1	0	0	1	0	0	0	0	0	0	NA	9	NA	NA	NA	NA	NA	NA	NA	NA	NA	NA	NA
C110	V2	day 3	E1.1.1.1.112	V2_C110-E1.1.1.1.112	7246	1	0	0	1	0	0	1	0	0	0	0	0	0	NA	3	NA	NA	NA	NA	NA	NA	NA	NA	NA	NA	NA
C110	V2	day 3	E1.1.1.1.113	V2_C110-E1.1.1.1.113	38766	9	4	2.03513	0.28131	0	0	1	0	0	0	0	0	0	NA	33	NA	NA	NA	NA	NA	NA	NA	NA	NA	NA	NA
C110	V2	day 3	E1.1.1.1.114	V2_C110-E1.1.1.1.114	10364	2	1	2.54348	0.48479	0	0	1	0	0	0	0	0	0	NA	6	NA	NA	NA	NA	NA	NA	NA	NA	NA	NA	NA
C110	V2	day 3	E1.1.1.1.115	V2_C110-E1.1.1.1.115	4975	1	1	Inf	0.282215	0	0	1	0	0	0	0	0	0	NA	2	NA	NA	NA	NA	NA	NA	NA	NA	NA	NA	NA
C110	V2	day 3	E1.1.1.1.116	V2_C110-E1.1.1.1.116	9380	4	0	0	0.582512	0	0	1	0	0	0	0	0	0	NA	7	NA	NA	NA	NA	NA	NA	NA	NA	NA	NA	NA
C110	V2	day 3	E1.1.1.1.117	V2_C110-E1.1.1.1.117	11765	4	1	0.847793	1	0	0	1	0	0	0	0	0	0	NA	7	NA	NA	NA	NA	NA	NA	NA	NA	NA	NA	NA
C110	V2	day 3	E1.1.1.1.118	V2_C110-E1.1.1.1.118	15241	2	1	2.54348	0.48479	0	0	1	0	0	0	0	0	0	NA	14	NA	NA	NA	NA	NA	NA	NA	NA	NA	NA	NA
C110	V2	day 3	E1.1.1.1.12	V2_C110-E1.1.1.1.12	53198	22	9	1.76137	0.233826	1	2.03132	0.399607	1	0	4	0	3	1	NA	58	NA	NA	NA	NA	NA	NA	NA	NA	NA	NA	NA
C110	V2	day 3	E1.1.1.1.121	V2_C110-E1.1.1.1.121	7857	2	1	2.54348	0.48479	0	0	1	0	0	1	0	0	0	NA	5	NA	NA	NA	NA	NA	NA	NA	NA	NA	NA	NA
C110	V2	day 3	E1.1.1.1.122	V2_C110-E1.1.1.1.122	14011	4	0	0	0.582512	0	0	1	0	0	0	0	0	0	NA	9	NA	NA	NA	NA	NA	NA	NA	NA	NA	NA	NA
C110	V2	day 3	E1.1.1.1.123	V2_C110-E1.1.1.1.123	17656	8	2	0.847779	1	0	0	1	0	0	0	0	0	0	NA	12	NA	NA	NA	NA	NA	NA	NA	NA	NA	NA	NA
C110	V2	day 3	E1.1.1.1.125	V2_C110-E1.1.1.1.125	8188	2	1	2.54348	0.48479	0	0	1	0	0	0	0	0	0	NA	5	NA	NA	NA	NA	NA	NA	NA	NA	NA	NA	NA
C110	V2	day 3	E1.1.1.1.126	V2_C110-E1.1.1.1.126	12230	4	1	0.847793	1	0	0	1	0	0	0	0	0	0	NA	10	NA	NA	NA	NA	NA	NA	NA	NA	NA	NA	NA
C110	V2	day 3	E1.1.1.1.127	V2_C110-E1.1.1.1.127	4093	1	1	Inf	0.282215	0	0	1	0	0	0	0	0	0	NA	1	NA	NA	NA	NA	NA	NA	NA	NA	NA	NA	NA
C110	V2	day 3	E1.1.1.1.128	V2_C110-E1.1.1.1.128	42796	18	7	1.6189	0.304641	2	5.33842	0.0629994	0	0	1	0	0	0	NA	37	NA	NA	NA	NA	NA	NA	NA	NA	NA	NA	NA
C110	V2	day 3	E1.1.1.1.129	V2_C110-E1.1.1.1.129	9322	2	0	0	1	0	0	1	0	0	0	0	0	0	NA	7	NA	NA	NA	NA	NA	NA	NA	NA	NA	NA	NA
C110	V2	day 3	E1.1.1.1.13	V2_C110-E1.1.1.1.13	25959	8	2	0.847779	1	0	0	1	0	0	1	0	0	0	NA	15	NA	NA	NA	NA	NA	NA	NA	NA	NA	NA	NA
C110	V2	day 3	E1.1.1.1.130	V2_C110-E1.1.1.1.130	24332	9	3	1.2718	0.718512	2	12.2041	0.0169705	0	0	0	0	0	0	NA	18	NA	NA	NA	NA	NA	NA	NA	NA	NA	NA	NA
C110	V2	day 3	E1.1.1.1.131	V2_C110-E1.1.1.1.131	13814	8	6	7.63302	0.00814125	0	0	1	0	0	1	0	1	1	NA	15	NA	NA	NA	NA	NA	NA	NA	NA	NA	NA	NA
C110	V2	day 3	E1.1.1.1.132	V2_C110-E1.1.1.1.132	14510	7	0	0	0.202281	1	7.11133	0.14981	0	0	0	0	0	0	NA	15	NA	NA	NA	NA	NA	NA	NA	NA	NA	NA	NA
C110	V2	day 3	E1.1.1.1.133	V2_C110-E1.1.1.1.133	9620	5	3	3.81571	0.140348	0	0	1	0	0	1	0	0	0	NA	7	NA	NA	NA	NA	NA	NA	NA	NA	NA	NA	NA
C110	V2	day 3	E1.1.1.1.134	V2_C110-E1.1.1.1.134	31531	14	4	1.01736	1	0	0	1	0	1	2	0	0	0	NA	28	NA	NA	NA	NA	NA	NA	NA	NA	NA	NA	NA
C110	V2	day 3	E1.1.1.1.135	V2_C110-E1.1.1.1.135	7476	3	0	0	0.563777	0	0	1	0	0	0	0	0	0	NA	5	NA	NA	NA	NA	NA	NA	NA	NA	NA	NA	NA
C110	V2	day 3	E1.1.1.1.136	V2_C110-E1.1.1.1.136	17927	5	2	1.6957	0.625419	0	0	1	0	0	0	0	0	0	NA	16	NA	NA	NA	NA	NA	NA	NA	NA	NA	NA	NA
C110	V2	day 3	E1.1.1.1.137	V2_C110-E1.1.1.1.137	5471	1	1	Inf	0.282215	0	0	1	0	0	0	0	0	1	NA	4	NA	NA	NA	NA	NA	NA	NA	NA	NA	NA	NA
C110	V2	day 3	E1.1.1.1.138	V2_C110-E1.1.1.1.138	13066	8	5	4.24027	0.0452043	0	0	1	0	0	0	0	0	0	NA	13	NA	NA	NA	NA	NA	NA	NA	NA	NA	NA	NA
C110	V2	day 3	E1.1.1.1.14	V2_C110-E1.1.1.1.14	24576	10	2	0.635766	0.735187	1	4.74142	0.206943	0	0	1	0	0	0	NA	23	NA	NA	NA	NA	NA	NA	NA	NA	NA	NA	NA
C110	V2	day 3	E1.1.1.1.140	V2_C110-E1.1.1.1.140	21003	5	1	0.6358	1	0	0	1	0	0	0	0	0	0	NA	18	NA	NA	NA	NA	NA	NA	NA	NA	NA	NA	NA
C110	V2	day 3	E1.1.1.1.141	V2_C110-E1.1.1.1.141	16246	1	0	0	1	0	0	1	0	0	0	0	0	0	NA	11	NA	NA	NA	NA	NA	NA	NA	NA	NA	NA	NA
C110	V2	day 3	E1.1.1.1.142	V2_C110-E1.1.1.1.142	6421	2	1	2.54348	0.48479	0	0	1	0	0	0	0	0	0	NA	3	NA	NA	NA	NA	NA	NA	NA	NA	NA	NA	NA
C110	V2	day 3	E1.1.1.1.143	V2_C110-E1.1.1.1.143	34796	15	8	2.90805	0.0422813	0	0	1	2	0	0	0	0	0	NA	25	NA	NA	NA	NA	NA	NA	NA	NA	NA	NA	NA
C110	V2	day 3	E1.1.1.1.144	V2_C110-E1.1.1.1.144	15811	5	2	1.6957	0.625419	0	0	1	0	0	0	0	0	0	NA	14	NA	NA	NA	NA	NA	NA	NA	NA	NA	NA	NA
C110	V2	day 3	E1.1.1.1.145	V2_C110-E1.1.1.1.145	17523	5	2	1.6957	0.625419	0	0	1	0	0	0	0	0	0	NA	11	NA	NA	NA	NA	NA	NA	NA	NA	NA	NA	NA
C110	V2	day 3	E1.1.1.1.147	V2_C110-E1.1.1.1.147	10340	2	1	2.54348	0.48479	0	0	1	0	0	1	0	0	1	NA	6	NA	NA	NA	NA	NA	NA	NA	NA	NA	NA	NA
C110	V2	day 3	E1.1.1.1.149	V2_C110-E1.1.1.1.149	9742	4	2	2.54362	0.317082	0	0	1	0	0	0	0	0	0	NA	6	NA	NA	NA	NA	NA	NA	NA	NA	NA	NA	NA
C110	V2	day 3	E1.1.1.1.15	V2_C110-E1.1.1.1.15	136069	35	13	1.5035	0.260159	0	0	1	0	0	0	0	0	0	NA	118	NA	NA	NA	NA	NA	NA	NA	NA	NA	NA	NA
C110	V2	day 3	E1.1.1.1.150	V2_C110-E1.1.1.1.150	23774	9	3	1.2718	0.718512	0	0	1	0	0	0	0	0	0	NA	23	NA	NA	NA	NA	NA	NA	NA	NA	NA	NA	NA
C110	V2	day 3	E1.1.1.1.151	V2_C110-E1.1.1.1.151	8060	4	1	0.847793	1	0	0	1	0	0	0	0	0	0	NA	10	NA	NA	NA	NA	NA	NA	NA	NA	NA	NA	NA
C110	V2	day 3	E1.1.1.1.152	V2_C110-E1.1.1.1.152	10062	4	0	0	0.582512	1	14.2182	0.0885664	0	0	0	0	0	0	NA	15	NA	NA	NA	NA	NA	NA	NA	NA	NA	NA	NA
C110	V2	day 3	E1.1.1.1.153	V2_C110-E1.1.1.1.153	9218	1	0	0	1	0	0	1	0	0	0	0	0	0	NA	5	NA	NA	NA	NA	NA	NA	NA	NA	NA	NA	NA
C110	V2	day 3	E1.1.1.1.154	V2_C110-E1.1.1.1.154	11004	2	0	0	1	0	0	1	0	0	2	0	0	0	NA	7	NA	NA	NA	NA	NA	NA	NA	NA	NA	NA	NA
C110	V2	day 3	E1.1.1.1.155	V2_C110-E1.1.1.1.155	8372	1	1	Inf	0.282215	0	0	1	0	0	0	0	0	0	NA	2	NA	NA	NA	NA	NA	NA	NA	NA	NA	NA	NA
C110	V2	day 3	E1.1.1.1.157	V2_C110-E1.1.1.1.157	39078	7	5	6.35992	0.0220399	0	0	1	0	0	0	0	0	0	NA	38	NA	NA	NA	NA	NA	NA	NA	NA	NA	NA	NA
C110	V2	day 3	E1.1.1.1.158	V2_C110-E1.1.1.1.158	18155	6	2	1.27177	0.677362	0	0	1	0	1	0	1	0	0	NA	14	NA	NA	NA	NA	NA	NA	NA	NA	NA	NA	NA
C110	V2	day 3	E1.1.1.1.16	V2_C110-E1.1.1.1.16	25190	5	3	3.81571	0.140348	0	0	1	0	0	0	0	0	0	NA	14	NA	NA	NA	NA	NA	NA	NA	NA	NA	NA	NA
C110	V2	day 3	E1.1.1.1.160	V2_C110-E1.1.1.1.160	14760	4	1	0.847793	1	0	0	1	0	0	0	0	0	0	NA	10	NA	NA	NA	NA	NA	NA	NA	NA	NA	NA	NA
C110	V2	day 3	E1.1.1.1.161	V2_C110-E1.1.1.1.161	13140	3	0	0	0.563777	0	0	1	0	0	0	0	0	0	NA	7	NA	NA	NA	NA	NA	NA	NA	NA	NA	NA	NA
C110	V2	day 3	E1.1.1.1.163	V2_C110-E1.1.1.1.163	15211	8	0	0	0.115646	0	0	1	0	0	0	0	0	0	NA	16	NA	NA	NA	NA	NA	NA	NA	NA	NA	NA	NA
C110	V2	day 3	E1.1.1.1.164	V2_C110-E1.1.1.1.164	24284	8	1	0.363318	0.455133	1	6.09593	0.169297	0	0	0	0	1	0	NA	13	NA	NA	NA	NA	NA	NA	NA	NA	NA	NA	NA
C110	V2	day 3	E1.1.1.1.165	V2_C110-E1.1.1.1.165	11334	4	1	0.847793	1	0	0	1	0	0	0	0	0	0	NA	9	NA	NA	NA	NA	NA	NA	NA	NA	NA	NA	NA
C110	V2	day 3	E1.1.1.1.166	V2_C110-E1.1.1.1.166	8000	1	1	Inf	0.282215	0	0	1	0	0	0	0	0	0	NA	7	NA	NA	NA	NA	NA	NA	NA	NA	NA	NA	NA
C110	V2	day 3	E1.1.1.1.167	V2_C110-E1.1.1.1.167	6589	2	2	Inf	0.0796401	0	0	1	0	0	0	0	0	0	NA	6	NA	NA	NA	NA	NA	NA	NA	NA	NA	NA	NA
C110	V2	day 3	E1.1.1.1.168	V2_C110-E1.1.1.1.168	7009	2	1	2.54348	0.48479	0	0	1	0	0	0	0	0	0	NA	5	NA	NA	NA	NA	NA	NA	NA	NA	NA	NA	NA
C110	V2	day 3	E1.1.1.1.169	V2_C110-E1.1.1.1.169	23414	15	4	0.924846	1	0	0	1	0	0	2	0	2	1	NA	22	NA	NA	NA	NA	NA	NA	NA	NA	NA	NA	NA
C110	V2	day 3	E1.1.1.1.17	V2_C110-E1.1.1.1.17	49961	17	6	1.38751	0.590039	0	0	1	0	0	0	0	0	0	NA	39	NA	NA	NA	NA	NA	NA	NA	NA	NA	NA	NA
C110	V2	day 3	E1.1.1.1.171	V2_C110-E1.1.1.1.171	14509	11	3	0.953778	1	0	0	1	0	0	0	0	0	0	NA	18	NA	NA	NA	NA	NA	NA	NA	NA	NA	NA	NA
C110	V2	day 3	E1.1.1.1.172	V2_C110-E1.1.1.1.172	14349	4	1	0.847793	1	1	14.2182	0.0885664	0	0	0	0	0	0	NA	12	NA	NA	NA	NA	NA	NA	NA	NA	NA	NA	NA
C110	V2	day 3	E1.1.1.1.173	V2_C110-E1.1.1.1.173	20909	5	2	1.6957	0.625419	0	0	1	0	0	0	0	0	0	NA	12	NA	NA	NA	NA	NA	NA	NA	NA	NA	NA	NA
C110	V2	day 3	E1.1.1.1.174	V2_C110-E1.1.1.1.174	11123	1	0	0	1	0	0	1	0	0	0	0	0	0	NA	4	NA	NA	NA	NA	NA	NA	NA	NA	NA	NA	NA
C110	V2	day 3	E1.1.1.1.175	V2_C110-E1.1.1.1.175	11569	5	3	3.81571	0.140348	0	0	1	0	0	0	0	1	0	NA	11	NA	NA	NA	NA	NA	NA	NA	NA	NA	NA	NA
C110	V2	day 3	E1.1.1.1.176	V2_C110-E1.1.1.1.176	17763	4	0	0	0.582512	0	0	1	0	0	0	0	0	0	NA	17	NA	NA	NA	NA	NA	NA	NA	NA	NA	NA	NA
C110	V2	day 3	E1.1.1.1.177	V2_C110-E1.1.1.1.177	8704	2	1	2.54348	0.48479	0	0	1	0	0	0	0	0	0	NA	5	NA	NA	NA	NA	NA	NA	NA	NA	NA	NA	NA
C110	V2	day 3	E1.1.1.1.178	V2_C110-E1.1.1.1.178	14505	3	3	Inf	0.0224727	0	0	1	0	0	0	0	0	0	NA	11	NA	NA	NA	NA	NA	NA	NA	NA	NA	NA	NA
C110	V2	day 3	E1.1.1.1.18	V2_C110-E1.1.1.1.18	63165	12	1	0.231143	0.198568	0	0	1	0	0	2	0	1	0	NA	31	NA	NA	NA	NA	NA	NA	NA	NA	NA	NA	NA
C110	V2	day 3	E1.1.1.1.180	V2_C110-E1.1.1.1.180	13979	6	3	2.54376	0.360213	0	0	1	0	0	0	0	0	0	NA	10	NA	NA	NA	NA	NA	NA	NA	NA	NA	NA	NA
C110	V2	day 3	E1.1.1.1.181	V2_C110-E1.1.1.1.181	6824	2	1	2.54348	0.48479	1	42.6748	0.0453085	0	0	0	0	0	0	NA	4	NA	NA	NA	NA	NA	NA	NA	NA	NA	NA	NA
C110	V2	day 3	E1.1.1.1.183	V2_C110-E1.1.1.1.183	13901	9	3	1.2718	0.718512	1	5.33353	0.188338	0	0	0	0	0	0	NA	14	NA	NA	NA	NA	NA	NA	NA	NA	NA	NA	NA
C110	V2	day 3	E1.1.1.1.184	V2_C110-E1.1.1.1.184	7300	1	0	0	1	0	0	1	0	0	0	0	1	0	NA	4	NA	NA	NA	NA	NA	NA	NA	NA	NA	NA	NA
C110	V2	day 3	E1.1.1.1.186	V2_C110-E1.1.1.1.186	6807	3	0	0	0.563777	0	0	1	0	0	1	0	0	0	NA	5	NA	NA	NA	NA	NA	NA	NA	NA	NA	NA	NA
C110	V2	day 3	E1.1.1.1.187	V2_C110-E1.1.1.1.187	28806	13	5	1.58987	0.537169	0	0	1	0	0	0	0	0	0	NA	26	NA	NA	NA	NA	NA	NA	NA	NA	NA	NA	NA
C110	V2	day 3	E1.1.1.1.188	V2_C110-E1.1.1.1.188	11378	5	1	0.6358	1	0	0	1	0	0	0	0	0	0	NA	13	NA	NA	NA	NA	NA	NA	NA	NA	NA	NA	NA
C110	V2	day 3	E1.1.1.1.189	V2_C110-E1.1.1.1.189	8370	3	2	5.08732	0.193975	0	0	1	0	0	0	0	0	0	NA	7	NA	NA	NA	NA	NA	NA	NA	NA	NA	NA	NA
C110	V2	day 3	E1.1.1.1.19	V2_C110-E1.1.1.1.19	9247	3	2	5.08732	0.193975	0	0	1	0	0	1	0	0	0	NA	8	NA	NA	NA	NA	NA	NA	NA	NA	NA	NA	NA
C110	V2	day 3	E1.1.1.1.190	V2_C110-E1.1.1.1.190	7750	2	2	Inf	0.0796401	0	0	1	0	0	0	0	0	0	NA	6	NA	NA	NA	NA	NA	NA	NA	NA	NA	NA	NA
C110	V2	day 3	E1.1.1.1.191	V2_C110-E1.1.1.1.191	11994	3	2	5.08732	0.193975	0	0	1	0	0	0	0	0	0	NA	7	NA	NA	NA	NA	NA	NA	NA	NA	NA	NA	NA
C110	V2	day 3	E1.1.1.1.193	V2_C110-E1.1.1.1.193	5386	1	1	Inf	0.282215	0	0	1	0	0	0	0	0	0	NA	6	NA	NA	NA	NA	NA	NA	NA	NA	NA	NA	NA
C110	V2	day 3	E1.1.1.1.194	V2_C110-E1.1.1.1.194	13542	6	4	5.08807	0.0572239	0	0	1	0	0	0	0	0	0	NA	12	NA	NA	NA	NA	NA	NA	NA	NA	NA	NA	NA
C110	V2	day 3	E1.1.1.1.196	V2_C110-E1.1.1.1.196	11821	2	1	2.54348	0.48479	0	0	1	0	0	0	0	0	0	NA	8	NA	NA	NA	NA	NA	NA	NA	NA	NA	NA	NA
C110	V2	day 3	E1.1.1.1.197	V2_C110-E1.1.1.1.197	42173	23	10	1.95739	0.10903	0	0	1	0	0	2	0	2	0	NA	39	NA	NA	NA	NA	NA	NA	NA	NA	NA	NA	NA
C110	V2	day 3	E1.1.1.1.199	V2_C110-E1.1.1.1.199	5012	2	2	Inf	0.0796401	0	0	1	0	0	0	0	0	0	NA	4	NA	NA	NA	NA	NA	NA	NA	NA	NA	NA	NA
C110	V2	day 3	E1.1.1.1.20	V2_C110-E1.1.1.1.20	75606	15	6	1.69595	0.387834	0	0	1	0	0	1	0	0	0	NA	53	NA	NA	NA	NA	NA	NA	NA	NA	NA	NA	NA
C110	V2	day 3	E1.1.1.1.200	V2_C110-E1.1.1.1.200	8345	1	1	Inf	0.282215	0	0	1	0	0	0	0	0	0	NA	5	NA	NA	NA	NA	NA	NA	NA	NA	NA	NA	NA
C110	V2	day 3	E1.1.1.1.201	V2_C110-E1.1.1.1.201	9649	3	0	0	0.563777	0	0	1	0	0	0	0	1	0	NA	5	NA	NA	NA	NA	NA	NA	NA	NA	NA	NA	NA
C110	V2	day 3	E1.1.1.1.203	V2_C110-E1.1.1.1.203	6686	1	1	Inf	0.282215	0	0	1	0	0	0	0	0	0	NA	3	NA	NA	NA	NA	NA	NA	NA	NA	NA	NA	NA
C110	V2	day 3	E1.1.1.1.204	V2_C110-E1.1.1.1.204	14573	4	2	2.54362	0.317082	0	0	1	0	0	0	0	0	0	NA	9	NA	NA	NA	NA	NA	NA	NA	NA	NA	NA	NA
C110	V2	day 3	E1.1.1.1.205	V2_C110-E1.1.1.1.205	7749	1	1	Inf	0.282215	0	0	1	0	0	0	0	0	0	NA	5	NA	NA	NA	NA	NA	NA	NA	NA	NA	NA	NA
C110	V2	day 3	E1.1.1.1.206	V2_C110-E1.1.1.1.206	13585	4	2	2.54362	0.317082	0	0	1	0	0	1	0	0	0	NA	12	NA	NA	NA	NA	NA	NA	NA	NA	NA	NA	NA
C110	V2	day 3	E1.1.1.1.207	V2_C110-E1.1.1.1.207	8863	3	0	0	0.563777	0	0	1	0	0	0	0	0	0	NA	4	NA	NA	NA	NA	NA	NA	NA	NA	NA	NA	NA
C110	V2	day 3	E1.1.1.1.208	V2_C110-E1.1.1.1.208	15015	6	1	0.50864	1	0	0	1	0	0	2	0	0	0	NA	14	NA	NA	NA	NA	NA	NA	NA	NA	NA	NA	NA
C110	V2	day 3	E1.1.1.1.209	V2_C110-E1.1.1.1.209	4829	1	0	0	1	0	0	1	0	0	0	0	0	0	NA	3	NA	NA	NA	NA	NA	NA	NA	NA	NA	NA	NA
C110	V2	day 3	E1.1.1.1.21	V2_C110-E1.1.1.1.21	54043	11	3	0.953778	1	0	0	1	0	0	0	0	0	0	NA	28	NA	NA	NA	NA	NA	NA	NA	NA	NA	NA	NA
C110	V2	day 3	E1.1.1.1.212	V2_C110-E1.1.1.1.212	9463	4	2	2.54362	0.317082	0	0	1	0	0	0	0	0	0	NA	4	NA	NA	NA	NA	NA	NA	NA	NA	NA	NA	NA
C110	V2	day 3	E1.1.1.1.213	V2_C110-E1.1.1.1.213	5911	2	0	0	1	0	0	1	0	0	0	0	0	0	NA	4	NA	NA	NA	NA	NA	NA	NA	NA	NA	NA	NA
C110	V2	day 3	E1.1.1.1.214	V2_C110-E1.1.1.1.214	5328	2	0	0	1	0	0	1	0	0	0	0	1	0	NA	6	NA	NA	NA	NA	NA	NA	NA	NA	NA	NA	NA
C110	V2	day 3	E1.1.1.1.215	V2_C110-E1.1.1.1.215	5207	4	2	2.54362	0.317082	0	0	1	0	0	0	0	0	0	NA	7	NA	NA	NA	NA	NA	NA	NA	NA	NA	NA	NA
C110	V2	day 3	E1.1.1.1.216	V2_C110-E1.1.1.1.216	8166	1	0	0	1	0	0	1	0	0	0	0	0	0	NA	7	NA	NA	NA	NA	NA	NA	NA	NA	NA	NA	NA
C110	V2	day 3	E1.1.1.1.217	V2_C110-E1.1.1.1.217	11116	3	0	0	0.563777	1	21.3337	0.0671879	0	0	0	0	1	0	NA	5	NA	NA	NA	NA	NA	NA	NA	NA	NA	NA	NA
C110	V2	day 3	E1.1.1.1.218	V2_C110-E1.1.1.1.218	6569	2	1	2.54348	0.48479	0	0	1	0	0	0	0	0	0	NA	5	NA	NA	NA	NA	NA	NA	NA	NA	NA	NA	NA
C110	V2	day 3	E1.1.1.1.22	V2_C110-E1.1.1.1.22	9353	2	1	2.54348	0.48479	0	0	1	0	0	0	0	0	0	NA	4	NA	NA	NA	NA	NA	NA	NA	NA	NA	NA	NA
C110	V2	day 3	E1.1.1.1.220	V2_C110-E1.1.1.1.220	5330	2	1	2.54348	0.48479	0	0	1	0	0	0	0	0	0	NA	3	NA	NA	NA	NA	NA	NA	NA	NA	NA	NA	NA
C110	V2	day 3	E1.1.1.1.222	V2_C110-E1.1.1.1.222	5107	1	0	0	1	0	0	1	0	0	0	0	0	0	NA	1	NA	NA	NA	NA	NA	NA	NA	NA	NA	NA	NA
C110	V2	day 3	E1.1.1.1.223	V2_C110-E1.1.1.1.223	12688	5	1	0.6358	1	0	0	1	0	0	0	0	0	0	NA	10	NA	NA	NA	NA	NA	NA	NA	NA	NA	NA	NA
C110	V2	day 3	E1.1.1.1.224	V2_C110-E1.1.1.1.224	13229	7	3	1.90787	0.411118	0	0	1	0	0	0	0	0	0	NA	16	NA	NA	NA	NA	NA	NA	NA	NA	NA	NA	NA
C110	V2	day 3	E1.1.1.1.225	V2_C110-E1.1.1.1.225	4880	2	2	Inf	0.0796401	0	0	1	0	0	0	0	0	0	NA	5	NA	NA	NA	NA	NA	NA	NA	NA	NA	NA	NA
C110	V2	day 3	E1.1.1.1.226	V2_C110-E1.1.1.1.226	5276	1	0	0	1	0	0	1	0	0	0	0	0	0	NA	1	NA	NA	NA	NA	NA	NA	NA	NA	NA	NA	NA
C110	V2	day 3	E1.1.1.1.227	V2_C110-E1.1.1.1.227	6459	1	1	Inf	0.282215	0	0	1	0	0	0	0	0	0	NA	1	NA	NA	NA	NA	NA	NA	NA	NA	NA	NA	NA
C110	V2	day 3	E1.1.1.1.228	V2_C110-E1.1.1.1.228	17394	8	3	1.52616	0.694983	0	0	1	0	0	0	0	0	0	NA	16	NA	NA	NA	NA	NA	NA	NA	NA	NA	NA	NA
C110	V2	day 3	E1.1.1.1.229	V2_C110-E1.1.1.1.229	6583	2	0	0	1	0	0	1	0	0	0	0	0	0	NA	6	NA	NA	NA	NA	NA	NA	NA	NA	NA	NA	NA
C110	V2	day 3	E1.1.1.1.23	V2_C110-E1.1.1.1.23	82616	19	8	1.85025	0.202691	0	0	1	0	0	0	0	0	0	NA	56	NA	NA	NA	NA	NA	NA	NA	NA	NA	NA	NA
C110	V2	day 3	E1.1.1.1.232	V2_C110-E1.1.1.1.232	8339	3	1	1.27175	1	0	0	1	0	0	0	0	0	0	NA	6	NA	NA	NA	NA	NA	NA	NA	NA	NA	NA	NA
C110	V2	day 3	E1.1.1.1.233	V2_C110-E1.1.1.1.233	7077	3	2	5.08732	0.193975	0	0	1	0	0	0	0	0	0	NA	8	NA	NA	NA	NA	NA	NA	NA	NA	NA	NA	NA
C110	V2	day 3	E1.1.1.1.24	V2_C110-E1.1.1.1.24	109400	30	11	1.47295	0.312899	0	0	1	0	0	2	0	0	0	NA	65	NA	NA	NA	NA	NA	NA	NA	NA	NA	NA	NA
C110	V2	day 3	E1.1.1.1.25	V2_C110-E1.1.1.1.25	129137	32	9	0.995238	1	1	1.37576	0.523918	0	0	1	0	0	0	NA	99	NA	NA	NA	NA	NA	NA	NA	NA	NA	NA	NA
C110	V2	day 3	E1.1.1.1.26	V2_C110-E1.1.1.1.26	17719	3	1	1.27175	1	0	0	1	0	0	0	0	0	0	NA	8	NA	NA	NA	NA	NA	NA	NA	NA	NA	NA	NA
C110	V2	day 3	E1.1.1.1.27	V2_C110-E1.1.1.1.27	79892	21	6	1.01737	1	0	0	1	0	0	1	0	1	1	NA	71	NA	NA	NA	NA	NA	NA	NA	NA	NA	NA	NA
C110	V2	day 3	E1.1.1.1.28	V2_C110-E1.1.1.1.28	13413	1	1	Inf	0.282215	0	0	1	0	0	0	0	0	0	NA	9	NA	NA	NA	NA	NA	NA	NA	NA	NA	NA	NA
C110	V2	day 3	E1.1.1.1.29	V2_C110-E1.1.1.1.29	13324	3	1	1.27175	1	0	0	1	0	0	0	0	0	0	NA	10	NA	NA	NA	NA	NA	NA	NA	NA	NA	NA	NA
C110	V2	day 3	E1.1.1.1.3	V2_C110-E1.1.1.1.3	26069	10	1	0.282522	0.300437	0	0	1	0	0	1	0	0	0	NA	21	NA	NA	NA	NA	NA	NA	NA	NA	NA	NA	NA
C110	V2	day 3	E1.1.1.1.31	V2_C110-E1.1.1.1.31	19148	5	2	1.6957	0.625419	0	0	1	0	0	0	0	0	0	NA	14	NA	NA	NA	NA	NA	NA	NA	NA	NA	NA	NA
C110	V2	day 3	E1.1.1.1.32	V2_C110-E1.1.1.1.32	41468	9	5	3.17999	0.12902	0	0	1	0	0	0	0	0	0	NA	24	NA	NA	NA	NA	NA	NA	NA	NA	NA	NA	NA
C110	V2	day 3	E1.1.1.1.33	V2_C110-E1.1.1.1.33	18670	7	1	0.423854	0.681293	0	0	1	0	0	0	0	0	0	NA	13	NA	NA	NA	NA	NA	NA	NA	NA	NA	NA	NA
C110	V2	day 3	E1.1.1.1.34	V2_C110-E1.1.1.1.34	44134	12	2	0.508595	0.528586	0	0	1	0	0	2	0	0	1	NA	28	NA	NA	NA	NA	NA	NA	NA	NA	NA	NA	NA
C110	V2	day 3	E1.1.1.1.35	V2_C110-E1.1.1.1.35	10164	1	0	0	1	0	0	1	0	0	0	0	0	0	NA	7	NA	NA	NA	NA	NA	NA	NA	NA	NA	NA	NA
C110	V2	day 3	E1.1.1.1.36	V2_C110-E1.1.1.1.36	35201	21	7	1.27189	0.629419	1	2.13305	0.385518	0	0	1	0	0	0	NA	33	NA	NA	NA	NA	NA	NA	NA	NA	NA	NA	NA
C110	V2	day 3	E1.1.1.1.37	V2_C110-E1.1.1.1.37	52106	19	6	1.17394	0.799356	0	0	1	0	0	1	0	0	0	NA	37	NA	NA	NA	NA	NA	NA	NA	NA	NA	NA	NA
C110	V2	day 3	E1.1.1.1.38	V2_C110-E1.1.1.1.38	101718	27	7	0.890123	1	1	1.64055	0.465359	0	0	2	0	2	0	NA	94	NA	NA	NA	NA	NA	NA	NA	NA	NA	NA	NA
C110	V2	day 3	E1.1.1.1.39	V2_C110-E1.1.1.1.39	15080	2	0	0	1	0	0	1	0	0	0	0	0	0	NA	6	NA	NA	NA	NA	NA	NA	NA	NA	NA	NA	NA
C110	V2	day 3	E1.1.1.1.4	V2_C110-E1.1.1.1.4	18651	4	0	0	0.582512	0	0	1	0	0	0	0	0	0	NA	15	NA	NA	NA	NA	NA	NA	NA	NA	NA	NA	NA
C110	V2	day 3	E1.1.1.1.40	V2_C110-E1.1.1.1.40	25607	10	5	2.54404	0.157721	0	0	1	0	0	0	0	0	0	NA	29	NA	NA	NA	NA	NA	NA	NA	NA	NA	NA	NA
C110	V2	day 3	E1.1.1.1.41	V2_C110-E1.1.1.1.41	18147	5	1	0.6358	1	0	0	1	0	0	0	0	0	0	NA	19	NA	NA	NA	NA	NA	NA	NA	NA	NA	NA	NA
C110	V2	day 3	E1.1.1.1.42	V2_C110-E1.1.1.1.42	13077	5	2	1.6957	0.625419	0	0	1	0	0	1	0	0	0	NA	7	NA	NA	NA	NA	NA	NA	NA	NA	NA	NA	NA
C110	V2	day 3	E1.1.1.1.43	V2_C110-E1.1.1.1.43	88100	26	13	2.54517	0.0263157	0	0	1	1	0	2	0	1	0	NA	75	NA	NA	NA	NA	NA	NA	NA	NA	NA	NA	NA
C110	V2	day 3	E1.1.1.1.44	V2_C110-E1.1.1.1.44	25905	6	4	5.08807	0.0572239	0	0	1	0	0	1	0	0	0	NA	23	NA	NA	NA	NA	NA	NA	NA	NA	NA	NA	NA
C110	V2	day 3	E1.1.1.1.45	V2_C110-E1.1.1.1.45	54151	23	2	0.242083	0.0369719	0	0	1	0	0	0	0	0	0	NA	40	NA	NA	NA	NA	NA	NA	NA	NA	NA	NA	NA
C110	V2	day 3	E1.1.1.1.46	V2_C110-E1.1.1.1.46	18507	5	1	0.6358	1	0	0	1	0	0	0	0	0	0	NA	12	NA	NA	NA	NA	NA	NA	NA	NA	NA	NA	NA
C110	V2	day 3	E1.1.1.1.47	V2_C110-E1.1.1.1.47	29992	12	5	1.81698	0.337756	0	0	1	0	0	1	0	2	0	NA	30	NA	NA	NA	NA	NA	NA	NA	NA	NA	NA	NA
C110	V2	day 3	E1.1.1.1.48	V2_C110-E1.1.1.1.48	35568	11	6	3.0531	0.0857825	0	0	1	0	0	1	0	0	1	NA	18	NA	NA	NA	NA	NA	NA	NA	NA	NA	NA	NA
C110	V2	day 3	E1.1.1.1.49	V2_C110-E1.1.1.1.49	10941	3	0	0	0.563777	0	0	1	0	0	0	0	0	0	NA	7	NA	NA	NA	NA	NA	NA	NA	NA	NA	NA	NA
C110	V2	day 3	E1.1.1.1.50	V2_C110-E1.1.1.1.50	17548	8	3	1.52616	0.694983	0	0	1	0	0	0	0	0	1	NA	12	NA	NA	NA	NA	NA	NA	NA	NA	NA	NA	NA
C110	V2	day 3	E1.1.1.1.51	V2_C110-E1.1.1.1.51	12058	2	1	2.54348	0.48479	0	0	1	0	0	0	0	0	0	NA	6	NA	NA	NA	NA	NA	NA	NA	NA	NA	NA	NA
C110	V2	day 3	E1.1.1.1.52	V2_C110-E1.1.1.1.52	119329	35	14	1.69647	0.133326	0	0	1	1	0	1	1	1	1	NA	86	NA	NA	NA	NA	NA	NA	NA	NA	NA	NA	NA
C110	V2	day 3	E1.1.1.1.53	V2_C110-E1.1.1.1.53	17597	3	1	1.27175	1	0	0	1	0	0	0	0	0	0	NA	13	NA	NA	NA	NA	NA	NA	NA	NA	NA	NA	NA
C110	V2	day 3	E1.1.1.1.54	V2_C110-E1.1.1.1.54	44868	8	4	2.5439	0.233509	0	0	1	0	0	0	0	0	0	NA	23	NA	NA	NA	NA	NA	NA	NA	NA	NA	NA	NA
C110	V2	day 3	E1.1.1.1.55	V2_C110-E1.1.1.1.55	29249	15	4	0.924846	1	1	3.04758	0.293768	0	0	0	0	0	0	NA	27	NA	NA	NA	NA	NA	NA	NA	NA	NA	NA	NA
C110	V2	day 3	E1.1.1.1.56	V2_C110-E1.1.1.1.56	13271	4	0	0	0.582512	1	14.2182	0.0885664	0	0	1	0	0	0	NA	10	NA	NA	NA	NA	NA	NA	NA	NA	NA	NA	NA
C110	V2	day 3	E1.1.1.1.57	V2_C110-E1.1.1.1.57	11635	1	0	0	1	0	0	1	0	0	1	0	0	0	NA	7	NA	NA	NA	NA	NA	NA	NA	NA	NA	NA	NA
C110	V2	day 3	E1.1.1.1.58	V2_C110-E1.1.1.1.58	40818	7	3	1.90787	0.411118	0	0	1	0	0	1	0	0	0	NA	25	NA	NA	NA	NA	NA	NA	NA	NA	NA	NA	NA
C110	V2	day 3	E1.1.1.1.6	V2_C110-E1.1.1.1.6	26958	5	2	1.6957	0.625419	0	0	1	0	0	0	0	0	0	NA	18	NA	NA	NA	NA	NA	NA	NA	NA	NA	NA	NA
C110	V2	day 3	E1.1.1.1.60	V2_C110-E1.1.1.1.60	15125	6	3	2.54376	0.360213	0	0	1	0	0	0	0	0	0	NA	14	NA	NA	NA	NA	NA	NA	NA	NA	NA	NA	NA
C110	V2	day 3	E1.1.1.1.61	V2_C110-E1.1.1.1.61	22921	9	6	5.08882	0.0185984	0	0	1	0	0	1	0	0	0	NA	25	NA	NA	NA	NA	NA	NA	NA	NA	NA	NA	NA
C110	V2	day 3	E1.1.1.1.62	V2_C110-E1.1.1.1.62	19497	3	0	0	0.563777	0	0	1	0	0	0	0	0	0	NA	13	NA	NA	NA	NA	NA	NA	NA	NA	NA	NA	NA
C110	V2	day 3	E1.1.1.1.63	V2_C110-E1.1.1.1.63	8876	1	0	0	1	0	0	1	0	0	0	0	0	0	NA	5	NA	NA	NA	NA	NA	NA	NA	NA	NA	NA	NA
C110	V2	day 3	E1.1.1.1.64	V2_C110-E1.1.1.1.64	13515	5	3	3.81571	0.140348	0	0	1	0	0	0	0	0	0	NA	13	NA	NA	NA	NA	NA	NA	NA	NA	NA	NA	NA
C110	V2	day 3	E1.1.1.1.67	V2_C110-E1.1.1.1.67	59251	25	12	2.3492	0.0423784	1	1.77736	0.439969	0	0	5	0	1	0	NA	50	NA	NA	NA	NA	NA	NA	NA	NA	NA	NA	NA
C110	V2	day 3	E1.1.1.1.68	V2_C110-E1.1.1.1.68	10479	3	0	0	0.563777	0	0	1	0	0	0	0	0	0	NA	8	NA	NA	NA	NA	NA	NA	NA	NA	NA	NA	NA
C110	V2	day 3	E1.1.1.1.69	V2_C110-E1.1.1.1.69	15561	6	3	2.54376	0.360213	0	0	1	0	0	0	0	0	0	NA	15	NA	NA	NA	NA	NA	NA	NA	NA	NA	NA	NA
C110	V2	day 3	E1.1.1.1.7	V2_C110-E1.1.1.1.7	25592	6	1	0.50864	1	0	0	1	0	0	1	0	0	0	NA	21	NA	NA	NA	NA	NA	NA	NA	NA	NA	NA	NA
C110	V2	day 3	E1.1.1.1.70	V2_C110-E1.1.1.1.70	47671	19	6	1.17394	0.799356	1	2.37013	0.35634	0	0	1	0	0	1	NA	44	NA	NA	NA	NA	NA	NA	NA	NA	NA	NA	NA
C110	V2	day 3	E1.1.1.1.71	V2_C110-E1.1.1.1.71	24541	6	1	0.50864	1	0	0	1	0	0	0	0	0	0	NA	13	NA	NA	NA	NA	NA	NA	NA	NA	NA	NA	NA
C110	V2	day 3	E1.1.1.1.72	V2_C110-E1.1.1.1.72	17190	2	0	0	1	0	0	1	0	0	0	0	0	0	NA	8	NA	NA	NA	NA	NA	NA	NA	NA	NA	NA	NA
C110	V2	day 3	E1.1.1.1.73	V2_C110-E1.1.1.1.73	10998	6	4	5.08807	0.0572239	1	8.53455	0.129866	0	0	2	0	0	0	NA	11	NA	NA	NA	NA	NA	NA	NA	NA	NA	NA	NA
C110	V2	day 3	E1.1.1.1.74	V2_C110-E1.1.1.1.74	34894	15	10	5.09032	0.00220425	0	0	1	1	0	0	0	1	0	NA	29	NA	NA	NA	NA	NA	NA	NA	NA	NA	NA	NA
C110	V2	day 3	E1.1.1.1.75	V2_C110-E1.1.1.1.75	15693	5	1	0.6358	1	0	0	1	0	0	0	0	0	0	NA	9	NA	NA	NA	NA	NA	NA	NA	NA	NA	NA	NA
C110	V2	day 3	E1.1.1.1.76	V2_C110-E1.1.1.1.76	15744	4	2	2.54362	0.317082	0	0	1	0	0	0	0	0	0	NA	12	NA	NA	NA	NA	NA	NA	NA	NA	NA	NA	NA
C110	V2	day 3	E1.1.1.1.77	V2_C110-E1.1.1.1.77	16145	4	1	0.847793	1	0	0	1	0	0	0	0	0	0	NA	11	NA	NA	NA	NA	NA	NA	NA	NA	NA	NA	NA
C110	V2	day 3	E1.1.1.1.78	V2_C110-E1.1.1.1.78	9199	2	1	2.54348	0.48479	0	0	1	0	0	0	0	0	0	NA	7	NA	NA	NA	NA	NA	NA	NA	NA	NA	NA	NA
C110	V2	day 3	E1.1.1.1.79	V2_C110-E1.1.1.1.79	52356	13	4	1.13043	0.766599	0	0	1	0	0	1	0	0	0	NA	46	NA	NA	NA	NA	NA	NA	NA	NA	NA	NA	NA
C110	V2	day 3	E1.1.1.1.80	V2_C110-E1.1.1.1.80	15699	4	1	0.847793	1	0	0	1	0	0	0	0	0	0	NA	9	NA	NA	NA	NA	NA	NA	NA	NA	NA	NA	NA
C110	V2	day 3	E1.1.1.1.81	V2_C110-E1.1.1.1.81	22185	4	3	7.63119	0.0708681	0	0	1	0	0	0	0	0	0	NA	10	NA	NA	NA	NA	NA	NA	NA	NA	NA	NA	NA
C110	V2	day 3	E1.1.1.1.82	V2_C110-E1.1.1.1.82	17205	5	3	3.81571	0.140348	0	0	1	0	0	0	0	0	0	NA	14	NA	NA	NA	NA	NA	NA	NA	NA	NA	NA	NA
C110	V2	day 3	E1.1.1.1.83	V2_C110-E1.1.1.1.83	11972	6	2	1.27177	0.677362	0	0	1	0	0	0	0	1	0	NA	9	NA	NA	NA	NA	NA	NA	NA	NA	NA	NA	NA
C110	V2	day 3	E1.1.1.1.84	V2_C110-E1.1.1.1.84	7984	6	5	12.7178	0.00821051	0	0	1	0	0	1	0	0	0	NA	10	NA	NA	NA	NA	NA	NA	NA	NA	NA	NA	NA
C110	V2	day 3	E1.1.1.1.86	V2_C110-E1.1.1.1.86	13879	4	3	7.63119	0.0708681	0	0	1	0	0	0	0	0	0	NA	7	NA	NA	NA	NA	NA	NA	NA	NA	NA	NA	NA
C110	V2	day 3	E1.1.1.1.87	V2_C110-E1.1.1.1.87	16620	4	1	0.847793	1	0	0	1	0	0	0	0	0	0	NA	9	NA	NA	NA	NA	NA	NA	NA	NA	NA	NA	NA
C110	V2	day 3	E1.1.1.1.88	V2_C110-E1.1.1.1.88	24648	4	1	0.847793	1	0	0	1	0	0	0	0	0	0	NA	16	NA	NA	NA	NA	NA	NA	NA	NA	NA	NA	NA
C110	V2	day 3	E1.1.1.1.9	V2_C110-E1.1.1.1.9	28625	10	5	2.54404	0.157721	1	4.74142	0.206943	0	0	0	0	0	0	NA	23	NA	NA	NA	NA	NA	NA	NA	NA	NA	NA	NA
C110	V2	day 3	E1.1.1.1.90	V2_C110-E1.1.1.1.90	12820	2	1	2.54348	0.48479	0	0	1	0	0	0	1	1	0	NA	9	NA	NA	NA	NA	NA	NA	NA	NA	NA	NA	NA
C110	V2	day 3	E1.1.1.1.91	V2_C110-E1.1.1.1.91	7100	1	0	0	1	0	0	1	0	0	0	0	0	0	NA	3	NA	NA	NA	NA	NA	NA	NA	NA	NA	NA	NA
C110	V2	day 3	E1.1.1.1.92	V2_C110-E1.1.1.1.92	18847	2	1	2.54348	0.48479	0	0	1	0	0	0	0	0	0	NA	15	NA	NA	NA	NA	NA	NA	NA	NA	NA	NA	NA
C110	V2	day 3	E1.1.1.1.93	V2_C110-E1.1.1.1.93	10630	2	1	2.54348	0.48479	0	0	1	0	0	0	0	0	0	NA	10	NA	NA	NA	NA	NA	NA	NA	NA	NA	NA	NA
C110	V2	day 3	E1.1.1.1.94	V2_C110-E1.1.1.1.94	14575	3	1	1.27175	1	0	0	1	0	0	0	0	0	0	NA	10	NA	NA	NA	NA	NA	NA	NA	NA	NA	NA	NA
C110	V2	day 3	E1.1.1.1.95	V2_C110-E1.1.1.1.95	16348	1	0	0	1	0	0	1	0	0	0	0	0	0	NA	8	NA	NA	NA	NA	NA	NA	NA	NA	NA	NA	NA
C110	V2	day 3	E1.1.1.1.96	V2_C110-E1.1.1.1.96	10014	1	0	0	1	0	0	1	0	0	0	0	0	0	NA	6	NA	NA	NA	NA	NA	NA	NA	NA	NA	NA	NA
C110	V2	day 3	E1.1.1.1.97	V2_C110-E1.1.1.1.97	9157	5	2	1.6957	0.625419	0	0	1	0	0	1	0	0	0	NA	7	NA	NA	NA	NA	NA	NA	NA	NA	NA	NA	NA
C110	V2	day 3	E1.1.1.1.98	V2_C110-E1.1.1.1.98	17417	8	4	2.5439	0.233509	0	0	1	0	0	1	0	0	0	NA	12	NA	NA	NA	NA	NA	NA	NA	NA	NA	NA	NA
C110	V2	day 3	E1.1.1.1.99	V2_C110-E1.1.1.1.99	14492	6	2	1.27177	0.677362	0	0	1	0	0	0	0	0	0	NA	12	NA	NA	NA	NA	NA	NA	NA	NA	NA	NA	NA
C110	V2	day 3	E1.1.1.10	V2_C110-E1.1.1.10	93359	55	10	0.564799	0.132378	2	1.61026	0.360221	0	0	2	0	0	0	NA	103	NA	NA	NA	NA	NA	NA	NA	NA	NA	NA	NA
C110	V2	day 3	E1.1.1.11	V2_C110-E1.1.1.11	4290	1	0	0	1	0	0	1	0	0	0	0	0	0	NA	5	NA	NA	NA	NA	NA	NA	NA	NA	NA	NA	NA
C110	V2	day 3	E1.1.1.12	V2_C110-E1.1.1.12	26092	7	2	1.01736	1	2	17.0881	0.010205	0	0	0	0	1	0	NA	17	NA	NA	NA	NA	NA	NA	NA	NA	NA	NA	NA
C110	V2	day 3	E1.1.1.13	V2_C110-E1.1.1.13	23313	8	1	0.363318	0.455133	1	6.09593	0.169297	0	0	0	0	0	0	NA	18	NA	NA	NA	NA	NA	NA	NA	NA	NA	NA	NA
C110	V2	day 3	E1.1.1.14	V2_C110-E1.1.1.14	14044	8	4	2.5439	0.233509	0	0	1	0	0	1	0	0	0	NA	11	NA	NA	NA	NA	NA	NA	NA	NA	NA	NA	NA
C110	V2	day 3	E1.1.1.15	V2_C110-E1.1.1.15	6707	2	0	0	1	0	0	1	0	0	1	0	0	0	NA	6	NA	NA	NA	NA	NA	NA	NA	NA	NA	NA	NA
C110	V2	day 3	E1.1.1.17	V2_C110-E1.1.1.17	10815	1	0	0	1	0	0	1	0	0	0	0	0	0	NA	12	NA	NA	NA	NA	NA	NA	NA	NA	NA	NA	NA
C110	V2	day 3	E1.1.1.19	V2_C110-E1.1.1.19	11274	1	0	0	1	1	Inf	0.0229166	0	0	0	0	1	0	NA	7	NA	NA	NA	NA	NA	NA	NA	NA	NA	NA	NA
C110	V2	day 3	E1.1.1.21	V2_C110-E1.1.1.21	17842	9	4	2.03513	0.28131	0	0	1	0	0	0	0	0	0	NA	17	NA	NA	NA	NA	NA	NA	NA	NA	NA	NA	NA
C110	V2	day 3	E1.1.1.22	V2_C110-E1.1.1.22	10471	4	1	0.847793	1	0	0	1	0	0	0	0	0	0	NA	10	NA	NA	NA	NA	NA	NA	NA	NA	NA	NA	NA
C110	V2	day 3	E1.1.1.23	V2_C110-E1.1.1.23	22141	3	2	5.08732	0.193975	0	0	1	0	0	0	0	0	0	NA	13	NA	NA	NA	NA	NA	NA	NA	NA	NA	NA	NA
C110	V2	day 3	E1.1.1.25	V2_C110-E1.1.1.25	221454	118	36	1.11699	0.608587	2	0.734518	1	6	0	5	0	3	1	NA	225	NA	NA	NA	NA	NA	NA	NA	NA	NA	NA	NA
C110	V2	day 3	E1.1.1.26	V2_C110-E1.1.1.26	17766	5	1	0.6358	1	0	0	1	0	0	0	0	0	0	NA	12	NA	NA	NA	NA	NA	NA	NA	NA	NA	NA	NA
C110	V2	day 3	E1.1.1.27	V2_C110-E1.1.1.27	16737	6	3	2.54376	0.360213	0	0	1	0	0	0	0	0	0	NA	14	NA	NA	NA	NA	NA	NA	NA	NA	NA	NA	NA
C110	V2	day 3	E1.1.1.28	V2_C110-E1.1.1.28	7771	1	0	0	1	0	0	1	0	0	0	0	0	0	NA	4	NA	NA	NA	NA	NA	NA	NA	NA	NA	NA	NA
C110	V2	day 3	E1.1.1.29	V2_C110-E1.1.1.29	16938	7	3	1.90787	0.411118	0	0	1	0	0	0	0	0	0	NA	15	NA	NA	NA	NA	NA	NA	NA	NA	NA	NA	NA
C110	V2	day 3	E1.1.1.30	V2_C110-E1.1.1.30	16697	5	2	1.6957	0.625419	0	0	1	0	0	0	0	0	0	NA	15	NA	NA	NA	NA	NA	NA	NA	NA	NA	NA	NA
C110	V2	day 3	E1.1.1.31	V2_C110-E1.1.1.31	14466	3	2	5.08732	0.193975	0	0	1	0	0	0	0	0	0	NA	12	NA	NA	NA	NA	NA	NA	NA	NA	NA	NA	NA
C110	V2	day 3	E1.1.1.32	V2_C110-E1.1.1.32	8668	1	1	Inf	0.282215	0	0	1	0	0	0	0	0	0	NA	4	NA	NA	NA	NA	NA	NA	NA	NA	NA	NA	NA
C110	V2	day 3	E1.1.1.34	V2_C110-E1.1.1.34	42097	16	9	3.27183	0.0220941	0	0	1	0	0	1	0	0	0	NA	40	NA	NA	NA	NA	NA	NA	NA	NA	NA	NA	NA
C110	V2	day 3	E1.1.1.35	V2_C110-E1.1.1.35	7445	1	0	0	1	0	0	1	0	0	0	0	0	0	NA	4	NA	NA	NA	NA	NA	NA	NA	NA	NA	NA	NA
C110	V2	day 3	E1.1.1.36	V2_C110-E1.1.1.36	19737	8	0	0	0.115646	0	0	1	1	0	0	0	0	0	NA	19	NA	NA	NA	NA	NA	NA	NA	NA	NA	NA	NA
C110	V2	day 3	E1.1.1.37	V2_C110-E1.1.1.37	8717	2	1	2.54348	0.48479	0	0	1	0	0	0	0	0	0	NA	5	NA	NA	NA	NA	NA	NA	NA	NA	NA	NA	NA
C110	V2	day 3	E1.1.1.39	V2_C110-E1.1.1.39	6165	1	0	0	1	0	0	1	0	0	0	0	0	0	NA	2	NA	NA	NA	NA	NA	NA	NA	NA	NA	NA	NA
C110	V2	day 3	E1.1.1.40	V2_C110-E1.1.1.40	7315	1	0	0	1	0	0	1	0	0	0	0	0	0	NA	4	NA	NA	NA	NA	NA	NA	NA	NA	NA	NA	NA
C110	V2	day 3	E1.1.1.41	V2_C110-E1.1.1.41	4921	1	0	0	1	0	0	1	0	0	0	0	0	0	NA	7	NA	NA	NA	NA	NA	NA	NA	NA	NA	NA	NA
C110	V2	day 3	E1.1.1.43	V2_C110-E1.1.1.43	16398	3	0	0	0.563777	0	0	1	0	0	1	0	0	0	NA	16	NA	NA	NA	NA	NA	NA	NA	NA	NA	NA	NA
C110	V2	day 3	E1.1.1.45	V2_C110-E1.1.1.45	9813	3	1	1.27175	1	0	0	1	0	0	0	0	0	0	NA	11	NA	NA	NA	NA	NA	NA	NA	NA	NA	NA	NA
C110	V2	day 3	E1.1.1.46	V2_C110-E1.1.1.46	27377	14	6	1.90812	0.239391	0	0	1	0	0	0	0	0	0	NA	20	NA	NA	NA	NA	NA	NA	NA	NA	NA	NA	NA
C110	V2	day 3	E1.1.1.47	V2_C110-E1.1.1.47	33142	12	6	2.54418	0.110346	0	0	1	0	0	1	0	0	2	NA	24	NA	NA	NA	NA	NA	NA	NA	NA	NA	NA	NA
C110	V2	day 3	E1.1.1.5	V2_C110-E1.1.1.5	12233	1	1	Inf	0.282215	0	0	1	0	0	0	0	0	0	NA	11	NA	NA	NA	NA	NA	NA	NA	NA	NA	NA	NA
C110	V2	day 3	E1.1.1.51	V2_C110-E1.1.1.51	7993	2	1	2.54348	0.48479	0	0	1	0	0	0	0	0	0	NA	5	NA	NA	NA	NA	NA	NA	NA	NA	NA	NA	NA
C110	V2	day 3	E1.1.1.53	V2_C110-E1.1.1.53	11413	7	3	1.90787	0.411118	0	0	1	0	0	0	0	0	0	NA	11	NA	NA	NA	NA	NA	NA	NA	NA	NA	NA	NA
C110	V2	day 3	E1.1.1.54	V2_C110-E1.1.1.54	6446	3	0	0	0.563777	0	0	1	0	0	0	0	0	0	NA	5	NA	NA	NA	NA	NA	NA	NA	NA	NA	NA	NA
C110	V2	day 3	E1.1.1.55	V2_C110-E1.1.1.55	3619	1	0	0	1	0	0	1	0	0	0	0	0	0	NA	4	NA	NA	NA	NA	NA	NA	NA	NA	NA	NA	NA
C110	V2	day 3	E1.1.1.56	V2_C110-E1.1.1.56	16174	7	3	1.90787	0.411118	0	0	1	0	0	0	0	0	0	NA	15	NA	NA	NA	NA	NA	NA	NA	NA	NA	NA	NA
C110	V2	day 3	E1.1.1.59	V2_C110-E1.1.1.59	16606	5	2	1.6957	0.625419	0	0	1	0	0	1	0	0	1	NA	16	NA	NA	NA	NA	NA	NA	NA	NA	NA	NA	NA
C110	V2	day 3	E1.1.1.6	V2_C110-E1.1.1.6	56907	21	9	1.90837	0.147943	0	0	1	0	0	1	0	1	0	NA	46	NA	NA	NA	NA	NA	NA	NA	NA	NA	NA	NA
C110	V2	day 3	E1.1.1.60	V2_C110-E1.1.1.60	48690	25	12	2.3492	0.0423784	0	0	1	0	0	1	0	0	1	NA	51	NA	NA	NA	NA	NA	NA	NA	NA	NA	NA	NA
C110	V2	day 3	E1.1.1.61	V2_C110-E1.1.1.61	28118	22	8	1.45369	0.476521	0	0	1	0	0	1	0	0	0	NA	25	NA	NA	NA	NA	NA	NA	NA	NA	NA	NA	NA
C110	V2	day 3	E1.1.1.62	V2_C110-E1.1.1.62	16996	5	5	Inf	0.00178902	0	0	1	0	0	0	0	0	0	NA	14	NA	NA	NA	NA	NA	NA	NA	NA	NA	NA	NA
C110	V2	day 3	E1.1.1.63	V2_C110-E1.1.1.63	7005	1	1	Inf	0.282215	0	0	1	0	0	0	0	0	0	NA	3	NA	NA	NA	NA	NA	NA	NA	NA	NA	NA	NA
C110	V2	day 3	E1.1.1.64	V2_C110-E1.1.1.64	4652	2	1	2.54348	0.48479	0	0	1	0	0	0	0	0	0	NA	2	NA	NA	NA	NA	NA	NA	NA	NA	NA	NA	NA
C110	V2	day 3	E1.1.1.65	V2_C110-E1.1.1.65	17072	4	0	0	0.582512	0	0	1	0	0	0	0	0	0	NA	13	NA	NA	NA	NA	NA	NA	NA	NA	NA	NA	NA
C110	V2	day 3	E1.1.1.67	V2_C110-E1.1.1.67	5502	2	2	Inf	0.0796401	0	0	1	0	0	0	0	0	0	NA	2	NA	NA	NA	NA	NA	NA	NA	NA	NA	NA	NA
C110	V2	day 3	E1.1.1.68	V2_C110-E1.1.1.68	15180	5	4	10.1761	0.0245483	0	0	1	0	0	1	0	0	0	NA	17	NA	NA	NA	NA	NA	NA	NA	NA	NA	NA	NA
C110	V2	day 3	E1.1.1.69	V2_C110-E1.1.1.69	6616	3	0	0	0.563777	0	0	1	0	0	0	0	0	0	NA	7	NA	NA	NA	NA	NA	NA	NA	NA	NA	NA	NA
C110	V2	day 3	E1.1.1.7	V2_C110-E1.1.1.7	305600	149	45	1.10092	0.585027	4	1.17697	0.587593	0	0	11	3	7	0	NA	316	NA	NA	NA	NA	NA	NA	NA	NA	NA	NA	NA
C110	V2	day 3	E1.1.1.70	V2_C110-E1.1.1.70	25371	9	4	2.03513	0.28131	0	0	1	0	0	0	0	0	0	NA	21	NA	NA	NA	NA	NA	NA	NA	NA	NA	NA	NA
C110	V2	day 3	E1.1.1.71	V2_C110-E1.1.1.71	6414	2	1	2.54348	0.48479	0	0	1	0	0	0	0	0	0	NA	4	NA	NA	NA	NA	NA	NA	NA	NA	NA	NA	NA
C110	V2	day 3	E1.1.1.72	V2_C110-E1.1.1.72	1140	1	1	Inf	0.282215	0	0	1	0	0	0	0	0	0	NA	1	NA	NA	NA	NA	NA	NA	NA	NA	NA	NA	NA
C110	V2	day 3	E1.1.1.74	V2_C110-E1.1.1.74	17062	7	0	0	0.202281	0	0	1	0	0	0	0	0	1	NA	17	NA	NA	NA	NA	NA	NA	NA	NA	NA	NA	NA
C110	V2	day 3	E1.1.1.75	V2_C110-E1.1.1.75	6292	1	1	Inf	0.282215	0	0	1	0	0	0	0	0	0	NA	3	NA	NA	NA	NA	NA	NA	NA	NA	NA	NA	NA
C110	V2	day 3	E1.1.1.77	V2_C110-E1.1.1.77	15312	9	3	1.2718	0.718512	0	0	1	0	0	1	0	0	1	NA	13	NA	NA	NA	NA	NA	NA	NA	NA	NA	NA	NA
C110	V2	day 3	E1.1.1.78	V2_C110-E1.1.1.78	9361	3	2	5.08732	0.193975	0	0	1	0	0	0	0	0	0	NA	9	NA	NA	NA	NA	NA	NA	NA	NA	NA	NA	NA
C110	V2	day 3	E1.1.1.79	V2_C110-E1.1.1.79	6070	2	0	0	1	0	0	1	0	0	0	0	0	0	NA	4	NA	NA	NA	NA	NA	NA	NA	NA	NA	NA	NA
C110	V2	day 3	E1.1.1.8	V2_C110-E1.1.1.8	16875	1	1	Inf	0.282215	0	0	1	0	0	0	0	0	0	NA	7	NA	NA	NA	NA	NA	NA	NA	NA	NA	NA	NA
C110	V2	day 3	E1.1.1.80	V2_C110-E1.1.1.80	8758	3	1	1.27175	1	0	0	1	0	0	0	0	0	0	NA	7	NA	NA	NA	NA	NA	NA	NA	NA	NA	NA	NA
C110	V2	day 3	E1.1.1.9	V2_C110-E1.1.1.9	33817	9	4	2.03513	0.28131	0	0	1	0	0	2	0	0	1	NA	20	NA	NA	NA	NA	NA	NA	NA	NA	NA	NA	NA
C110	V2	day 3	E1.2.2.1.1	V2_C110-E1.2.2.1.1	276215	40	21	2.81453	0.00126699	0	0	1	0	0	0	0	2	0	NA	111	NA	NA	NA	NA	NA	NA	NA	NA	NA	NA	NA
C110	V2	day 3	E1.2.2.1.11	V2_C110-E1.2.2.1.11	24069	2	2	Inf	0.0796401	0	0	1	0	0	0	0	0	0	NA	7	NA	NA	NA	NA	NA	NA	NA	NA	NA	NA	NA
C110	V2	day 3	E1.2.2.1.12	V2_C110-E1.2.2.1.12	84518	36	18	2.54588	0.00817871	1	1.21843	0.566116	0	0	2	0	1	2	NA	65	NA	NA	NA	NA	NA	NA	NA	NA	NA	NA	NA
C110	V2	day 3	E1.2.2.1.13	V2_C110-E1.2.2.1.13	50359	29	15	2.72736	0.0113358	0	0	1	0	0	0	0	2	0	NA	49	NA	NA	NA	NA	NA	NA	NA	NA	NA	NA	NA
C110	V2	day 3	E1.2.2.1.14	V2_C110-E1.2.2.1.14	11740	7	1	0.423854	0.681293	0	0	1	0	0	0	0	0	0	NA	14	NA	NA	NA	NA	NA	NA	NA	NA	NA	NA	NA
C110	V2	day 3	E1.2.2.1.15	V2_C110-E1.2.2.1.15	5729	1	0	0	1	0	0	1	0	0	0	0	0	0	NA	2	NA	NA	NA	NA	NA	NA	NA	NA	NA	NA	NA
C110	V2	day 3	E1.2.2.1.16	V2_C110-E1.2.2.1.16	26167	8	3	1.52616	0.694983	0	0	1	0	0	0	0	0	0	NA	24	NA	NA	NA	NA	NA	NA	NA	NA	NA	NA	NA
C110	V2	day 3	E1.2.2.1.17	V2_C110-E1.2.2.1.17	27686	9	5	3.17999	0.12902	0	0	1	0	0	1	0	1	1	NA	19	NA	NA	NA	NA	NA	NA	NA	NA	NA	NA	NA
C110	V2	day 3	E1.2.2.1.18	V2_C110-E1.2.2.1.18	11789	4	1	0.847793	1	0	0	1	0	0	0	0	1	0	NA	8	NA	NA	NA	NA	NA	NA	NA	NA	NA	NA	NA
C110	V2	day 3	E1.2.2.1.19	V2_C110-E1.2.2.1.19	19468	8	6	7.63302	0.00814125	0	0	1	0	0	0	0	1	0	NA	16	NA	NA	NA	NA	NA	NA	NA	NA	NA	NA	NA
C110	V2	day 3	E1.2.2.1.2	V2_C110-E1.2.2.1.2	41517	12	5	1.81698	0.337756	0	0	1	0	0	2	0	1	0	NA	29	NA	NA	NA	NA	NA	NA	NA	NA	NA	NA	NA
C110	V2	day 3	E1.2.2.1.20	V2_C110-E1.2.2.1.20	15655	8	1	0.363318	0.455133	0	0	1	0	0	0	0	0	0	NA	12	NA	NA	NA	NA	NA	NA	NA	NA	NA	NA	NA
C110	V2	day 3	E1.2.2.1.21	V2_C110-E1.2.2.1.21	5985	1	0	0	1	0	0	1	0	0	0	0	0	0	NA	2	NA	NA	NA	NA	NA	NA	NA	NA	NA	NA	NA
C110	V2	day 3	E1.2.2.1.22	V2_C110-E1.2.2.1.22	5412	3	0	0	0.563777	0	0	1	0	0	0	0	0	0	NA	6	NA	NA	NA	NA	NA	NA	NA	NA	NA	NA	NA
C110	V2	day 3	E1.2.2.1.23	V2_C110-E1.2.2.1.23	6025	2	2	Inf	0.0796401	0	0	1	0	0	0	0	0	0	NA	6	NA	NA	NA	NA	NA	NA	NA	NA	NA	NA	NA
C110	V2	day 3	E1.2.2.1.24	V2_C110-E1.2.2.1.24	27717	11	2	0.565117	0.73864	1	4.26682	0.225121	0	0	1	0	0	0	NA	22	NA	NA	NA	NA	NA	NA	NA	NA	NA	NA	NA
C110	V2	day 3	E1.2.2.1.26	V2_C110-E1.2.2.1.26	10492	6	2	1.27177	0.677362	2	21.3567	0.00740121	0	0	0	0	0	0	NA	7	NA	NA	NA	NA	NA	NA	NA	NA	NA	NA	NA
C110	V2	day 3	E1.2.2.1.27	V2_C110-E1.2.2.1.27	16628	6	3	2.54376	0.360213	0	0	1	0	0	0	0	0	0	NA	13	NA	NA	NA	NA	NA	NA	NA	NA	NA	NA	NA
C110	V2	day 3	E1.2.2.1.28	V2_C110-E1.2.2.1.28	10777	5	1	0.6358	1	0	0	1	0	0	1	0	0	0	NA	8	NA	NA	NA	NA	NA	NA	NA	NA	NA	NA	NA
C110	V2	day 3	E1.2.2.1.29	V2_C110-E1.2.2.1.29	21294	4	3	7.63119	0.0708681	0	0	1	0	0	0	0	0	0	NA	16	NA	NA	NA	NA	NA	NA	NA	NA	NA	NA	NA
C110	V2	day 3	E1.2.2.1.3.1	V2_C110-E1.2.2.1.3.1	246292	121	49	1.73416	0.00436162	0	0	0.120504	3	0	5	0	0	0	NA	226	NA	NA	NA	NA	NA	NA	NA	NA	NA	NA	NA
C110	V2	day 3	E1.2.2.1.3.11	V2_C110-E1.2.2.1.3.11	28000	20	9	2.08187	0.132114	1	2.24552	0.371098	0	0	2	0	0	0	NA	28	NA	NA	NA	NA	NA	NA	NA	NA	NA	NA	NA
C110	V2	day 3	E1.2.2.1.3.2	V2_C110-E1.2.2.1.3.2	23614	8	4	2.5439	0.233509	0	0	1	0	0	0	0	0	0	NA	16	NA	NA	NA	NA	NA	NA	NA	NA	NA	NA	NA
C110	V2	day 3	E1.2.2.1.3.4	V2_C110-E1.2.2.1.3.4	59582	34	11	1.21658	0.571583	0	0	1	0	0	1	0	0	0	NA	60	NA	NA	NA	NA	NA	NA	NA	NA	NA	NA	NA
C110	V2	day 3	E1.2.2.1.3.5	V2_C110-E1.2.2.1.3.5	53910	32	8	0.847696	0.844695	0	0	1	0	0	3	0	2	0	NA	46	NA	NA	NA	NA	NA	NA	NA	NA	NA	NA	NA
C110	V2	day 3	E1.2.2.1.3.6	V2_C110-E1.2.2.1.3.6	18729	14	4	1.01736	1	0	0	1	0	0	0	0	0	0	NA	20	NA	NA	NA	NA	NA	NA	NA	NA	NA	NA	NA
C110	V2	day 3	E1.2.2.1.3.7	V2_C110-E1.2.2.1.3.7	34145	19	9	2.29009	0.074943	0	0	1	0	0	0	0	2	0	NA	29	NA	NA	NA	NA	NA	NA	NA	NA	NA	NA	NA
C110	V2	day 3	E1.2.2.1.3.8	V2_C110-E1.2.2.1.3.8	22875	10	1	0.282522	0.300437	0	0	1	0	0	1	0	2	0	NA	20	NA	NA	NA	NA	NA	NA	NA	NA	NA	NA	NA
C110	V2	day 3	E1.2.2.1.3.9	V2_C110-E1.2.2.1.3.9	32304	9	7	8.9062	0.00291268	0	0	1	0	0	0	0	0	0	NA	31	NA	NA	NA	NA	NA	NA	NA	NA	NA	NA	NA
C110	V2	day 3	E1.2.2.1.30	V2_C110-E1.2.2.1.30	8072	3	0	0	0.563777	0	0	1	0	0	0	0	0	0	NA	6	NA	NA	NA	NA	NA	NA	NA	NA	NA	NA	NA
C110	V2	day 3	E1.2.2.1.34	V2_C110-E1.2.2.1.34	10230	3	2	5.08732	0.193975	0	0	1	0	0	0	0	0	0	NA	7	NA	NA	NA	NA	NA	NA	NA	NA	NA	NA	NA
C110	V2	day 3	E1.2.2.1.35	V2_C110-E1.2.2.1.35	18966	5	1	0.6358	1	0	0	1	1	0	0	0	0	0	NA	23	NA	NA	NA	NA	NA	NA	NA	NA	NA	NA	NA
C110	V2	day 3	E1.2.2.1.37	V2_C110-E1.2.2.1.37	12252	2	1	2.54348	0.48479	0	0	1	0	0	0	0	0	0	NA	5	NA	NA	NA	NA	NA	NA	NA	NA	NA	NA	NA
C110	V2	day 3	E1.2.2.1.4	V2_C110-E1.2.2.1.4	8305	2	2	Inf	0.0796401	0	0	1	0	0	0	0	0	0	NA	3	NA	NA	NA	NA	NA	NA	NA	NA	NA	NA	NA
C110	V2	day 3	E1.2.2.1.40	V2_C110-E1.2.2.1.40	7719	4	0	0	0.582512	0	0	1	0	0	0	0	0	0	NA	4	NA	NA	NA	NA	NA	NA	NA	NA	NA	NA	NA
C110	V2	day 3	E1.2.2.1.41	V2_C110-E1.2.2.1.41	6817	1	0	0	1	0	0	1	0	0	0	0	0	0	NA	1	NA	NA	NA	NA	NA	NA	NA	NA	NA	NA	NA
C110	V2	day 3	E1.2.2.1.42	V2_C110-E1.2.2.1.42	8165	1	1	Inf	0.282215	0	0	1	0	0	0	0	0	0	NA	3	NA	NA	NA	NA	NA	NA	NA	NA	NA	NA	NA
C110	V2	day 3	E1.2.2.1.43	V2_C110-E1.2.2.1.43	8188	4	0	0	0.582512	0	0	1	0	0	1	0	0	0	NA	7	NA	NA	NA	NA	NA	NA	NA	NA	NA	NA	NA
C110	V2	day 3	E1.2.2.1.44	V2_C110-E1.2.2.1.44	4240	1	0	0	1	0	0	1	0	0	0	0	0	0	NA	1	NA	NA	NA	NA	NA	NA	NA	NA	NA	NA	NA
C110	V2	day 3	E1.2.2.1.45	V2_C110-E1.2.2.1.45	8801	2	1	2.54348	0.48479	0	0	1	0	0	1	0	0	0	NA	5	NA	NA	NA	NA	NA	NA	NA	NA	NA	NA	NA
C110	V2	day 3	E1.2.2.1.46	V2_C110-E1.2.2.1.46	10449	2	2	Inf	0.0796401	0	0	1	0	0	0	0	0	0	NA	10	NA	NA	NA	NA	NA	NA	NA	NA	NA	NA	NA
C110	V2	day 3	E1.2.2.1.47	V2_C110-E1.2.2.1.47	4620	1	0	0	1	0	0	1	0	0	1	0	0	0	NA	3	NA	NA	NA	NA	NA	NA	NA	NA	NA	NA	NA
C110	V2	day 3	E1.2.2.1.49	V2_C110-E1.2.2.1.49	12674	12	3	0.847765	1	0	0	1	0	0	2	0	0	0	NA	18	NA	NA	NA	NA	NA	NA	NA	NA	NA	NA	NA
C110	V2	day 3	E1.2.2.1.5	V2_C110-E1.2.2.1.5	56814	14	7	2.54432	0.0794715	0	0	1	1	0	0	0	2	1	NA	29	NA	NA	NA	NA	NA	NA	NA	NA	NA	NA	NA
C110	V2	day 3	E1.2.2.1.50	V2_C110-E1.2.2.1.50	19728	6	4	5.08807	0.0572239	0	0	1	0	0	4	0	0	0	NA	15	NA	NA	NA	NA	NA	NA	NA	NA	NA	NA	NA
C110	V2	day 3	E1.2.2.1.51	V2_C110-E1.2.2.1.51	4494	2	2	Inf	0.0796401	0	0	1	0	0	0	0	0	0	NA	5	NA	NA	NA	NA	NA	NA	NA	NA	NA	NA	NA
C110	V2	day 3	E1.2.2.1.6	V2_C110-E1.2.2.1.6	92972	13	4	1.13043	0.766599	0	0	1	0	0	1	0	0	0	NA	35	NA	NA	NA	NA	NA	NA	NA	NA	NA	NA	NA
C110	V2	day 3	E1.2.2.1.7	V2_C110-E1.2.2.1.7	75734	17	7	1.7808	0.2798	0	0	1	0	0	1	0	0	0	NA	37	NA	NA	NA	NA	NA	NA	NA	NA	NA	NA	NA
C110	V2	day 3	E1.2.2.1.8	V2_C110-E1.2.2.1.8	59747	1	1	Inf	0.282215	0	0	1	0	0	0	0	0	0	NA	19	NA	NA	NA	NA	NA	NA	NA	NA	NA	NA	NA
C110	V2	day 3	E1.2.2.11	V2_C110-E1.2.2.11	32203	13	6	2.1807	0.21294	0	0	1	0	0	0	0	0	0	NA	27	NA	NA	NA	NA	NA	NA	NA	NA	NA	NA	NA
C110	V2	day 3	E1.2.2.12	V2_C110-E1.2.2.12	13304	1	0	0	1	0	0	1	0	0	0	0	0	0	NA	16	NA	NA	NA	NA	NA	NA	NA	NA	NA	NA	NA
C110	V2	day 3	E1.2.2.14	V2_C110-E1.2.2.14	35038	8	3	1.52616	0.694983	0	0	1	0	0	0	0	0	0	NA	18	NA	NA	NA	NA	NA	NA	NA	NA	NA	NA	NA
C110	V2	day 3	E1.2.2.15	V2_C110-E1.2.2.15	7629	7	3	1.90787	0.411118	0	0	1	0	0	0	0	0	0	NA	9	NA	NA	NA	NA	NA	NA	NA	NA	NA	NA	NA
C110	V2	day 3	E1.2.2.16	V2_C110-E1.2.2.16	22704	12	1	0.231143	0.198568	0	0	1	0	0	0	0	0	0	NA	20	NA	NA	NA	NA	NA	NA	NA	NA	NA	NA	NA
C110	V2	day 3	E1.2.2.18	V2_C110-E1.2.2.18	17690	6	5	12.7178	0.00821051	0	0	1	0	0	3	0	0	0	NA	12	NA	NA	NA	NA	NA	NA	NA	NA	NA	NA	NA
C110	V2	day 3	E1.2.2.19	V2_C110-E1.2.2.19	5415	1	0	0	1	0	0	1	0	0	0	0	0	0	NA	4	NA	NA	NA	NA	NA	NA	NA	NA	NA	NA	NA
C110	V2	day 3	E1.2.2.2.1.2	V2_C110-E1.2.2.2.1.2	15809	7	4	3.3919	0.104136	0	0	1	0	0	0	0	0	0	NA	13	NA	NA	NA	NA	NA	NA	NA	NA	NA	NA	NA
C110	V2	day 3	E1.2.2.2.2	V2_C110-E1.2.2.2.2	148915	77	34	2.01425	0.00322729	1	0.560517	1	0	0	4	0	0	1	NA	171	NA	NA	NA	NA	NA	NA	NA	NA	NA	NA	NA
C110	V2	day 3	E1.2.2.2.4	V2_C110-E1.2.2.2.4	26376	9	6	5.08882	0.0185984	0	0	1	0	0	0	0	0	0	NA	17	NA	NA	NA	NA	NA	NA	NA	NA	NA	NA	NA
C110	V2	day 3	E1.2.2.2.5	V2_C110-E1.2.2.2.5	17217	14	4	1.01736	1	0	0	1	0	0	2	0	0	0	NA	22	NA	NA	NA	NA	NA	NA	NA	NA	NA	NA	NA
C110	V2	day 3	E1.2.2.22	V2_C110-E1.2.2.22	9202	7	2	1.01736	1	0	0	1	0	0	1	0	0	1	NA	9	NA	NA	NA	NA	NA	NA	NA	NA	NA	NA	NA
C110	V2	day 3	E1.2.2.23	V2_C110-E1.2.2.23	31201	9	3	1.2718	0.718512	0	0	1	0	0	2	0	0	0	NA	19	NA	NA	NA	NA	NA	NA	NA	NA	NA	NA	NA
C110	V2	day 3	E1.2.2.24	V2_C110-E1.2.2.24	8971	1	0	0	1	0	0	1	0	0	0	0	0	0	NA	3	NA	NA	NA	NA	NA	NA	NA	NA	NA	NA	NA
C110	V2	day 3	E1.2.2.25	V2_C110-E1.2.2.25	40175	8	4	2.5439	0.233509	0	0	1	0	0	1	0	0	0	NA	21	NA	NA	NA	NA	NA	NA	NA	NA	NA	NA	NA
C110	V2	day 3	E1.2.2.27	V2_C110-E1.2.2.27	7586	1	1	Inf	0.282215	0	0	1	0	0	1	0	0	1	NA	7	NA	NA	NA	NA	NA	NA	NA	NA	NA	NA	NA
C110	V2	day 3	E1.2.2.28	V2_C110-E1.2.2.28	21009	8	1	0.363318	0.455133	0	0	1	0	0	0	0	2	0	NA	18	NA	NA	NA	NA	NA	NA	NA	NA	NA	NA	NA
C110	V2	day 3	E1.2.2.29	V2_C110-E1.2.2.29	8366	1	0	0	1	0	0	1	0	0	0	0	0	0	NA	6	NA	NA	NA	NA	NA	NA	NA	NA	NA	NA	NA
C110	V2	day 3	E1.2.2.3	V2_C110-E1.2.2.3	15570	4	3	7.63119	0.0708681	0	0	1	0	0	0	0	0	0	NA	8	NA	NA	NA	NA	NA	NA	NA	NA	NA	NA	NA
C110	V2	day 3	E1.2.2.33	V2_C110-E1.2.2.33	3145	2	0	0	1	0	0	1	0	0	0	0	0	0	NA	3	NA	NA	NA	NA	NA	NA	NA	NA	NA	NA	NA
C110	V2	day 3	E1.2.2.34	V2_C110-E1.2.2.34	3995	1	0	0	1	0	0	1	0	0	0	0	0	0	NA	3	NA	NA	NA	NA	NA	NA	NA	NA	NA	NA	NA
C110	V2	day 3	E1.2.2.35	V2_C110-E1.2.2.35	5737	2	0	0	1	0	0	1	0	0	0	0	0	0	NA	4	NA	NA	NA	NA	NA	NA	NA	NA	NA	NA	NA
C110	V2	day 3	E1.2.2.36	V2_C110-E1.2.2.36	7521	8	5	4.24027	0.0452043	0	0	1	0	0	0	0	0	0	NA	10	NA	NA	NA	NA	NA	NA	NA	NA	NA	NA	NA
C110	V2	day 3	E1.2.2.4	V2_C110-E1.2.2.4	60396	11	8	6.78569	0.00279956	0	0	1	0	0	0	0	0	0	NA	65	NA	NA	NA	NA	NA	NA	NA	NA	NA	NA	NA
C110	V2	day 3	E1.2.2.5	V2_C110-E1.2.2.5	10085	9	5	3.17999	0.12902	0	0	1	0	0	1	0	0	2	NA	12	NA	NA	NA	NA	NA	NA	NA	NA	NA	NA	NA
C110	V2	day 3	E1.2.2.6	V2_C110-E1.2.2.6	43414	14	3	0.693602	0.769443	0	0	1	0	0	0	0	0	0	NA	37	NA	NA	NA	NA	NA	NA	NA	NA	NA	NA	NA
C110	V2	day 3	E1.2.2.7	V2_C110-E1.2.2.7	20155	6	3	2.54376	0.360213	0	0	1	0	0	0	0	0	0	NA	17	NA	NA	NA	NA	NA	NA	NA	NA	NA	NA	NA
C110	V2	day 3	E1.2.2.8	V2_C110-E1.2.2.8	23099	2	1	2.54348	0.48479	0	0	1	0	0	0	0	0	0	NA	23	NA	NA	NA	NA	NA	NA	NA	NA	NA	NA	NA
C110	V2	day 3	E1.2.2.9	V2_C110-E1.2.2.9	12613	8	4	2.5439	0.233509	0	0	1	0	0	0	0	0	0	NA	9	NA	NA	NA	NA	NA	NA	NA	NA	NA	NA	NA
C110	V2	day 3	E10	V2_C110-E10	16693	7	4	3.3919	0.104136	0	0	1	0	0	1	0	0	0	NA	12	NA	NA	NA	NA	NA	NA	NA	NA	NA	NA	NA
C110	V2	day 3	E13	V2_C110-E13	33376	11	4	1.45352	0.517082	0	0	1	0	0	0	0	0	0	NA	40	NA	NA	NA	NA	NA	NA	NA	NA	NA	NA	NA
C110	V2	day 3	E17	V2_C110-E17	21232	8	4	2.5439	0.233509	0	0	1	0	0	2	0	0	1	NA	16	NA	NA	NA	NA	NA	NA	NA	NA	NA	NA	NA
C110	V2	day 3	E19	V2_C110-E19	15009	10	1	0.282522	0.300437	1	4.74142	0.206943	0	0	0	0	2	0	NA	16	NA	NA	NA	NA	NA	NA	NA	NA	NA	NA	NA
C110	V2	day 3	E21	V2_C110-E21	14610	7	4	3.3919	0.104136	0	0	1	0	0	0	0	0	0	NA	10	NA	NA	NA	NA	NA	NA	NA	NA	NA	NA	NA
C110	V2	day 3	E25	V2_C110-E25	9928	2	0	0	1	0	0	1	0	0	0	0	0	0	NA	5	NA	NA	NA	NA	NA	NA	NA	NA	NA	NA	NA
C110	V2	day 3	E26	V2_C110-E26	7839	6	1	0.50864	1	0	0	1	0	0	0	0	0	0	NA	10	NA	NA	NA	NA	NA	NA	NA	NA	NA	NA	NA
C110	V2	day 3	E28	V2_C110-E28	7067	9	1	0.317844	0.460265	0	0	1	0	0	0	0	0	0	NA	11	NA	NA	NA	NA	NA	NA	NA	NA	NA	NA	NA
C110	V2	day 3	E29	V2_C110-E29	8151	2	0	0	1	2	Inf	0.000524589	0	0	0	0	0	0	NA	4	NA	NA	NA	NA	NA	NA	NA	NA	NA	NA	NA
C110	V2	day 3	E30	V2_C110-E30	10996	6	1	0.50864	1	0	0	1	0	0	0	0	2	0	NA	7	NA	NA	NA	NA	NA	NA	NA	NA	NA	NA	NA
C110	V2	day 3	E31	V2_C110-E31	8731	5	1	0.6358	1	0	0	1	0	0	0	0	0	0	NA	8	NA	NA	NA	NA	NA	NA	NA	NA	NA	NA	NA
C110	V2	day 3	E32	V2_C110-E32	4599	1	1	Inf	0.282215	0	0	1	0	0	0	0	0	0	NA	1	NA	NA	NA	NA	NA	NA	NA	NA	NA	NA	NA
C110	V2	day 3	E33	V2_C110-E33	8503	2	1	2.54348	0.48479	0	0	1	0	0	0	0	0	0	NA	5	NA	NA	NA	NA	NA	NA	NA	NA	NA	NA	NA
C110	V2	day 3	E34	V2_C110-E34	7152	3	2	5.08732	0.193975	0	0	1	0	0	0	0	0	0	NA	10	NA	NA	NA	NA	NA	NA	NA	NA	NA	NA	NA
C110	V2	day 3	E6	V2_C110-E6	12959	8	6	7.63302	0.00814125	1	6.09593	0.169297	0	0	1	0	0	0	NA	11	NA	NA	NA	NA	NA	NA	NA	NA	NA	NA	NA
C110	V2	day 3	E7	V2_C110-E7	14338	1	0	0	1	0	0	1	0	0	0	0	0	0	NA	11	NA	NA	NA	NA	NA	NA	NA	NA	NA	NA	NA
C110	V2	day 3	E9	V2_C110-E9	290925	82	38	2.20074	0.000503721	0	0	0.268452	0	0	5	0	3	0	NA	337	NA	NA	NA	NA	NA	NA	NA	NA	NA	NA	NA
C110	V2	day 3	G1.1.2	V2_C110-G1.1.2	6676529	3302	1432	2.09083	1.64834e-84	40	0.500273	3.41666e-06	17	2	126	2	50	37	StrainPhlanBabyBin;Shalte;PhyloPhlanTax	5275	d__Bacteria.p__Bacteroidetes.c__Bacteroidia.o__Bacteroidales.f__Bacteroidaceae.g__Bacteroides.s__?	high	d__Bacteria	p__Bacteroidetes	c__Bacteroidia	o__Bacteroidales	f__Bacteroidaceae	g__Bacteroides	s__?		Bacteroides
C110	V2	day 3	G3	V2_C110-G3	2219363	1620	286	0.533054	7.67623e-24	58	1.62399	0.000882628	21	1	52	2	91	11	Shalte;PhyloPhlanTax	2176	d__Bacteria.p__Firmicutes.c__Negativicutes.o__Selenomonadales.f__Acidaminococcaceae.g__?.s__?	high	d__Bacteria	p__Firmicutes	c__Negativicutes	o__Selenomonadales	f__Acidaminococcaceae	g__?	s__?		Acidaminococcaceae
C110	V2	day 3	G4	V2_C110-G4	2656638	1802	41	0.0556692	4.87242e-199	210	7.06068	7.4673e-89	1	0	70	0	90	8	NA	2452	d__Bacteria.p__Firmicutes.c__Bacilli.o__Bacillales.f__Staphylococcaceae.g__Staphylococcus.s__epidermidis	high	d__Bacteria	p__Firmicutes	c__Bacilli	o__Bacillales	f__Staphylococcaceae	g__Staphylococcus	s__epidermidis	Staphylococcus epidermidis
C110	V2	day 3	G8.1.1.1	V2_C110-G8.1.1.1	2147192	1403	264	0.579343	1.52525e-16	15	0.45149	0.000983946	1	0	30	3	63	2	StrainPhlanBinBin;StrainPhlanBabyBin;PhyloPhlanTax	1783	d__Bacteria.p__Actinobacteria.c__Actinobacteria.o__?.f__?.g__?.s__?	high	d__Bacteria	p__Actinobacteria	c__Actinobacteria	o__?	f__?	g__?	s__?		Actinobacteria
C110	V2	day 3	G8.1.1.2	V2_C110-G8.1.1.2	2021461	1311	279	0.679395	5.95684e-09	16	0.518079	0.00621687	1	0	22	2	49	1	StrainPhlanBinBin;StrainPhlanBabyBin;PhyloPhlanTax	1749	d__Bacteria.p__Actinobacteria.c__Actinobacteria.o__?.f__?.g__?.s__?	high	d__Bacteria	p__Actinobacteria	c__Actinobacteria	o__?	f__?	g__?	s__?		Actinobacteria
C110	V2	day 3	G8.2	V2_C110-G8.2	2040848	1290	232	0.548119	5.87418e-18	19	0.62942	0.0462784	1	0	28	1	36	2	Shalte	1775	d__Bacteria.p__Actinobacteria.c__Actinobacteria.o__Bifidobacteriales.f__Bifidobacteriaceae.g__Bifidobacterium.s__bifidum	high	d__Bacteria	p__Actinobacteria	c__Actinobacteria	o__Bifidobacteriales	f__Bifidobacteriaceae	g__Bifidobacterium	s__bifidum	Bifidobacterium bifidum
C110	V2	day 3	L1.1.1.2	V2_C110-L1.1.1.2	1681832	930	132	0.413626	1.22343e-24	40	1.95953	0.000204442	0	0	19	0	33	1	NA	1949	d__Bacteria.p__Actinobacteria.c__Actinobacteria.o__Actinomycetales.f__Corynebacteriaceae.g__Corynebacterium.s__?	high	d__Bacteria	p__Actinobacteria	c__Actinobacteria	o__Actinomycetales	f__Corynebacteriaceae	g__Corynebacterium	s__?		Corynebacterium
C110	V2	day 3	N	V2_C110-N	10883355	4036	1405	1.41115	5.14375e-22	62	0.640005	0.00044896	32	1	166	5	83	44	NA	8929	NA	NA	NA	NA	NA	NA	NA	NA	NA	NA	NA
C110	V2	day 3	O1.1.1.4	V2_C110-O1.1.1.4	2862454	1981	311	0.458216	5.3047e-41	47	1.03819	0.758186	0	1	85	10	116	8	StrainPhlanBinBin;StrainPhlanBabyBin;Shalte;PhyloPhlanTax	2557	d__Bacteria.p__Firmicutes.c__Clostridia.o__Clostridiales.f__Ruminococcaceae.g__Ruminococcus.s__obeum	high	d__Bacteria	p__Firmicutes	c__Clostridia	o__Clostridiales	f__Ruminococcaceae	g__Ruminococcus	s__obeum	Ruminococcus obeum
C110	V2	day 3	P1.2.1	V2_C110-P1.2.1	5353858	2953	610	0.642175	1.53435e-22	67	0.988998	1	12	1	101	9	94	9	Shalte;PhyloPhlanTax	4780	d__Bacteria.p__Firmicutes.c__Clostridia.o__Clostridiales.f__Ruminococcaceae.g__Ruminococcus.s__?	high	d__Bacteria	p__Firmicutes	c__Clostridia	o__Clostridiales	f__Ruminococcaceae	g__Ruminococcus	s__?		Ruminococcus
C110	V2	day 3	P1.2.2.10	V2_C110-P1.2.2.10	2069076	1492	215	0.416729	7.53132e-38	35	1.02522	0.859818	0	0	34	2	54	0	Shalte;PhyloPhlanTax	1808	d__Bacteria.p__Actinobacteria.c__Actinobacteria.o__Coriobacteriales.f__Coriobacteriaceae.g__Collinsella.s__?	high	d__Bacteria	p__Actinobacteria	c__Actinobacteria	o__Coriobacteriales	f__Coriobacteriaceae	g__Collinsella	s__?		Collinsella
C110	V2	day 3	P12	V2_C110-P12	2896825	2125	202	0.253378	1.39273e-104	58	1.21013	0.17875	2	0	81	5	102	7	NA	2848	d__Bacteria.p__Firmicutes.c__Bacilli.o__Lactobacillales.f__?.g__?.s__?	high	d__Bacteria	p__Firmicutes	c__Bacilli	o__Lactobacillales	f__?	g__?	s__?		Lactobacillales
C110	V2	day 3	P14	V2_C110-P14	3125058	2151	431	0.62242	3.5358e-19	61	1.26248	0.0877393	0	0	164	5	75	8	Shalte;PhyloPhlanTax	2735	d__Bacteria.p__Actinobacteria.c__Actinobacteria.o__Coriobacteriales.f__Coriobacteriaceae.g__Eggerthella.s__?	high	d__Bacteria	p__Actinobacteria	c__Actinobacteria	o__Coriobacteriales	f__Coriobacteriaceae	g__Eggerthella	s__?		Eggerthella
C110	V2	day 3	P2	V2_C110-P2	5079037	3834	1667	2.12903	8.51488e-101	44	0.468606	7.53809e-08	30	70	181	27	194	34	NA	4800	d__Bacteria.p__Proteobacteria.c__Gammaproteobacteria.o__Enterobacteriales.f__Enterobacteriaceae.g__Escherichia.s__?	medium	d__Bacteria	p__Proteobacteria	c__Gammaproteobacteria	o__Enterobacteriales	f__Enterobacteriaceae	g__Escherichia	s__?		Escherichia
C110	V2	day 3	P5	V2_C110-P5	4912454	2820	1180	1.93069	2.49114e-58	30	0.439485	8.20267e-07	23	4	114	2	47	36	PhyloPhlanTax	4047	d__Bacteria.p__Bacteroidetes.c__Bacteroidia.o__Bacteroidales.f__?.g__?.s__?	high	d__Bacteria	p__Bacteroidetes	c__Bacteroidia	o__Bacteroidales	f__?	g__?	s__?		Bacteroidales
C111	V2	day 3	C2.1.1	V2_C111-C2.1.1	1723326	440	107	1.01147	0.910127	9	0.665991	0.259874	1	0	17	0	17	1	PhyloPhlanTax	1193	d__Bacteria.p__Bacteroidetes.c__Bacteroidia.o__Bacteroidales.f__Porphyromonadaceae.g__Parabacteroides.s__?	high	d__Bacteria	p__Bacteroidetes	c__Bacteroidia	o__Bacteroidales	f__Porphyromonadaceae	g__Parabacteroides	s__?		Parabacteroides
C111	V2	day 3	C2.1.2	V2_C111-C2.1.2	734604	349	13	0.118876	5.51005e-26	38	4.17499	7.06756e-12	1	0	17	1	23	1	NA	556	d__Bacteria.p__Firmicutes.c__Bacilli.o__Bacillales.f__Staphylococcaceae.g__Staphylococcus.s__epidermidis	high	d__Bacteria	p__Firmicutes	c__Bacilli	o__Bacillales	f__Staphylococcaceae	g__Staphylococcus	s__epidermidis	Staphylococcus epidermidis
C111	V2	day 3	C2.1.4.3	V2_C111-C2.1.4.3	36753	23	2	0.299358	0.0914456	1	1.46375	0.505522	0	0	0	0	1	0	NA	31	d__Bacteria.p__Firmicutes.c__Bacilli.o__Bacillales.f__Staphylococcaceae.g__Staphylococcus.s__hominis	high	d__Bacteria	p__Firmicutes	c__Bacilli	o__Bacillales	f__Staphylococcaceae	g__Staphylococcus	s__hominis	Staphylococcus hominis
C111	V2	day 3	C2.1.5	V2_C111-C2.1.5	749852	347	99	1.26275	0.0569173	16	1.57415	0.0808512	1	0	3	0	8	1	NA	705	d__Bacteria.p__Spirochaetes.c__Spirochaetes.o__Spirochaetales.f__?.g__?.s__?	low_conf.txt	d__Bacteria	p__Spirochaetes	c__Spirochaetes	o__Spirochaetales	f__?	g__?	s__?		Spirochaetales
C111	V2	day 3	C2.2.2.1	V2_C111-C2.2.2.1	165723	53	18	1.62116	0.106839	2	1.26314	0.674452	0	0	0	0	2	0	PhyloPhlanTax	161	d__Bacteria.p__Tenericutes.c__Mollicutes.o__?.f__?.g__?.s__?	medium	d__Bacteria	p__Tenericutes	c__Mollicutes	o__?	f__?	g__?	s__?		Mollicutes
C111	V2	day 3	C2.2.2.2.2.1	V2_C111-C2.2.2.2.2.1	379448	214	106	3.14565	6.66211e-16	0	0	0.00353191	2	0	5	0	0	1	NA	340	d__Bacteria.p__Bacteroidetes.c__Bacteroidia.o__Bacteroidales.f__Bacteroidaceae.g__Bacteroides.s__fragilis	high	d__Bacteria	p__Bacteroidetes	c__Bacteroidia	o__Bacteroidales	f__Bacteroidaceae	g__Bacteroides	s__fragilis	Bacteroides fragilis
C111	V2	day 3	E2.1.10	V2_C111-E2.1.10	25436	5	3	4.72196	0.0943658	0	0	1	0	0	0	0	0	0	NA	31	NA	NA	NA	NA	NA	NA	NA	NA	NA	NA	NA
C111	V2	day 3	E2.1.11	V2_C111-E2.1.11	8629	5	0	0	0.345966	0	0	1	0	0	0	0	0	0	NA	9	NA	NA	NA	NA	NA	NA	NA	NA	NA	NA	NA
C111	V2	day 3	E2.1.12	V2_C111-E2.1.12	23705	8	3	1.88864	0.40942	0	0	1	0	0	2	0	0	0	NA	22	NA	NA	NA	NA	NA	NA	NA	NA	NA	NA	NA
C111	V2	day 3	E2.1.13	V2_C111-E2.1.13	4352	1	1	Inf	0.241145	0	0	1	0	0	0	0	0	0	NA	3	NA	NA	NA	NA	NA	NA	NA	NA	NA	NA	NA
C111	V2	day 3	E2.1.14	V2_C111-E2.1.14	10885	4	1	1.04898	1	0	0	1	0	0	1	0	0	0	NA	9	NA	NA	NA	NA	NA	NA	NA	NA	NA	NA	NA
C111	V2	day 3	E2.1.17	V2_C111-E2.1.17	5899	2	0	0	1	0	0	1	0	0	0	0	0	0	NA	5	NA	NA	NA	NA	NA	NA	NA	NA	NA	NA	NA
C111	V2	day 3	E2.1.18	V2_C111-E2.1.18	4804	1	0	0	1	0	0	1	0	0	0	0	0	0	NA	4	NA	NA	NA	NA	NA	NA	NA	NA	NA	NA	NA
C111	V2	day 3	E2.1.19	V2_C111-E2.1.19	10226	3	1	1.57354	0.56303	0	0	1	0	0	0	0	0	0	NA	8	NA	NA	NA	NA	NA	NA	NA	NA	NA	NA	NA
C111	V2	day 3	E2.1.20	V2_C111-E2.1.20	12046	4	2	3.14773	0.246853	0	0	1	0	0	0	0	0	0	NA	9	NA	NA	NA	NA	NA	NA	NA	NA	NA	NA	NA
C111	V2	day 3	E2.1.21	V2_C111-E2.1.21	6269	2	0	0	1	0	0	1	0	0	0	0	0	0	NA	3	NA	NA	NA	NA	NA	NA	NA	NA	NA	NA	NA
C111	V2	day 3	E2.1.22	V2_C111-E2.1.22	12680	1	0	0	1	0	0	1	0	0	0	0	0	0	NA	9	NA	NA	NA	NA	NA	NA	NA	NA	NA	NA	NA
C111	V2	day 3	E2.1.23	V2_C111-E2.1.23	6692	1	0	0	1	0	0	1	0	0	0	0	0	0	NA	7	NA	NA	NA	NA	NA	NA	NA	NA	NA	NA	NA
C111	V2	day 3	E2.1.24	V2_C111-E2.1.24	5484	2	0	0	1	0	0	1	0	0	0	0	0	0	NA	4	NA	NA	NA	NA	NA	NA	NA	NA	NA	NA	NA
C111	V2	day 3	E2.1.25	V2_C111-E2.1.25	8820	2	1	3.14719	0.42415	0	0	1	0	0	0	0	0	0	NA	3	NA	NA	NA	NA	NA	NA	NA	NA	NA	NA	NA
C111	V2	day 3	E2.1.26	V2_C111-E2.1.26	4981	2	0	0	1	0	0	1	0	0	0	0	0	0	NA	2	NA	NA	NA	NA	NA	NA	NA	NA	NA	NA	NA
C111	V2	day 3	E2.1.27	V2_C111-E2.1.27	11083	4	1	1.04898	1	0	0	1	0	0	0	0	0	0	NA	6	NA	NA	NA	NA	NA	NA	NA	NA	NA	NA	NA
C111	V2	day 3	E2.1.28	V2_C111-E2.1.28	6045	1	0	0	1	0	0	1	0	0	0	0	0	0	NA	5	NA	NA	NA	NA	NA	NA	NA	NA	NA	NA	NA
C111	V2	day 3	E2.1.29	V2_C111-E2.1.29	4918	2	0	0	1	1	32.2087	0.0593646	0	0	0	0	0	0	NA	2	NA	NA	NA	NA	NA	NA	NA	NA	NA	NA	NA
C111	V2	day 3	E2.1.3	V2_C111-E2.1.3	13873	2	0	0	1	0	0	1	0	0	0	0	0	0	NA	8	NA	NA	NA	NA	NA	NA	NA	NA	NA	NA	NA
C111	V2	day 3	E2.1.31	V2_C111-E2.1.31	24489	11	8	8.40721	0.00091372	0	0	1	0	0	0	0	0	0	NA	21	NA	NA	NA	NA	NA	NA	NA	NA	NA	NA	NA
C111	V2	day 3	E2.1.32	V2_C111-E2.1.32	5141	4	1	1.04898	1	0	0	1	0	0	0	0	1	0	NA	7	NA	NA	NA	NA	NA	NA	NA	NA	NA	NA	NA
C111	V2	day 3	E2.1.6	V2_C111-E2.1.6	104518	69	9	0.470877	0.0334719	0	0	0.274962	0	0	4	0	4	0	NA	98	NA	NA	NA	NA	NA	NA	NA	NA	NA	NA	NA
C111	V2	day 3	E2.1.7	V2_C111-E2.1.7	20049	2	1	3.14719	0.42415	0	0	1	0	0	0	0	0	0	NA	13	NA	NA	NA	NA	NA	NA	NA	NA	NA	NA	NA
C111	V2	day 3	E2.1.8	V2_C111-E2.1.8	106069	30	11	1.82405	0.132237	1	1.10999	0.600998	0	0	0	0	0	0	NA	83	NA	NA	NA	NA	NA	NA	NA	NA	NA	NA	NA
C111	V2	day 3	E2.2.2.2.1	V2_C111-E2.2.2.2.1	69027	28	13	2.73278	0.0124965	0	0	1	0	0	0	0	1	0	NA	77	NA	NA	NA	NA	NA	NA	NA	NA	NA	NA	NA
C111	V2	day 3	E3	V2_C111-E3	5249	4	0	0	0.578431	0	0	1	0	0	2	0	0	0	NA	7	NA	NA	NA	NA	NA	NA	NA	NA	NA	NA	NA
C111	V2	day 3	E4	V2_C111-E4	7360	1	0	0	1	0	0	1	0	0	0	0	0	0	NA	6	NA	NA	NA	NA	NA	NA	NA	NA	NA	NA	NA
C111	V2	day 3	E5	V2_C111-E5	4734	1	0	0	1	0	0	1	0	0	0	0	0	0	NA	4	NA	NA	NA	NA	NA	NA	NA	NA	NA	NA	NA
C111	V2	day 3	E6	V2_C111-E6	1674	1	1	Inf	0.241145	0	0	1	0	0	0	0	0	0	NA	1	NA	NA	NA	NA	NA	NA	NA	NA	NA	NA	NA
C111	V2	day 3	G2.2.1.1	V2_C111-G2.2.1.1	2009917	1534	115	0.232794	1.55361e-70	31	0.641399	0.0149161	1	1	49	3	81	5	Shalte	1941	d__Bacteria.p__Firmicutes.c__Bacilli.o__Lactobacillales.f__Streptococcaceae.g__Streptococcus.s__parasanguinis	high	d__Bacteria	p__Firmicutes	c__Bacilli	o__Lactobacillales	f__Streptococcaceae	g__Streptococcus	s__parasanguinis	Streptococcus parasanguinis
C111	V2	day 3	G2.2.2.2.2.2	V2_C111-G2.2.2.2.2.2	5113090	3030	1233	2.68143	3.61859e-113	29	0.268229	2.44915e-16	23	3	122	3	49	47	Shalte	4372	d__Bacteria.p__Bacteroidetes.c__Bacteroidia.o__Bacteroidales.f__Bacteroidaceae.g__Bacteroides.s__fragilis	high	d__Bacteria	p__Bacteroidetes	c__Bacteroidia	o__Bacteroidales	f__Bacteroidaceae	g__Bacteroides	s__fragilis	Bacteroides fragilis
C111	V2	day 3	L2.1.4.1	V2_C111-L2.1.4.1	1495871	1100	23	0.0617715	7.61081e-101	125	5.17833	2.67137e-40	0	0	53	0	50	7	NA	1450	d__Bacteria.p__Firmicutes.c__Bacilli.o__Bacillales.f__Staphylococcaceae.g__Staphylococcus.s__hominis	high	d__Bacteria	p__Firmicutes	c__Bacilli	o__Bacillales	f__Staphylococcaceae	g__Staphylococcus	s__hominis	Staphylococcus hominis
C111	V2	day 3	N	V2_C111-N	1589176	755	122	0.594023	6.00475e-08	41	1.92441	0.000274151	2	0	34	0	29	7	NA	1490	NA	NA	NA	NA	NA	NA	NA	NA	NA	NA	NA
C111	V2	day 3	O1	V2_C111-O1	2164174	1400	313	0.898114	0.109618	14	0.305496	2.8899e-07	1	0	27	3	59	3	StrainPhlanBinBin;StrainPhlanBabyBin;Shalte;PhyloPhlanTax	2164	d__Bacteria.p__Actinobacteria.c__Actinobacteria.o__?.f__?.g__?.s__?	high	d__Bacteria	p__Actinobacteria	c__Actinobacteria	o__?	f__?	g__?	s__?		Actinobacteria
C111	V2	day 3	O2.2.1.2	V2_C111-O2.2.1.2	4906839	2712	1193	3.10393	1.96879e-139	36	0.388597	1.17791e-09	19	1	105	1	50	26	Shalte	3981	d__Bacteria.p__Bacteroidetes.c__Bacteroidia.o__Bacteroidales.f__Bacteroidaceae.g__Bacteroides.s__?	high	d__Bacteria	p__Bacteroidetes	c__Bacteroidia	o__Bacteroidales	f__Bacteroidaceae	g__Bacteroides	s__?		Bacteroides
C111	V2	day 3	P2.1.4.2	V2_C111-P2.1.4.2	1942679	1476	67	0.135043	4.5049e-100	55	1.27628	0.093968	1	0	44	3	63	6	Shalte	1894	d__Bacteria.p__Firmicutes.c__Bacilli.o__?.f__?.g__?.s__?	high	d__Bacteria	p__Firmicutes	c__Bacilli	o__?	f__?	g__?	s__?		Bacilli
C111	V2	day 3	P2.1.9	V2_C111-P2.1.9	4116191	2823	501	0.63262	4.87597e-19	97	1.18044	0.147017	2	31	117	24	122	7	Shalte;PhyloPhlanTax	4145	d__Bacteria.p__Firmicutes.c__Clostridia.o__Clostridiales.f__?.g__?.s__?	high	d__Bacteria	p__Firmicutes	c__Clostridia	o__Clostridiales	f__?	g__?	s__?		Clostridiales
C112	V2	day 3	B1.2.1.1.1.2	V2_C112-B1.2.1.1.1.2	3080880	2370	136	0.977481	0.847783	71	0.444198	1.53898e-12	3	1	90	7	120	13	NA	3046	NA	NA	NA	NA	NA	NA	NA	NA	NA	NA	NA
C112	V2	day 3	C1.1.1.2	V2_C112-C1.1.1.2	313325	189	17	1.60541	0.0827033	7	0.60874	0.273859	0	0	14	0	10	0	NA	301	d__Bacteria.p__Firmicutes.c__Bacilli.o__Lactobacillales.f__Streptococcaceae.g__Streptococcus.s__?	low_conf.txt	d__Bacteria	p__Firmicutes	c__Bacilli	o__Lactobacillales	f__Streptococcaceae	g__Streptococcus	s__?		Streptococcus
C112	V2	day 3	C1.1.1.3	V2_C112-C1.1.1.3	123619	104	4	0.642974	0.527923	4	0.634755	0.528827	0	0	4	0	4	1	NA	127	d__Bacteria.p__Firmicutes.c__Bacilli.o__Lactobacillales.f__Streptococcaceae.g__Streptococcus.s__salivarius	high	d__Bacteria	p__Firmicutes	c__Bacilli	o__Lactobacillales	f__Streptococcaceae	g__Streptococcus	s__salivarius	Streptococcus salivarius
C112	V2	day 3	C1.1.1.4	V2_C112-C1.1.1.4	208721	137	2	0.236943	0.0255689	3	0.353947	0.0669105	0	0	16	0	6	1	NA	194	d__Bacteria.p__Firmicutes.c__Bacilli.o__Lactobacillales.f__Streptococcaceae.g__Streptococcus.s__salivarius	high	d__Bacteria	p__Firmicutes	c__Bacilli	o__Lactobacillales	f__Streptococcaceae	g__Streptococcus	s__salivarius	Streptococcus salivarius
C112	V2	day 3	E1.1.3	V2_C112-E1.1.3	100068	32	10	7.40031	8.70754e-06	0	0	0.25976	0	1	1	2	4	0	NA	74	NA	NA	NA	NA	NA	NA	NA	NA	NA	NA	NA
C112	V2	day 3	E1.1.4	V2_C112-E1.1.4	20295	7	0	0	1	0	0	1	0	0	1	0	0	0	NA	18	NA	NA	NA	NA	NA	NA	NA	NA	NA	NA	NA
C112	V2	day 3	E1.1.5	V2_C112-E1.1.5	27425	9	0	0	1	0	0	1	0	0	0	0	0	0	NA	18	NA	NA	NA	NA	NA	NA	NA	NA	NA	NA	NA
C112	V2	day 3	E1.2.1.3	V2_C112-E1.2.1.3	42582	13	3	4.84792	0.0365925	2	2.89738	0.177243	0	0	0	0	0	0	NA	37	NA	NA	NA	NA	NA	NA	NA	NA	NA	NA	NA
C112	V2	day 3	E1.2.1.4	V2_C112-E1.2.1.4	31388	11	0	0	1	0	0	1	0	0	0	0	1	0	NA	70	NA	NA	NA	NA	NA	NA	NA	NA	NA	NA	NA
C112	V2	day 3	E2	V2_C112-E2	38218	12	0	0	1	0	0	1	0	0	0	0	0	0	NA	23	NA	NA	NA	NA	NA	NA	NA	NA	NA	NA	NA
C112	V2	day 3	G1.2.2	V2_C112-G1.2.2	2391371	1770	19	0.155451	2.78511e-27	219	2.68987	1.97243e-28	0	0	79	1	81	10	NA	2253	d__Bacteria.p__Firmicutes.c__Bacilli.o__Bacillales.f__Staphylococcaceae.g__Staphylococcus.s__epidermidis	high	d__Bacteria	p__Firmicutes	c__Bacilli	o__Bacillales	f__Staphylococcaceae	g__Staphylococcus	s__epidermidis	Staphylococcus epidermidis
C112	V2	day 3	G3	V2_C112-G3	2220457	1299	94	1.29036	0.0295421	69	0.882969	0.354907	1	0	28	2	51	3	NA	1898	d__Bacteria.p__Actinobacteria.c__Actinobacteria.o__Actinomycetales.f__Micrococcaceae.g__Rothia.s__mucilaginosa	high	d__Bacteria	p__Actinobacteria	c__Actinobacteria	o__Actinomycetales	f__Micrococcaceae	g__Rothia	s__mucilaginosa	Rothia mucilaginosa
C112	V2	day 3	L1.1.1.1	V2_C112-L1.1.1.1	1049347	703	23	0.532128	0.0021528	25	0.57401	0.00513499	1	0	19	2	42	2	NA	970	d__Bacteria.p__Firmicutes.c__Bacilli.o__Lactobacillales.f__Streptococcaceae.g__Streptococcus.s__mitis	high	d__Bacteria	p__Firmicutes	c__Bacilli	o__Lactobacillales	f__Streptococcaceae	g__Streptococcus	s__mitis	Streptococcus mitis
C112	V2	day 3	L1.1.2.1	V2_C112-L1.1.2.1	2050517	953	94	1.86191	4.3327e-07	38	0.644697	0.00832231	1	1	36	4	32	8	NA	1605	d__Bacteria.p__Firmicutes.c__Bacilli.o__Gemellales.f__Gemellaceae.g__Gemella.s__?	high	d__Bacteria	p__Firmicutes	c__Bacilli	o__Gemellales	f__Gemellaceae	g__Gemella	s__?		Gemella
C112	V2	day 3	L1.2.1.1.1.1	V2_C112-L1.2.1.1.1.1	1440238	1124	81	1.27908	0.0465269	25	0.342304	1.3463e-09	0	2	30	2	58	1	NA	1359	d__Bacteria.p__Firmicutes.c__Bacilli.o__Lactobacillales.f__Streptococcaceae.g__Streptococcus.s__parasanguinis	high	d__Bacteria	p__Firmicutes	c__Bacilli	o__Lactobacillales	f__Streptococcaceae	g__Streptococcus	s__parasanguinis	Streptococcus parasanguinis
C112	V2	day 3	L1.2.1.2	V2_C112-L1.2.1.2	782298	610	19	0.506829	0.00195193	70	2.15982	8.66181e-08	0	0	16	1	30	1	NA	820	d__Bacteria.p__Firmicutes.c__Bacilli.o__Bacillales.f__Staphylococcaceae.g__Staphylococcus.s__hominis	high	d__Bacteria	p__Firmicutes	c__Bacilli	o__Bacillales	f__Staphylococcaceae	g__Staphylococcus	s__hominis	Staphylococcus hominis
C112	V2	day 3	N	V2_C112-N	1184344	678	48	1.24207	0.154142	15	0.348323	3.66563e-06	0	0	34	0	27	2	NA	1037	NA	NA	NA	NA	NA	NA	NA	NA	NA	NA	NA
C112	V2	day 3	O1.1.2.2	V2_C112-O1.1.2.2	1777373	1414	24	0.25668	1.77747e-15	165	2.37326	2.6563e-18	0	0	70	2	56	8	NA	1772	d__Bacteria.p__Firmicutes.c__Bacilli.o__Bacillales.f__Staphylococcaceae.g__Staphylococcus.s__hominis	high	d__Bacteria	p__Firmicutes	c__Bacilli	o__Bacillales	f__Staphylococcaceae	g__Staphylococcus	s__hominis	Staphylococcus hominis
C112	V2	day 3	P4	V2_C112-P4	3653675	2687	251	1.94961	4.73374e-16	122	0.715274	0.000643034	4	4	99	7	97	14	NA	3512	d__Bacteria.p__Firmicutes.c__Clostridia.o__Clostridiales.f__?.g__?.s__?	high	d__Bacteria	p__Firmicutes	c__Clostridia	o__Clostridiales	f__?	g__?	s__?		Clostridiales
C115	V2	day 3	C1.2	V2_C115-C1.2	978166	341	26	1.97465	0.00314017	23	0.818119	0.41663	1	0	17	1	12	4	NA	711	d__Bacteria.p__Firmicutes.c__Bacilli.o__Lactobacillales.f__Streptococcaceae.g__Streptococcus.s__mitis	high	d__Bacteria	p__Firmicutes	c__Bacilli	o__Lactobacillales	f__Streptococcaceae	g__Streptococcus	s__mitis	Streptococcus mitis
C115	V2	day 3	E3	V2_C115-E3	13150	1	0	0	1	0	0	1	0	0	0	0	0	0	NA	9	NA	NA	NA	NA	NA	NA	NA	NA	NA	NA	NA
C115	V2	day 3	G1.1	V2_C115-G1.1	1744223	1315	69	1.34412	0.0351228	39	0.308761	3.44832e-16	0	3	52	4	72	6	NA	1684	d__Bacteria.p__Firmicutes.c__Bacilli.o__Lactobacillales.f__?.g__?.s__?	medium	d__Bacteria	p__Firmicutes	c__Bacilli	o__Lactobacillales	f__?	g__?	s__?		Lactobacillales
C115	V2	day 3	G2.2.2	V2_C115-G2.2.2	2367375	1919	28	0.284239	1.30132e-13	248	2.08722	3.32044e-17	1	0	73	5	92	7	NA	2348	d__Bacteria.p__Firmicutes.c__Bacilli.o__?.f__?.g__?.s__?	high	d__Bacteria	p__Firmicutes	c__Bacilli	o__?	f__?	g__?	s__?		Bacilli
C115	V2	day 3	N	V2_C115-N	216448	117	12	2.69179	0.00332735	2	0.195858	0.00567568	0	1	5	0	4	0	NA	186	NA	NA	NA	NA	NA	NA	NA	NA	NA	NA	NA
C115	V2	day 3	P1.3	V2_C115-P1.3	2120961	1371	99	2.10584	8.15263e-09	62	0.493741	2.71979e-08	0	1	31	2	50	4	NA	1766	d__Bacteria.p__Actinobacteria.c__Actinobacteria.o__Actinomycetales.f__Micrococcaceae.g__Rothia.s__mucilaginosa	high	d__Bacteria	p__Actinobacteria	c__Actinobacteria	o__Actinomycetales	f__Micrococcaceae	g__Rothia	s__mucilaginosa	Rothia mucilaginosa
C115	V2	day 3	P2.1	V2_C115-P2.1	1901360	1380	90	1.81778	5.84861e-06	52	0.400489	4.44351e-12	1	2	54	5	48	8	NA	1740	d__Bacteria.p__Firmicutes.c__Bacilli.o__Gemellales.f__Gemellaceae.g__Gemella.s__haemolysans	high	d__Bacteria	p__Firmicutes	c__Bacilli	o__Gemellales	f__Gemellaceae	g__Gemella	s__haemolysans	Gemella haemolysans
C115	V2	day 3	P2.2.1	V2_C115-P2.2.1	2558827	1998	27	0.258769	1.63325e-15	255	2.06657	4.22848e-17	0	1	89	2	94	10	NA	2432	d__Bacteria.p__Firmicutes.c__Bacilli.o__Bacillales.f__Staphylococcaceae.g__Staphylococcus.s__epidermidis	high	d__Bacteria	p__Firmicutes	c__Bacilli	o__Bacillales	f__Staphylococcaceae	g__Staphylococcus	s__epidermidis	Staphylococcus epidermidis
C116	V2	day 3	E1	V2_C116-E1	11739	3	0	0	1	0	0	1	0	0	0	0	0	0	NA	4	NA	NA	NA	NA	NA	NA	NA	NA	NA	NA	NA
C116	V2	day 3	E2.1.1	V2_C116-E2.1.1	90916	14	3	6.49873	0.0172332	1	0.700943	1	0	0	0	0	0	0	NA	87	NA	NA	NA	NA	NA	NA	NA	NA	NA	NA	NA
C116	V2	day 3	E3	V2_C116-E3	9091	4	1	7.90554	0.152584	0	0	1	0	0	0	0	0	0	NA	7	NA	NA	NA	NA	NA	NA	NA	NA	NA	NA	NA
C116	V2	day 3	E4	V2_C116-E4	9575	1	0	0	1	0	0	1	0	0	0	0	0	0	NA	1	NA	NA	NA	NA	NA	NA	NA	NA	NA	NA	NA
C116	V2	day 3	G2.1.3	V2_C116-G2.1.3	2130389	1763	25	0.289574	3.82713e-12	245	1.66179	1.28836e-09	1	0	68	4	88	7	NA	2100	d__Bacteria.p__Firmicutes.c__Bacilli.o__?.f__?.g__?.s__?	high	d__Bacteria	p__Firmicutes	c__Bacilli	o__?	f__?	g__?	s__?		Bacilli
C116	V2	day 3	G2.2.2	V2_C116-G2.2.2	2423919	1816	18	0.195464	3.23777e-17	236	1.50039	1.31219e-06	0	0	74	0	86	9	NA	2289	d__Bacteria.p__Firmicutes.c__Bacilli.o__Bacillales.f__Staphylococcaceae.g__Staphylococcus.s__epidermidis	high	d__Bacteria	p__Firmicutes	c__Bacilli	o__Bacillales	f__Staphylococcaceae	g__Staphylococcus	s__epidermidis	Staphylococcus epidermidis
C116	V2	day 3	N	V2_C116-N	271561	194	9	1.15538	0.583004	16	0.81603	0.542201	0	0	4	0	8	1	NA	283	NA	NA	NA	NA	NA	NA	NA	NA	NA	NA	NA
C116	V2	day 3	P2.1.2	V2_C116-P2.1.2	2857404	2249	208	4.49344	2.5226e-41	67	0.218441	2.79809e-45	5	1	91	3	93	9	NA	2864	d__Bacteria.p__Firmicutes.c__Bacilli.o__Lactobacillales.f__?.g__?.s__?	high	d__Bacteria	p__Firmicutes	c__Bacilli	o__Lactobacillales	f__?	g__?	s__?		Lactobacillales
C116	V2	day 3	P2.2.1.1	V2_C116-P2.2.1.1	3494646	2565	85	0.750393	0.0231647	286	1.2169	0.0114836	0	2	117	5	106	12	NA	3430	d__Bacteria.p__Firmicutes.c__Bacilli.o__Bacillales.f__Staphylococcaceae.g__Staphylococcus.s__?	medium	d__Bacteria	p__Firmicutes	c__Bacilli	o__Bacillales	f__Staphylococcaceae	g__Staphylococcus	s__?		Staphylococcus
C117	V2	day 3	B1.2.1.1.1	V2_C117-B1.2.1.1.1	2815662	1951	376	1.01403	0.829644	22	0.392509	1.59263e-06	1	0	41	6	88	2	NA	2545	NA	NA	NA	NA	NA	NA	NA	NA	NA	NA	NA
C117	V2	day 3	B1.2.1.2.1	V2_C117-B1.2.1.2.1	2739331	1734	336	1.0215	0.746284	21	0.42749	3.03213e-05	3	0	24	0	73	1	NA	2382	NA	NA	NA	NA	NA	NA	NA	NA	NA	NA	NA
C117	V2	day 3	C1.1.1	V2_C117-C1.1.1	1587859	933	172	0.955908	0.636828	9	0.348437	0.000428063	3	0	23	3	44	2	StrainPhlanBinBin;StrainPhlanBabyBin;Shalte;PhyloPhlanTax	1538	d__Bacteria.p__Actinobacteria.c__Actinobacteria.o__Bifidobacteriales.f__Bifidobacteriaceae.g__Bifidobacterium.s__adolescentis	high	d__Bacteria	p__Actinobacteria	c__Actinobacteria	o__Bifidobacteriales	f__Bifidobacteriaceae	g__Bifidobacterium	s__adolescentis	Bifidobacterium adolescentis
C117	V2	day 3	C1.2.1.1.2	V2_C117-C1.2.1.1.2	279693	169	37	1.19084	0.375262	0	0	0.0246674	0	0	5	0	4	1	NA	240	d__Bacteria.p__Actinobacteria.c__Actinobacteria.o__Bifidobacteriales.f__Bifidobacteriaceae.g__Bifidobacterium.s__breve	high	d__Bacteria	p__Actinobacteria	c__Actinobacteria	o__Bifidobacteriales	f__Bifidobacteriaceae	g__Bifidobacterium	s__breve	Bifidobacterium breve
C117	V2	day 3	C2.1.10	V2_C117-C2.1.10	11230	3	1	2.12047	0.470207	0	0	1	0	0	0	0	0	0	PhyloPhlanTax	6	d__Bacteria.p__Proteobacteria.c__Betaproteobacteria.o__Burkholderiales.f__Sutterellaceae.g__?.s__?	high	d__Bacteria	p__Proteobacteria	c__Betaproteobacteria	o__Burkholderiales	f__Sutterellaceae	g__?	s__?		Sutterellaceae
C117	V2	day 3	C2.1.2	V2_C117-C2.1.2	1873018	706	46	0.284806	3.12488e-22	65	4.27968	4.10305e-19	0	1	25	0	35	6	NA	1404	d__Bacteria.p__Firmicutes.c__Bacilli.o__Bacillales.f__Staphylococcaceae.g__Staphylococcus.s__lugdunensis	high	d__Bacteria	p__Firmicutes	c__Bacilli	o__Bacillales	f__Staphylococcaceae	g__Staphylococcus	s__lugdunensis	Staphylococcus lugdunensis
C117	V2	day 3	C2.1.5	V2_C117-C2.1.5	85118	24	3	0.605401	0.603176	2	3.39315	0.129475	0	0	1	0	2	0	NA	56	d__Bacteria.p__Actinobacteria.c__Actinobacteria.o__Actinomycetales.f__Micrococcaceae.g__Rothia.s__mucilaginosa	high	d__Bacteria	p__Actinobacteria	c__Actinobacteria	o__Actinomycetales	f__Micrococcaceae	g__Rothia	s__mucilaginosa	Rothia mucilaginosa
C117	V2	day 3	C2.1.6	V2_C117-C2.1.6	118961	58	4	0.313217	0.0176308	8	6.04725	0.00012556	0	0	2	0	3	1	NA	89	d__Bacteria.p__Firmicutes.c__Bacilli.o__Bacillales.f__Staphylococcaceae.g__Staphylococcus.s__?	low_conf.txt	d__Bacteria	p__Firmicutes	c__Bacilli	o__Bacillales	f__Staphylococcaceae	g__Staphylococcus	s__?		Staphylococcus
C117	V2	day 3	E2.1.7	V2_C117-E2.1.7	9947	4	0	0	1	0	0	1	0	0	1	0	0	0	NA	7	NA	NA	NA	NA	NA	NA	NA	NA	NA	NA	NA
C117	V2	day 3	E2.1.8	V2_C117-E2.1.8	20259	5	0	0	0.590885	0	0	1	0	0	0	0	0	0	NA	19	NA	NA	NA	NA	NA	NA	NA	NA	NA	NA	NA
C117	V2	day 3	E2.1.9	V2_C117-E2.1.9	6222	4	1	1.41356	0.571325	0	0	1	0	0	1	0	0	0	NA	7	NA	NA	NA	NA	NA	NA	NA	NA	NA	NA	NA
C117	V2	day 3	E3	V2_C117-E3	379196	164	79	4.01846	2.47331e-17	0	0	0.023835	1	0	9	0	0	0	NA	387	NA	NA	NA	NA	NA	NA	NA	NA	NA	NA	NA
C117	V2	day 3	E4	V2_C117-E4	12807	2	0	0	1	0	0	1	0	0	0	0	0	0	NA	11	NA	NA	NA	NA	NA	NA	NA	NA	NA	NA	NA
C117	V2	day 3	E5	V2_C117-E5	9939	2	0	0	1	0	0	1	0	0	0	0	0	0	NA	6	NA	NA	NA	NA	NA	NA	NA	NA	NA	NA	NA
C117	V2	day 3	L2.1.4	V2_C117-L2.1.4	932554	599	13	0.0902133	2.00827e-38	61	4.764	3.92702e-20	1	0	27	0	32	0	NA	866	d__Bacteria.p__Firmicutes.c__Bacilli.o__Bacillales.f__Staphylococcaceae.g__Staphylococcus.s__lugdunensis	high	d__Bacteria	p__Firmicutes	c__Bacilli	o__Bacillales	f__Staphylococcaceae	g__Staphylococcus	s__lugdunensis	Staphylococcus lugdunensis
C117	V2	day 3	N	V2_C117-N	1545185	843	91	0.498253	2.77942e-11	26	1.19612	0.374509	0	0	15	1	51	2	NA	1504	NA	NA	NA	NA	NA	NA	NA	NA	NA	NA	NA
C117	V2	day 3	O1.1.2.1	V2_C117-O1.1.2.1	2241204	1400	296	1.15151	0.0424211	21	0.543774	0.00485225	1	0	29	4	54	5	StrainPhlanBinBin;StrainPhlanBabyBin;Shalte;PhyloPhlanTax	1993	d__Bacteria.p__Actinobacteria.c__Actinobacteria.o__?.f__?.g__?.s__?	high	d__Bacteria	p__Actinobacteria	c__Actinobacteria	o__?	f__?	g__?	s__?		Actinobacteria
C117	V2	day 3	O2.1.3	V2_C117-O2.1.3	1516792	847	62	0.321171	5.25043e-23	40	1.93287	0.000337334	0	0	21	1	28	1	NA	1397	d__Bacteria.p__Actinobacteria.c__Actinobacteria.o__Actinomycetales.f__Micrococcaceae.g__Rothia.s__mucilaginosa	high	d__Bacteria	p__Actinobacteria	c__Actinobacteria	o__Actinomycetales	f__Micrococcaceae	g__Rothia	s__mucilaginosa	Rothia mucilaginosa
C117	V2	day 3	P2.1.1.1.1	V2_C117-P2.1.1.1.1	1897863	1399	62	0.180042	5.7962e-63	44	1.23246	0.189078	0	1	53	2	75	8	StrainPhlanBabyBin	1774	d__Bacteria.p__Firmicutes.c__Bacilli.o__Lactobacillales.f__?.g__?.s__?	medium	d__Bacteria	p__Firmicutes	c__Bacilli	o__Lactobacillales	f__?	g__?	s__?		Lactobacillales
C117	V2	day 3	P2.2.1	V2_C117-P2.2.1	5792212	3513	1309	3.65193	1.66012e-188	52	0.496708	5.88235e-07	23	2	111	3	75	29	StrainPhlanBabyBin;Shalte	5006	d__Bacteria.p__Bacteroidetes.c__Bacteroidia.o__Bacteroidales.f__Bacteroidaceae.g__Bacteroides.s__vulgatus	high	d__Bacteria	p__Bacteroidetes	c__Bacteroidia	o__Bacteroidales	f__Bacteroidaceae	g__Bacteroides	s__vulgatus	Bacteroides vulgatus
C117	V2	day 3	P2.2.2	V2_C117-P2.2.2	2274354	1686	174	0.457136	7.55773e-25	49	1.12862	0.420198	0	0	70	4	91	10	NA	2215	d__Bacteria.p__Firmicutes.c__Bacilli.o__Lactobacillales.f__Enterococcaceae.g__?.s__?	medium	d__Bacteria	p__Firmicutes	c__Bacilli	o__Lactobacillales	f__Enterococcaceae	g__?	s__?		Enterococcaceae
C119	V2	day 3	E7	V2_C119-E7	7048	1	0	0	1	0	0	1	0	0	0	0	0	0	NA	3	NA	NA	NA	NA	NA	NA	NA	NA	NA	NA	NA
C119	V2	day 3	G4	V2_C119-G4	2155347	1661	305	3.03735	6.32624e-42	53	0.701526	0.018292	23	0	46	0	63	15	NA	2083	NA	NA	NA	NA	NA	NA	NA	NA	NA	NA	NA
C119	V2	day 3	N	V2_C119-N	64386	45	0	0	0.0313041	3	1.61394	0.439969	0	0	0	0	0	0	NA	63	NA	NA	NA	NA	NA	NA	NA	NA	NA	NA	NA
C119	V2	day 3	O1.1	V2_C119-O1.1	2398973	1526	101	0.676944	0.00027634	53	0.780441	0.109216	3	3	60	4	77	7	NA	2128	NA	NA	NA	NA	NA	NA	NA	NA	NA	NA	NA
C119	V2	day 3	P1.2	V2_C119-P1.2	3053419	1920	95	0.464111	1.65029e-13	73	0.864846	0.307755	9	0	67	6	87	12	NA	2746	NA	NA	NA	NA	NA	NA	NA	NA	NA	NA	NA
C119	V2	day 3	P3	V2_C119-P3	2233464	1396	92	0.677256	0.00052966	78	1.41796	0.00925129	0	0	31	2	60	3	NA	1799	NA	NA	NA	NA	NA	NA	NA	NA	NA	NA	NA
C119	V2	day 3	P6	V2_C119-P6	3227815	2510	222	0.974536	0.774094	125	1.26774	0.0360931	1	2	112	7	101	13	NA	3238	NA	NA	NA	NA	NA	NA	NA	NA	NA	NA	NA
C120	V2	day 3	C1.1.1.1	V2_C120-C1.1.1.1	948752	324	113	9.19825	2.3991e-53	2	0.0766713	1.34782e-08	3	2	15	3	15	4	PhyloPhlanTax	656	d__Bacteria.p__Proteobacteria.c__Gammaproteobacteria.o__Enterobacteriales.f__Enterobacteriaceae.g__?.s__?	low_conf.txt	d__Bacteria	p__Proteobacteria	c__Gammaproteobacteria	o__Enterobacteriales	f__Enterobacteriaceae	g__?	s__?		Enterobacteriaceae
C120	V2	day 3	C1.1.1.11	V2_C120-C1.1.1.11	9122	1	0	0	1	0	0	1	0	0	0	0	0	0	PhyloPhlanTax	5	d__Bacteria.p__Proteobacteria.c__Betaproteobacteria.o__Burkholderiales.f__Sutterellaceae.g__?.s__?	high	d__Bacteria	p__Proteobacteria	c__Betaproteobacteria	o__Burkholderiales	f__Sutterellaceae	g__?	s__?		Sutterellaceae
C120	V2	day 3	C1.1.1.2	V2_C120-C1.1.1.2	850429	360	21	0.829395	0.520391	37	1.52268	0.0267073	0	2	18	2	18	0	NA	621	d__Bacteria.p__Firmicutes.c__Bacilli.o__Bacillales.f__Staphylococcaceae.g__Staphylococcus.s__?	low_conf.txt	d__Bacteria	p__Firmicutes	c__Bacilli	o__Bacillales	f__Staphylococcaceae	g__Staphylococcus	s__?		Staphylococcus
C120	V2	day 3	C1.1.1.27	V2_C120-C1.1.1.27	5744	2	0	0	1	0	0	1	0	0	0	0	0	0	NA	6	d__Bacteria.p__Tenericutes.c__Mollicutes.o__Mycoplasmatales.f__Mycoplasmataceae.g__Mycoplasma.s__mycoides	high	d__Bacteria	p__Tenericutes	c__Mollicutes	o__Mycoplasmatales	f__Mycoplasmataceae	g__Mycoplasma	s__mycoides	Mycoplasma mycoides
C120	V2	day 3	C1.1.1.3	V2_C120-C1.1.1.3	27280	12	2	2.7089	0.198373	0	0	1	0	0	0	0	0	0	PhyloPhlanTax	18	d__Bacteria.p__Proteobacteria.c__Betaproteobacteria.o__Burkholderiales.f__Sutterellaceae.g__?.s__?	high	d__Bacteria	p__Proteobacteria	c__Betaproteobacteria	o__Burkholderiales	f__Sutterellaceae	g__?	s__?		Sutterellaceae
C120	V2	day 3	C1.1.1.4	V2_C120-C1.1.1.4	404135	186	18	1.46536	0.140042	6	0.424625	0.0302501	0	0	2	1	9	1	NA	403	d__Bacteria.p__Actinobacteria.c__Actinobacteria.o__Actinomycetales.f__Micrococcaceae.g__Rothia.s__mucilaginosa	high	d__Bacteria	p__Actinobacteria	c__Actinobacteria	o__Actinomycetales	f__Micrococcaceae	g__Rothia	s__mucilaginosa	Rothia mucilaginosa
C120	V2	day 3	C1.1.1.7	V2_C120-C1.1.1.7	23087	12	0	0	1	3	4.33519	0.0495321	0	0	1	0	2	0	NA	22	d__Bacteria.p__Actinobacteria.c__Actinobacteria.o__Actinomycetales.f__Micrococcaceae.g__Rothia.s__mucilaginosa	high	d__Bacteria	p__Actinobacteria	c__Actinobacteria	o__Actinomycetales	f__Micrococcaceae	g__Rothia	s__mucilaginosa	Rothia mucilaginosa
C120	V2	day 3	C1.1.5	V2_C120-C1.1.5	12301	5	0	0	1	0	0	1	0	0	0	0	0	0	NA	10	d__Bacteria.p__Firmicutes.c__Bacilli.o__Bacillales.f__Staphylococcaceae.g__Staphylococcus.s__epidermidis	high	d__Bacteria	p__Firmicutes	c__Bacilli	o__Bacillales	f__Staphylococcaceae	g__Staphylococcus	s__epidermidis	Staphylococcus epidermidis
C120	V2	day 3	C1.1.6	V2_C120-C1.1.6	10818	2	0	0	1	0	0	1	0	0	0	0	0	0	PhyloPhlanTax	4	d__Bacteria.p__Proteobacteria.c__Betaproteobacteria.o__Burkholderiales.f__Sutterellaceae.g__?.s__?	high	d__Bacteria	p__Proteobacteria	c__Betaproteobacteria	o__Burkholderiales	f__Sutterellaceae	g__?	s__?		Sutterellaceae
C120	V2	day 3	C1.2.1	V2_C120-C1.2.1	55947	29	2	1.00087	1	1	0.461402	0.719429	0	0	1	0	0	0	NA	43	d__Bacteria.p__Firmicutes.c__Bacilli.o__Lactobacillales.f__Leuconostocaceae.g__Weissella.s__?	high	d__Bacteria	p__Firmicutes	c__Bacilli	o__Lactobacillales	f__Leuconostocaceae	g__Weissella	s__?		Weissella
C120	V2	day 3	C1.2.2.2	V2_C120-C1.2.2.2	916943	720	21	0.378244	1.6522e-06	104	2.50533	4.26791e-13	1	0	26	2	31	0	NA	934	d__Bacteria.p__Firmicutes.c__Bacilli.o__?.f__?.g__?.s__?	medium	d__Bacteria	p__Firmicutes	c__Bacilli	o__?	f__?	g__?	s__?		Bacilli
C120	V2	day 3	E1.1.1.10	V2_C120-E1.1.1.10	18832	7	0	0	1	0	0	1	0	0	0	0	0	0	NA	17	NA	NA	NA	NA	NA	NA	NA	NA	NA	NA	NA
C120	V2	day 3	E1.1.1.12	V2_C120-E1.1.1.12	13014	2	0	0	1	0	0	1	0	0	0	0	0	0	NA	7	NA	NA	NA	NA	NA	NA	NA	NA	NA	NA	NA
C120	V2	day 3	E1.1.1.13	V2_C120-E1.1.1.13	7617	1	0	0	1	0	0	1	0	0	0	0	0	0	NA	3	NA	NA	NA	NA	NA	NA	NA	NA	NA	NA	NA
C120	V2	day 3	E1.1.1.14	V2_C120-E1.1.1.14	12740	2	0	0	1	0	0	1	0	0	0	0	0	0	NA	5	NA	NA	NA	NA	NA	NA	NA	NA	NA	NA	NA
C120	V2	day 3	E1.1.1.15	V2_C120-E1.1.1.15	9313	5	0	0	1	0	0	1	0	0	0	0	0	0	NA	8	NA	NA	NA	NA	NA	NA	NA	NA	NA	NA	NA
C120	V2	day 3	E1.1.1.16	V2_C120-E1.1.1.16	5795	1	0	0	1	0	0	1	0	0	0	0	0	0	NA	5	NA	NA	NA	NA	NA	NA	NA	NA	NA	NA	NA
C120	V2	day 3	E1.1.1.17	V2_C120-E1.1.1.17	7605	4	0	0	1	0	0	1	0	0	0	0	0	0	NA	5	NA	NA	NA	NA	NA	NA	NA	NA	NA	NA	NA
C120	V2	day 3	E1.1.1.18	V2_C120-E1.1.1.18	29779	21	1	0.674908	1	1	0.64674	1	0	0	1	0	1	0	NA	25	NA	NA	NA	NA	NA	NA	NA	NA	NA	NA	NA
C120	V2	day 3	E1.1.1.19	V2_C120-E1.1.1.19	4719	1	0	0	1	0	0	1	0	0	0	0	0	0	NA	1	NA	NA	NA	NA	NA	NA	NA	NA	NA	NA	NA
C120	V2	day 3	E1.1.1.20	V2_C120-E1.1.1.20	7291	2	0	0	1	0	0	1	0	0	0	0	1	0	NA	4	NA	NA	NA	NA	NA	NA	NA	NA	NA	NA	NA
C120	V2	day 3	E1.1.1.21	V2_C120-E1.1.1.21	12217	6	2	6.7763	0.0590432	0	0	1	0	0	1	0	1	0	NA	10	NA	NA	NA	NA	NA	NA	NA	NA	NA	NA	NA
C120	V2	day 3	E1.1.1.22	V2_C120-E1.1.1.22	6666	3	0	0	1	0	0	1	0	0	0	0	0	0	NA	7	NA	NA	NA	NA	NA	NA	NA	NA	NA	NA	NA
C120	V2	day 3	E1.1.1.23	V2_C120-E1.1.1.23	16218	7	0	0	1	0	0	1	0	0	0	0	0	0	NA	10	NA	NA	NA	NA	NA	NA	NA	NA	NA	NA	NA
C120	V2	day 3	E1.1.1.24	V2_C120-E1.1.1.24	7082	1	0	0	1	0	0	1	0	0	0	0	0	0	NA	4	NA	NA	NA	NA	NA	NA	NA	NA	NA	NA	NA
C120	V2	day 3	E1.1.1.25	V2_C120-E1.1.1.25	6762	1	0	0	1	0	0	1	0	0	0	0	0	0	NA	2	NA	NA	NA	NA	NA	NA	NA	NA	NA	NA	NA
C120	V2	day 3	E1.1.1.26	V2_C120-E1.1.1.26	5316	3	0	0	1	0	0	1	0	0	0	0	0	0	NA	7	NA	NA	NA	NA	NA	NA	NA	NA	NA	NA	NA
C120	V2	day 3	E1.1.1.28	V2_C120-E1.1.1.28	8480	1	0	0	1	0	0	1	0	0	0	0	0	0	NA	3	NA	NA	NA	NA	NA	NA	NA	NA	NA	NA	NA
C120	V2	day 3	E1.1.1.29	V2_C120-E1.1.1.29	6020	2	0	0	1	0	0	1	0	0	0	0	0	0	NA	4	NA	NA	NA	NA	NA	NA	NA	NA	NA	NA	NA
C120	V2	day 3	E1.1.1.30	V2_C120-E1.1.1.30	5131	1	0	0	1	1	Inf	0.0716898	0	0	0	0	0	0	NA	1	NA	NA	NA	NA	NA	NA	NA	NA	NA	NA	NA
C120	V2	day 3	E1.1.1.31	V2_C120-E1.1.1.31	7664	1	0	0	1	0	0	1	0	0	0	0	0	0	NA	1	NA	NA	NA	NA	NA	NA	NA	NA	NA	NA	NA
C120	V2	day 3	E1.1.1.32	V2_C120-E1.1.1.32	6050	4	2	13.5517	0.0258998	0	0	1	0	0	0	0	0	0	NA	3	NA	NA	NA	NA	NA	NA	NA	NA	NA	NA	NA
C120	V2	day 3	E1.1.1.33	V2_C120-E1.1.1.33	2973	1	0	0	1	0	0	1	0	0	0	0	0	0	NA	3	NA	NA	NA	NA	NA	NA	NA	NA	NA	NA	NA
C120	V2	day 3	E1.1.1.34	V2_C120-E1.1.1.34	5286	1	0	0	1	0	0	1	0	0	0	0	0	0	NA	2	NA	NA	NA	NA	NA	NA	NA	NA	NA	NA	NA
C120	V2	day 3	E1.1.1.5	V2_C120-E1.1.1.5	25804	9	0	0	1	0	0	1	0	0	0	0	0	0	NA	11	NA	NA	NA	NA	NA	NA	NA	NA	NA	NA	NA
C120	V2	day 3	E1.1.1.6	V2_C120-E1.1.1.6	9591	1	0	0	1	0	0	1	0	0	0	0	0	0	NA	8	NA	NA	NA	NA	NA	NA	NA	NA	NA	NA	NA
C120	V2	day 3	E1.1.1.8	V2_C120-E1.1.1.8	41236	21	1	0.674908	1	1	0.64674	1	0	0	0	0	1	0	NA	26	NA	NA	NA	NA	NA	NA	NA	NA	NA	NA	NA
C120	V2	day 3	E1.1.1.9	V2_C120-E1.1.1.9	12128	1	0	0	1	0	0	1	0	0	0	0	0	0	NA	3	NA	NA	NA	NA	NA	NA	NA	NA	NA	NA	NA
C120	V2	day 3	E1.1.10	V2_C120-E1.1.10	17105	6	1	2.70526	0.348553	0	0	1	0	0	0	0	0	0	NA	19	NA	NA	NA	NA	NA	NA	NA	NA	NA	NA	NA
C120	V2	day 3	E1.1.11	V2_C120-E1.1.11	5729	1	0	0	1	0	0	1	0	0	0	0	0	0	NA	2	NA	NA	NA	NA	NA	NA	NA	NA	NA	NA	NA
C120	V2	day 3	E1.1.12	V2_C120-E1.1.12	9013	4	0	0	1	0	0	1	0	0	0	0	0	0	NA	6	NA	NA	NA	NA	NA	NA	NA	NA	NA	NA	NA
C120	V2	day 3	E1.1.13	V2_C120-E1.1.13	7694	1	0	0	1	0	0	1	0	0	0	0	0	0	NA	7	NA	NA	NA	NA	NA	NA	NA	NA	NA	NA	NA
C120	V2	day 3	E1.1.15	V2_C120-E1.1.15	5218	2	0	0	1	0	0	1	0	0	0	0	0	0	NA	5	NA	NA	NA	NA	NA	NA	NA	NA	NA	NA	NA
C120	V2	day 3	E1.1.16	V2_C120-E1.1.16	4551	2	1	13.525	0.133081	0	0	1	0	0	0	0	0	0	NA	3	NA	NA	NA	NA	NA	NA	NA	NA	NA	NA	NA
C120	V2	day 3	E1.1.17	V2_C120-E1.1.17	7948	4	0	0	1	0	0	1	0	0	0	0	1	0	NA	9	NA	NA	NA	NA	NA	NA	NA	NA	NA	NA	NA
C120	V2	day 3	E1.1.3	V2_C120-E1.1.3	19902	1	0	0	1	1	Inf	0.0716898	0	0	0	0	0	0	NA	7	NA	NA	NA	NA	NA	NA	NA	NA	NA	NA	NA
C120	V2	day 3	E1.1.4	V2_C120-E1.1.4	5125	1	0	0	1	0	0	1	0	0	0	0	0	0	NA	4	NA	NA	NA	NA	NA	NA	NA	NA	NA	NA	NA
C120	V2	day 3	E1.1.9	V2_C120-E1.1.9	12394	10	0	0	1	1	1.43957	0.524982	0	0	1	0	0	0	NA	15	NA	NA	NA	NA	NA	NA	NA	NA	NA	NA	NA
C120	V2	day 3	E4	V2_C120-E4	9478	1	1	Inf	0.06891	0	0	1	1	0	0	0	0	0	NA	4	NA	NA	NA	NA	NA	NA	NA	NA	NA	NA	NA
C120	V2	day 3	G1.2.2.1.2	V2_C120-G1.2.2.1.2	1645648	1381	14	0.112002	5.93468e-30	178	2.43816	7.11746e-18	0	0	58	3	66	7	NA	1642	d__Bacteria.p__Firmicutes.c__Bacilli.o__Bacillales.f__Staphylococcaceae.g__Staphylococcus.s__?	medium	d__Bacteria	p__Firmicutes	c__Bacilli	o__Bacillales	f__Staphylococcaceae	g__Staphylococcus	s__?		Staphylococcus
C120	V2	day 3	L1.1.2	V2_C120-L1.1.2	1139562	746	32	0.576855	0.0021326	38	0.669396	0.0195312	0	0	30	3	38	7	NA	1053	d__Bacteria.p__Firmicutes.c__Bacilli.o__?.f__?.g__?.s__?	medium	d__Bacteria	p__Firmicutes	c__Bacilli	o__?	f__?	g__?	s__?		Bacilli
C120	V2	day 3	N	V2_C120-N	1905964	800	70	1.34718	0.0310512	51	0.867981	0.381913	0	0	26	0	27	4	NA	1564	NA	NA	NA	NA	NA	NA	NA	NA	NA	NA	NA
C120	V2	day 3	P1.2.2.1.1	V2_C120-P1.2.2.1.1	2725323	2112	169	1.2732	0.0173749	65	0.321168	7.06572e-21	3	0	80	5	106	8	NA	2608	d__Bacteria.p__Firmicutes.c__Bacilli.o__Lactobacillales.f__?.g__?.s__?	high	d__Bacteria	p__Firmicutes	c__Bacilli	o__Lactobacillales	f__?	g__?	s__?		Lactobacillales
C100	V3	day 5	E4	V3_C100-E4	13200	2	0	0	1	0	0	1	0	0	0	0	0	0	NA	5	NA	NA	NA	NA	NA	NA	NA	NA	NA	NA	NA
C100	V3	day 5	G2.1.2	V3_C100-G2.1.2	2260012	1718	30	0.0489091	3.45145e-162	231	4.48689	6.73184e-55	0	0	79	2	95	10	NA	2116	d__Bacteria.p__Firmicutes.c__Bacilli.o__Bacillales.f__Staphylococcaceae.g__Staphylococcus.s__epidermidis	high	d__Bacteria	p__Firmicutes	c__Bacilli	o__Bacillales	f__Staphylococcaceae	g__Staphylococcus	s__epidermidis	Staphylococcus epidermidis
C100	V3	day 5	N	V3_C100-N	82575	31	0	0	0.000423311	2	1.35479	0.661348	0	0	0	0	0	0	NA	88	NA	NA	NA	NA	NA	NA	NA	NA	NA	NA	NA
C100	V3	day 5	P1.1	V3_C100-P1.1	4253427	2512	973	2.77305	2.40431e-92	27	0.173408	3.12257e-30	19	1	96	3	49	26	NA	3609	d__Bacteria.p__Bacteroidetes.c__Bacteroidia.o__Bacteroidales.f__Porphyromonadaceae.g__Parabacteroides.s__?	high	d__Bacteria	p__Bacteroidetes	c__Bacteroidia	o__Bacteroidales	f__Porphyromonadaceae	g__Parabacteroides	s__?		Parabacteroides
C100	V3	day 5	P1.2	V3_C100-P1.2	5701606	3387	1441	4.25506	1.81101e-213	35	0.151936	4.71968e-44	28	2	112	2	59	37	Shalte	5308	d__Bacteria.p__Bacteroidetes.c__Bacteroidia.o__Bacteroidales.f__Bacteroidaceae.g__Bacteroides.s__vulgatus	high	d__Bacteria	p__Bacteroidetes	c__Bacteroidia	o__Bacteroidales	f__Bacteroidaceae	g__Bacteroides	s__vulgatus	Bacteroides vulgatus
C100	V3	day 5	P2.1.1	V3_C100-P2.1.1	2412726	1917	40	0.0573272	6.76849e-175	207	3.18226	6.34994e-33	0	0	79	4	70	7	NA	2442	d__Bacteria.p__Firmicutes.c__Bacilli.o__Bacillales.f__Staphylococcaceae.g__Staphylococcus.s__hominis	high	d__Bacteria	p__Firmicutes	c__Bacilli	o__Bacillales	f__Staphylococcaceae	g__Staphylococcus	s__hominis	Staphylococcus hominis
C100	V3	day 5	P3	V3_C100-P3	3471326	1984	167	0.2621	7.51817e-76	58	0.543829	4.02998e-06	4	2	74	4	117	8	NA	3083	d__Bacteria.p__Firmicutes.c__Bacilli.o__Lactobacillales.f__Streptococcaceae.g__Streptococcus.s__parasanguinis	high	d__Bacteria	p__Firmicutes	c__Bacilli	o__Lactobacillales	f__Streptococcaceae	g__Streptococcus	s__parasanguinis	Streptococcus parasanguinis
C101	V3	day 5	C1.1.1	V3_C101-C1.1.1	1148310	470	51	1.05466	0.698784	16	0.539771	0.0126276	0	1	14	0	25	0	NA	1123	d__Bacteria.p__Actinobacteria.c__Actinobacteria.o__Actinomycetales.f__Micrococcaceae.g__Rothia.s__mucilaginosa	high	d__Bacteria	p__Actinobacteria	c__Actinobacteria	o__Actinomycetales	f__Micrococcaceae	g__Rothia	s__mucilaginosa	Rothia mucilaginosa
C101	V3	day 5	C1.1.2	V3_C101-C1.1.2	2425559	939	64	0.608238	0.000100903	71	1.31819	0.0429839	0	0	39	0	38	2	Shalte	1708	d__Bacteria.p__Firmicutes.c__Bacilli.o__Bacillales.f__Staphylococcaceae.g__Staphylococcus.s__aureus	low_conf.txt	d__Bacteria	p__Firmicutes	c__Bacilli	o__Bacillales	f__Staphylococcaceae	g__Staphylococcus	s__aureus	Staphylococcus aureus
C101	V3	day 5	C1.1.3	V3_C101-C1.1.3	573107	373	11	0.254818	5.48703e-08	33	1.5498	0.0254689	0	1	22	0	21	2	NA	557	d__Bacteria.p__Firmicutes.c__Bacilli.o__Bacillales.f__Staphylococcaceae.g__Staphylococcus.s__aureus	low_conf.txt	d__Bacteria	p__Firmicutes	c__Bacilli	o__Bacillales	f__Staphylococcaceae	g__Staphylococcus	s__aureus	Staphylococcus aureus
C101	V3	day 5	E1.1.10	V3_C101-E1.1.10	11618	6	0	0	1	0	0	1	0	0	0	0	0	0	NA	12	NA	NA	NA	NA	NA	NA	NA	NA	NA	NA	NA
C101	V3	day 5	E1.1.5	V3_C101-E1.1.5	4858	2	0	0	1	0	0	1	0	0	0	0	0	0	NA	3	NA	NA	NA	NA	NA	NA	NA	NA	NA	NA	NA
C101	V3	day 5	E1.1.6	V3_C101-E1.1.6	16044	2	1	8.64866	0.196663	0	0	1	0	0	0	0	0	0	NA	9	NA	NA	NA	NA	NA	NA	NA	NA	NA	NA	NA
C101	V3	day 5	E1.1.7	V3_C101-E1.1.7	3242	1	0	0	1	0	0	1	0	0	0	0	0	0	NA	1	NA	NA	NA	NA	NA	NA	NA	NA	NA	NA	NA
C101	V3	day 5	E1.1.8	V3_C101-E1.1.8	6606	1	0	0	1	0	0	1	0	0	0	0	0	0	NA	6	NA	NA	NA	NA	NA	NA	NA	NA	NA	NA	NA
C101	V3	day 5	E1.1.9	V3_C101-E1.1.9	24843	15	0	0	0.391712	3	3.92897	0.0570544	0	0	4	0	0	0	NA	28	NA	NA	NA	NA	NA	NA	NA	NA	NA	NA	NA
C101	V3	day 5	E2	V3_C101-E2	8942	1	0	0	1	0	0	1	0	0	0	0	0	0	NA	5	NA	NA	NA	NA	NA	NA	NA	NA	NA	NA	NA
C101	V3	day 5	N	V3_C101-N	712565	352	20	0.511342	0.00235582	42	2.20494	1.72757e-05	0	0	11	0	13	1	NA	661	NA	NA	NA	NA	NA	NA	NA	NA	NA	NA	NA
C101	V3	day 5	P1.2.1.1	V3_C101-P1.2.1.1	2778049	2012	29	0.10152	2.24874e-67	240	2.85564	1.01239e-30	0	0	83	1	91	11	NA	2616	d__Bacteria.p__Firmicutes.c__Bacilli.o__Bacillales.f__Staphylococcaceae.g__Staphylococcus.s__epidermidis	high	d__Bacteria	p__Firmicutes	c__Bacilli	o__Bacillales	f__Staphylococcaceae	g__Staphylococcus	s__epidermidis	Staphylococcus epidermidis
C101	V3	day 5	P1.2.1.2.1	V3_C101-P1.2.1.2.1	2024470	1683	374	3.28542	4.99005e-57	63	0.563675	8.29941e-06	26	0	38	3	105	8	Shalte	2022	d__Bacteria.p__Proteobacteria.c__Gammaproteobacteria.o__Pasteurellales.f__Pasteurellaceae.g__Haemophilus.s__parainfluenzae	high	d__Bacteria	p__Proteobacteria	c__Gammaproteobacteria	o__Pasteurellales	f__Pasteurellaceae	g__Haemophilus	s__parainfluenzae	Haemophilus parainfluenzae
C101	V3	day 5	P1.2.1.2.2	V3_C101-P1.2.1.2.2	3044838	2349	222	0.87573	0.0967881	68	0.399513	8.69814e-15	3	0	81	8	114	7	PhyloPhlanTax	3042	d__Bacteria.p__Firmicutes.c__Bacilli.o__Lactobacillales.f__?.g__?.s__?	high	d__Bacteria	p__Firmicutes	c__Bacilli	o__Lactobacillales	f__?	g__?	s__?		Lactobacillales
C101	V3	day 5	P1.2.2	V3_C101-P1.2.2	2624553	1890	275	1.63961	2.1996e-10	70	0.550417	1.1984e-06	4	1	44	2	86	5	NA	2484	d__Bacteria.p__Actinobacteria.c__Actinobacteria.o__Actinomycetales.f__Propionibacteriaceae.g__Propionibacterium.s__acnes	high	d__Bacteria	p__Actinobacteria	c__Actinobacteria	o__Actinomycetales	f__Propionibacteriaceae	g__Propionibacterium	s__acnes	Propionibacterium acnes
C105	V3	day 5	C1.1.1	V3_C105-C1.1.1	1371330	528	103	0.63766	3.11297e-05	9	0.576537	0.113231	0	0	13	0	18	1	Shalte	1385	d__Bacteria.p__Actinobacteria.c__Actinobacteria.o__Bifidobacteriales.f__Bifidobacteriaceae.g__Bifidobacterium.s__bifidum	high	d__Bacteria	p__Actinobacteria	c__Actinobacteria	o__Bifidobacteriales	f__Bifidobacteriaceae	g__Bifidobacterium	s__bifidum	Bifidobacterium bifidum
C105	V3	day 5	C1.1.2.1.12	V3_C105-C1.1.2.1.12	45824	25	2	0.230815	0.0398969	3	4.59842	0.0344609	0	0	0	0	1	1	NA	43	d__Bacteria.p__Chlamydiae.c__Chlamydiae.o__Chlamydiales.f__Parachlamydiaceae.g__?.s__?	high	d__Bacteria	p__Chlamydiae	c__Chlamydiae	o__Chlamydiales	f__Parachlamydiaceae	g__?	s__?		Parachlamydiaceae
C105	V3	day 5	C1.1.2.1.16	V3_C105-C1.1.2.1.16	62847	51	0	0	1.09934e-07	3	2.10526	0.182524	0	0	1	0	0	0	NA	59	d__Bacteria.p__Firmicutes.c__Bacilli.o__Bacillales.f__Staphylococcaceae.g__Staphylococcus.s__epidermidis	high	d__Bacteria	p__Firmicutes	c__Bacilli	o__Bacillales	f__Staphylococcaceae	g__Staphylococcus	s__epidermidis	Staphylococcus epidermidis
C105	V3	day 5	C1.1.2.1.2	V3_C105-C1.1.2.1.2	120868	65	0	0	1.30738e-09	7	4.08957	0.00265594	0	0	4	0	2	1	NA	105	d__Archaea.p__Euryarchaeota.c__Halobacteria.o__Halobacteriales.f__?.g__?.s__?	medium	d__Archaea	p__Euryarchaeota	c__Halobacteria	o__Halobacteriales	f__?	g__?	s__?		Halobacteriales
C105	V3	day 5	C1.1.2.1.4	V3_C105-C1.1.2.1.4	546624	422	3	0.0185237	5.77541e-54	39	3.5831	1.86476e-10	0	0	13	1	29	4	NA	487	d__Bacteria.p__Firmicutes.c__Bacilli.o__Bacillales.f__Staphylococcaceae.g__Staphylococcus.s__epidermidis	high	d__Bacteria	p__Firmicutes	c__Bacilli	o__Bacillales	f__Staphylococcaceae	g__Staphylococcus	s__epidermidis	Staphylococcus epidermidis
C105	V3	day 5	C1.1.2.1.8	V3_C105-C1.1.2.1.8	201612	142	3	0.0568749	8.64041e-16	16	4.35243	3.65104e-06	0	0	1	0	4	0	NA	179	NA	NA	NA	NA	NA	NA	NA	NA	NA	NA	NA
C105	V3	day 5	C1.1.2.1.9	V3_C105-C1.1.2.1.9	31991	21	0	0	0.00216136	1	1.68107	0.459986	0	0	1	0	1	0	PhyloPhlanTax	29	d__Bacteria.p__Firmicutes.c__Bacilli.o__Bacillales.f__Listeriaceae.g__Listeria.s__monocytogenes	medium	d__Bacteria	p__Firmicutes	c__Bacilli	o__Bacillales	f__Listeriaceae	g__Listeria	s__monocytogenes	Listeria monocytogenes
C105	V3	day 5	C1.1.4	V3_C105-C1.1.4	27475	8	0	0	0.1173	1	4.80557	0.209157	0	0	0	0	1	0	PhyloPhlanTax	30	d__Bacteria.p__Proteobacteria.c__Betaproteobacteria.o__Burkholderiales.f__Sutterellaceae.g__?.s__?	high	d__Bacteria	p__Proteobacteria	c__Betaproteobacteria	o__Burkholderiales	f__Sutterellaceae	g__?	s__?		Sutterellaceae
C105	V3	day 5	C1.2.1	V3_C105-C1.2.1	485065	201	69	1.39368	0.0314684	2	0.335566	0.134952	6	1	4	0	4	0	NA	440	d__Bacteria.p__Proteobacteria.c__Betaproteobacteria.o__Methylophilales.f__Methylophilaceae.g__?.s__?	high	d__Bacteria	p__Proteobacteria	c__Betaproteobacteria	o__Methylophilales	f__Methylophilaceae	g__?	s__?		Methylophilaceae
C105	V3	day 5	C1.2.2.2	V3_C105-C1.2.2.2	682459	241	44	0.590452	0.00132407	4	0.564301	0.33245	0	0	5	0	10	0	Shalte;PhyloPhlanTax	573	d__Bacteria.p__Actinobacteria.c__Actinobacteria.o__?.f__?.g__?.s__?	high	d__Bacteria	p__Actinobacteria	c__Actinobacteria	o__?	f__?	g__?	s__?		Actinobacteria
C105	V3	day 5	E1.1.10	V3_C105-E1.1.10	7863	2	0	0	1	0	0	1	0	0	0	0	0	0	NA	7	NA	NA	NA	NA	NA	NA	NA	NA	NA	NA	NA
C105	V3	day 5	E1.1.11	V3_C105-E1.1.11	6548	1	0	0	1	0	0	1	0	0	0	0	0	0	NA	6	NA	NA	NA	NA	NA	NA	NA	NA	NA	NA	NA
C105	V3	day 5	E1.1.12	V3_C105-E1.1.12	8512	1	1	Inf	0.273421	0	0	1	0	0	1	0	0	0	NA	8	NA	NA	NA	NA	NA	NA	NA	NA	NA	NA	NA
C105	V3	day 5	E1.1.13	V3_C105-E1.1.13	3773	1	0	0	1	0	0	1	0	0	0	0	0	0	NA	2	NA	NA	NA	NA	NA	NA	NA	NA	NA	NA	NA
C105	V3	day 5	E1.1.14	V3_C105-E1.1.14	4210	2	0	0	1	0	0	1	0	0	0	0	0	0	NA	3	NA	NA	NA	NA	NA	NA	NA	NA	NA	NA	NA
C105	V3	day 5	E1.1.15	V3_C105-E1.1.15	5189	1	0	0	1	0	0	1	0	0	0	0	0	0	NA	4	NA	NA	NA	NA	NA	NA	NA	NA	NA	NA	NA
C105	V3	day 5	E1.1.16	V3_C105-E1.1.16	6584	3	0	0	0.566936	0	0	1	0	0	0	0	0	0	NA	7	NA	NA	NA	NA	NA	NA	NA	NA	NA	NA	NA
C105	V3	day 5	E1.1.2.1.1	V3_C105-E1.1.2.1.1	194213	59	9	0.477531	0.0398506	7	4.56255	0.00150975	0	0	4	0	0	1	NA	120	NA	NA	NA	NA	NA	NA	NA	NA	NA	NA	NA
C105	V3	day 5	E1.1.2.1.11	V3_C105-E1.1.2.1.11	11043	1	1	Inf	0.273421	0	0	1	0	0	0	0	0	0	NA	6	NA	NA	NA	NA	NA	NA	NA	NA	NA	NA	NA
C105	V3	day 5	E1.1.2.1.13	V3_C105-E1.1.2.1.13	13787	6	0	0	0.198402	0	0	1	0	0	1	0	0	0	NA	8	NA	NA	NA	NA	NA	NA	NA	NA	NA	NA	NA
C105	V3	day 5	E1.1.2.1.14	V3_C105-E1.1.2.1.14	11490	5	0	0	0.332176	2	22.456	0.00786947	0	0	0	0	1	0	NA	11	NA	NA	NA	NA	NA	NA	NA	NA	NA	NA	NA
C105	V3	day 5	E1.1.2.1.17	V3_C105-E1.1.2.1.17	10605	7	0	0	0.201039	1	5.60589	0.185612	0	0	0	0	2	0	NA	11	NA	NA	NA	NA	NA	NA	NA	NA	NA	NA	NA
C105	V3	day 5	E1.1.2.1.18	V3_C105-E1.1.2.1.18	7379	2	0	0	1	0	0	1	0	0	0	0	0	0	NA	3	NA	NA	NA	NA	NA	NA	NA	NA	NA	NA	NA
C105	V3	day 5	E1.1.2.1.3	V3_C105-E1.1.2.1.3	23019	5	1	0.664322	1	0	0	1	0	0	2	0	0	1	NA	20	NA	NA	NA	NA	NA	NA	NA	NA	NA	NA	NA
C105	V3	day 5	E1.1.2.1.5	V3_C105-E1.1.2.1.5	20657	5	2	1.77175	0.618962	0	0	1	0	0	0	0	0	0	NA	11	NA	NA	NA	NA	NA	NA	NA	NA	NA	NA	NA
C105	V3	day 5	E1.1.2.1.6	V3_C105-E1.1.2.1.6	48574	31	3	0.284348	0.0258559	8	11.8242	2.03896e-06	0	0	2	0	1	0	NA	43	NA	NA	NA	NA	NA	NA	NA	NA	NA	NA	NA
C105	V3	day 5	E1.1.2.3	V3_C105-E1.1.2.3	43792	19	0	0	0.00346717	4	9.00915	0.00189485	0	0	1	0	2	0	NA	30	NA	NA	NA	NA	NA	NA	NA	NA	NA	NA	NA
C105	V3	day 5	E1.1.2.4	V3_C105-E1.1.2.4	27002	2	0	0	1	0	0	1	0	0	0	0	0	0	NA	16	NA	NA	NA	NA	NA	NA	NA	NA	NA	NA	NA
C105	V3	day 5	E1.1.3	V3_C105-E1.1.3	13389	2	0	0	1	0	0	1	0	0	0	0	0	0	NA	10	NA	NA	NA	NA	NA	NA	NA	NA	NA	NA	NA
C105	V3	day 5	E1.1.5	V3_C105-E1.1.5	11969	2	1	2.65751	0.472092	0	0	1	0	0	0	0	0	0	NA	5	NA	NA	NA	NA	NA	NA	NA	NA	NA	NA	NA
C105	V3	day 5	E1.1.8	V3_C105-E1.1.8	18951	8	3	1.59468	0.458149	0	0	1	0	0	0	0	0	0	NA	22	NA	NA	NA	NA	NA	NA	NA	NA	NA	NA	NA
C105	V3	day 5	E1.1.9	V3_C105-E1.1.9	11144	3	0	0	0.566936	0	0	1	0	0	0	0	0	0	NA	15	NA	NA	NA	NA	NA	NA	NA	NA	NA	NA	NA
C105	V3	day 5	E5	V3_C105-E5	17178	4	0	0	0.580455	0	0	1	0	0	0	0	0	0	NA	10	NA	NA	NA	NA	NA	NA	NA	NA	NA	NA	NA
C105	V3	day 5	E8	V3_C105-E8	335994	84	46	3.23408	1.14606e-07	1	0.403879	0.522428	0	0	6	3	0	0	NA	382	NA	NA	NA	NA	NA	NA	NA	NA	NA	NA	NA
C105	V3	day 5	E9	V3_C105-E9	44147	18	9	2.65977	0.0587698	0	0	1	0	0	0	0	0	0	NA	47	NA	NA	NA	NA	NA	NA	NA	NA	NA	NA	NA
C105	V3	day 5	G1.1.2.1.7	V3_C105-G1.1.2.1.7	1496938	1188	16	0.0336484	2.25777e-141	124	4.64337	5.42184e-37	0	0	50	2	52	5	NA	1438	d__Bacteria.p__Firmicutes.c__Bacilli.o__Bacillales.f__Staphylococcaceae.g__Staphylococcus.s__hominis	high	d__Bacteria	p__Firmicutes	c__Bacilli	o__Bacillales	f__Staphylococcaceae	g__Staphylococcus	s__hominis	Staphylococcus hominis
C105	V3	day 5	N	V3_C105-N	1872677	834	72	0.241789	1.1386e-42	73	3.5189	2.43859e-17	0	0	26	1	36	2	NA	1616	NA	NA	NA	NA	NA	NA	NA	NA	NA	NA	NA
C105	V3	day 5	O1.2.2.1	V3_C105-O1.2.2.1	4751297	2856	1216	2.22351	1.39183e-79	33	0.358713	5.89237e-11	21	28	123	10	144	27	NA	4359	d__Bacteria.p__Proteobacteria.c__Gammaproteobacteria.o__Enterobacteriales.f__Enterobacteriaceae.g__Shigella.s__dysenteriae	high	d__Bacteria	p__Proteobacteria	c__Gammaproteobacteria	o__Enterobacteriales	f__Enterobacteriaceae	g__Shigella	s__dysenteriae	Shigella dysenteriae
C105	V3	day 5	P2.1	V3_C105-P2.1	5227563	2914	1226	2.17524	1.68013e-76	32	0.339032	6.83489e-12	22	1	114	3	53	31	StrainPhlanBinBin;StrainPhlanBabyBin;Shalte;PhyloPhlanTax	4349	d__Bacteria.p__Bacteroidetes.c__Bacteroidia.o__Bacteroidales.f__Bacteroidaceae.g__Bacteroides.s__?	high	d__Bacteria	p__Bacteroidetes	c__Bacteroidia	o__Bacteroidales	f__Bacteroidaceae	g__Bacteroides	s__?		Bacteroides
C105	V3	day 5	P2.2	V3_C105-P2.2	4968583	2878	1134	1.902	1.37311e-51	36	0.390289	7.50059e-10	21	0	111	0	45	36	StrainPhlanBinBin;StrainPhlanBabyBin;Shalte;PhyloPhlanTax	4294	d__Bacteria.p__Bacteroidetes.c__Bacteroidia.o__Bacteroidales.f__Bacteroidaceae.g__Bacteroides.s__?	high	d__Bacteria	p__Bacteroidetes	c__Bacteroidia	o__Bacteroidales	f__Bacteroidaceae	g__Bacteroides	s__?		Bacteroides
C105	V3	day 5	P3	V3_C105-P3	2254707	1638	103	0.163645	4.73196e-112	55	1.18368	0.249102	1	0	82	3	77	7	StrainPhlanBabyBin;StrainPhlanSpec;Shalte	2128	d__Bacteria.p__Firmicutes.c__Bacilli.o__Lactobacillales.f__Streptococcaceae.g__Streptococcus.s__salivarius	high	d__Bacteria	p__Firmicutes	c__Bacilli	o__Lactobacillales	f__Streptococcaceae	g__Streptococcus	s__salivarius	Streptococcus salivarius
C105	V3	day 5	P4	V3_C105-P4	2745470	2076	184	0.23448	3.77527e-106	53	0.869109	0.370166	2	0	75	5	103	7	NA	2658	d__Bacteria.p__Firmicutes.c__Bacilli.o__Lactobacillales.f__?.g__?.s__?	high	d__Bacteria	p__Firmicutes	c__Bacilli	o__Lactobacillales	f__?	g__?	s__?		Lactobacillales
C105	V3	day 5	P6	V3_C105-P6	3464347	2368	471	0.630148	8.96063e-19	73	1.07796	0.558193	0	0	166	5	85	8	StrainPhlanBabyBin;Shalte;PhyloPhlanTax	3004	d__Bacteria.p__Actinobacteria.c__Actinobacteria.o__Coriobacteriales.f__Coriobacteriaceae.g__Eggerthella.s__?	high	d__Bacteria	p__Actinobacteria	c__Actinobacteria	o__Coriobacteriales	f__Coriobacteriaceae	g__Eggerthella	s__?		Eggerthella
C105	V3	day 5	P7	V3_C105-P7	4596066	2757	1153	2.13237	1.56287e-69	34	0.385936	1.17344e-09	20	4	119	2	52	37	Shalte;PhyloPhlanTax	3855	d__Bacteria.p__Bacteroidetes.c__Bacteroidia.o__Bacteroidales.f__?.g__?.s__?	high	d__Bacteria	p__Bacteroidetes	c__Bacteroidia	o__Bacteroidales	f__?	g__?	s__?		Bacteroidales
C106	V3	day 5	C1.2.1.2	V3_C106-C1.2.1.2	285612	135	59	1.23972	0.215242	1	0.507928	1	0	0	10	0	5	1	PhyloPhlanTax	253	d__Bacteria.p__Bacteroidetes.c__?.o__?.f__?.g__?.s__?	high	d__Bacteria	p__Bacteroidetes	c__?	o__?	f__?	g__?	s__?		Bacteroidetes
C106	V3	day 5	E5	V3_C106-E5	16958	4	0	0	0.30543	0	0	1	0	0	0	0	0	0	NA	13	NA	NA	NA	NA	NA	NA	NA	NA	NA	NA	NA
C106	V3	day 5	G1.1	V3_C106-G1.1	5206261	2917	1242	1.23129	7.8875e-07	40	0.939279	0.795322	24	4	108	2	54	34	StrainPhlanBabyBin;Shalte;PhyloPhlanTax	4539	d__Bacteria.p__Bacteroidetes.c__Bacteroidia.o__Bacteroidales.f__Bacteroidaceae.g__Bacteroides.s__vulgatus	high	d__Bacteria	p__Bacteroidetes	c__Bacteroidia	o__Bacteroidales	f__Bacteroidaceae	g__Bacteroides	s__vulgatus	Bacteroides vulgatus
C106	V3	day 5	N	V3_C106-N	680092	410	118	0.636713	2.95458e-05	8	1.37423	0.394324	3	0	14	0	9	6	NA	721	NA	NA	NA	NA	NA	NA	NA	NA	NA	NA	NA
C106	V3	day 5	O1.2.1.1	V3_C106-O1.2.1.1	5025643	2725	1174	1.25873	9.77484e-08	32	0.779901	0.214123	19	1	111	3	38	32	Shalte;PhyloPhlanTax	3969	d__Bacteria.p__Bacteroidetes.c__Bacteroidia.o__Bacteroidales.f__Bacteroidaceae.g__Bacteroides.s__?	high	d__Bacteria	p__Bacteroidetes	c__Bacteroidia	o__Bacteroidales	f__Bacteroidaceae	g__Bacteroides	s__?		Bacteroides
C106	V3	day 5	P2	V3_C106-P2	4744762	3729	1614	1.29957	9.67e-12	36	0.600122	0.00425214	30	39	170	22	188	33	NA	4511	d__Bacteria.p__Proteobacteria.c__Gammaproteobacteria.o__Enterobacteriales.f__Enterobacteriaceae.g__Escherichia.s__coli	low_conf.txt	d__Bacteria	p__Proteobacteria	c__Gammaproteobacteria	o__Enterobacteriales	f__Enterobacteriaceae	g__Escherichia	s__coli	Escherichia coli
C106	V3	day 5	P3	V3_C106-P3	4612299	2795	1128	1.09742	0.0312825	32	0.755762	0.159422	24	4	115	3	45	34	PhyloPhlanTax	3878	d__Bacteria.p__Bacteroidetes.c__Bacteroidia.o__Bacteroidales.f__?.g__?.s__?	high	d__Bacteria	p__Bacteroidetes	c__Bacteroidia	o__Bacteroidales	f__?	g__?	s__?		Bacteroidales
C106	V3	day 5	P4	V3_C106-P4	3426116	2337	468	0.346433	3.75826e-96	68	2.52725	3.95131e-09	0	0	164	5	78	12	StrainPhlanBinBin;StrainPhlanBabyBin;Shalte;PhyloPhlanTax	2961	d__Bacteria.p__Actinobacteria.c__Actinobacteria.o__Coriobacteriales.f__Coriobacteriaceae.g__Eggerthella.s__?	high	d__Bacteria	p__Actinobacteria	c__Actinobacteria	o__Coriobacteriales	f__Coriobacteriaceae	g__Eggerthella	s__?		Eggerthella
C110	V3	day 5	B1.1.7.2.1	V3_C110-B1.1.7.2.1	50072	52	2	0.145045	0.000583536	3	1.85342	0.232348	0	0	1	0	0	0	NA	59	NA	NA	NA	NA	NA	NA	NA	NA	NA	NA	NA
C110	V3	day 5	B1.2.1.1.2.1.1	V3_C110-B1.2.1.1.2.1.1	4048631	3036	194	0.211099	3.66127e-134	89	0.897245	0.369065	2	1	135	7	147	13	NA	3843	NA	NA	NA	NA	NA	NA	NA	NA	NA	NA	NA
C110	V3	day 5	C1.1.1.1	V3_C110-C1.1.1.1	1319397	471	48	0.405707	6.63202e-11	33	2.34821	2.72017e-05	5	0	18	1	22	4	NA	812	d__Bacteria.p__Firmicutes.c__Negativicutes.o__Selenomonadales.f__Veillonellaceae.g__Veillonella.s__?	high	d__Bacteria	p__Firmicutes	c__Negativicutes	o__Selenomonadales	f__Veillonellaceae	g__Veillonella	s__?		Veillonella
C110	V3	day 5	C1.1.1.10	V3_C110-C1.1.1.10	220953	82	4	0.185696	4.01208e-05	3	1.14771	0.747792	0	0	4	0	9	1	NA	150	d__Bacteria.p__Firmicutes.c__Bacilli.o__Lactobacillales.f__?.g__?.s__?	medium	d__Bacteria	p__Firmicutes	c__Bacilli	o__Lactobacillales	f__?	g__?	s__?		Lactobacillales
C110	V3	day 5	C1.1.1.104	V3_C110-C1.1.1.104	19473	14	0	0	0.0508224	0	0	1	0	0	0	0	0	0	NA	17	d__Bacteria.p__Firmicutes.c__Bacilli.o__Lactobacillales.f__Streptococcaceae.g__Streptococcus.s__suis	medium	d__Bacteria	p__Firmicutes	c__Bacilli	o__Lactobacillales	f__Streptococcaceae	g__Streptococcus	s__suis	Streptococcus suis
C110	V3	day 5	C1.1.1.11	V3_C110-C1.1.1.11	424220	264	34	0.533724	0.000371105	10	1.19227	0.594466	1	2	9	1	11	1	NA	394	d__Bacteria.p__Firmicutes.c__Negativicutes.o__Selenomonadales.f__Veillonellaceae.g__Veillonella.s__?	high	d__Bacteria	p__Firmicutes	c__Negativicutes	o__Selenomonadales	f__Veillonellaceae	g__Veillonella	s__?		Veillonella
C110	V3	day 5	C1.1.1.113	V3_C110-C1.1.1.113	4717	3	0	0	1	0	0	1	0	0	0	0	0	0	PhyloPhlanTax	5	d__Bacteria.p__Proteobacteria.c__Betaproteobacteria.o__Burkholderiales.f__Sutterellaceae.g__?.s__?	high	d__Bacteria	p__Proteobacteria	c__Betaproteobacteria	o__Burkholderiales	f__Sutterellaceae	g__?	s__?		Sutterellaceae
C110	V3	day 5	C1.1.1.25	V3_C110-C1.1.1.25	360946	288	16	0.210844	5.09701e-14	6	0.639113	0.39564	0	0	9	1	25	1	NA	366	d__Bacteria.p__Firmicutes.c__Bacilli.o__Lactobacillales.f__?.g__?.s__?	medium	d__Bacteria	p__Firmicutes	c__Bacilli	o__Lactobacillales	f__?	g__?	s__?		Lactobacillales
C110	V3	day 5	C1.1.1.29	V3_C110-C1.1.1.29	166511	111	5	0.170526	6.81368e-07	5	1.42817	0.408764	0	0	2	0	6	1	NA	148	d__Bacteria.p__Firmicutes.c__Bacilli.o__Lactobacillales.f__Streptococcaceae.g__Streptococcus.s__suis	medium	d__Bacteria	p__Firmicutes	c__Bacilli	o__Lactobacillales	f__Streptococcaceae	g__Streptococcus	s__suis	Streptococcus suis
C110	V3	day 5	C1.1.1.32	V3_C110-C1.1.1.32	303571	119	59	3.61319	2.14938e-11	2	0.514736	0.595125	0	0	7	1	1	0	PhyloPhlanTax	308	d__Bacteria.p__Bacteroidetes.c__Bacteroidia.o__Bacteroidales.f__?.g__?.s__?	high	d__Bacteria	p__Bacteroidetes	c__Bacteroidia	o__Bacteroidales	f__?	g__?	s__?		Bacteroidales
C110	V3	day 5	C1.1.1.36	V3_C110-C1.1.1.36	458245	352	12	0.125801	1.11624e-22	10	0.881229	0.878059	0	0	14	1	9	3	NA	435	d__Bacteria.p__Firmicutes.c__Bacilli.o__Lactobacillales.f__?.g__?.s__?	medium	d__Bacteria	p__Firmicutes	c__Bacilli	o__Lactobacillales	f__?	g__?	s__?		Lactobacillales
C110	V3	day 5	C1.1.1.37	V3_C110-C1.1.1.37	38455	19	6	1.67924	0.27233	0	0	1	0	0	2	0	0	0	NA	31	d__Archaea.p__Crenarchaeota.c__Thermoprotei.o__Desulfurococcales.f__Desulfurococcaceae.g__?.s__?	high	d__Archaea	p__Crenarchaeota	c__Thermoprotei	o__Desulfurococcales	f__Desulfurococcaceae	g__?	s__?		Desulfurococcaceae
C110	V3	day 5	C1.1.1.4	V3_C110-C1.1.1.4	334757	148	10	0.261718	1.57974e-06	4	0.837954	1	0	0	5	0	8	0	NA	220	d__Bacteria.p__Firmicutes.c__Bacilli.o__Lactobacillales.f__?.g__?.s__?	high	d__Bacteria	p__Firmicutes	c__Bacilli	o__Lactobacillales	f__?	g__?	s__?		Lactobacillales
C110	V3	day 5	C1.1.1.42	V3_C110-C1.1.1.42	21061	15	1	0.259567	0.217296	0	0	1	0	0	0	0	2	0	NA	22	d__Archaea.p__Euryarchaeota.c__Halobacteria.o__Halobacteriales.f__Halobacteriaceae.g__?.s__?	high	d__Archaea	p__Euryarchaeota	c__Halobacteria	o__Halobacteriales	f__Halobacteriaceae	g__?	s__?		Halobacteriaceae
C110	V3	day 5	C1.1.1.48	V3_C110-C1.1.1.48	11997	6	0	0	0.35178	0	0	1	0	0	0	0	0	0	NA	9	d__Bacteria.p__Bacteroidetes.c__Bacteroidia.o__Bacteroidales.f__Bacteroidaceae.g__Bacteroides.s__vulgatus	high	d__Bacteria	p__Bacteroidetes	c__Bacteroidia	o__Bacteroidales	f__Bacteroidaceae	g__Bacteroides	s__vulgatus	Bacteroides vulgatus
C110	V3	day 5	C1.1.1.53	V3_C110-C1.1.1.53	35635	21	8	2.24005	0.104817	0	0	1	1	0	0	0	0	0	NA	32	d__Archaea.p__Crenarchaeota.c__Thermoprotei.o__Thermoproteales.f__Thermoproteaceae.g__Thermoproteus.s__uzoniensis	high	d__Archaea	p__Crenarchaeota	c__Thermoprotei	o__Thermoproteales	f__Thermoproteaceae	g__Thermoproteus	s__uzoniensis	Thermoproteus uzoniensis
C110	V3	day 5	C1.1.1.57	V3_C110-C1.1.1.57	50714	40	0	0	0.000126303	1	0.774107	1	0	0	3	0	1	0	NA	45	d__Bacteria.p__Firmicutes.c__Bacilli.o__Lactobacillales.f__Streptococcaceae.g__Streptococcus.s__suis	medium	d__Bacteria	p__Firmicutes	c__Bacilli	o__Lactobacillales	f__Streptococcaceae	g__Streptococcus	s__suis	Streptococcus suis
C110	V3	day 5	C1.1.1.65	V3_C110-C1.1.1.65	76084	39	0	0	0.000117777	0	0	0.637215	0	0	0	0	2	0	NA	52	d__Bacteria.p__Firmicutes.c__Bacilli.o__Lactobacillales.f__?.g__?.s__?	medium	d__Bacteria	p__Firmicutes	c__Bacilli	o__Lactobacillales	f__?	g__?	s__?		Lactobacillales
C110	V3	day 5	C1.1.1.7	V3_C110-C1.1.1.7	168384	92	7	0.298277	0.000508817	5	1.74187	0.222424	0	0	2	0	2	0	NA	153	d__Bacteria.p__Proteobacteria.c__Epsilonproteobacteria.o__Campylobacterales.f__Helicobacteraceae.g__Helicobacter.s__pylori	medium	d__Bacteria	p__Proteobacteria	c__Epsilonproteobacteria	o__Campylobacterales	f__Helicobacteraceae	g__Helicobacter	s__pylori	Helicobacter pylori
C110	V3	day 5	C1.1.1.72	V3_C110-C1.1.1.72	10701	5	1	0.909063	1	0	0	1	0	0	0	0	0	0	PhyloPhlanTax	9	d__Bacteria.p__Proteobacteria.c__Betaproteobacteria.o__Burkholderiales.f__Sutterellaceae.g__?.s__?	high	d__Bacteria	p__Proteobacteria	c__Betaproteobacteria	o__Burkholderiales	f__Sutterellaceae	g__?	s__?		Sutterellaceae
C110	V3	day 5	C1.1.1.77	V3_C110-C1.1.1.77	5091	2	0	0	1	0	0	1	0	0	0	0	0	0	PhyloPhlanTax	5	d__Bacteria.p__Proteobacteria.c__Betaproteobacteria.o__Burkholderiales.f__Sutterellaceae.g__?.s__?	high	d__Bacteria	p__Proteobacteria	c__Betaproteobacteria	o__Burkholderiales	f__Sutterellaceae	g__?	s__?		Sutterellaceae
C110	V3	day 5	C1.1.1.8	V3_C110-C1.1.1.8	151409	60	11	0.815835	0.638436	2	1.04168	0.718554	2	0	1	0	0	0	NA	153	d__Bacteria.p__Firmicutes.c__Bacilli.o__Lactobacillales.f__?.g__?.s__?	medium	d__Bacteria	p__Firmicutes	c__Bacilli	o__Lactobacillales	f__?	g__?	s__?		Lactobacillales
C110	V3	day 5	C1.1.1.9	V3_C110-C1.1.1.9	34306	10	2	0.90904	1	0	0	1	0	0	0	0	0	0	NA	22	NA	NA	NA	NA	NA	NA	NA	NA	NA	NA	NA
C110	V3	day 5	C1.1.1.94	V3_C110-C1.1.1.94	15097	15	1	0.259567	0.217296	0	0	1	0	0	0	0	0	0	PhyloPhlanTax	19	d__Bacteria.p__Proteobacteria.c__Betaproteobacteria.o__Burkholderiales.f__Sutterellaceae.g__?.s__?	high	d__Bacteria	p__Proteobacteria	c__Betaproteobacteria	o__Burkholderiales	f__Sutterellaceae	g__?	s__?		Sutterellaceae
C110	V3	day 5	C1.1.1.95	V3_C110-C1.1.1.95	52125	45	2	0.168736	0.00301906	0	0	0.404829	0	0	0	0	2	0	NA	49	d__Bacteria.p__Firmicutes.c__Bacilli.o__?.f__?.g__?.s__?	medium	d__Bacteria	p__Firmicutes	c__Bacilli	o__?	f__?	g__?	s__?		Bacilli
C110	V3	day 5	C1.1.10	V3_C110-C1.1.10	20321	5	2	2.42477	0.295121	0	0	1	0	0	0	0	0	0	PhyloPhlanTax	9	d__Bacteria.p__Proteobacteria.c__Betaproteobacteria.o__Burkholderiales.f__Sutterellaceae.g__?.s__?	high	d__Bacteria	p__Proteobacteria	c__Betaproteobacteria	o__Burkholderiales	f__Sutterellaceae	g__?	s__?		Sutterellaceae
C110	V3	day 5	C1.1.2	V3_C110-C1.1.2	28405	6	1	0.727214	1	0	0	1	0	0	0	0	0	0	PhyloPhlanTax	25	d__Bacteria.p__Proteobacteria.c__Betaproteobacteria.o__Burkholderiales.f__Sutterellaceae.g__?.s__?	high	d__Bacteria	p__Proteobacteria	c__Betaproteobacteria	o__Burkholderiales	f__Sutterellaceae	g__?	s__?		Sutterellaceae
C110	V3	day 5	C1.1.30	V3_C110-C1.1.30	6838	1	0	0	1	0	0	1	0	0	0	0	0	0	PhyloPhlanTax	4	d__Bacteria.p__Proteobacteria.c__Betaproteobacteria.o__Burkholderiales.f__Sutterellaceae.g__?.s__?	high	d__Bacteria	p__Proteobacteria	c__Betaproteobacteria	o__Burkholderiales	f__Sutterellaceae	g__?	s__?		Sutterellaceae
C110	V3	day 5	C1.1.5	V3_C110-C1.1.5	16238	5	0	0	0.591864	0	0	1	0	0	0	0	0	0	PhyloPhlanTax	10	d__Bacteria.p__Proteobacteria.c__Betaproteobacteria.o__Burkholderiales.f__Sutterellaceae.g__?.s__?	high	d__Bacteria	p__Proteobacteria	c__Betaproteobacteria	o__Burkholderiales	f__Sutterellaceae	g__?	s__?		Sutterellaceae
C110	V3	day 5	C1.2.1.1.1	V3_C110-C1.2.1.1.1	849036	287	28	0.388965	1.44853e-07	28	3.37354	1.83877e-07	0	1	16	0	11	0	NA	700	NA	NA	NA	NA	NA	NA	NA	NA	NA	NA	NA
C110	V3	day 5	C1.2.1.1.2.2	V3_C110-C1.2.1.1.2.2	32864	19	0	0	0.0209293	1	1.67906	0.461603	0	0	0	0	0	0	NA	32	d__Bacteria.p__Firmicutes.c__Bacilli.o__Lactobacillales.f__?.g__?.s__?	medium	d__Bacteria	p__Firmicutes	c__Bacilli	o__Lactobacillales	f__?	g__?	s__?		Lactobacillales
C110	V3	day 5	C8	V3_C110-C8	9409	7	1	0.605981	1	1	5.04016	0.203906	0	0	0	0	0	0	PhyloPhlanTax	8	d__Bacteria.p__Proteobacteria.c__Betaproteobacteria.o__Burkholderiales.f__Sutterellaceae.g__?.s__?	high	d__Bacteria	p__Proteobacteria	c__Betaproteobacteria	o__Burkholderiales	f__Sutterellaceae	g__?	s__?		Sutterellaceae
C110	V3	day 5	E1.1.1.100	V3_C110-E1.1.1.100	6457	1	0	0	1	0	0	1	0	0	0	0	0	0	NA	3	NA	NA	NA	NA	NA	NA	NA	NA	NA	NA	NA
C110	V3	day 5	E1.1.1.101	V3_C110-E1.1.1.101	7496	3	1	1.81828	0.517556	0	0	1	0	0	1	0	0	0	NA	8	NA	NA	NA	NA	NA	NA	NA	NA	NA	NA	NA
C110	V3	day 5	E1.1.1.102	V3_C110-E1.1.1.102	6687	4	1	1.21215	1	0	0	1	0	0	0	0	0	0	NA	5	NA	NA	NA	NA	NA	NA	NA	NA	NA	NA	NA
C110	V3	day 5	E1.1.1.103	V3_C110-E1.1.1.103	3940	1	0	0	1	0	0	1	0	0	0	0	0	0	NA	2	NA	NA	NA	NA	NA	NA	NA	NA	NA	NA	NA
C110	V3	day 5	E1.1.1.105	V3_C110-E1.1.1.105	5296	1	0	0	1	0	0	1	0	0	0	0	0	0	NA	3	NA	NA	NA	NA	NA	NA	NA	NA	NA	NA	NA
C110	V3	day 5	E1.1.1.106	V3_C110-E1.1.1.106	19394	8	4	3.63816	0.0717728	0	0	1	0	0	0	0	0	0	NA	13	NA	NA	NA	NA	NA	NA	NA	NA	NA	NA	NA
C110	V3	day 5	E1.1.1.107	V3_C110-E1.1.1.107	10744	12	1	0.33042	0.481501	0	0	1	0	0	1	0	0	0	NA	13	NA	NA	NA	NA	NA	NA	NA	NA	NA	NA	NA
C110	V3	day 5	E1.1.1.108	V3_C110-E1.1.1.108	5109	1	0	0	1	0	0	1	0	0	0	0	0	0	NA	4	NA	NA	NA	NA	NA	NA	NA	NA	NA	NA	NA
C110	V3	day 5	E1.1.1.109	V3_C110-E1.1.1.109	4930	1	0	0	1	0	0	1	0	0	0	0	0	0	NA	2	NA	NA	NA	NA	NA	NA	NA	NA	NA	NA	NA
C110	V3	day 5	E1.1.1.110	V3_C110-E1.1.1.110	14205	3	0	0	1	0	0	1	0	0	0	0	0	0	NA	14	NA	NA	NA	NA	NA	NA	NA	NA	NA	NA	NA
C110	V3	day 5	E1.1.1.111	V3_C110-E1.1.1.111	17944	7	5	9.09923	0.00659476	0	0	1	0	0	0	0	1	0	NA	13	NA	NA	NA	NA	NA	NA	NA	NA	NA	NA	NA
C110	V3	day 5	E1.1.1.112	V3_C110-E1.1.1.112	4835	1	0	0	1	0	0	1	0	0	0	0	0	0	NA	2	NA	NA	NA	NA	NA	NA	NA	NA	NA	NA	NA
C110	V3	day 5	E1.1.1.115	V3_C110-E1.1.1.115	10642	2	2	Inf	0.0465126	0	0	1	0	0	1	0	0	0	NA	10	NA	NA	NA	NA	NA	NA	NA	NA	NA	NA	NA
C110	V3	day 5	E1.1.1.116	V3_C110-E1.1.1.116	6325	3	1	1.81828	0.517556	1	15.1179	0.0930974	0	0	0	0	0	0	NA	4	NA	NA	NA	NA	NA	NA	NA	NA	NA	NA	NA
C110	V3	day 5	E1.1.1.117	V3_C110-E1.1.1.117	6449	2	0	0	1	0	0	1	0	0	0	0	0	0	NA	3	NA	NA	NA	NA	NA	NA	NA	NA	NA	NA	NA
C110	V3	day 5	E1.1.1.119	V3_C110-E1.1.1.119	11814	7	3	2.72829	0.17601	1	5.04016	0.203906	0	0	0	0	0	1	NA	10	NA	NA	NA	NA	NA	NA	NA	NA	NA	NA	NA
C110	V3	day 5	E1.1.1.12	V3_C110-E1.1.1.12	43794	24	4	0.727015	0.803613	1	1.31372	0.542601	0	0	1	0	0	0	NA	34	NA	NA	NA	NA	NA	NA	NA	NA	NA	NA	NA
C110	V3	day 5	E1.1.1.120	V3_C110-E1.1.1.120	5077	4	0	0	0.583704	1	10.0762	0.122165	0	0	1	0	0	0	NA	4	NA	NA	NA	NA	NA	NA	NA	NA	NA	NA	NA
C110	V3	day 5	E1.1.1.122	V3_C110-E1.1.1.122	8081	5	0	0	0.591864	0	0	1	0	0	0	0	0	0	NA	6	NA	NA	NA	NA	NA	NA	NA	NA	NA	NA	NA
C110	V3	day 5	E1.1.1.123	V3_C110-E1.1.1.123	6994	1	1	Inf	0.215688	0	0	1	0	0	0	0	0	0	NA	4	NA	NA	NA	NA	NA	NA	NA	NA	NA	NA	NA
C110	V3	day 5	E1.1.1.124	V3_C110-E1.1.1.124	6721	1	0	0	1	0	0	1	0	0	0	0	0	0	NA	5	NA	NA	NA	NA	NA	NA	NA	NA	NA	NA	NA
C110	V3	day 5	E1.1.1.125	V3_C110-E1.1.1.125	9452	4	1	1.21215	1	0	0	1	1	0	0	0	0	0	NA	6	NA	NA	NA	NA	NA	NA	NA	NA	NA	NA	NA
C110	V3	day 5	E1.1.1.126	V3_C110-E1.1.1.126	16744	12	0	0	0.0818439	0	0	1	0	0	3	0	0	0	NA	19	NA	NA	NA	NA	NA	NA	NA	NA	NA	NA	NA
C110	V3	day 5	E1.1.1.127	V3_C110-E1.1.1.127	4981	1	0	0	1	0	0	1	0	0	0	0	0	0	NA	1	NA	NA	NA	NA	NA	NA	NA	NA	NA	NA	NA
C110	V3	day 5	E1.1.1.129	V3_C110-E1.1.1.129	19158	16	1	0.242247	0.220661	0	0	1	0	0	1	0	0	0	NA	24	NA	NA	NA	NA	NA	NA	NA	NA	NA	NA	NA
C110	V3	day 5	E1.1.1.13	V3_C110-E1.1.1.13	5655	1	0	0	1	0	0	1	0	0	0	0	0	0	NA	3	NA	NA	NA	NA	NA	NA	NA	NA	NA	NA	NA
C110	V3	day 5	E1.1.1.130	V3_C110-E1.1.1.130	4532	1	0	0	1	0	0	1	0	0	0	0	0	0	NA	2	NA	NA	NA	NA	NA	NA	NA	NA	NA	NA	NA
C110	V3	day 5	E1.1.1.14	V3_C110-E1.1.1.14	21886	4	0	0	0.583704	0	0	1	0	0	0	0	1	0	NA	14	NA	NA	NA	NA	NA	NA	NA	NA	NA	NA	NA
C110	V3	day 5	E1.1.1.15	V3_C110-E1.1.1.15	32701	17	0	0	0.0332396	0	0	1	0	0	0	0	0	0	NA	26	NA	NA	NA	NA	NA	NA	NA	NA	NA	NA	NA
C110	V3	day 5	E1.1.1.16	V3_C110-E1.1.1.16	24778	8	0	0	0.214904	0	0	1	0	0	0	0	1	0	NA	21	NA	NA	NA	NA	NA	NA	NA	NA	NA	NA	NA
C110	V3	day 5	E1.1.1.17	V3_C110-E1.1.1.17	17727	8	0	0	0.214904	0	0	1	0	0	0	0	0	0	NA	15	NA	NA	NA	NA	NA	NA	NA	NA	NA	NA	NA
C110	V3	day 5	E1.1.1.18	V3_C110-E1.1.1.18	16186	5	0	0	0.591864	0	0	1	0	0	0	0	0	0	NA	11	NA	NA	NA	NA	NA	NA	NA	NA	NA	NA	NA
C110	V3	day 5	E1.1.1.2	V3_C110-E1.1.1.2	87727	50	2	0.151109	0.000878596	1	0.615796	1	0	0	6	0	2	1	NA	88	NA	NA	NA	NA	NA	NA	NA	NA	NA	NA	NA
C110	V3	day 5	E1.1.1.20	V3_C110-E1.1.1.20	9936	2	0	0	1	0	0	1	0	0	0	0	0	0	NA	3	NA	NA	NA	NA	NA	NA	NA	NA	NA	NA	NA
C110	V3	day 5	E1.1.1.21	V3_C110-E1.1.1.21	8970	1	1	Inf	0.215688	0	0	1	0	0	0	0	0	0	NA	2	NA	NA	NA	NA	NA	NA	NA	NA	NA	NA	NA
C110	V3	day 5	E1.1.1.22	V3_C110-E1.1.1.22	8147	4	0	0	0.583704	0	0	1	0	0	0	0	0	0	NA	5	NA	NA	NA	NA	NA	NA	NA	NA	NA	NA	NA
C110	V3	day 5	E1.1.1.23	V3_C110-E1.1.1.23	16311	18	0	0	0.0197632	0	0	1	0	0	0	0	2	0	NA	20	NA	NA	NA	NA	NA	NA	NA	NA	NA	NA	NA
C110	V3	day 5	E1.1.1.24	V3_C110-E1.1.1.24	7984	3	0	0	1	0	0	1	0	0	0	0	0	0	NA	6	NA	NA	NA	NA	NA	NA	NA	NA	NA	NA	NA
C110	V3	day 5	E1.1.1.26	V3_C110-E1.1.1.26	15449	8	0	0	0.214904	0	0	1	0	0	0	0	0	0	NA	10	NA	NA	NA	NA	NA	NA	NA	NA	NA	NA	NA
C110	V3	day 5	E1.1.1.27	V3_C110-E1.1.1.27	10072	3	1	1.81828	0.517556	0	0	1	0	0	0	0	0	0	NA	8	NA	NA	NA	NA	NA	NA	NA	NA	NA	NA	NA
C110	V3	day 5	E1.1.1.28	V3_C110-E1.1.1.28	53812	28	1	0.134476	0.0188804	0	0	1	0	0	0	0	0	0	NA	39	NA	NA	NA	NA	NA	NA	NA	NA	NA	NA	NA
C110	V3	day 5	E1.1.1.30	V3_C110-E1.1.1.30	17914	9	0	0	0.21998	0	0	1	0	0	0	0	1	0	NA	13	NA	NA	NA	NA	NA	NA	NA	NA	NA	NA	NA
C110	V3	day 5	E1.1.1.31	V3_C110-E1.1.1.31	48972	11	1	0.363484	0.475446	3	11.3722	0.00445798	0	0	0	0	0	0	NA	22	NA	NA	NA	NA	NA	NA	NA	NA	NA	NA	NA
C110	V3	day 5	E1.1.1.33	V3_C110-E1.1.1.33	9153	5	1	0.909063	1	1	7.55794	0.150303	0	0	0	0	1	0	NA	7	NA	NA	NA	NA	NA	NA	NA	NA	NA	NA	NA
C110	V3	day 5	E1.1.1.34	V3_C110-E1.1.1.34	30924	14	1	0.279551	0.327297	0	0	1	0	0	0	0	0	0	NA	26	NA	NA	NA	NA	NA	NA	NA	NA	NA	NA	NA
C110	V3	day 5	E1.1.1.35	V3_C110-E1.1.1.35	32498	17	3	0.779063	1	0	0	1	0	0	0	0	0	0	NA	36	NA	NA	NA	NA	NA	NA	NA	NA	NA	NA	NA
C110	V3	day 5	E1.1.1.38	V3_C110-E1.1.1.38	22659	9	1	0.454436	0.694169	0	0	1	0	0	1	0	0	0	NA	18	NA	NA	NA	NA	NA	NA	NA	NA	NA	NA	NA
C110	V3	day 5	E1.1.1.40	V3_C110-E1.1.1.40	36715	19	2	0.427529	0.400208	1	1.67906	0.461603	0	0	1	0	2	0	NA	24	NA	NA	NA	NA	NA	NA	NA	NA	NA	NA	NA
C110	V3	day 5	E1.1.1.41	V3_C110-E1.1.1.41	11259	6	0	0	0.35178	0	0	1	0	0	0	0	0	0	NA	9	NA	NA	NA	NA	NA	NA	NA	NA	NA	NA	NA
C110	V3	day 5	E1.1.1.43	V3_C110-E1.1.1.43	8256	2	0	0	1	0	0	1	0	0	0	0	0	0	NA	6	NA	NA	NA	NA	NA	NA	NA	NA	NA	NA	NA
C110	V3	day 5	E1.1.1.44	V3_C110-E1.1.1.44	14543	12	1	0.33042	0.481501	0	0	1	0	0	0	0	1	0	NA	17	NA	NA	NA	NA	NA	NA	NA	NA	NA	NA	NA
C110	V3	day 5	E1.1.1.45	V3_C110-E1.1.1.45	9767	6	2	1.81848	0.615875	0	0	1	0	0	1	0	0	0	NA	8	NA	NA	NA	NA	NA	NA	NA	NA	NA	NA	NA
C110	V3	day 5	E1.1.1.46	V3_C110-E1.1.1.46	24644	3	1	1.81828	0.517556	0	0	1	0	0	0	0	0	0	NA	14	NA	NA	NA	NA	NA	NA	NA	NA	NA	NA	NA
C110	V3	day 5	E1.1.1.47	V3_C110-E1.1.1.47	9422	4	0	0	0.583704	0	0	1	0	0	1	0	0	0	NA	7	NA	NA	NA	NA	NA	NA	NA	NA	NA	NA	NA
C110	V3	day 5	E1.1.1.49	V3_C110-E1.1.1.49	3569	1	1	Inf	0.215688	0	0	1	0	0	1	0	0	0	NA	3	NA	NA	NA	NA	NA	NA	NA	NA	NA	NA	NA
C110	V3	day 5	E1.1.1.5	V3_C110-E1.1.1.5	60334	11	4	2.07891	0.266491	0	0	1	0	0	2	0	0	1	NA	34	NA	NA	NA	NA	NA	NA	NA	NA	NA	NA	NA
C110	V3	day 5	E1.1.1.50	V3_C110-E1.1.1.50	14289	6	2	1.81848	0.615875	0	0	1	0	0	1	0	0	0	NA	12	NA	NA	NA	NA	NA	NA	NA	NA	NA	NA	NA
C110	V3	day 5	E1.1.1.51	V3_C110-E1.1.1.51	10372	4	0	0	0.583704	0	0	1	0	0	1	0	0	0	NA	9	NA	NA	NA	NA	NA	NA	NA	NA	NA	NA	NA
C110	V3	day 5	E1.1.1.52	V3_C110-E1.1.1.52	36337	11	2	0.807988	1	1	3.0234	0.301195	0	0	0	0	0	0	NA	17	NA	NA	NA	NA	NA	NA	NA	NA	NA	NA	NA
C110	V3	day 5	E1.1.1.54	V3_C110-E1.1.1.54	10682	6	0	0	0.35178	0	0	1	0	0	0	0	2	0	NA	9	NA	NA	NA	NA	NA	NA	NA	NA	NA	NA	NA
C110	V3	day 5	E1.1.1.55	V3_C110-E1.1.1.55	20782	7	2	1.45472	0.648521	0	0	1	0	0	0	0	0	0	NA	12	NA	NA	NA	NA	NA	NA	NA	NA	NA	NA	NA
C110	V3	day 5	E1.1.1.56	V3_C110-E1.1.1.56	24453	9	3	1.81868	0.416207	0	0	1	1	0	0	0	0	0	NA	19	NA	NA	NA	NA	NA	NA	NA	NA	NA	NA	NA
C110	V3	day 5	E1.1.1.58	V3_C110-E1.1.1.58	24138	13	0	0	0.0847051	0	0	1	0	0	0	0	1	0	NA	23	NA	NA	NA	NA	NA	NA	NA	NA	NA	NA	NA
C110	V3	day 5	E1.1.1.59	V3_C110-E1.1.1.59	2945	4	0	0	0.583704	1	10.0762	0.122165	0	0	0	0	0	0	NA	5	NA	NA	NA	NA	NA	NA	NA	NA	NA	NA	NA
C110	V3	day 5	E1.1.1.6	V3_C110-E1.1.1.6	215652	53	20	2.20962	0.00686448	2	1.18507	0.687629	0	0	3	0	0	1	NA	123	NA	NA	NA	NA	NA	NA	NA	NA	NA	NA	NA
C110	V3	day 5	E1.1.1.60	V3_C110-E1.1.1.60	17356	3	0	0	1	0	0	1	0	0	0	0	0	0	NA	8	NA	NA	NA	NA	NA	NA	NA	NA	NA	NA	NA
C110	V3	day 5	E1.1.1.62	V3_C110-E1.1.1.62	12675	4	2	3.63688	0.205334	0	0	1	0	0	0	0	0	0	NA	7	NA	NA	NA	NA	NA	NA	NA	NA	NA	NA	NA
C110	V3	day 5	E1.1.1.64	V3_C110-E1.1.1.64	44838	31	3	0.389167	0.127329	0	0	0.625776	1	0	2	0	1	0	NA	45	NA	NA	NA	NA	NA	NA	NA	NA	NA	NA	NA
C110	V3	day 5	E1.1.1.66	V3_C110-E1.1.1.66	19872	9	1	0.454436	0.694169	1	3.77991	0.254133	0	0	0	0	1	0	NA	13	NA	NA	NA	NA	NA	NA	NA	NA	NA	NA	NA
C110	V3	day 5	E1.1.1.67	V3_C110-E1.1.1.67	12134	2	1	3.63624	0.384864	0	0	1	0	0	0	0	0	0	NA	6	NA	NA	NA	NA	NA	NA	NA	NA	NA	NA	NA
C110	V3	day 5	E1.1.1.68	V3_C110-E1.1.1.68	8761	4	1	1.21215	1	1	10.0762	0.122165	0	0	0	0	0	0	NA	8	NA	NA	NA	NA	NA	NA	NA	NA	NA	NA	NA
C110	V3	day 5	E1.1.1.69	V3_C110-E1.1.1.69	11721	2	0	0	1	0	0	1	0	0	0	0	1	0	NA	5	NA	NA	NA	NA	NA	NA	NA	NA	NA	NA	NA
C110	V3	day 5	E1.1.1.70	V3_C110-E1.1.1.70	9847	4	0	0	0.583704	0	0	1	0	0	0	0	0	0	NA	12	NA	NA	NA	NA	NA	NA	NA	NA	NA	NA	NA
C110	V3	day 5	E1.1.1.71	V3_C110-E1.1.1.71	29704	20	9	2.97927	0.024061	0	0	1	0	0	0	0	0	0	NA	29	NA	NA	NA	NA	NA	NA	NA	NA	NA	NA	NA
C110	V3	day 5	E1.1.1.73	V3_C110-E1.1.1.73	6553	4	0	0	0.583704	0	0	1	0	0	0	0	0	0	NA	6	NA	NA	NA	NA	NA	NA	NA	NA	NA	NA	NA
C110	V3	day 5	E1.1.1.74	V3_C110-E1.1.1.74	26155	6	0	0	0.35178	0	0	1	0	0	0	0	1	0	NA	17	NA	NA	NA	NA	NA	NA	NA	NA	NA	NA	NA
C110	V3	day 5	E1.1.1.75	V3_C110-E1.1.1.75	14812	2	0	0	1	1	30.224	0.0630685	0	0	0	0	1	0	NA	11	NA	NA	NA	NA	NA	NA	NA	NA	NA	NA	NA
C110	V3	day 5	E1.1.1.76	V3_C110-E1.1.1.76	17079	5	1	0.909063	1	0	0	1	0	0	0	0	0	0	NA	12	NA	NA	NA	NA	NA	NA	NA	NA	NA	NA	NA
C110	V3	day 5	E1.1.1.78	V3_C110-E1.1.1.78	6412	2	1	3.63624	0.384864	0	0	1	0	0	0	0	0	0	NA	4	NA	NA	NA	NA	NA	NA	NA	NA	NA	NA	NA
C110	V3	day 5	E1.1.1.79	V3_C110-E1.1.1.79	10924	3	1	1.81828	0.517556	0	0	1	0	0	1	0	0	0	NA	9	NA	NA	NA	NA	NA	NA	NA	NA	NA	NA	NA
C110	V3	day 5	E1.1.1.82	V3_C110-E1.1.1.82	11356	3	0	0	1	0	0	1	0	0	0	0	0	0	NA	9	NA	NA	NA	NA	NA	NA	NA	NA	NA	NA	NA
C110	V3	day 5	E1.1.1.83	V3_C110-E1.1.1.83	16633	7	0	0	0.358521	0	0	1	0	0	0	0	0	0	NA	13	NA	NA	NA	NA	NA	NA	NA	NA	NA	NA	NA
C110	V3	day 5	E1.1.1.84	V3_C110-E1.1.1.84	29007	13	0	0	0.0847051	0	0	1	0	0	2	0	0	0	NA	27	NA	NA	NA	NA	NA	NA	NA	NA	NA	NA	NA
C110	V3	day 5	E1.1.1.85	V3_C110-E1.1.1.85	13592	8	0	0	0.214904	0	0	1	0	0	0	0	0	0	NA	10	NA	NA	NA	NA	NA	NA	NA	NA	NA	NA	NA
C110	V3	day 5	E1.1.1.86	V3_C110-E1.1.1.86	11852	5	0	0	0.591864	0	0	1	0	0	0	0	0	0	NA	9	NA	NA	NA	NA	NA	NA	NA	NA	NA	NA	NA
C110	V3	day 5	E1.1.1.87	V3_C110-E1.1.1.87	5701	3	1	1.81828	0.517556	0	0	1	0	0	1	0	0	1	NA	3	NA	NA	NA	NA	NA	NA	NA	NA	NA	NA	NA
C110	V3	day 5	E1.1.1.88	V3_C110-E1.1.1.88	10630	3	0	0	1	0	0	1	0	0	0	0	0	0	NA	5	NA	NA	NA	NA	NA	NA	NA	NA	NA	NA	NA
C110	V3	day 5	E1.1.1.89	V3_C110-E1.1.1.89	8261	2	0	0	1	0	0	1	0	0	0	0	0	0	NA	6	NA	NA	NA	NA	NA	NA	NA	NA	NA	NA	NA
C110	V3	day 5	E1.1.1.90	V3_C110-E1.1.1.90	6894	1	1	Inf	0.215688	0	0	1	0	0	0	0	0	0	NA	2	NA	NA	NA	NA	NA	NA	NA	NA	NA	NA	NA
C110	V3	day 5	E1.1.1.91	V3_C110-E1.1.1.91	7877	3	1	1.81828	0.517556	1	15.1179	0.0930974	0	0	0	0	3	0	NA	5	NA	NA	NA	NA	NA	NA	NA	NA	NA	NA	NA
C110	V3	day 5	E1.1.1.92	V3_C110-E1.1.1.92	7727	4	1	1.21215	1	1	10.0762	0.122165	0	0	0	1	2	0	NA	4	NA	NA	NA	NA	NA	NA	NA	NA	NA	NA	NA
C110	V3	day 5	E1.1.1.93	V3_C110-E1.1.1.93	30633	13	6	3.11966	0.0422564	0	0	1	0	0	0	0	2	0	NA	24	NA	NA	NA	NA	NA	NA	NA	NA	NA	NA	NA
C110	V3	day 5	E1.1.1.97	V3_C110-E1.1.1.97	9706	3	0	0	1	0	0	1	0	0	0	0	0	0	NA	8	NA	NA	NA	NA	NA	NA	NA	NA	NA	NA	NA
C110	V3	day 5	E1.1.1.98	V3_C110-E1.1.1.98	11480	2	0	0	1	0	0	1	0	0	0	0	0	0	NA	2	NA	NA	NA	NA	NA	NA	NA	NA	NA	NA	NA
C110	V3	day 5	E1.1.1.99	V3_C110-E1.1.1.99	8322	6	0	0	0.35178	0	0	1	0	0	2	0	0	0	NA	6	NA	NA	NA	NA	NA	NA	NA	NA	NA	NA	NA
C110	V3	day 5	E1.1.11	V3_C110-E1.1.11	39634	22	2	0.36333	0.19869	2	3.02671	0.155759	0	0	0	0	0	0	NA	37	NA	NA	NA	NA	NA	NA	NA	NA	NA	NA	NA
C110	V3	day 5	E1.1.12	V3_C110-E1.1.12	7424	4	0	0	0.583704	0	0	1	0	0	0	0	0	0	NA	7	NA	NA	NA	NA	NA	NA	NA	NA	NA	NA	NA
C110	V3	day 5	E1.1.13	V3_C110-E1.1.13	5672	1	1	Inf	0.215688	0	0	1	0	0	0	0	0	0	NA	4	NA	NA	NA	NA	NA	NA	NA	NA	NA	NA	NA
C110	V3	day 5	E1.1.14	V3_C110-E1.1.14	13437	4	0	0	0.583704	0	0	1	0	0	0	0	2	0	NA	8	NA	NA	NA	NA	NA	NA	NA	NA	NA	NA	NA
C110	V3	day 5	E1.1.15	V3_C110-E1.1.15	26950	3	0	0	1	0	0	1	0	0	0	0	0	0	NA	21	NA	NA	NA	NA	NA	NA	NA	NA	NA	NA	NA
C110	V3	day 5	E1.1.18	V3_C110-E1.1.18	3834	1	0	0	1	0	0	1	0	0	0	0	0	0	NA	1	NA	NA	NA	NA	NA	NA	NA	NA	NA	NA	NA
C110	V3	day 5	E1.1.22	V3_C110-E1.1.22	9258	2	0	0	1	0	0	1	0	0	0	0	0	0	NA	7	NA	NA	NA	NA	NA	NA	NA	NA	NA	NA	NA
C110	V3	day 5	E1.1.23	V3_C110-E1.1.23	12837	2	0	0	1	0	0	1	0	0	0	0	0	0	NA	11	NA	NA	NA	NA	NA	NA	NA	NA	NA	NA	NA
C110	V3	day 5	E1.1.24	V3_C110-E1.1.24	9365	4	1	1.21215	1	2	30.2724	0.00589337	0	0	0	0	1	0	NA	6	NA	NA	NA	NA	NA	NA	NA	NA	NA	NA	NA
C110	V3	day 5	E1.1.25	V3_C110-E1.1.25	10906	1	1	Inf	0.215688	0	0	1	0	0	0	0	0	0	NA	13	NA	NA	NA	NA	NA	NA	NA	NA	NA	NA	NA
C110	V3	day 5	E1.1.26	V3_C110-E1.1.26	5490	1	0	0	1	0	0	1	0	0	0	0	0	0	NA	3	NA	NA	NA	NA	NA	NA	NA	NA	NA	NA	NA
C110	V3	day 5	E1.1.28	V3_C110-E1.1.28	10587	4	0	0	0.583704	0	0	1	1	0	0	0	0	0	NA	8	NA	NA	NA	NA	NA	NA	NA	NA	NA	NA	NA
C110	V3	day 5	E1.1.29	V3_C110-E1.1.29	4222	1	0	0	1	0	0	1	0	0	0	0	0	0	NA	2	NA	NA	NA	NA	NA	NA	NA	NA	NA	NA	NA
C110	V3	day 5	E1.1.3	V3_C110-E1.1.3	18149	1	0	0	1	0	0	1	0	0	0	0	0	0	NA	5	NA	NA	NA	NA	NA	NA	NA	NA	NA	NA	NA
C110	V3	day 5	E1.1.31	V3_C110-E1.1.31	13250	3	0	0	1	0	0	1	0	0	1	0	0	0	NA	12	NA	NA	NA	NA	NA	NA	NA	NA	NA	NA	NA
C110	V3	day 5	E1.1.32	V3_C110-E1.1.32	5229	1	0	0	1	0	0	1	0	0	0	0	0	0	NA	2	NA	NA	NA	NA	NA	NA	NA	NA	NA	NA	NA
C110	V3	day 5	E1.1.33	V3_C110-E1.1.33	6787	2	0	0	1	0	0	1	0	0	0	0	0	0	NA	5	NA	NA	NA	NA	NA	NA	NA	NA	NA	NA	NA
C110	V3	day 5	E1.1.34	V3_C110-E1.1.34	3120	2	0	0	1	0	0	1	0	0	1	0	0	0	NA	3	NA	NA	NA	NA	NA	NA	NA	NA	NA	NA	NA
C110	V3	day 5	E1.1.35	V3_C110-E1.1.35	7833	3	2	7.27468	0.119481	0	0	1	0	0	0	0	0	0	NA	5	NA	NA	NA	NA	NA	NA	NA	NA	NA	NA	NA
C110	V3	day 5	E1.1.36	V3_C110-E1.1.36	4997	1	1	Inf	0.215688	0	0	1	0	0	0	0	0	0	NA	2	NA	NA	NA	NA	NA	NA	NA	NA	NA	NA	NA
C110	V3	day 5	E1.1.4	V3_C110-E1.1.4	92276	41	5	0.504471	0.182934	4	3.27983	0.0415246	0	0	1	1	0	0	NA	98	NA	NA	NA	NA	NA	NA	NA	NA	NA	NA	NA
C110	V3	day 5	E1.1.7.1	V3_C110-E1.1.7.1	50090	25	4	0.692352	0.630966	2	2.63157	0.190361	1	0	2	0	1	0	NA	42	NA	NA	NA	NA	NA	NA	NA	NA	NA	NA	NA
C110	V3	day 5	E1.1.9	V3_C110-E1.1.9	41917	28	8	1.45538	0.360376	1	1.11886	0.598546	2	0	0	0	2	0	NA	51	NA	NA	NA	NA	NA	NA	NA	NA	NA	NA	NA
C110	V3	day 5	E10	V3_C110-E10	30008	1	0	0	1	0	0	1	0	0	0	0	0	0	NA	11	NA	NA	NA	NA	NA	NA	NA	NA	NA	NA	NA
C110	V3	day 5	E4	V3_C110-E4	66099	28	12	2.73209	0.0103573	0	0	1	0	0	0	0	0	0	NA	80	NA	NA	NA	NA	NA	NA	NA	NA	NA	NA	NA
C110	V3	day 5	E5	V3_C110-E5	10091	7	0	0	0.358521	7	Inf	3.35758e-11	0	0	0	0	0	0	NA	9	NA	NA	NA	NA	NA	NA	NA	NA	NA	NA	NA
C110	V3	day 5	E6	V3_C110-E6	23168	9	0	0	0.21998	0	0	1	0	0	0	0	0	0	NA	19	NA	NA	NA	NA	NA	NA	NA	NA	NA	NA	NA
C110	V3	day 5	E7	V3_C110-E7	46082	3	1	1.81828	0.517556	0	0	1	0	0	0	0	0	0	NA	48	NA	NA	NA	NA	NA	NA	NA	NA	NA	NA	NA
C110	V3	day 5	E9	V3_C110-E9	28840	14	7	3.64089	0.0175356	0	0	1	0	0	0	0	0	0	NA	31	NA	NA	NA	NA	NA	NA	NA	NA	NA	NA	NA
C110	V3	day 5	G1.1.1.3	V3_C110-G1.1.1.3	4172314	2246	958	3.22103	1.97216e-128	25	0.311887	1.92136e-11	18	2	88	1	38	26	StrainPhlanBabyBin;Shalte;PhyloPhlanTax	3438	d__Bacteria.p__Bacteroidetes.c__Bacteroidia.o__Bacteroidales.f__?.g__?.s__?	high	d__Bacteria	p__Bacteroidetes	c__Bacteroidia	o__Bacteroidales	f__?	g__?	s__?		Bacteroidales
C110	V3	day 5	G1.2.2.1	V3_C110-G1.2.2.1	2416319	1103	189	0.740021	0.000185472	17	0.457762	0.000557571	0	0	27	0	32	2	Shalte	2146	d__Bacteria.p__Actinobacteria.c__Actinobacteria.o__Bifidobacteriales.f__Bifidobacteriaceae.g__Bifidobacterium.s__bifidum	high	d__Bacteria	p__Actinobacteria	c__Actinobacteria	o__Bifidobacteriales	f__Bifidobacteriaceae	g__Bifidobacterium	s__bifidum	Bifidobacterium bifidum
C110	V3	day 5	G3	V3_C110-G3	2153514	1409	266	0.835644	0.01052	15	0.308062	1.02267e-07	1	0	28	3	62	2	StrainPhlanBinBin;StrainPhlanBabyBin;PhyloPhlanTax	1812	d__Bacteria.p__Actinobacteria.c__Actinobacteria.o__?.f__?.g__?.s__?	high	d__Bacteria	p__Actinobacteria	c__Actinobacteria	o__?	f__?	g__?	s__?		Actinobacteria
C110	V3	day 5	L1.2.2.2	V3_C110-L1.2.2.2	1222699	371	53	0.600946	0.000433896	3	0.242527	0.00415421	0	0	1	1	14	0	Shalte;PhyloPhlanTax	928	d__Bacteria.p__Actinobacteria.c__Actinobacteria.o__?.f__?.g__?.s__?	high	d__Bacteria	p__Actinobacteria	c__Actinobacteria	o__?	f__?	g__?	s__?		Actinobacteria
C110	V3	day 5	N	V3_C110-N	4427480	1783	270	0.624276	8.27042e-13	66	1.18048	0.204116	4	0	75	2	59	11	NA	3599	NA	NA	NA	NA	NA	NA	NA	NA	NA	NA	NA
C110	V3	day 5	P1.2.1.2	V3_C110-P1.2.1.2	2223846	1587	24	0.0503059	1.16008e-135	198	5.88509	1.00653e-67	0	0	58	1	70	9	NA	2064	d__Bacteria.p__Firmicutes.c__Bacilli.o__Bacillales.f__Staphylococcaceae.g__Staphylococcus.s__epidermidis	high	d__Bacteria	p__Firmicutes	c__Bacilli	o__Bacillales	f__Staphylococcaceae	g__Staphylococcus	s__epidermidis	Staphylococcus epidermidis
C110	V3	day 5	P2	V3_C110-P2	5334650	4035	1752	4.11556	3.91429e-282	48	0.309479	1.63069e-19	30	71	183	27	203	36	NA	5055	d__Bacteria.p__Proteobacteria.c__Gammaproteobacteria.o__Enterobacteriales.f__Enterobacteriaceae.g__Escherichia.s__?	medium	d__Bacteria	p__Proteobacteria	c__Gammaproteobacteria	o__Enterobacteriales	f__Enterobacteriaceae	g__Escherichia	s__?		Escherichia
C111	V3	day 5	B1.1.1.1.1	V3_C111-B1.1.1.1.1	4286758	3287	46	0.0397627	2.81350326241369e-317	395	6.4759	3.51972e-126	0	0	143	4	163	16	NA	4162	NA	NA	NA	NA	NA	NA	NA	NA	NA	NA	NA
C111	V3	day 5	B1.2.2.1.1.1.2	V3_C111-B1.2.2.1.1.1.2	783915	480	175	2.00783	2.98325e-12	3	0.166653	5.05367e-05	3	0	16	1	6	3	NA	741	NA	NA	NA	NA	NA	NA	NA	NA	NA	NA	NA
C111	V3	day 5	B2.1.1.3	V3_C111-B2.1.1.3	428075	315	24	0.27991	1.81443e-12	14	1.26092	0.359294	0	0	31	0	16	1	NA	446	NA	NA	NA	NA	NA	NA	NA	NA	NA	NA	NA
C111	V3	day 5	C1.1.10	V3_C111-C1.1.10	60605	21	9	2.58023	0.0351109	0	0	1	0	0	2	0	1	0	PhyloPhlanTax	68	d__Bacteria.p__Proteobacteria.c__Deltaproteobacteria.o__Desulfovibrionales.f__Desulfovibrionaceae.g__?.s__?	high	d__Bacteria	p__Proteobacteria	c__Deltaproteobacteria	o__Desulfovibrionales	f__Desulfovibrionaceae	g__?	s__?		Desulfovibrionaceae
C111	V3	day 5	C1.1.2	V3_C111-C1.1.2	1673561	468	138	1.44977	0.000413951	10	0.584363	0.100616	4	3	19	2	14	3	NA	1246	NA	NA	NA	NA	NA	NA	NA	NA	NA	NA	NA
C111	V3	day 5	C1.1.3	V3_C111-C1.1.3	1837031	661	198	1.48941	6.77509e-06	16	0.663043	0.110523	2	4	54	4	43	6	Shalte;PhyloPhlanTax	1670	d__Bacteria.p__Proteobacteria.c__Deltaproteobacteria.o__Desulfovibrionales.f__Desulfovibrionaceae.g__?.s__?	high	d__Bacteria	p__Proteobacteria	c__Deltaproteobacteria	o__Desulfovibrionales	f__Desulfovibrionaceae	g__?	s__?		Desulfovibrionaceae
C111	V3	day 5	C1.2.1.1	V3_C111-C1.2.1.1	87746	21	2	0.361492	0.195889	1	1.35088	0.53412	0	0	0	0	0	0	PhyloPhlanTax	74	d__Bacteria.p__Proteobacteria.c__Betaproteobacteria.o__Burkholderiales.f__Sutterellaceae.g__?.s__?	high	d__Bacteria	p__Proteobacteria	c__Betaproteobacteria	o__Burkholderiales	f__Sutterellaceae	g__?	s__?		Sutterellaceae
C111	V3	day 5	C1.2.2.1.2	V3_C111-C1.2.2.1.2	170284	59	16	1.27964	0.43457	0	0	0.275939	0	0	1	0	3	1	PhyloPhlanTax	145	d__Bacteria.p__Bacteroidetes.c__Bacteroidia.o__Bacteroidales.f__Rikenellaceae.g__Alistipes.s__?	high	d__Bacteria	p__Bacteroidetes	c__Bacteroidia	o__Bacteroidales	f__Rikenellaceae	g__Alistipes	s__?		Alistipes
C111	V3	day 5	C1.2.2.1.3	V3_C111-C1.2.2.1.3	690598	461	101	0.963393	0.778339	5	0.291597	0.00138591	3	0	9	0	19	1	Shalte;PhyloPhlanTax	571	d__Bacteria.p__Actinobacteria.c__Actinobacteria.o__?.f__?.g__?.s__?	high	d__Bacteria	p__Actinobacteria	c__Actinobacteria	o__?	f__?	g__?	s__?		Actinobacteria
C111	V3	day 5	C2.1.1.4	V3_C111-C2.1.1.4	211737	147	8	0.196486	2.44519e-08	1	0.183941	0.0686483	0	0	2	0	8	0	Shalte	186	d__Bacteria.p__Firmicutes.c__Bacilli.o__Lactobacillales.f__Streptococcaceae.g__Streptococcus.s__parasanguinis	high	d__Bacteria	p__Firmicutes	c__Bacilli	o__Lactobacillales	f__Streptococcaceae	g__Streptococcus	s__parasanguinis	Streptococcus parasanguinis
C111	V3	day 5	E1.1.1.2	V3_C111-E1.1.1.2	100869	51	2	0.139925	0.000565578	4	2.30511	0.108314	0	0	2	0	1	0	NA	102	NA	NA	NA	NA	NA	NA	NA	NA	NA	NA	NA
C111	V3	day 5	E1.1.11	V3_C111-E1.1.11	15041	4	2	3.43726	0.220945	0	0	1	0	0	0	0	1	0	NA	11	NA	NA	NA	NA	NA	NA	NA	NA	NA	NA	NA
C111	V3	day 5	E1.1.12	V3_C111-E1.1.12	9497	4	2	3.43726	0.220945	0	0	1	0	0	0	0	0	1	NA	9	NA	NA	NA	NA	NA	NA	NA	NA	NA	NA	NA
C111	V3	day 5	E1.1.13	V3_C111-E1.1.13	7532	5	3	5.15697	0.0792621	0	0	1	0	0	1	1	0	0	NA	9	NA	NA	NA	NA	NA	NA	NA	NA	NA	NA	NA
C111	V3	day 5	E1.1.14	V3_C111-E1.1.14	5230	1	1	Inf	0.225397	0	0	1	0	0	0	0	0	0	NA	6	NA	NA	NA	NA	NA	NA	NA	NA	NA	NA	NA
C111	V3	day 5	E1.1.15	V3_C111-E1.1.15	9729	4	3	10.3121	0.0380466	0	0	1	1	0	0	0	0	1	NA	8	NA	NA	NA	NA	NA	NA	NA	NA	NA	NA	NA
C111	V3	day 5	E1.1.16	V3_C111-E1.1.16	8252	3	1	1.71841	0.535249	0	0	1	0	0	0	0	0	0	NA	8	NA	NA	NA	NA	NA	NA	NA	NA	NA	NA	NA
C111	V3	day 5	E1.1.17	V3_C111-E1.1.17	4910	3	1	1.71841	0.535249	1	13.5164	0.103334	0	0	0	0	0	0	NA	4	NA	NA	NA	NA	NA	NA	NA	NA	NA	NA	NA
C111	V3	day 5	E1.1.18	V3_C111-E1.1.18	5192	1	0	0	1	0	0	1	0	0	0	0	0	0	NA	3	NA	NA	NA	NA	NA	NA	NA	NA	NA	NA	NA
C111	V3	day 5	E1.1.4	V3_C111-E1.1.4	314270	86	8	0.351418	0.00181619	6	2.03358	0.130656	0	0	5	0	0	0	NA	240	NA	NA	NA	NA	NA	NA	NA	NA	NA	NA	NA
C111	V3	day 5	E1.1.7	V3_C111-E1.1.7	28629	6	0	0	0.348445	0	0	1	0	0	0	0	0	0	NA	15	NA	NA	NA	NA	NA	NA	NA	NA	NA	NA	NA
C111	V3	day 5	E1.1.8	V3_C111-E1.1.8	17282	9	4	2.75041	0.12284	0	0	1	0	0	0	0	0	0	NA	15	NA	NA	NA	NA	NA	NA	NA	NA	NA	NA	NA
C111	V3	day 5	E1.1.9	V3_C111-E1.1.9	8848	1	1	Inf	0.225397	0	0	1	0	0	0	0	0	0	NA	6	NA	NA	NA	NA	NA	NA	NA	NA	NA	NA	NA
C111	V3	day 5	E1.2.2.1.1.2	V3_C111-E1.2.2.1.1.2	118386	34	20	4.92501	5.39997e-06	0	0	0.63406	0	0	2	0	2	0	NA	123	NA	NA	NA	NA	NA	NA	NA	NA	NA	NA	NA
C111	V3	day 5	E3	V3_C111-E3	27439	1	0	0	1	0	0	1	0	0	0	0	0	0	NA	23	NA	NA	NA	NA	NA	NA	NA	NA	NA	NA	NA
C111	V3	day 5	E5	V3_C111-E5	8361	1	0	0	1	0	0	1	0	0	0	0	0	0	NA	3	NA	NA	NA	NA	NA	NA	NA	NA	NA	NA	NA
C111	V3	day 5	E6	V3_C111-E6	8305	5	2	2.29152	0.315401	0	0	1	0	0	0	0	0	0	NA	13	NA	NA	NA	NA	NA	NA	NA	NA	NA	NA	NA
C111	V3	day 5	G1.2.1.3	V3_C111-G1.2.1.3	1605493	1052	198	0.788236	0.00279699	14	0.352615	1.13525e-05	0	0	14	0	45	2	Shalte;PhyloPhlanTax	1481	d__Bacteria.p__Actinobacteria.c__Actinobacteria.o__?.f__?.g__?.s__?	high	d__Bacteria	p__Actinobacteria	c__Actinobacteria	o__?	f__?	g__?	s__?		Actinobacteria
C111	V3	day 5	L1.1.5	V3_C111-L1.1.5	3212045	1452	530	2.09379	8.15261e-36	14	0.249421	1.75881e-10	9	0	68	3	24	13	StrainPhlanBabyBin;PhyloPhlanTax	3027	d__Bacteria.p__Bacteroidetes.c__Bacteroidia.o__Bacteroidales.f__Porphyromonadaceae.g__Parabacteroides.s__?	high	d__Bacteria	p__Bacteroidetes	c__Bacteroidia	o__Bacteroidales	f__Porphyromonadaceae	g__Parabacteroides	s__?		Parabacteroides
C111	V3	day 5	L2.1.1.1	V3_C111-L2.1.1.1	1747169	1272	89	0.244827	7.31519e-53	28	0.593276	0.00496302	1	0	43	3	67	5	Shalte	1639	d__Bacteria.p__Firmicutes.c__Bacilli.o__Lactobacillales.f__Streptococcaceae.g__Streptococcus.s__parasanguinis	high	d__Bacteria	p__Firmicutes	c__Bacilli	o__Lactobacillales	f__Streptococcaceae	g__Streptococcus	s__parasanguinis	Streptococcus parasanguinis
C111	V3	day 5	L2.1.1.2	V3_C111-L2.1.1.2	1428531	1040	63	0.211468	3.0868e-49	28	0.737818	0.123378	1	2	41	5	35	8	StrainPhlanSpec;Shalte	1316	d__Bacteria.p__Firmicutes.c__Bacilli.o__Lactobacillales.f__?.g__?.s__?	medium	d__Bacteria	p__Firmicutes	c__Bacilli	o__Lactobacillales	f__?	g__?	s__?		Lactobacillales
C111	V3	day 5	N	V3_C111-N	2848607	1552	233	0.587446	1.91132e-14	53	0.951654	0.776756	7	2	63	3	63	4	NA	2833	NA	NA	NA	NA	NA	NA	NA	NA	NA	NA	NA
C111	V3	day 5	O1.2.1.2	V3_C111-O1.2.1.2	5770843	3096	1355	3.31475	1.30426e-180	37	0.292985	5.34477e-18	23	2	117	2	49	33	Shalte	4636	d__Bacteria.p__Bacteroidetes.c__Bacteroidia.o__Bacteroidales.f__Bacteroidaceae.g__Bacteroides.s__?	high	d__Bacteria	p__Bacteroidetes	c__Bacteroidia	o__Bacteroidales	f__Bacteroidaceae	g__Bacteroides	s__?		Bacteroides
C111	V3	day 5	O1.2.2.1.1.1.1	V3_C111-O1.2.2.1.1.1.1	4053736	2419	997	2.76947	1.50116e-106	33	0.345741	6.15028e-12	16	0	101	3	47	36	Shalte	3454	d__Bacteria.p__Bacteroidetes.c__Bacteroidia.o__Bacteroidales.f__Bacteroidaceae.g__Bacteroides.s__fragilis	high	d__Bacteria	p__Bacteroidetes	c__Bacteroidia	o__Bacteroidales	f__Bacteroidaceae	g__Bacteroides	s__fragilis	Bacteroides fragilis
C111	V3	day 5	O1.2.2.2	V3_C111-O1.2.2.2	1764317	874	166	0.798962	0.0103672	11	0.334845	3.51366e-05	0	0	15	1	41	0	Shalte;PhyloPhlanTax	1862	d__Bacteria.p__Actinobacteria.c__Actinobacteria.o__?.f__?.g__?.s__?	high	d__Bacteria	p__Actinobacteria	c__Actinobacteria	o__?	f__?	g__?	s__?		Actinobacteria
C111	V3	day 5	P1.1.6	V3_C111-P1.1.6	4213118	2839	501	0.706383	8.6591e-12	102	1.00754	0.956729	3	30	123	23	124	7	Shalte;PhyloPhlanTax	4235	d__Bacteria.p__Firmicutes.c__Clostridia.o__Clostridiales.f__?.g__?.s__?	high	d__Bacteria	p__Firmicutes	c__Clostridia	o__Clostridiales	f__?	g__?	s__?		Clostridiales
C112	V3	day 5	C1.1.10	V3_C112-C1.1.10	36011	24	2	0.51729	0.566024	1	0.999749	1	0	0	2	0	0	0	NA	48	d__Bacteria.p__Actinobacteria.c__Actinobacteria.o__Coriobacteriales.f__Coriobacteriaceae.g__Eggerthella.s__?	high	d__Bacteria	p__Actinobacteria	c__Actinobacteria	o__Coriobacteriales	f__Coriobacteriaceae	g__Eggerthella	s__?		Eggerthella
C112	V3	day 5	C1.1.2.1.1	V3_C112-C1.1.2.1.1	355956	232	9	0.227823	7.88948e-08	3	0.299127	0.0202733	0	0	4	1	12	0	NA	328	d__Bacteria.p__Firmicutes.c__Bacilli.o__Lactobacillales.f__?.g__?.s__?	medium	d__Bacteria	p__Firmicutes	c__Bacilli	o__Lactobacillales	f__?	g__?	s__?		Lactobacillales
C112	V3	day 5	C1.1.2.1.3	V3_C112-C1.1.2.1.3	138597	84	7	0.516612	0.0926911	1	0.276317	0.267657	0	0	5	0	4	0	NA	128	NA	NA	NA	NA	NA	NA	NA	NA	NA	NA	NA
C112	V3	day 5	C1.1.2.1.4	V3_C112-C1.1.2.1.4	84316	57	0	0	0.000228204	2	0.835819	1	0	0	0	0	1	0	NA	67	d__Bacteria.p__Firmicutes.c__Bacilli.o__?.f__?.g__?.s__?	high	d__Bacteria	p__Firmicutes	c__Bacilli	o__?	f__?	g__?	s__?		Bacilli
C112	V3	day 5	C1.1.2.1.6	V3_C112-C1.1.2.1.6	275169	182	20	0.701177	0.144297	2	0.253997	0.0374741	2	0	10	0	12	1	NA	276	d__Bacteria.p__Firmicutes.c__Bacilli.o__Lactobacillales.f__?.g__?.s__?	medium	d__Bacteria	p__Firmicutes	c__Bacilli	o__Lactobacillales	f__?	g__?	s__?		Lactobacillales
C112	V3	day 5	C1.1.2.1.7	V3_C112-C1.1.2.1.7	12808	5	0	0	1	0	0	1	0	0	0	0	0	0	PhyloPhlanTax	8	d__Bacteria.p__Proteobacteria.c__Betaproteobacteria.o__Burkholderiales.f__Sutterellaceae.g__?.s__?	high	d__Bacteria	p__Proteobacteria	c__Betaproteobacteria	o__Burkholderiales	f__Sutterellaceae	g__?	s__?		Sutterellaceae
C112	V3	day 5	C1.1.3	V3_C112-C1.1.3	738737	204	38	1.30647	0.139171	6	0.694951	0.481705	1	1	12	2	10	1	NA	504	d__Bacteria.p__Firmicutes.c__Bacilli.o__?.f__?.g__?.s__?	medium	d__Bacteria	p__Firmicutes	c__Bacilli	o__?	f__?	g__?	s__?		Bacilli
C112	V3	day 5	C1.1.4	V3_C112-C1.1.4	391944	123	14	0.730164	0.310898	6	1.18025	0.647673	0	0	6	1	2	2	NA	276	d__Bacteria.p__Firmicutes.c__Clostridia.o__Clostridiales.f__?.g__?.s__?	high	d__Bacteria	p__Firmicutes	c__Clostridia	o__Clostridiales	f__?	g__?	s__?		Clostridiales
C112	V3	day 5	C1.1.5	V3_C112-C1.1.5	211459	127	32	1.92578	0.0024602	5	0.942087	1	1	0	6	0	2	1	NA	221	NA	NA	NA	NA	NA	NA	NA	NA	NA	NA	NA
C112	V3	day 5	C4.1.1.1.1	V3_C112-C4.1.1.1.1	506491	335	33	0.618568	0.00684344	8	0.558999	0.127374	1	0	13	7	9	0	NA	499	d__Bacteria.p__Firmicutes.c__Clostridia.o__Clostridiales.f__Clostridiaceae.g__Clostridium.s__?	high	d__Bacteria	p__Firmicutes	c__Clostridia	o__Clostridiales	f__Clostridiaceae	g__Clostridium	s__?		Clostridium
C112	V3	day 5	E1.1.11	V3_C112-E1.1.11	8644	4	0	0	1	0	0	1	0	0	0	0	0	0	NA	12	NA	NA	NA	NA	NA	NA	NA	NA	NA	NA	NA
C112	V3	day 5	E1.1.6	V3_C112-E1.1.6	49278	28	6	1.55353	0.296107	0	0	0.630096	0	0	3	0	0	3	NA	49	NA	NA	NA	NA	NA	NA	NA	NA	NA	NA	NA
C112	V3	day 5	E1.1.7	V3_C112-E1.1.7	73284	19	1	0.316097	0.342874	1	1.27771	0.554765	0	0	0	0	0	0	NA	46	NA	NA	NA	NA	NA	NA	NA	NA	NA	NA	NA
C112	V3	day 5	E5	V3_C112-E5	17718	4	0	0	1	0	0	1	0	0	0	0	0	0	NA	13	NA	NA	NA	NA	NA	NA	NA	NA	NA	NA	NA
C112	V3	day 5	G2.1	V3_C112-G2.1	1959584	1501	29	0.104886	1.10329e-69	178	3.54937	3.48969e-38	0	0	65	1	72	7	NA	1968	d__Bacteria.p__Firmicutes.c__Bacilli.o__Bacillales.f__Staphylococcaceae.g__Staphylococcus.s__hominis	high	d__Bacteria	p__Firmicutes	c__Bacilli	o__Bacillales	f__Staphylococcaceae	g__Staphylococcus	s__hominis	Staphylococcus hominis
C112	V3	day 5	G4.1.1.2	V3_C112-G4.1.1.2	2736256	1972	229	0.730686	9.66578e-06	87	1.06715	0.556469	1	2	72	6	64	12	NA	2482	d__Bacteria.p__Firmicutes.c__Clostridia.o__Clostridiales.f__Clostridiaceae.g__Clostridium.s__?	high	d__Bacteria	p__Firmicutes	c__Clostridia	o__Clostridiales	f__Clostridiaceae	g__Clostridium	s__?		Clostridium
C112	V3	day 5	L1.1.2.1.2	V3_C112-L1.1.2.1.2	1100376	847	39	0.266778	2.34741e-22	25	0.691574	0.0792165	2	0	38	4	48	5	NA	1087	d__Bacteria.p__Firmicutes.c__Bacilli.o__Lactobacillales.f__?.g__?.s__?	medium	d__Bacteria	p__Firmicutes	c__Bacilli	o__Lactobacillales	f__?	g__?	s__?		Lactobacillales
C112	V3	day 5	N	V3_C112-N	1464464	819	85	0.650968	0.000118854	32	0.932792	0.789455	1	0	30	0	26	2	NA	1433	NA	NA	NA	NA	NA	NA	NA	NA	NA	NA	NA
C112	V3	day 5	O1.1.1	V3_C112-O1.1.1	2884591	1750	355	1.49833	3.99707e-10	40	0.518526	1.26696e-05	2	0	132	4	64	3	NA	2917	d__Bacteria.p__Actinobacteria.c__Actinobacteria.o__Coriobacteriales.f__Coriobacteriaceae.g__Eggerthella.s__?	high	d__Bacteria	p__Actinobacteria	c__Actinobacteria	o__Coriobacteriales	f__Coriobacteriaceae	g__Eggerthella	s__?		Eggerthella
C112	V3	day 5	O1.1.2.1.5	V3_C112-O1.1.2.1.5	1394082	1078	88	0.493569	9.333e-12	27	0.579335	0.00379482	2	0	32	1	55	1	NA	1361	d__Bacteria.p__Firmicutes.c__Bacilli.o__Lactobacillales.f__Streptococcaceae.g__Streptococcus.s__anginosus	high	d__Bacteria	p__Firmicutes	c__Bacilli	o__Lactobacillales	f__Streptococcaceae	g__Streptococcus	s__anginosus	Streptococcus anginosus
C112	V3	day 5	O4.1.1.1.2	V3_C112-O4.1.1.1.2	3541244	2510	352	0.920803	0.18289	88	0.819502	0.0814652	4	33	149	36	104	16	NA	3309	d__Bacteria.p__Firmicutes.c__Clostridia.o__Clostridiales.f__Clostridiaceae.g__Clostridium.s__?	high	d__Bacteria	p__Firmicutes	c__Clostridia	o__Clostridiales	f__Clostridiaceae	g__Clostridium	s__?		Clostridium
C112	V3	day 5	P1.1.2.2	V3_C112-P1.1.2.2	2252981	1680	119	0.414467	2.78799e-24	40	0.542445	6.18041e-05	0	2	61	4	79	8	NA	2199	d__Bacteria.p__Firmicutes.c__Bacilli.o__Lactobacillales.f__Streptococcaceae.g__Streptococcus.s__parasanguinis	high	d__Bacteria	p__Firmicutes	c__Bacilli	o__Lactobacillales	f__Streptococcaceae	g__Streptococcus	s__parasanguinis	Streptococcus parasanguinis
C112	V3	day 5	P1.2	V3_C112-P1.2	1998659	1519	81	0.3049	6.66473e-34	42	0.638623	0.00346588	1	0	46	2	74	7	NA	2015	d__Bacteria.p__Firmicutes.c__Bacilli.o__Lactobacillales.f__Streptococcaceae.g__Streptococcus.s__vestibularis	high	d__Bacteria	p__Firmicutes	c__Bacilli	o__Lactobacillales	f__Streptococcaceae	g__Streptococcus	s__vestibularis	Streptococcus vestibularis
C112	V3	day 5	P2.2	V3_C112-P2.2	2639006	1965	21	0.0559435	8.92621e-111	247	4.06715	2.91688e-59	0	0	87	1	91	10	NA	2540	d__Bacteria.p__Firmicutes.c__Bacilli.o__Bacillales.f__Staphylococcaceae.g__Staphylococcus.s__epidermidis	high	d__Bacteria	p__Firmicutes	c__Bacilli	o__Bacillales	f__Staphylococcaceae	g__Staphylococcus	s__epidermidis	Staphylococcus epidermidis
C112	V3	day 5	P3	V3_C112-P3	5054218	3963	1675	6.97116	0	54	0.278495	1.48502e-27	35	71	190	28	212	36	NA	4830	d__Bacteria.p__Proteobacteria.c__Gammaproteobacteria.o__Enterobacteriales.f__Enterobacteriaceae.g__Escherichia.s__coli	high	d__Bacteria	p__Proteobacteria	c__Gammaproteobacteria	o__Enterobacteriales	f__Enterobacteriaceae	g__Escherichia	s__coli	Escherichia coli
C112	V3	day 5	P4.2.1	V3_C112-P4.2.1	4028632	2842	332	0.727691	1.12588e-07	100	0.820555	0.071618	3	33	143	33	118	18	NA	3701	d__Bacteria.p__Firmicutes.c__Clostridia.o__Clostridiales.f__Clostridiaceae.g__Clostridium.s__?	high	d__Bacteria	p__Firmicutes	c__Clostridia	o__Clostridiales	f__Clostridiaceae	g__Clostridium	s__?		Clostridium
C113	V3	day 5	C1.1.2.1	V3_C113-C1.1.2.1	575720	142	10	1.2544	0.464737	7	0.773515	0.604035	1	0	2	0	3	0	NA	359	d__Archaea.p__Crenarchaeota.c__Thermoprotei.o__?.f__?.g__?.s__?	high	d__Archaea	p__Crenarchaeota	c__Thermoprotei	o__?	f__?	g__?	s__?		Thermoprotei
C113	V3	day 5	C1.1.2.3	V3_C113-C1.1.2.3	645154	279	24	1.57446	0.0483578	34	2.1289	0.000221712	0	0	18	0	10	2	NA	466	d__Bacteria.p__Firmicutes.c__Bacilli.o__Gemellales.f__Gemellaceae.g__Gemella.s__?	high	d__Bacteria	p__Firmicutes	c__Bacilli	o__Gemellales	f__Gemellaceae	g__Gemella	s__?		Gemella
C113	V3	day 5	C1.1.2.7	V3_C113-C1.1.2.7	8386	4	0	0	1	0	0	1	0	0	0	0	0	0	NA	7	d__Bacteria.p__Proteobacteria.c__Betaproteobacteria.o__Burkholderiales.f__Sutterellaceae.g__?.s__?	high	d__Bacteria	p__Proteobacteria	c__Betaproteobacteria	o__Burkholderiales	f__Sutterellaceae	g__?	s__?		Sutterellaceae
C113	V3	day 5	C1.1.3	V3_C113-C1.1.3	1414524	998	48	0.82108	0.224732	121	2.27729	4.79266e-13	0	0	34	0	58	3	NA	1356	d__Bacteria.p__Firmicutes.c__Bacilli.o__Bacillales.f__Staphylococcaceae.g__Staphylococcus.s__lugdunensis	high	d__Bacteria	p__Firmicutes	c__Bacilli	o__Bacillales	f__Staphylococcaceae	g__Staphylococcus	s__lugdunensis	Staphylococcus lugdunensis
C113	V3	day 5	E1.1.2.11	V3_C113-E1.1.2.11	6786	4	0	0	1	0	0	1	0	0	0	0	0	0	NA	6	NA	NA	NA	NA	NA	NA	NA	NA	NA	NA	NA
C113	V3	day 5	E1.1.2.4	V3_C113-E1.1.2.4	6947	2	0	0	1	0	0	1	0	0	0	0	0	0	NA	4	NA	NA	NA	NA	NA	NA	NA	NA	NA	NA	NA
C113	V3	day 5	E1.1.2.5	V3_C113-E1.1.2.5	5531	3	1	8.26235	0.161766	0	0	1	0	0	0	0	0	0	NA	5	NA	NA	NA	NA	NA	NA	NA	NA	NA	NA	NA
C113	V3	day 5	E1.1.2.6	V3_C113-E1.1.2.6	14569	3	0	0	1	0	0	1	0	0	0	0	0	0	NA	15	NA	NA	NA	NA	NA	NA	NA	NA	NA	NA	NA
C113	V3	day 5	E1.1.2.8	V3_C113-E1.1.2.8	7351	4	0	0	1	0	0	1	0	0	0	0	1	0	NA	4	NA	NA	NA	NA	NA	NA	NA	NA	NA	NA	NA
C113	V3	day 5	E1.1.2.9	V3_C113-E1.1.2.9	6340	2	0	0	1	0	0	1	0	0	0	0	1	0	NA	2	NA	NA	NA	NA	NA	NA	NA	NA	NA	NA	NA
C113	V3	day 5	E1.1.5	V3_C113-E1.1.5	9313	4	0	0	1	0	0	1	0	0	0	0	0	0	NA	5	NA	NA	NA	NA	NA	NA	NA	NA	NA	NA	NA
C113	V3	day 5	E1.2.1.2.2.2	V3_C113-E1.2.1.2.2.2	13366	8	0	0	1	0	0	1	0	0	0	0	0	0	NA	15	NA	NA	NA	NA	NA	NA	NA	NA	NA	NA	NA
C113	V3	day 5	E1.2.1.2.2.3	V3_C113-E1.2.1.2.2.3	4952	2	0	0	1	0	0	1	0	0	0	0	0	0	NA	8	NA	NA	NA	NA	NA	NA	NA	NA	NA	NA	NA
C113	V3	day 5	E2	V3_C113-E2	35493	5	0	0	1	0	0	1	0	0	0	0	0	0	NA	20	NA	NA	NA	NA	NA	NA	NA	NA	NA	NA	NA
C113	V3	day 5	E7	V3_C113-E7	14296	6	0	0	1	1	2.99428	0.321806	0	0	1	0	0	0	NA	13	NA	NA	NA	NA	NA	NA	NA	NA	NA	NA	NA
C113	V3	day 5	G1.1.2.2	V3_C113-G1.1.2.2	2053541	1116	94	1.6043	0.000101693	40	0.530199	3.98023e-05	1	0	23	2	45	5	NA	1939	d__Bacteria.p__Actinobacteria.c__Actinobacteria.o__Actinomycetales.f__Micrococcaceae.g__Rothia.s__mucilaginosa	high	d__Bacteria	p__Actinobacteria	c__Actinobacteria	o__Actinomycetales	f__Micrococcaceae	g__Rothia	s__mucilaginosa	Rothia mucilaginosa
C113	V3	day 5	G1.2.1.2.1	V3_C113-G1.2.1.2.1	1969332	1454	106	1.35506	0.00770717	46	0.45409	2.22243e-08	1	0	50	2	65	5	NA	1894	d__Bacteria.p__Firmicutes.c__Bacilli.o__Lactobacillales.f__Streptococcaceae.g__Streptococcus.s__parasanguinis	high	d__Bacteria	p__Firmicutes	c__Bacilli	o__Lactobacillales	f__Streptococcaceae	g__Streptococcus	s__parasanguinis	Streptococcus parasanguinis
C113	V3	day 5	G1.2.1.2.2.1.1	V3_C113-G1.2.1.2.2.1.1	2412710	1842	23	0.180171	1.89184e-25	236	2.77759	1.13259e-30	0	0	77	1	91	10	NA	2271	d__Bacteria.p__Firmicutes.c__Bacilli.o__Bacillales.f__Staphylococcaceae.g__Staphylococcus.s__epidermidis	high	d__Bacteria	p__Firmicutes	c__Bacilli	o__Bacillales	f__Staphylococcaceae	g__Staphylococcus	s__epidermidis	Staphylococcus epidermidis
C113	V3	day 5	G1.2.2	V3_C113-G1.2.2	2107649	1583	91	1.00792	0.953504	55	0.500567	1.783e-07	1	1	78	2	75	7	NA	1975	d__Bacteria.p__Firmicutes.c__Bacilli.o__Lactobacillales.f__Streptococcaceae.g__Streptococcus.s__salivarius	high	d__Bacteria	p__Firmicutes	c__Bacilli	o__Lactobacillales	f__Streptococcaceae	g__Streptococcus	s__salivarius	Streptococcus salivarius
C113	V3	day 5	L1.1.1	V3_C113-L1.1.1	2410345	1489	92	1.10124	0.40235	60	0.594552	7.34544e-05	2	0	56	6	80	3	NA	2225	d__Bacteria.p__Firmicutes.c__Bacilli.o__Lactobacillales.f__Streptococcaceae.g__Streptococcus.s__?	low_conf.txt	d__Bacteria	p__Firmicutes	c__Bacilli	o__Lactobacillales	f__Streptococcaceae	g__Streptococcus	s__?		Streptococcus
C113	V3	day 5	N	V3_C113-N	1826149	892	54	1.06943	0.652025	62	1.12846	0.387748	0	0	29	2	49	0	NA	1551	NA	NA	NA	NA	NA	NA	NA	NA	NA	NA	NA
C113	V3	day 5	P1.2.1.1	V3_C113-P1.2.1.1	2169061	1713	117	1.25539	0.036665	62	0.520781	2.5013e-07	1	0	65	3	72	6	NA	2218	d__Bacteria.p__Firmicutes.c__Bacilli.o__Lactobacillales.f__Streptococcaceae.g__Streptococcus.s__anginosus	high	d__Bacteria	p__Firmicutes	c__Bacilli	o__Lactobacillales	f__Streptococcaceae	g__Streptococcus	s__anginosus	Streptococcus anginosus
C115	V3	day 5	C1	V3_C115-C1	388315	295	36	1.28797	0.213396	16	0.933821	0.893996	0	1	21	5	22	2	NA	358	NA	NA	NA	NA	NA	NA	NA	NA	NA	NA	NA
C115	V3	day 5	S	V3_C115-S	0	2074	202	0.776414	0.213396	120	1.07087	0.893996	4	1	83	4	84	8	NA	0	NA	NA	NA	NA	NA	NA	NA	NA	NA	NA	NA
C116	V3	day 5	B1.1.4.1.1	V3_C116-B1.1.4.1.1	3574433	2148	157	1.46714	5.79511e-05	100	0.617714	2.95627e-06	0	0	34	2	85	5	NA	2999	NA	NA	NA	NA	NA	NA	NA	NA	NA	NA	NA
C116	V3	day 5	C1.1.3	V3_C116-C1.1.3	477448	142	15	2.08605	0.0132086	2	0.189578	0.00429983	0	0	3	0	4	0	NA	388	d__Bacteria.p__Spirochaetes.c__Spirochaetes.o__Spirochaetales.f__Borreliaceae.g__Borrelia.s__?	low_conf.txt	d__Bacteria	p__Spirochaetes	c__Spirochaetes	o__Spirochaetales	f__Borreliaceae	g__Borrelia	s__?		Borrelia
C116	V3	day 5	C1.2.1.3	V3_C116-C1.2.1.3	175839	113	6	0.981108	1	8	1.01916	0.853606	0	0	7	0	5	0	NA	146	d__Bacteria.p__Actinobacteria.c__Actinobacteria.o__Actinomycetales.f__Micrococcaceae.g__Rothia.s__mucilaginosa	high	d__Bacteria	p__Actinobacteria	c__Actinobacteria	o__Actinomycetales	f__Micrococcaceae	g__Rothia	s__mucilaginosa	Rothia mucilaginosa
C116	V3	day 5	E1.1.4.1.2	V3_C116-E1.1.4.1.2	8882	8	2	5.84303	0.0657796	0	0	1	0	0	0	0	1	0	NA	11	NA	NA	NA	NA	NA	NA	NA	NA	NA	NA	NA
C116	V3	day 5	E1.2.1.2	V3_C116-E1.2.1.2	35845	6	0	0	1	0	0	1	0	0	0	0	0	0	NA	45	NA	NA	NA	NA	NA	NA	NA	NA	NA	NA	NA
C116	V3	day 5	E2	V3_C116-E2	5227	1	0	0	1	0	0	1	0	0	0	0	0	0	NA	3	NA	NA	NA	NA	NA	NA	NA	NA	NA	NA	NA
C116	V3	day 5	E4	V3_C116-E4	20476	5	0	0	1	0	0	1	0	0	0	0	0	0	NA	19	NA	NA	NA	NA	NA	NA	NA	NA	NA	NA	NA
C116	V3	day 5	G1.1.2	V3_C116-G1.1.2	2563653	1893	117	1.17748	0.115657	57	0.38269	3.18015e-15	2	2	75	4	97	11	NA	2437	d__Bacteria.p__Firmicutes.c__Bacilli.o__Lactobacillales.f__?.g__?.s__?	medium	d__Bacteria	p__Firmicutes	c__Bacilli	o__Lactobacillales	f__?	g__?	s__?		Lactobacillales
C116	V3	day 5	G1.1.5	V3_C116-G1.1.5	2514138	1981	34	0.276298	1.45305e-18	246	2.16029	3.73582e-21	1	0	76	6	82	7	NA	2499	d__Bacteria.p__Firmicutes.c__Bacilli.o__?.f__?.g__?.s__?	high	d__Bacteria	p__Firmicutes	c__Bacilli	o__?	f__?	g__?	s__?		Bacilli
C116	V3	day 5	G1.1.6	V3_C116-G1.1.6	1852636	1357	111	1.64391	7.50476e-06	45	0.43524	2.45607e-09	1	1	49	2	65	6	NA	1791	d__Bacteria.p__Firmicutes.c__Bacilli.o__Lactobacillales.f__Carnobacteriaceae.g__Granulicatella.s__?	high	d__Bacteria	p__Firmicutes	c__Bacilli	o__Lactobacillales	f__Carnobacteriaceae	g__Granulicatella	s__?		Granulicatella
C116	V3	day 5	G1.2.1.1	V3_C116-G1.2.1.1	2442840	1848	19	0.162855	1.06169e-25	237	2.23908	3.24213e-22	0	0	73	1	98	5	NA	2316	d__Bacteria.p__Firmicutes.c__Bacilli.o__Bacillales.f__Staphylococcaceae.g__Staphylococcus.s__epidermidis	high	d__Bacteria	p__Firmicutes	c__Bacilli	o__Bacillales	f__Staphylococcaceae	g__Staphylococcus	s__epidermidis	Staphylococcus epidermidis
C116	V3	day 5	N	V3_C116-N	457422	256	15	1.09073	0.676696	8	0.427218	0.0125452	0	0	7	1	11	0	NA	449	NA	NA	NA	NA	NA	NA	NA	NA	NA	NA	NA
C116	V3	day 5	O1.1.1	V3_C116-O1.1.1	1830983	1286	91	1.37291	0.00814013	48	0.496213	4.13472e-07	0	2	52	4	49	9	NA	1667	d__Bacteria.p__Firmicutes.c__Bacilli.o__Gemellales.f__Gemellaceae.g__Gemella.s__haemolysans	high	d__Bacteria	p__Firmicutes	c__Bacilli	o__Gemellales	f__Gemellaceae	g__Gemella	s__haemolysans	Gemella haemolysans
C116	V3	day 5	P1.2.2.1	V3_C116-P1.2.2.1	3118046	2301	71	0.516272	1.86439e-08	264	1.97031	5.29729e-18	0	2	104	4	103	16	NA	3012	d__Bacteria.p__Firmicutes.c__Bacilli.o__Bacillales.f__Staphylococcaceae.g__Staphylococcus.s__?	medium	d__Bacteria	p__Firmicutes	c__Bacilli	o__Bacillales	f__Staphylococcaceae	g__Staphylococcus	s__?		Staphylococcus
C116	V3	day 5	P1.2.2.2	V3_C116-P1.2.2.2	2891034	2194	202	2.01961	3.21258e-15	66	0.376776	8.44463e-18	4	0	87	4	95	8	NA	2885	d__Bacteria.p__Firmicutes.c__Bacilli.o__Lactobacillales.f__Enterococcaceae.g__Enterococcus.s__?	medium	d__Bacteria	p__Firmicutes	c__Bacilli	o__Lactobacillales	f__Enterococcaceae	g__Enterococcus	s__?		Enterococcus
C117	V3	day 5	C1.1.2	V3_C117-C1.1.2	563021	167	43	0.790051	0.203411	4	1.18586	0.584583	0	0	7	0	4	0	NA	389	d__Archaea.p__Crenarchaeota.c__Thermoprotei.o__Desulfurococcales.f__Desulfurococcaceae.g__Staphylothermus.s__?	high	d__Archaea	p__Crenarchaeota	c__Thermoprotei	o__Desulfurococcales	f__Desulfurococcaceae	g__Staphylothermus	s__?		Staphylothermus
C117	V3	day 5	C1.1.5	V3_C117-C1.1.5	63689	20	3	0.403009	0.151965	1	2.54275	0.337236	0	0	0	0	2	0	PhyloPhlanTax	41	d__Bacteria.p__Proteobacteria.c__Betaproteobacteria.o__Burkholderiales.f__Sutterellaceae.g__?.s__?	high	d__Bacteria	p__Proteobacteria	c__Betaproteobacteria	o__Burkholderiales	f__Sutterellaceae	g__?	s__?		Sutterellaceae
C117	V3	day 5	C1.1.7	V3_C117-C1.1.7	651365	266	118	1.85752	1.34137e-06	8	1.51438	0.263633	0	0	13	1	7	0	NA	685	d__Bacteria.p__Proteobacteria.c__Betaproteobacteria.o__Burkholderiales.f__?.g__?.s__?	low_conf.txt	d__Bacteria	p__Proteobacteria	c__Betaproteobacteria	o__Burkholderiales	f__?	g__?	s__?		Burkholderiales
C117	V3	day 5	C1.2	V3_C117-C1.2	138813	94	24	0.782378	0.367309	4	2.16426	0.124433	0	0	4	0	1	0	NA	149	d__Archaea.p__Crenarchaeota.c__?.o__?.f__?.g__?.s__?	high	d__Archaea	p__Crenarchaeota	c__?	o__?	f__?	g__?	s__?		Crenarchaeota
C117	V3	day 5	C1.4	V3_C117-C1.4	246191	118	18	0.408088	0.000173788	5	2.16057	0.0925354	0	0	4	0	6	0	Shalte;PhyloPhlanTax	250	d__Bacteria.p__Actinobacteria.c__Actinobacteria.o__?.f__?.g__?.s__?	high	d__Bacteria	p__Actinobacteria	c__Actinobacteria	o__?	f__?	g__?	s__?		Actinobacteria
C117	V3	day 5	E1.1.1	V3_C117-E1.1.1	219302	125	61	2.20441	2.00278e-05	0	0	0.186547	1	0	4	0	4	1	NA	234	NA	NA	NA	NA	NA	NA	NA	NA	NA	NA	NA
C117	V3	day 5	E1.1.10	V3_C117-E1.1.10	6192	2	1	2.28722	0.515928	0	0	1	0	0	0	0	1	0	NA	4	NA	NA	NA	NA	NA	NA	NA	NA	NA	NA	NA
C117	V3	day 5	E1.1.11	V3_C117-E1.1.11	7461	2	0	0	1	0	0	1	0	0	0	0	0	0	NA	4	NA	NA	NA	NA	NA	NA	NA	NA	NA	NA	NA
C117	V3	day 5	E1.1.8	V3_C117-E1.1.8	15038	7	1	0.380983	0.68297	0	0	1	0	0	0	0	0	0	NA	14	NA	NA	NA	NA	NA	NA	NA	NA	NA	NA	NA
C117	V3	day 5	E1.1.9	V3_C117-E1.1.9	4515	2	1	2.28722	0.515928	0	0	1	0	0	0	0	0	0	NA	4	NA	NA	NA	NA	NA	NA	NA	NA	NA	NA	NA
C117	V3	day 5	E1.3	V3_C117-E1.3	320659	128	29	0.666676	0.0655763	2	0.762247	1	0	0	7	0	10	0	NA	283	NA	NA	NA	NA	NA	NA	NA	NA	NA	NA	NA
C117	V3	day 5	E1.5	V3_C117-E1.5	3688	1	1	Inf	0.304232	0	0	1	0	0	0	0	0	0	NA	2	NA	NA	NA	NA	NA	NA	NA	NA	NA	NA	NA
C117	V3	day 5	G2	V3_C117-G2	3134589	2148	412	0.468925	6.49208e-40	60	1.55123	0.00703464	0	0	153	4	78	6	StrainPhlanBabyBin;Shalte;PhyloPhlanTax	2896	d__Bacteria.p__Actinobacteria.c__Actinobacteria.o__Coriobacteriales.f__Coriobacteriaceae.g__Eggerthella.s__?	high	d__Bacteria	p__Actinobacteria	c__Actinobacteria	o__Coriobacteriales	f__Coriobacteriaceae	g__Eggerthella	s__?		Eggerthella
C117	V3	day 5	L1.1.6	V3_C117-L1.1.6	2695515	1706	658	1.56033	2.75761e-15	26	0.707071	0.108354	15	1	70	0	35	26	StrainPhlanBinBin;StrainPhlanBabyBin;Shalte;PhyloPhlanTax	2218	d__Bacteria.p__Bacteroidetes.c__Bacteroidia.o__Bacteroidales.f__Bacteroidaceae.g__Bacteroides.s__?	high	d__Bacteria	p__Bacteroidetes	c__Bacteroidia	o__Bacteroidales	f__Bacteroidaceae	g__Bacteroides	s__?		Bacteroides
C117	V3	day 5	N	V3_C117-N	1084143	501	131	0.800945	0.0321347	8	0.772508	0.624552	1	1	24	3	10	4	NA	1005	NA	NA	NA	NA	NA	NA	NA	NA	NA	NA	NA
C117	V3	day 5	O1.1.3	V3_C117-O1.1.3	1591176	1157	99	0.186842	2.75407e-80	30	1.33266	0.149571	1	0	38	1	67	2	NA	1512	d__Bacteria.p__Firmicutes.c__Bacilli.o__Lactobacillales.f__?.g__?.s__?	medium	d__Bacteria	p__Firmicutes	c__Bacilli	o__Lactobacillales	f__?	g__?	s__?		Lactobacillales
C117	V3	day 5	P1.1.4	V3_C117-P1.1.4	5639616	3292	1362	2.13634	7.88093e-62	50	0.656111	0.00978474	22	2	118	4	62	30	StrainPhlanBabyBin;Shalte	4773	d__Bacteria.p__Bacteroidetes.c__Bacteroidia.o__Bacteroidales.f__Bacteroidaceae.g__Bacteroides.s__vulgatus	high	d__Bacteria	p__Bacteroidetes	c__Bacteroidia	o__Bacteroidales	f__Bacteroidaceae	g__Bacteroides	s__vulgatus	Bacteroides vulgatus
C118	V3	day 5	C1.1.1.1	V3_C118-C1.1.1.1	1303707	518	60	0.99555	1	33	1.72136	0.00522281	0	0	33	1	20	5	NA	955	d__Bacteria.p__Firmicutes.c__Clostridia.o__Clostridiales.f__Clostridiaceae.g__Clostridium.s__?	medium	d__Bacteria	p__Firmicutes	c__Clostridia	o__Clostridiales	f__Clostridiaceae	g__Clostridium	s__?		Clostridium
C118	V3	day 5	C1.1.1.16	V3_C118-C1.1.1.16	8210	4	1	2.5342	0.390111	0	0	1	0	0	0	0	0	0	NA	7	d__Bacteria.p__Firmicutes.c__Clostridia.o__Clostridiales.f__Clostridiaceae.g__Clostridium.s__difficile	high	d__Bacteria	p__Firmicutes	c__Clostridia	o__Clostridiales	f__Clostridiaceae	g__Clostridium	s__difficile	Clostridium difficile
C118	V3	day 5	C1.1.1.3	V3_C118-C1.1.1.3	330689	177	6	0.264427	0.000136761	24	3.99422	9.47804e-08	0	0	6	0	7	0	PhyloPhlanTax	288	d__Bacteria.p__Firmicutes.c__Bacilli.o__Bacillales.f__Staphylococcaceae.g__Staphylococcus.s__epidermidis	high	d__Bacteria	p__Firmicutes	c__Bacilli	o__Bacillales	f__Staphylococcaceae	g__Staphylococcus	s__epidermidis	Staphylococcus epidermidis
C118	V3	day 5	C1.1.1.4	V3_C118-C1.1.1.4	123060	51	1	0.151581	0.0263788	7	3.97086	0.00337116	0	0	4	1	2	0	NA	90	d__Bacteria.p__Bacteroidetes.c__Cytophagia.o__Cytophagales.f__?.g__?.s__?	high	d__Bacteria	p__Bacteroidetes	c__Cytophagia	o__Cytophagales	f__?	g__?	s__?		Cytophagales
C118	V3	day 5	C1.1.1.5	V3_C118-C1.1.1.5	108181	61	8	1.14781	0.688238	4	1.74214	0.300648	0	0	1	0	1	0	NA	93	d__Bacteria.p__Proteobacteria.c__Alphaproteobacteria.o__Rickettsiales.f__Rickettsiaceae.g__Rickettsia.s__prowazekii	high	d__Bacteria	p__Proteobacteria	c__Alphaproteobacteria	o__Rickettsiales	f__Rickettsiaceae	g__Rickettsia	s__prowazekii	Rickettsia prowazekii
C118	V3	day 5	C1.1.1.7	V3_C118-C1.1.1.7	480374	319	40	1.09157	0.596669	17	1.40439	0.185182	1	0	3	0	27	1	NA	433	d__Bacteria.p__Firmicutes.c__Negativicutes.o__Selenomonadales.f__Veillonellaceae.g__Veillonella.s__parvula	high	d__Bacteria	p__Firmicutes	c__Negativicutes	o__Selenomonadales	f__Veillonellaceae	g__Veillonella	s__parvula	Veillonella parvula
C118	V3	day 5	C1.1.2	V3_C118-C1.1.2	1798802	610	89	1.31261	0.0240948	18	0.745847	0.284124	1	0	20	0	24	2	NA	1298	d__Bacteria.p__Firmicutes.c__Bacilli.o__Lactobacillales.f__Streptococcaceae.g__Streptococcus.s__parasanguinis	high	d__Bacteria	p__Firmicutes	c__Bacilli	o__Lactobacillales	f__Streptococcaceae	g__Streptococcus	s__parasanguinis	Streptococcus parasanguinis
C118	V3	day 5	C1.1.3	V3_C118-C1.1.3	162164	72	24	3.83434	9.75134e-07	1	0.347765	0.53112	0	0	1	0	9	0	NA	145	d__Bacteria.p__Proteobacteria.c__Betaproteobacteria.o__Burkholderiales.f__Burkholderiaceae.g__Polynucleobacter.s__?	high	d__Bacteria	p__Proteobacteria	c__Betaproteobacteria	o__Burkholderiales	f__Burkholderiaceae	g__Polynucleobacter	s__?		Polynucleobacter
C118	V3	day 5	C1.1.4	V3_C118-C1.1.4	639047	431	37	0.708212	0.04748	14	0.827614	0.612272	0	1	24	4	22	4	NA	603	d__Bacteria.p__Firmicutes.c__Bacilli.o__Lactobacillales.f__Streptococcaceae.g__Streptococcus.s__parasanguinis	high	d__Bacteria	p__Firmicutes	c__Bacilli	o__Lactobacillales	f__Streptococcaceae	g__Streptococcus	s__parasanguinis	Streptococcus parasanguinis
C118	V3	day 5	C1.1.6	V3_C118-C1.1.6	6947	3	0	0	1	0	0	1	0	0	0	0	0	0	NA	6	d__Bacteria.p__Firmicutes.c__Bacilli.o__Lactobacillales.f__?.g__?.s__?	high	d__Bacteria	p__Firmicutes	c__Bacilli	o__Lactobacillales	f__?	g__?	s__?		Lactobacillales
C118	V3	day 5	C1.1.7	V3_C118-C1.1.7	138736	55	10	1.69247	0.137676	2	0.934199	1	0	0	3	1	1	0	NA	153	d__Bacteria.p__Chloroflexi.c__?.o__?.f__?.g__?.s__?	medium	d__Bacteria	p__Chloroflexi	c__?	o__?	f__?	g__?	s__?		Chloroflexi
C118	V3	day 5	C1.2.1.1.2	V3_C118-C1.2.1.1.2	72581	18	2	0.949999	1	0	0	1	0	0	0	0	1	0	NA	60	d__Bacteria.p__Firmicutes.c__Bacilli.o__Lactobacillales.f__Streptococcaceae.g__Streptococcus.s__parauberis	high	d__Bacteria	p__Firmicutes	c__Bacilli	o__Lactobacillales	f__Streptococcaceae	g__Streptococcus	s__parauberis	Streptococcus parauberis
C118	V3	day 5	C1.2.1.1.3	V3_C118-C1.2.1.1.3	801512	542	66	1.05574	0.682674	30	1.47263	0.0533557	11	0	13	0	25	6	NA	760	d__Bacteria.p__Firmicutes.c__Negativicutes.o__Selenomonadales.f__Veillonellaceae.g__Veillonella.s__parvula	high	d__Bacteria	p__Firmicutes	c__Negativicutes	o__Selenomonadales	f__Veillonellaceae	g__Veillonella	s__parvula	Veillonella parvula
C118	V3	day 5	C1.2.1.1.5	V3_C118-C1.2.1.1.5	10287	6	2	3.8026	0.147615	0	0	1	0	0	0	0	0	0	NA	8	d__Bacteria.p__Aquificae.c__Aquificae.o__Aquificales.f__Aquificaceae.g__Hydrogenobacter.s__thermophilus	high	d__Bacteria	p__Aquificae	c__Aquificae	o__Aquificales	f__Aquificaceae	g__Hydrogenobacter	s__thermophilus	Hydrogenobacter thermophilus
C118	V3	day 5	C1.2.1.1.6	V3_C118-C1.2.1.1.6	354778	243	25	0.869917	0.613736	13	1.40767	0.238051	0	0	7	1	11	0	PhyloPhlanTax	329	d__Bacteria.p__Firmicutes.c__Clostridia.o__Clostridiales.f__?.g__?.s__?	high	d__Bacteria	p__Firmicutes	c__Clostridia	o__Clostridiales	f__?	g__?	s__?		Clostridiales
C118	V3	day 5	C1.2.1.2.2.1	V3_C118-C1.2.1.2.2.1	580343	396	43	0.924147	0.691696	16	1.04368	0.792834	7	0	13	0	20	3	NA	539	d__Bacteria.p__Firmicutes.c__Negativicutes.o__Selenomonadales.f__Veillonellaceae.g__Veillonella.s__?	high	d__Bacteria	p__Firmicutes	c__Negativicutes	o__Selenomonadales	f__Veillonellaceae	g__Veillonella	s__?		Veillonella
C118	V3	day 5	C1.2.2.1	V3_C118-C1.2.2.1	100035	26	4	1.38264	0.535489	1	0.990447	1	0	0	0	0	1	0	NA	96	d__Bacteria.p__Firmicutes.c__Negativicutes.o__Selenomonadales.f__Veillonellaceae.g__Veillonella.s__parvula	high	d__Bacteria	p__Firmicutes	c__Negativicutes	o__Selenomonadales	f__Veillonellaceae	g__Veillonella	s__parvula	Veillonella parvula
C118	V3	day 5	E1.1.1.10	V3_C118-E1.1.1.10	31216	14	2	1.26699	0.673553	2	4.13593	0.100634	0	0	0	0	2	0	NA	37	NA	NA	NA	NA	NA	NA	NA	NA	NA	NA	NA
C118	V3	day 5	E1.1.1.11	V3_C118-E1.1.1.11	7846	2	1	7.60204	0.219034	0	0	1	0	0	0	0	0	0	NA	7	NA	NA	NA	NA	NA	NA	NA	NA	NA	NA	NA
C118	V3	day 5	E1.1.1.12	V3_C118-E1.1.1.12	58898	34	7	1.97394	0.107452	1	0.749974	1	1	0	0	0	2	0	NA	53	NA	NA	NA	NA	NA	NA	NA	NA	NA	NA	NA
C118	V3	day 5	E1.1.1.13	V3_C118-E1.1.1.13	7757	2	0	0	1	0	0	1	0	0	0	0	0	0	NA	4	NA	NA	NA	NA	NA	NA	NA	NA	NA	NA	NA
C118	V3	day 5	E1.1.1.14	V3_C118-E1.1.1.14	11260	2	0	0	1	0	0	1	0	0	0	0	0	0	NA	12	NA	NA	NA	NA	NA	NA	NA	NA	NA	NA	NA
C118	V3	day 5	E1.1.1.15	V3_C118-E1.1.1.15	8583	3	2	15.2106	0.0374005	0	0	1	0	0	0	0	0	0	NA	6	NA	NA	NA	NA	NA	NA	NA	NA	NA	NA	NA
C118	V3	day 5	E1.1.1.6	V3_C118-E1.1.1.6	11583	7	1	1.26685	0.579125	1	4.13111	0.242088	0	0	0	0	1	0	NA	10	NA	NA	NA	NA	NA	NA	NA	NA	NA	NA	NA
C118	V3	day 5	E1.1.1.8	V3_C118-E1.1.1.8	29976	14	1	0.584449	1	5	13.8534	0.000129742	0	0	0	0	1	0	NA	31	NA	NA	NA	NA	NA	NA	NA	NA	NA	NA	NA
C118	V3	day 5	E1.1.1.9	V3_C118-E1.1.1.9	12126	7	0	0	1	1	4.13111	0.242088	0	0	0	0	0	0	NA	11	NA	NA	NA	NA	NA	NA	NA	NA	NA	NA	NA
C118	V3	day 5	E1.1.10	V3_C118-E1.1.10	9832	5	1	1.90038	0.461042	0	0	1	0	0	0	0	0	0	NA	7	NA	NA	NA	NA	NA	NA	NA	NA	NA	NA	NA
C118	V3	day 5	E1.1.11	V3_C118-E1.1.11	5047	1	0	0	1	0	0	1	0	0	0	0	0	0	NA	4	NA	NA	NA	NA	NA	NA	NA	NA	NA	NA	NA
C118	V3	day 5	E1.1.12	V3_C118-E1.1.12	7682	8	1	1.08584	1	0	0	1	0	0	1	0	0	0	NA	9	NA	NA	NA	NA	NA	NA	NA	NA	NA	NA	NA
C118	V3	day 5	E1.1.9	V3_C118-E1.1.9	21713	8	0	0	0.608343	0	0	1	0	0	0	0	0	0	NA	14	NA	NA	NA	NA	NA	NA	NA	NA	NA	NA	NA
C118	V3	day 5	E1.2.1.1.4	V3_C118-E1.2.1.1.4	9213	1	0	0	1	0	0	1	0	0	0	0	0	0	NA	6	NA	NA	NA	NA	NA	NA	NA	NA	NA	NA	NA
C118	V3	day 5	E1.2.1.2.1	V3_C118-E1.2.1.2.1	48048	16	1	0.506457	1	0	0	1	0	0	0	0	0	0	NA	33	NA	NA	NA	NA	NA	NA	NA	NA	NA	NA	NA
C118	V3	day 5	E1.2.1.2.4	V3_C118-E1.2.1.2.4	10562	7	1	1.26685	0.579125	0	0	1	0	0	0	0	2	0	NA	10	NA	NA	NA	NA	NA	NA	NA	NA	NA	NA	NA
C118	V3	day 5	E1.2.1.2.5	V3_C118-E1.2.1.2.5	5942	4	0	0	1	0	0	1	0	0	1	0	0	0	NA	7	NA	NA	NA	NA	NA	NA	NA	NA	NA	NA	NA
C118	V3	day 5	E3	V3_C118-E3	26171	6	0	0	1	0	0	1	0	0	0	0	0	0	NA	17	NA	NA	NA	NA	NA	NA	NA	NA	NA	NA	NA
C118	V3	day 5	E4	V3_C118-E4	23948	11	1	0.759933	1	0	0	1	0	0	1	0	0	0	NA	20	NA	NA	NA	NA	NA	NA	NA	NA	NA	NA	NA
C118	V3	day 5	G1.1.1.2	V3_C118-G1.1.1.2	2279309	1563	196	1.09981	0.245839	47	0.749576	0.0630811	4	0	48	2	69	6	PhyloPhlanTax	2096	d__Bacteria.p__Firmicutes.c__Clostridia.o__Clostridiales.f__?.g__?.s__?	high	d__Bacteria	p__Firmicutes	c__Clostridia	o__Clostridiales	f__?	g__?	s__?		Clostridiales
C118	V3	day 5	G1.2.1.1.1	V3_C118-G1.2.1.1.1	2174752	1619	89	0.415403	1.39558e-18	53	0.823684	0.198315	1	0	83	2	77	9	NA	2048	d__Bacteria.p__Firmicutes.c__Bacilli.o__Lactobacillales.f__Streptococcaceae.g__Streptococcus.s__salivarius	high	d__Bacteria	p__Firmicutes	c__Bacilli	o__Lactobacillales	f__Streptococcaceae	g__Streptococcus	s__salivarius	Streptococcus salivarius
C118	V3	day 5	G1.2.2.2.1	V3_C118-G1.2.2.2.1	2042831	1415	183	1.14229	0.108963	45	0.799484	0.171371	25	1	34	1	68	12	NA	1931	d__Bacteria.p__Firmicutes.c__Negativicutes.o__Selenomonadales.f__Veillonellaceae.g__Veillonella.s__parvula	high	d__Bacteria	p__Firmicutes	c__Negativicutes	o__Selenomonadales	f__Veillonellaceae	g__Veillonella	s__parvula	Veillonella parvula
C118	V3	day 5	N	V3_C118-N	2671273	1364	127	0.765	0.00477065	59	1.13139	0.379757	14	0	45	2	50	5	NA	2380	NA	NA	NA	NA	NA	NA	NA	NA	NA	NA	NA
C118	V3	day 5	O2	V3_C118-O2	1845923	1067	77	0.574326	1.20054e-06	48	1.17965	0.286365	0	0	23	2	50	3	NA	1704	d__Bacteria.p__Actinobacteria.c__Actinobacteria.o__Actinomycetales.f__Micrococcaceae.g__Rothia.s__mucilaginosa	high	d__Bacteria	p__Actinobacteria	c__Actinobacteria	o__Actinomycetales	f__Micrococcaceae	g__Rothia	s__mucilaginosa	Rothia mucilaginosa
C118	V3	day 5	P1.2.1.2.2.2	V3_C118-P1.2.1.2.2.2	2887406	2271	452	2.15716	3.99817e-35	68	0.73679	0.0192477	33	0	44	2	134	11	Shalte	2819	d__Bacteria.p__Proteobacteria.c__Gammaproteobacteria.o__Pasteurellales.f__Pasteurellaceae.g__Haemophilus.s__parainfluenzae	high	d__Bacteria	p__Proteobacteria	c__Gammaproteobacteria	o__Pasteurellales	f__Pasteurellaceae	g__Haemophilus	s__parainfluenzae	Haemophilus parainfluenzae
C118	V3	day 5	P1.2.1.2.3	V3_C118-P1.2.1.2.3	2935714	2189	240	0.926926	0.31668	98	1.18898	0.122932	3	0	63	2	80	8	StrainPhlanSpec;Shalte	2680	d__Bacteria.p__Firmicutes.c__Clostridia.o__Clostridiales.f__Clostridiaceae.g__Clostridium.s__?	high	d__Bacteria	p__Firmicutes	c__Clostridia	o__Clostridiales	f__Clostridiaceae	g__Clostridium	s__?		Clostridium
C118	V3	day 5	P1.2.2.2.2	V3_C118-P1.2.2.2.2	1963565	1573	146	0.759603	0.00193078	42	0.657144	0.00741707	1	0	47	4	44	5	NA	2036	d__Bacteria.p__Firmicutes.c__Bacilli.o__Lactobacillales.f__Lactobacillaceae.g__Pediococcus.s__?	high	d__Bacteria	p__Firmicutes	c__Bacilli	o__Lactobacillales	f__Lactobacillaceae	g__Pediococcus	s__?		Pediococcus
C119	V3	day 5	E1.1.3	V3_C119-E1.1.3	16507	5	0	0	0.591572	0	0	1	0	0	0	0	0	0	NA	15	NA	NA	NA	NA	NA	NA	NA	NA	NA	NA	NA
C119	V3	day 5	E2	V3_C119-E2	6685	1	0	0	1	0	0	1	0	0	0	0	0	0	NA	13	NA	NA	NA	NA	NA	NA	NA	NA	NA	NA	NA
C119	V3	day 5	E4	V3_C119-E4	77905	4	0	0	0.583989	0	0	1	0	0	0	0	0	0	NA	23	NA	NA	NA	NA	NA	NA	NA	NA	NA	NA	NA
C119	V3	day 5	E7	V3_C119-E7	7287	3	1	1.83023	0.515591	1	17.0687	0.0832525	0	0	0	0	0	0	NA	6	NA	NA	NA	NA	NA	NA	NA	NA	NA	NA	NA
C119	V3	day 5	G1.1.2	V3_C119-G1.1.2	2108929	1258	87	0.225225	7.36641e-53	64	2.23502	1.14508e-06	0	0	24	2	48	3	NA	1856	d__Bacteria.p__Actinobacteria.c__Actinobacteria.o__Actinomycetales.f__Micrococcaceae.g__Rothia.s__mucilaginosa	high	d__Bacteria	p__Actinobacteria	c__Actinobacteria	o__Actinomycetales	f__Micrococcaceae	g__Rothia	s__mucilaginosa	Rothia mucilaginosa
C119	V3	day 5	N	V3_C119-N	85929	29	10	1.93231	0.1092	0	0	1	0	0	1	0	2	0	NA	56	NA	NA	NA	NA	NA	NA	NA	NA	NA	NA	NA
C119	V3	day 5	O1.1.1	V3_C119-O1.1.1	1404177	830	185	1.057	0.527593	29	1.27289	0.264448	11	0	17	2	48	4	StrainPhlanSpec;Shalte;PhyloPhlanTax	1098	d__Bacteria.p__Proteobacteria.c__Gammaproteobacteria.o__Pasteurellales.f__Pasteurellaceae.g__Haemophilus.s__parainfluenzae	high	d__Bacteria	p__Proteobacteria	c__Gammaproteobacteria	o__Pasteurellales	f__Pasteurellaceae	g__Haemophilus	s__parainfluenzae	Haemophilus parainfluenzae
C119	V3	day 5	O1.2	V3_C119-O1.2	3619470	2386	939	4.93532	3.5999e-149	35	0.396504	1.40889e-07	15	26	116	23	131	19	NA	3853	d__Bacteria.p__Proteobacteria.c__Gammaproteobacteria.o__Enterobacteriales.f__Enterobacteriaceae.g__Enterobacter.s__?	high	d__Bacteria	p__Proteobacteria	c__Gammaproteobacteria	o__Enterobacteriales	f__Enterobacteriaceae	g__Enterobacter	s__?		Enterobacter
C119	V3	day 5	P3	V3_C119-P3	2892268	2208	221	0.299831	2.79684e-63	63	0.998829	1	2	1	83	5	105	8	NA	2811	d__Bacteria.p__Firmicutes.c__Bacilli.o__Lactobacillales.f__?.g__?.s__?	high	d__Bacteria	p__Firmicutes	c__Bacilli	o__Lactobacillales	f__?	g__?	s__?		Lactobacillales
C120	V3	day 5	B1.1.2.1.1.2	V3_C120-B1.1.2.1.1.2	3649948	2772	178	0.652661	7.90813e-08	70	0.444335	1.51556e-12	2	1	95	3	142	15	NA	3554	NA	NA	NA	NA	NA	NA	NA	NA	NA	NA	NA
C120	V3	day 5	B1.1.2.3.1.1	V3_C120-B1.1.2.3.1.1	2791220	2092	29	0.125547	1.88302e-54	246	3.11532	3.97518e-40	0	0	93	3	103	11	NA	2708	NA	NA	NA	NA	NA	NA	NA	NA	NA	NA	NA
C120	V3	day 5	C1.1.1.1.1	V3_C120-C1.1.1.1.1	498918	268	19	0.767111	0.33221	11	0.805642	0.573868	0	1	9	0	7	3	PhyloPhlanTax	440	d__Bacteria.p__Firmicutes.c__Bacilli.o__Gemellales.f__Gemellaceae.g__Gemella.s__haemolysans	high	d__Bacteria	p__Firmicutes	c__Bacilli	o__Gemellales	f__Gemellaceae	g__Gemella	s__haemolysans	Gemella haemolysans
C120	V3	day 5	C1.1.1.1.2	V3_C120-C1.1.1.1.2	828667	549	28	0.533891	0.0006261	10	0.342723	0.000138914	1	0	14	1	23	5	NA	729	d__Bacteria.p__Firmicutes.c__Bacilli.o__Lactobacillales.f__?.g__?.s__?	medium	d__Bacteria	p__Firmicutes	c__Bacilli	o__Lactobacillales	f__?	g__?	s__?		Lactobacillales
C120	V3	day 5	C1.1.1.1.5	V3_C120-C1.1.1.1.5	59030	41	2	0.516835	0.581191	1	0.47141	0.722463	0	0	3	0	5	0	NA	53	d__Bacteria.p__Firmicutes.c__Bacilli.o__Lactobacillales.f__?.g__?.s__?	medium	d__Bacteria	p__Firmicutes	c__Bacilli	o__Lactobacillales	f__?	g__?	s__?		Lactobacillales
C120	V3	day 5	C1.1.2.1.1.1	V3_C120-C1.1.2.1.1.1	424175	258	42	1.98855	0.00016444	9	0.679091	0.314161	2	0	18	0	7	0	NA	434	d__Bacteria.p__Fibrobacteres.c__Fibrobacteres.o__Fibrobacterales.f__Fibrobacteraceae.g__Fibrobacter.s__succinogenes	high	d__Bacteria	p__Fibrobacteres	c__Fibrobacteres	o__Fibrobacterales	f__Fibrobacteraceae	g__Fibrobacter	s__succinogenes	Fibrobacter succinogenes
C120	V3	day 5	C3	V3_C120-C3	1999803	680	70	1.16529	0.245102	27	0.773602	0.210842	1	0	23	1	30	3	NA	1482	d__Bacteria.p__Firmicutes.c__Bacilli.o__Gemellales.f__Gemellaceae.g__Gemella.s__?	high	d__Bacteria	p__Firmicutes	c__Bacilli	o__Gemellales	f__Gemellaceae	g__Gemella	s__?		Gemella
C120	V3	day 5	E1.1.1.1.4	V3_C120-E1.1.1.1.4	59845	34	4	1.34619	0.543599	1	0.571639	1	0	0	0	0	1	0	NA	65	NA	NA	NA	NA	NA	NA	NA	NA	NA	NA	NA
C120	V3	day 5	E1.1.1.2	V3_C120-E1.1.1.2	35523	9	0	0	1	0	0	1	0	0	0	0	3	0	NA	20	NA	NA	NA	NA	NA	NA	NA	NA	NA	NA	NA
C120	V3	day 5	E1.1.2.2	V3_C120-E1.1.2.2	118193	15	1	0.720573	1	0	0	1	0	0	0	0	0	0	NA	57	NA	NA	NA	NA	NA	NA	NA	NA	NA	NA	NA
C120	V3	day 5	E4	V3_C120-E4	31941	7	1	1.68203	0.483983	0	0	1	0	0	1	0	0	0	NA	21	NA	NA	NA	NA	NA	NA	NA	NA	NA	NA	NA
C120	V3	day 5	G1.1.1.1.3.1	V3_C120-G1.1.1.1.3.1	2001330	1577	31	0.186117	3.23644e-33	184	2.89537	1.70389e-28	0	0	62	4	72	7	NA	1968	d__Bacteria.p__Firmicutes.c__Bacilli.o__Bacillales.f__Staphylococcaceae.g__Staphylococcus.s__hominis	high	d__Bacteria	p__Firmicutes	c__Bacilli	o__Bacillales	f__Staphylococcaceae	g__Staphylococcus	s__hominis	Staphylococcus hominis
C120	V3	day 5	G2.1	V3_C120-G2.1	1751981	1420	314	3.33566	8.19274e-56	39	0.511239	1.46966e-05	21	0	43	4	81	8	NA	1693	d__Bacteria.p__Proteobacteria.c__Gammaproteobacteria.o__Pasteurellales.f__Pasteurellaceae.g__Actinobacillus.s__minor	high	d__Bacteria	p__Proteobacteria	c__Gammaproteobacteria	o__Pasteurellales	f__Pasteurellaceae	g__Actinobacillus	s__minor	Actinobacillus minor
C120	V3	day 5	N	V3_C120-N	2117002	1344	84	0.654001	0.00013121	41	0.573972	0.000332449	3	0	39	4	62	2	NA	1931	NA	NA	NA	NA	NA	NA	NA	NA	NA	NA	NA
C120	V3	day 5	P1.2.1	V3_C120-P1.2.1	3118642	2202	152	0.720883	0.000151415	89	0.771855	0.0216478	6	3	106	4	97	9	NA	2938	d__Bacteria.p__Firmicutes.c__Bacilli.o__Lactobacillales.f__Streptococcaceae.g__Streptococcus.s__salivarius	high	d__Bacteria	p__Firmicutes	c__Bacilli	o__Lactobacillales	f__Streptococcaceae	g__Streptococcus	s__salivarius	Streptococcus salivarius
C120	V3	day 5	P1.2.2	V3_C120-P1.2.2	2780847	2101	172	0.887215	0.166955	68	0.600201	3.07057e-05	2	0	80	5	105	8	NA	2673	d__Bacteria.p__Firmicutes.c__Bacilli.o__Lactobacillales.f__?.g__?.s__?	high	d__Bacteria	p__Firmicutes	c__Bacilli	o__Lactobacillales	f__?	g__?	s__?		Lactobacillales
C120	V3	day 5	P2.2	V3_C120-P2.2	2288001	1887	429	3.71823	2.977e-83	72	0.726272	0.0101414	24	0	36	2	122	9	NA	2281	d__Bacteria.p__Proteobacteria.c__Gammaproteobacteria.o__Pasteurellales.f__Pasteurellaceae.g__Haemophilus.s__parainfluenzae	high	d__Bacteria	p__Proteobacteria	c__Gammaproteobacteria	o__Pasteurellales	f__Pasteurellaceae	g__Haemophilus	s__parainfluenzae	Haemophilus parainfluenzae
V1	neonatal faecal sample collected within first 24 hours after delivery
V2	neonatal faecal sample collected at day 3 after delivery
V3	neonatal faecal sample collected at day 5 after delivery
VD	Vaginal delivery
CSD	C-section delivery
SGA	Small for gestational age
