# Supplementary material for: Birth mode is associated with earliest strain-conferred gut microbiome functions and immunostimulatory potential
Source: Nat Commun. 2018 Nov 30;9:5091. doi: 10.1038/s41467-018-07631-x (PMC6269548; doi:10.1038/s41467-018-07631-x)
Supplement: Supplementary file 10 — Supplementary Data 7 [file 41467_2018_7631_MOESM10_ESM.xlsx]

## Sheet: Sheet1
Supplementary Data 7: mOTU statistics.
No cut-off
Species level	Day 1 - VD vs CSD	Day 3 - VD vs CSD	Day 5 - VD vs CSD	Day 1 - VD vs CSD+SGA	Day 3 - VD vs CSD+SGA	Day 5 - VD vs CSD+SGA		Cluster level	Day 1 - VD vs CSD	Day 3 - VD vs CSD	Day 5 - VD vs CSD	Day 1 - VD vs CSD+SGA	Day 3 - VD vs CSD+SGA	Day 5 - VD vs CSD+SGA
Bacteroides dorei/vulgatus	0.845356	0.0882469	0.024741	0.48112	0.0333599	0.011644		Cluster1104: Bacteroides dorei/vulgatus	0.558452	0.0882469	0.0139219	1	0.0333599	0.00673595
Rothia mucilaginosa	NA	0.343605	0.0699544	NA	0.924027	0.0137108		Cluster1300: Gemella haemolysans	NA	0.0162344	0.307434	NA	NA	0.36131
Haemophilus parainfluenzae	NA	0.186174	0.0139219	NA	0.470726	0.400394		Cluster955: Rothia mucilaginosa	NA	0.343605	0.0691065	NA	1	0.0218698
Haemophilus haemolyticus	NA	NA	0.0257708	NA	0.0684567	0.13638		Cluster323: Haemophilus influenzae	NA	0.57075	0.0257708	NA	0.186174	0.13638
Haemophilus influenzae	NA	0.57075	0.0257708	NA	0.186174	0.13638		Cluster324: Haemophilus haemolyticus	NA	NA	0.0257708	NA	0.0684567	0.13638
Streptococcus infantis	NA	0.924027	0.0366428	NA	0.33347	0.751099		Cluster1308: Staphylococcus haemolyticus	NA	0.0375824	0.0942099	NA	0.186174	0.36131
unnamed Streptococcus sp. C150	NA	0.742667	0.0403242	NA	0.186174	0.459233		Cluster817: Eggerthella lenta	NA	0.10067	0.210985	NA	0.216269	0.0445506
Bifidobacterium adolescentis	0.825498	0.186174	0.0716333	0.723674	0.186174	0.0445506		Cluster972: Bifidobacterium adolescentis	1	0.186174	0.0716333	0.723674	0.186174	0.0445506
Eggerthella lenta	NA	0.10067	0.42603	NA	0.30281	0.0445506		Cluster390: Escherichia coli	0.049746	0.129695	0.322239	0.10021	0.39075	0.513081
Escherichia coli	0.049746	0.129695	0.58237	0.10021	0.504431	0.640374		Cluster1377: Streptococcus salivarius	0.386476	0.922953	0.240955	NA	0.0502526	0.112196
Streptococcus salivarius	0.386476	0.922953	0.109819	NA	0.0502526	0.112196		Cluster458: Stenotrophomonas maltophilia	NA	0.57075	0.913253	0.0552343	0.57075	0.109276
Achromobacter xylosoxidans	NA	0.810051	0.226341	0.0552343	1	0.618665		Cluster474: Achromobacter xylosoxidans	NA	0.903988	0.0598453	0.0552343	0.903988	0.614815
Stenotrophomonas maltophilia	NA	0.57075	1	0.0552343	0.57075	0.135378		Cluster1415: Streptococcus infantis	NA	0.921056	0.0606812	NA	0.680215	0.751099
Staphylococcus haemolyticus	NA	0.062815	0.0942099	NA	0.186174	0.36131		Cluster1378: unnamed Streptococcus sp. C150	NA	0.742667	0.066568	NA	0.186174	0.459233
Gemella haemolysans	0.563703	0.137135	0.066568	0.723674	0.917929	0.842187		Cluster1309: Staphylococcus warneri	NA	NA	NA	NA	0.0684567	NA
Haemophilus pittmaniae	NA	NA	0.0942099	NA	0.0684567	0.36131		Cluster327: Haemophilus pittmaniae	NA	NA	0.0942099	NA	0.0684567	0.36131
Streptococcus sanguinis	NA	0.0684567	0.23784	NA	0.256839	0.892295		Cluster1307: Staphylococcus hominis	1	0.917929	0.331425	0.723674	0.912853	0.0688944
Staphylococcus warneri	NA	NA	NA	NA	0.0684567	NA		Cluster973: Bifidobacterium catenulatum-Bifidobacterium pseudocatenulatum complex	0.558452	0.487857	0.0716333	1	0.216269	0.090584
Streptococcus thermophilus	NA	0.774812	0.0691065	0.288844	0.504431	0.370287		Cluster1310: Staphylococcus epidermidis	1	0.0726009	0.915106	0.411314	0.776814	0.927099
Bifidobacterium catenulatum-Bifidobacterium pseudocatenulatum complex	1	0.372431	0.0716333	0.805733	0.216269	0.135378		Cluster326: Haemophilus parainfluenzae	NA	0.186174	0.0861551	NA	0.470726	0.779243
Staphylococcus epidermidis	0.359012	0.0726009	0.915106	0.411314	0.395092	0.783711		Cluster1421: Streptococcus parasanguinis	0.563703	1	0.455545	0.723674	0.0920362	0.213259
Enterococcus faecium	NA	NA	0.0942099	NA	0.256839	0.36131		Cluster1417: Streptococcus infantis	NA	1	0.0926958	NA	1	0.892295
Bifidobacterium dentium	NA	0.57075	0.0942099	NA	0.57075	NA		Cluster1364: Enterococcus faecium	NA	NA	0.0942099	NA	0.256839	0.36131
Clostridium butyricum	NA	NA	0.0942099	NA	NA	NA		Cluster1398: Streptococcus gordonii	NA	0.443624	0.0942099	NA	0.326558	NA
Clostridium perfringens	NA	NA	0.0942099	NA	NA	NA		Cluster1419: Streptococcus peroris	NA	0.256839	0.0942099	NA	0.256839	0.36131
Streptococcus gordonii	NA	0.584238	0.0942099	NA	0.326558	NA		Cluster1541: Clostridium perfringens	NA	NA	0.0942099	NA	NA	NA
Streptococcus peroris	NA	0.256839	0.0942099	NA	0.256839	0.36131		Cluster1543: Clostridium butyricum	NA	NA	0.0942099	NA	NA	NA
Streptococcus vestibularis	NA	0.921056	0.109819	NA	0.10067	0.213259		Cluster971: Bifidobacterium dentium	NA	0.57075	0.0942099	NA	0.57075	NA
Staphylococcus hominis	0.825498	0.917929	0.746128	0.723674	0.912853	0.103604		Cluster1376: Streptococcus vestibularis	NA	0.921056	0.165807	NA	0.10067	0.213259
Parabacteroides distasonis	0.270289	0.186174	0.47117	0.411314	0.186174	0.104062		Cluster1088: Parabacteroides distasonis	0.270289	0.186174	0.336668	0.411314	0.186174	0.104062
Streptococcus pneumoniae	NA	0.504431	0.105502	NA	0.487857	0.842187		Cluster1375: Streptococcus thermophilus	NA	0.924027	0.108742	0.288844	0.339155	0.370287
Staphylococcus aureus	NA	0.57075	0.358572	NA	0.67415	0.11275		Cluster1305: Staphylococcus aureus	NA	0.57075	0.511966	NA	0.67415	0.11275
Propionibacterium acnes	0.122745	0.324639	0.909464	0.288844	0.326558	0.597048		Cluster823: Propionibacterium acnes	0.122745	0.323159	0.909464	0.288844	0.324127	0.597048
Granulicatella adiacens	NA	NA	NA	NA	NA	0.13638		Cluster1358: Granulicatella adiacens	NA	NA	NA	NA	NA	0.13638
Streptococcus parasanguinis	0.563703	0.922953	0.165807	0.723674	0.137135	0.213259		Cluster1418: Streptococcus infantis	NA	1	0.147973	NA	0.810051	0.892295
Bifidobacterium longum	0.854445	0.372431	0.226341	1	0.216269	0.150962		Cluster970: Bifidobacterium longum	0.359012	0.372431	0.226341	0.347558	0.216269	0.150962
Bifidobacterium bifidum	0.563703	0.186174	0.286869	0.723674	0.584238	0.56156		Cluster1400: Streptococcus pneumoniae	NA	0.633497	0.160642	NA	0.372431	1
unknown SpeciesCluster of Bacteroides	0.563703	0.584238	1	0.583882	0.186174	0.465209		Cluster1089: Parabacteroides merdae	0.270289	0.186174	0.286869	0.411314	0.186174	0.222994
Bacteroides uniformis	0.563703	0.186174	0.693974	0.723674	0.186174	0.222994		Cluster1100: Bacteroides uniformis	0.563703	0.186174	0.693974	0.723674	0.186174	0.222994
Parabacteroides merdae	0.270289	0.186174	0.286869	0.411314	0.186174	0.222994		Cluster968: Bifidobacterium bifidum	0.563703	0.186174	0.286869	0.723674	0.443624	0.56156
Enterococcus faecalis	0.270289	0.76623	1	0.805733	0.216269	0.842187		Cluster1299: Gemella haemolysans	0.563703	0.197627	0.235196	0.723674	0.757224	0.842187
Bacteroides thetaiotaomicron	0.563703	0.57075	0.286869	0.723674	0.57075	0.222994		Cluster1402: Streptococcus mitis	NA	0.917929	0.210985	NA	0.584238	0.907569
Pseudomonas fluorescens	NA	NA	0.306103	0.288844	NA	0.222994		Cluster1363: Enterococcus faecalis	0.270289	0.76623	1	0.805733	0.216269	0.842187
unknown SpeciesCluster of Veillonella	NA	0.57075	0.400531	NA	0.57075	0.222994		Cluster1092: Bacteroides thetaiotaomicron	0.563703	0.57075	0.286869	0.723674	0.57075	0.222994
unnamed Veillonella sp. oral taxon 158	NA	0.57075	1	NA	0.57075	0.222994		Cluster1262: Veillonella dispar	NA	0.57075	0.548186	NA	0.57075	0.222994
Veillonella dispar	NA	0.57075	0.400531	NA	0.57075	0.222994		Cluster1263: unnamed Veillonella sp. oral taxon 158	NA	0.57075	1	NA	0.57075	0.222994
Veillonella parvula	NA	0.57075	0.23784	NA	0.57075	0.465209		Cluster231: Pseudomonas fluorescens	NA	NA	0.629633	0.288844	NA	0.222994
Enterobacter hormaechei/cloacae	NA	NA	0.307434	NA	0.256839	0.36131		motu_linkage_group_837: unknown SpeciesCluster of Veillonella	NA	0.57075	0.718632	NA	0.57075	0.222994
unnamed Clostridium sp. 7_2_43FAA	NA	0.256839	0.307434	NA	NA	NA		Cluster1412: Streptococcus sanguinis	NA	0.256839	0.23784	NA	0.256839	1
Neisseria mucosa	NA	NA	NA	NA	0.256839	NA		Cluster1090: Bacteroides fragilis	NA	0.256839	NA	NA	NA	NA
Salmonella enterica	NA	NA	NA	NA	0.256839	0.36131		Cluster1311: Staphylococcus capitis	NA	0.256839	0.540291	NA	0.256839	0.465209
Aggregatibacter segnis	NA	NA	NA	NA	0.256839	NA		Cluster1369: Lactococcus lactis	NA	0.256839	NA	NA	NA	NA
Enterobacter asburiae	NA	NA	NA	NA	0.256839	0.36131		Cluster1397: Streptococcus sanguinis	NA	0.256839	NA	NA	NA	NA
unnamed Citrobacter sp. 30_2	NA	NA	NA	NA	0.256839	NA		Cluster1399: unnamed Streptococcus sp. oral taxon 056	NA	0.256839	NA	NA	NA	NA
Citrobacter koseri	NA	NA	NA	NA	0.256839	NA		Cluster1409: Streptococcus mitis	NA	NA	NA	NA	0.256839	NA
Citrobacter rodentium	NA	NA	NA	NA	0.256839	0.36131		Cluster1414: Streptococcus mitis	NA	0.256839	NA	NA	NA	NA
unknown SpeciesCluster of Peptostreptococcaceae	NA	NA	NA	NA	0.256839	NA		Cluster1545: unnamed Clostridium sp. 7_2_43FAA	NA	0.256839	0.307434	NA	NA	NA
Aggregatibacter aphrophilus	NA	NA	NA	NA	0.256839	NA		Cluster319: Aggregatibacter aphrophilus	NA	NA	NA	NA	0.256839	NA
Klebsiella variicola/pneumoniae	NA	NA	NA	NA	0.256839	0.36131		Cluster320: Aggregatibacter segnis	NA	NA	NA	NA	0.256839	NA
Neisseria flavescens	NA	NA	NA	NA	0.256839	NA		Cluster325: Haemophilus haemolyticus	NA	NA	NA	NA	0.256839	NA
Neisseria cinerea	NA	NA	0.307434	NA	0.256839	0.36131		Cluster384: Enterobacter hormaechei/cloacae	NA	NA	0.307434	NA	0.256839	0.36131
Lactococcus lactis	NA	0.256839	NA	NA	NA	NA		Cluster388: Enterobacter asburiae	NA	NA	NA	NA	0.256839	0.36131
Staphylococcus capitis	NA	0.256839	0.540291	NA	0.256839	0.465209		Cluster392: unnamed Citrobacter sp. 30_2	NA	NA	NA	NA	0.256839	NA
Neisseria meningitidis	NA	NA	NA	NA	0.256839	NA		Cluster393: Citrobacter youngae	NA	NA	NA	NA	0.256839	0.36131
unnamed Streptococcus sp. oral taxon 056	NA	0.256839	NA	NA	NA	NA		Cluster394: Salmonella enterica	NA	NA	NA	NA	0.256839	0.36131
Neisseria gonorrhoeae	NA	NA	0.307434	NA	0.256839	NA		Cluster395: Salmonella enterica	NA	NA	NA	NA	0.256839	NA
Citrobacter youngae	NA	NA	NA	NA	0.256839	0.36131		Cluster396: Salmonella bongori	NA	NA	NA	NA	0.256839	NA
Neisseria subflava	NA	NA	NA	NA	0.256839	NA		Cluster397: Citrobacter koseri	NA	NA	NA	NA	0.256839	NA
Salmonella bongori	NA	NA	NA	NA	0.256839	NA		Cluster398: Citrobacter rodentium	NA	NA	NA	NA	0.256839	0.36131
Neisseria sicca/macacae	NA	NA	NA	NA	0.256839	NA		Cluster399: Klebsiella variicola/pneumoniae	NA	NA	NA	NA	0.256839	0.36131
Bacteroides xylanisolvens	0.270289	0.326558	1	0.411314	0.326558	0.465209		Cluster433: Neisseria subflava	NA	NA	NA	NA	0.256839	NA
Corynebacterium tuberculostearicum	0.270289	0.888539	0.307434	0.411314	0.888539	NA		Cluster434: Neisseria flavescens	NA	NA	NA	NA	0.256839	NA
Streptococcus mitis	NA	1	0.271396	NA	0.912853	0.773938		Cluster435: Neisseria flavescens	NA	NA	NA	NA	0.256839	NA
Bifidobacterium breve	NA	0.888539	0.286869	0.288844	0.57075	0.727603		Cluster436: Neisseria mucosa	NA	NA	NA	NA	0.256839	NA
unknown SpeciesCluster of Clostridiales	0.386476	NA	NA	0.288844	NA	NA		Cluster437: Neisseria sicca/macacae	NA	NA	NA	NA	0.256839	NA
Faecalibacterium prausnitzii	0.386476	0.57075	NA	0.288844	0.57075	NA		Cluster441: Neisseria gonorrhoeae	NA	NA	0.307434	NA	0.256839	NA
Lactobacillus iners	NA	NA	NA	0.288844	NA	NA		Cluster442: Neisseria meningitidis	NA	NA	NA	NA	0.256839	NA
Subdoligranulum variabile	0.386476	NA	NA	0.288844	NA	NA		Cluster444: Neisseria cinerea	NA	NA	0.307434	NA	0.256839	0.36131
unknown SpeciesCluster of Alistipes	NA	NA	NA	0.288844	NA	NA		motu_linkage_group_712: unknown SpeciesCluster of Peptostreptococcaceae	NA	NA	NA	NA	0.256839	NA
unknown SpeciesCluster of Oscillibacter	NA	NA	NA	0.288844	NA	NA		Cluster1093: Bacteroides xylanisolvens	0.270289	0.326558	1	0.411314	0.326558	0.465209
Alistipes putredinis	0.386476	NA	NA	0.288844	NA	NA		Cluster841: Corynebacterium tuberculostearicum	0.270289	0.888539	0.307434	0.411314	0.888539	NA
Ruminococcus bromii	0.386476	NA	NA	0.288844	NA	NA		Cluster1403: Streptococcus mitis	NA	0.584238	0.271396	NA	1	0.920488
butyrate-producing bacterium	NA	NA	NA	0.288844	NA	NA		Cluster969: Bifidobacterium breve	NA	0.888539	0.286869	0.288844	0.57075	0.56156
Coprococcus catus	NA	NA	NA	0.288844	NA	NA		Cluster1054: Alistipes putredinis	0.386476	NA	NA	0.288844	NA	NA
Micrococcus luteus	NA	NA	NA	0.288844	NA	NA		Cluster1439: Lactobacillus iners	NA	NA	NA	0.288844	NA	NA
Lactobacillus gasseri	NA	NA	0.307434	NA	NA	NA		Cluster1569: Ruminococcus bromii	0.386476	NA	NA	0.288844	NA	NA
Streptococcus anginosus	NA	0.57075	0.307434	NA	0.57075	0.36131		Cluster1577: Faecalibacterium prausnitzii	0.386476	NA	NA	0.288844	NA	NA
Alistipes sp. HGB5	NA	NA	0.307434	NA	NA	NA		Cluster1594: Coprococcus catus	NA	NA	NA	0.288844	NA	NA
Pediococcus pentosaceus	NA	NA	0.307434	NA	NA	NA		Cluster1595: butyrate-producing bacterium	NA	NA	NA	0.288844	NA	NA
[Clostridium] bartlettii	NA	0.326558	0.307434	NA	0.326558	NA		Cluster1608: [Ruminococcus] torques	NA	NA	NA	0.288844	NA	NA
Bifidobacterium animalis	NA	NA	0.307434	NA	NA	NA		Cluster961: Micrococcus luteus	NA	NA	NA	0.288844	NA	NA
Streptococcus constellatus	NA	NA	0.307434	NA	NA	0.36131		motu_linkage_group_127: Subdoligranulum variabile	0.386476	NA	NA	0.288844	NA	NA
Lactobacillus sakei	NA	NA	0.307434	NA	NA	NA		motu_linkage_group_254: unknown SpeciesCluster of Clostridiales	NA	NA	NA	0.288844	NA	NA
unnamed Rahnella sp. Y9602	NA	NA	0.307434	NA	NA	NA		motu_linkage_group_316: unknown SpeciesCluster of Clostridiales	0.386476	NA	NA	0.288844	NA	NA
Enterococcus casseliflavus	NA	NA	0.307434	NA	NA	NA		motu_linkage_group_320: unknown SpeciesCluster of Clostridiales	0.386476	NA	NA	0.288844	NA	NA
Granulicatella elegans	NA	NA	0.307434	NA	NA	0.36131		motu_linkage_group_366: unknown SpeciesCluster of Oscillibacter	NA	NA	NA	0.288844	NA	NA
Streptococcus pseudopneumoniae	NA	0.584238	0.400531	NA	0.326558	0.597048		motu_linkage_group_525: unknown SpeciesCluster of Clostridiales	NA	NA	NA	0.288844	NA	NA
unnamed Streptococcus sp. M143	NA	0.326558	0.760907	NA	0.326558	0.892295		motu_linkage_group_621: unknown SpeciesCluster of Alistipes	NA	NA	NA	0.288844	NA	NA
Enterobacter cloacae	NA	NA	NA	NA	NA	0.36131		Cluster1357: Granulicatella elegans	NA	NA	0.307434	NA	NA	0.36131
Enterobacter cancerogenus	NA	NA	NA	NA	NA	0.36131		Cluster1361: Enterococcus casseliflavus	NA	NA	0.307434	NA	NA	NA
Propionibacterium acnes/humerusii	NA	NA	NA	NA	NA	0.36131		Cluster1393: Streptococcus anginosus	NA	0.57075	0.307434	NA	0.57075	0.36131
Streptococcus mutans	NA	NA	NA	NA	NA	0.36131		Cluster1395: Streptococcus constellatus	NA	NA	0.307434	NA	NA	0.36131
unnamed Enterobacter sp. 638	NA	NA	NA	NA	NA	0.36131		Cluster1408: Streptococcus mitis	NA	0.888539	0.307434	NA	0.57075	NA
Klebsiella oxytoca	NA	NA	NA	NA	NA	0.36131		Cluster1443: Lactobacillus gasseri	NA	NA	0.307434	NA	NA	NA
Gemella sanguinis	NA	NA	NA	NA	NA	0.36131		Cluster1464: Lactobacillus sakei	NA	NA	0.307434	NA	NA	NA
unknown SpeciesCluster of Clostridia	0.386476	NA	NA	NA	NA	NA		Cluster1470: Pediococcus pentosaceus	NA	NA	0.307434	NA	NA	NA
unknown SpeciesCluster of Bacteria	0.386476	NA	NA	NA	NA	NA		Cluster1533: [Clostridium] bartlettii	NA	0.326558	0.307434	NA	0.326558	NA
Alistipes shahii	0.386476	NA	NA	NA	NA	NA		Cluster369: unnamed Rahnella sp. Y9602	NA	NA	0.307434	NA	NA	NA
unknown SpeciesCluster of Firmicutes	0.386476	NA	NA	NA	NA	NA		Cluster967: Bifidobacterium animalis	NA	NA	0.307434	NA	NA	NA
Roseburia intestinalis	0.386476	NA	NA	NA	NA	NA		motu_linkage_group_131: Alistipes sp. HGB5	NA	NA	0.307434	NA	NA	NA
Prevotella copri	0.386476	NA	NA	NA	NA	NA		Cluster1401: Streptococcus pseudopneumoniae	NA	0.584238	0.398711	NA	0.326558	0.595925
unknown SpeciesCluster of Ruminococcus	0.386476	NA	NA	NA	NA	NA		Cluster1407: unnamed Streptococcus sp. M143	NA	0.326558	0.760907	NA	0.326558	1
Eubacterium siraeum	0.386476	NA	NA	NA	NA	NA		Cluster1261: Veillonella parvula	NA	0.57075	0.358572	NA	0.57075	0.465209
Butyrivibrio crossotus	0.386476	NA	NA	NA	NA	NA		Cluster232: Pseudomonas fluorescens	NA	NA	0.358572	NA	NA	0.465209
Bacteroides caccae	0.386476	0.57075	0.540291	NA	0.57075	0.465209		Cluster1301: Gemella sanguinis	NA	NA	NA	NA	NA	0.36131
unknown SpeciesCluster of Bacteroidetes	0.386476	NA	NA	NA	NA	NA		Cluster1373: Streptococcus mutans	NA	NA	NA	NA	NA	0.36131
Streptococcus infantarius	0.386476	0.57075	NA	NA	0.57075	NA		Cluster1394: Streptococcus anginosus	NA	NA	NA	NA	NA	0.36131
Brevundimonas diminuta	0.386476	NA	NA	NA	NA	NA		Cluster385: Enterobacter cloacae	NA	NA	NA	NA	NA	0.36131
Bacteroides fragilis	0.563703	0.400202	1	0.723674	0.57075	0.465209		Cluster386: Enterobacter cloacae	NA	NA	NA	NA	NA	0.36131
Staphylococcus lugdunensis	0.563703	0.443624	1	0.723674	0.443624	0.907569		Cluster387: Enterobacter cancerogenus	NA	NA	NA	NA	NA	0.36131
Streptococcus australis	NA	0.443624	0.718632	NA	1	0.907569		Cluster389: unnamed Enterobacter sp. 638	NA	NA	NA	NA	NA	0.36131
Bacteroides stercoris	0.563703	0.57075	0.540291	0.583882	0.57075	0.465209		Cluster401: Klebsiella oxytoca	NA	NA	NA	NA	NA	0.36131
Collinsella aerofaciens	0.563703	0.57075	0.540291	0.723674	0.57075	0.465209		Cluster402: Enterobacter cloacae	NA	NA	NA	NA	NA	0.36131
[Ruminococcus] torques	0.563703	0.57075	0.540291	0.583882	0.57075	0.465209		Cluster822: Propionibacterium acnes/humerusii	NA	NA	NA	NA	NA	0.36131
Bilophila wadsworthia	NA	0.57075	0.540291	NA	0.57075	0.465209		Cluster824: Propionibacterium acnes	NA	NA	NA	NA	NA	0.36131
unknown SpeciesCluster of Acidaminococcaceae	0.563703	0.57075	0.540291	0.723674	0.57075	0.465209		Cluster1052: Alistipes shahii	0.386476	NA	NA	NA	NA	NA
Bifidobacterium angulatum	NA	0.57075	0.540291	NA	0.57075	0.465209		Cluster1081: Prevotella copri	0.386476	NA	NA	NA	NA	NA
Corynebacterium amycolatum	0.563703	NA	0.540291	0.723674	NA	0.465209		Cluster1096: Bacteroides caccae	0.386476	0.57075	0.540291	NA	0.57075	0.465209
Actinomyces odontolyticus	NA	NA	0.540291	NA	NA	0.465209		Cluster1380: Streptococcus infantarius	0.386476	0.57075	NA	NA	0.57075	NA
unnamed Veillonella sp. oral taxon 780	NA	NA	1	NA	NA	0.465209		Cluster1564: Eubacterium siraeum	0.386476	NA	NA	NA	NA	NA
Streptococcus oralis	NA	0.67415	0.760907	NA	0.57075	0.486034		Cluster1628: Butyrivibrio crossotus	0.386476	NA	NA	NA	NA	NA
Lactobacillus crispatus	0.563703	0.57075	NA	0.723674	0.57075	NA		Cluster1631: Roseburia intestinalis	0.386476	NA	NA	NA	NA	NA
Lactobacillus jensenii	0.563703	NA	NA	0.723674	NA	NA		Cluster649: Brevundimonas diminuta	0.386476	NA	NA	NA	NA	NA
unnamed Ruminococcus sp. 5_1_39BFAA	0.563703	0.57075	NA	0.723674	0.57075	NA		motu_linkage_group_101: unknown SpeciesCluster of Clostridiales	0.386476	NA	NA	NA	NA	NA
Bacteroides intestinalis	0.563703	0.57075	NA	0.723674	0.57075	NA		motu_linkage_group_134: unknown SpeciesCluster of Clostridiales	0.386476	NA	NA	NA	NA	NA
Bacteroides eggerthii	0.563703	0.57075	NA	0.723674	0.57075	NA		motu_linkage_group_18: unknown SpeciesCluster of Bacteria	0.386476	NA	NA	NA	NA	NA
Burkholderia cenocepacia	0.563703	NA	NA	0.723674	NA	NA		motu_linkage_group_243: unknown SpeciesCluster of Clostridia	0.386476	NA	NA	NA	NA	NA
unknown SpeciesCluster of Bacteroidales	NA	0.57075	NA	NA	0.57075	NA		motu_linkage_group_268: unknown SpeciesCluster of Clostridiales	0.386476	NA	NA	NA	NA	NA
Pseudoflavonifractor capillosus	NA	0.57075	NA	NA	0.57075	NA		motu_linkage_group_270: unknown SpeciesCluster of Ruminococcus	0.386476	NA	NA	NA	NA	NA
unnamed Streptococcus sp. oral taxon 071	NA	0.888539	0.760907	NA	0.57075	1		motu_linkage_group_288: unknown SpeciesCluster of Clostridiales	0.386476	NA	NA	NA	NA	NA
Streptococcus cristatus	NA	0.67415	NA	NA	0.57075	NA		motu_linkage_group_29: unknown SpeciesCluster of Clostridiales	0.386476	NA	NA	NA	NA	NA
Collinsella stercoris	NA	0.57075	NA	NA	0.57075	NA		motu_linkage_group_297: unknown SpeciesCluster of Bacteroidetes	0.386476	NA	NA	NA	NA	NA
Corynebacterium kroppenstedtii	NA	0.57075	NA	NA	0.57075	NA		motu_linkage_group_310: unknown SpeciesCluster of Clostridiales	0.386476	NA	NA	NA	NA	NA
unnamed Streptococcus sp. M334	NA	0.912853	0.760907	NA	0.810051	0.892295		motu_linkage_group_385: unknown SpeciesCluster of Firmicutes	0.386476	NA	NA	NA	NA	NA
								motu_linkage_group_430: unknown SpeciesCluster of Clostridia	0.386476	NA	NA	NA	NA	NA
VD	Vaginal delivery							motu_linkage_group_517: unknown SpeciesCluster of Clostridiales	0.386476	NA	NA	NA	NA	NA
CSD	C-section delivery							motu_linkage_group_600: unknown SpeciesCluster of Clostridiales	0.386476	NA	NA	NA	NA	NA
SGA	Small for gestational age							motu_linkage_group_72: unknown SpeciesCluster of Bacteria	0.386476	NA	NA	NA	NA	NA
								motu_linkage_group_85: unknown SpeciesCluster of Firmicutes	0.386476	NA	NA	NA	NA	NA
								Cluster1091: Bacteroides fragilis	0.563703	0.400202	1	0.723674	0.57075	0.465209
								Cluster1406: Streptococcus mitis	NA	0.912853	0.400531	NA	0.810051	0.751099
								Cluster1420: Streptococcus australis	NA	0.443624	0.718632	NA	1	0.907569
								Cluster1098: Bacteroides stercoris	0.563703	0.57075	0.540291	0.583882	0.57075	0.465209
								Cluster1264: unnamed Veillonella sp. oral taxon 780	NA	NA	1	NA	NA	0.465209
								Cluster1416: Streptococcus infantis	NA	0.810051	1	NA	1	0.465209
								Cluster1610: [Ruminococcus] torques	0.563703	0.57075	0.540291	0.723674	0.57075	0.465209
								Cluster234: Pseudomonas fluorescens	NA	NA	0.540291	NA	NA	0.465209
								Cluster756: Bilophila wadsworthia	NA	0.57075	0.540291	NA	0.57075	0.465209
								Cluster814: Collinsella aerofaciens	0.563703	0.57075	0.540291	0.723674	0.57075	0.465209
								Cluster830: Corynebacterium amycolatum	0.563703	NA	0.540291	0.723674	NA	0.465209
								Cluster878: Actinomyces odontolyticus	NA	NA	0.540291	NA	NA	0.465209
								Cluster974: Bifidobacterium angulatum	NA	0.57075	0.540291	NA	0.57075	0.465209
								motu_linkage_group_234: unknown SpeciesCluster of Bacteroides	NA	0.888539	1	NA	0.57075	0.465209
								motu_linkage_group_284: unknown SpeciesCluster of Acidaminococcaceae	0.563703	0.57075	0.540291	0.723674	0.57075	0.465209
								Cluster1404: Streptococcus mitis	NA	0.757224	0.548186	NA	0.912853	0.815708
								Cluster1097: Bacteroides eggerthii	0.563703	0.57075	NA	0.723674	0.57075	NA
								Cluster1103: Bacteroides intestinalis	0.563703	0.57075	NA	0.723674	0.57075	NA
								Cluster1304: Staphylococcus lugdunensis	0.563703	0.584238	0.693974	0.723674	0.584238	0.907569
								Cluster1440: Lactobacillus jensenii	0.563703	NA	NA	0.723674	NA	NA
								Cluster1444: Lactobacillus crispatus	0.563703	0.57075	NA	0.723674	0.57075	NA
								Cluster1620: unnamed Ruminococcus sp. 5_1_39BFAA	0.563703	0.57075	NA	0.723674	0.57075	NA
								Cluster495: Burkholderia cenocepacia	0.563703	NA	NA	0.723674	NA	NA
								motu_linkage_group_158: unknown SpeciesCluster of Bacteroides	0.563703	0.57075	NA	1	0.57075	NA
								motu_linkage_group_225: unknown SpeciesCluster of Bacteroides	0.563703	0.57075	NA	0.723674	0.57075	NA
								motu_linkage_group_536: unknown SpeciesCluster of Bacteroides	0.563703	0.57075	NA	0.723674	0.57075	NA
								Cluster1396: Streptococcus cristatus	NA	0.67415	NA	NA	0.57075	NA
								Cluster1410: Streptococcus oralis	NA	0.67415	0.760907	NA	0.57075	0.642347
								Cluster1411: Streptococcus oralis	NA	0.57075	0.878325	NA	0.57075	1
								Cluster1413: unnamed Streptococcus sp. oral taxon 071	NA	0.888539	1	NA	0.57075	1
								Cluster1575: Faecalibacterium prausnitzii	NA	0.57075	NA	NA	0.57075	NA
								Cluster1579: Pseudoflavonifractor capillosus	NA	0.57075	NA	NA	0.57075	NA
								Cluster812: Collinsella stercoris	NA	0.57075	NA	NA	0.57075	NA
								Cluster831: Corynebacterium kroppenstedtii	NA	0.57075	NA	NA	0.57075	NA
								motu_linkage_group_474: unknown SpeciesCluster of Bacteroidales	NA	0.57075	NA	NA	0.57075	NA
								Cluster1405: unnamed Streptococcus sp. M334	NA	0.912587	0.760907	NA	0.810051	0.892295
