# Supplementary material for: Birth mode is associated with earliest strain-conferred gut microbiome functions and immunostimulatory potential
Source: Nat Commun. 2018 Nov 30;9:5091. doi: 10.1038/s41467-018-07631-x (PMC6269548; doi:10.1038/s41467-018-07631-x)
Supplement: Supplementary file 11 — Supplementary Data 8 [file 41467_2018_7631_MOESM11_ESM.xlsx]

## Sheet: Sheet1
Supplementary Data 8: 16S rRNA gene sequencing statistics.
Cut-off: more than 10 reads in at least one sample
Genus level	Day 1 - VD vs CSD	Day 3 - VD vs CSD	Day 5 - VD vs CSD	Day 1 - VD vs CSD+SGA	Day 3 - VD vs CSD+SGA	Day 5 - VD vs CSD+SGA		OTU level	Day 1 - VD vs CSD	Day 3 - VD vs CSD	Day 5 - VD vs CSD	Day 1 - VD vs CSD+SGA	Day 3 - VD vs CSD+SGA	Day 5 - VD vs CSD+SGA
Rothia	0.167064	0.23076	0.0183841	0.131668	0.159485	0.000223933		OTU_1533; k__Bacteria; p__Firmicutes; c__Bacilli; o__Bacillales; f__Staphylococcaceae; g__Staphylococcus	0.167064	0.000615319	0.095605	NA	0.00394187	0.0640925
Staphylococcus	0.277238	0.00111753	0.636602	0.471126	0.0754065	0.745802		OTU_1518; k__Bacteria; p__Firmicutes; c__Bacilli; o__Bacillales; f__Staphylococcaceae; g__Staphylococcus	0.3074	0.00111753	0.592339	0.471126	0.0754065	0.745802
Bacteroides	0.742385	0.00784132	0.00115672	0.472318	0.0120708	0.00509717		OTU_1505; k__Bacteria; p__Firmicutes; c__Bacilli; o__Bacillales; f__Staphylococcaceae; g__Staphylococcus	0.167064	0.00199738	NA	NA	0.00394187	NA
Trichococcus	0.167064	0.849126	0.0820231	0.131668	0.588169	0.00280978		OTU_1591; k__Bacteria; p__Firmicutes; c__Bacilli; o__Bacillales; f__Staphylococcaceae; g__Staphylococcus	NA	0.00199738	NA	NA	0.00394187	NA
Parabacteroides	0.214531	0.112999	0.00421118	0.641689	0.0566478	0.0276359		OTU_243; k__Bacteria; p__Bacteroidetes; c__Bacteroidia; o__Bacteroidales; f__Bacteroidaceae; g__Bacteroides	0.921316	0.0225811	0.00249794	0.394394	0.0254752	0.00939783
Clostridium_sensu_stricto_1	0.400348	0.093925	0.00547663	0.0538759	0.619796	0.434519		OTU_1528; k__Bacteria; p__Firmicutes; c__Bacilli; o__Bacillales; f__Staphylococcaceae; g__Staphylococcus	NA	0.0441885	0.24681	NA	NA	0.00280978
Burkholderia-Paraburkholderia	0.363302	NA	NA	0.0151173	NA	NA		OTU_1785; k__Bacteria; p__Firmicutes; c__Bacilli; o__Lactobacillales; f__Enterococcaceae; g__Enterococcus	0.363302	0.849126	0.0820231	0.651077	0.619796	0.00280978
Anaerobacillus	NA	0.292584	NA	NA	NA	0.0190554		OTU_84; k__Bacteria; p__Proteobacteria; c__Gammaproteobacteria; o__Pseudomonadales; f__Pseudomonadaceae; g__Pseudomonas	0.363302	0.429906	NA	0.00282315	0.619796	NA
Granulicatella	0.363302	NA	NA	0.581148	NA	0.0190554		OTU_1484; k__Bacteria; p__Firmicutes; c__Bacilli; o__Bacillales; f__Staphylococcaceae; g__Staphylococcus	0.167064	0.00598148	NA	NA	0.00394187	NA
Lachnospiraceae_UCG-004	0.167064	NA	NA	0.020494	NA	NA		OTU_1516; k__Bacteria; p__Firmicutes; c__Bacilli; o__Bacillales; f__Staphylococcaceae; g__Staphylococcus	0.167064	0.00598148	NA	NA	0.00394187	NA
[Ruminococcus]_gauvreauii_group	0.363302	NA	NA	0.020494	NA	NA		OTU_1517; k__Bacteria; p__Firmicutes; c__Bacilli; o__Bacillales; f__Staphylococcaceae; g__Staphylococcus	0.167064	0.0441885	0.24681	NA	0.00394187	NA
Coprococcus_1	0.167064	NA	NA	0.020494	NA	NA		OTU_1522; k__Bacteria; p__Firmicutes; c__Bacilli; o__Bacillales; f__Staphylococcaceae; g__Staphylococcus	NA	0.0441885	NA	NA	0.00394187	NA
Ruminococcaceae_NK4A214_group	0.363302	0.292584	NA	0.020494	NA	NA		OTU_1539; k__Bacteria; p__Firmicutes; c__Bacilli; o__Bacillales; f__Staphylococcaceae; g__Staphylococcus	0.363302	0.0167138	NA	NA	0.00394187	NA
Coprobacter	NA	NA	NA	0.020494	NA	NA		OTU_239; k__Bacteria; p__Bacteroidetes; c__Bacteroidia; o__Bacteroidales; f__Bacteroidaceae; g__Bacteroides	0.363302	0.00864818	0.0549136	0.112624	0.0566478	0.151793
Dietzia	0.363302	0.429906	NA	0.020494	0.619796	NA		OTU_780; k__Bacteria; p__Actinobacteria; c__Actinobacteria; o__Micrococcales; f__Micrococcaceae; g__Rothia	NA	0.832247	0.0952998	0.131668	0.761547	0.0113724
Lachnoclostridium	0.0208872	0.292584	0.24681	0.119301	NA	NA		OTU_101; k__Bacteria; p__Proteobacteria; c__Gammaproteobacteria; o__Pseudomonadales; f__Moraxellaceae; g__Acinetobacter	0.0656838	NA	NA	0.0151173	NA	NA
Fusicatenibacter	0.774235	0.112903	NA	0.0260907	NA	NA		OTU_1282; k__Bacteria; p__Proteobacteria; c__Betaproteobacteria; o__Burkholderiales; f__Burkholderiaceae; g__Burkholderia-Paraburkholderia	0.363302	NA	NA	0.0151173	NA	NA
Bifidobacterium	1	0.586782	0.229536	0.214863	0.0919996	0.0276359		OTU_785; k__Bacteria; p__Actinobacteria; c__Actinobacteria; o__Micrococcales; f__Micrococcaceae; g__Rothia	NA	0.112903	0.332942	NA	0.0240573	0.0163393
Collinsella	0.238504	0.671827	0.476033	0.0281665	0.416656	0.632585		OTU_1503; k__Bacteria; p__Firmicutes; c__Bacilli; o__Bacillales; f__Staphylococcaceae; g__Staphylococcus	0.363302	0.0167138	NA	NA	0.0240573	NA
Escherichia-Shigella	0.056873	0.0301722	0.324156	0.267109	0.416558	0.601539		OTU_245; k__Bacteria; p__Bacteroidetes; c__Bacteroidia; o__Bacteroidales; f__Bacteroidaceae; g__Bacteroides	0.363302	0.0178778	0.273531	0.439882	0.0886693	0.434519
Streptococcus	0.0987439	0.277787	0.0348324	0.210742	0.346545	0.13835		OTU_871; k__Bacteria; p__Firmicutes; c__Clostridia; o__Clostridiales; f__Lachnospiraceae; g__Fusicatenibacter	0.774235	0.112903	NA	0.0182897	NA	NA
Terrisporobacter	0.329169	0.0441885	0.24681	0.112624	NA	NA		OTU_656; k__Bacteria; p__Firmicutes; c__Bacilli; o__Lactobacillales; f__Enterococcaceae; g__Enterococcus	0.167064	0.429906	0.24681	0.439882	0.619796	0.0190554
Acinetobacter	0.0581549	0.949439	NA	0.065604	0.619796	NA		OTU_1480; k__Bacteria; p__Firmicutes; c__Bacilli; o__Lactobacillales; f__Enterococcaceae; g__Enterococcus	NA	0.292584	NA	NA	0.136641	0.0190554
Akkermansia	0.152504	0.112903	NA	0.0656313	NA	NA		OTU_1495; k__Bacteria; p__Firmicutes; c__Bacilli; o__Bacillales; f__Bacillaceae; g__Anaerobacillus	NA	0.292584	NA	NA	NA	0.0190554
Ruminococcaceae_UCG-002	1	0.292584	NA	0.0656313	NA	NA		OTU_1530; k__Bacteria; p__Firmicutes; c__Bacilli; o__Bacillales; f__f; g__g	NA	0.292584	NA	NA	0.136641	0.0190554
Serratia	0.0656838	0.124612	0.861468	0.417887	1	0.948255		OTU_1540; k__Bacteria; p__Firmicutes; c__Bacilli; o__Bacillales; f__Staphylococcaceae; g__Staphylococcus	NA	0.292584	NA	NA	0.136641	0.0190554
[Ruminococcus]_torques_group	0.888395	0.49119	NA	0.072673	0.619796	NA		OTU_1766; k__Bacteria; p__Firmicutes; c__Bacilli; o__Lactobacillales; f__Carnobacteriaceae; g__Granulicatella	0.363302	NA	NA	0.651077	NA	0.0190554
Phascolarctobacterium	1	0.429906	0.476033	0.0762031	0.619796	0.632585		OTU_1769; k__Bacteria; p__Firmicutes; c__Bacilli; o__Lactobacillales; f__Carnobacteriaceae; g__Trichococcus	NA	0.292584	0.0820231	NA	NA	0.0190554
Gemella	0.509219	0.324908	0.392832	0.0762031	0.708218	1		OTU_1771; k__Bacteria; p__Firmicutes; c__Bacilli; o__Lactobacillales; f__Enterococcaceae; g__Enterococcus	NA	NA	NA	NA	NA	0.0190554
Neisseria	1	NA	0.476033	0.0762031	0.136641	0.632585		OTU_1778; k__Bacteria; p__Firmicutes; c__Bacilli; o__Lactobacillales; f__Carnobacteriaceae; g__Trichococcus	NA	0.292584	NA	NA	0.136641	0.0190554
Ruminiclostridium_6	0.659911	NA	NA	0.0762031	NA	NA		OTU_1780; k__Bacteria; p__Firmicutes; c__Bacilli; o__Lactobacillales; f__Enterococcaceae; g__Enterococcus	NA	0.292584	NA	NA	0.136641	0.0190554
Psychrobacter	0.0783831	NA	NA	NA	NA	NA		OTU_1802; k__Bacteria; p__Firmicutes; c__Bacilli; o__Lactobacillales; f__Carnobacteriaceae; g__Trichococcus	NA	0.292584	NA	NA	NA	0.0190554
Intestinibacter	0.40207	0.832247	0.0820231	0.392555	0.416656	NA		OTU_1812; k__Bacteria; p__Firmicutes; c__Bacilli; o__Bacillales; f__Staphylococcaceae; g__Staphylococcus	NA	0.292584	NA	NA	NA	0.0190554
Actinobacillus	0.363302	0.292584	0.0820231	NA	NA	NA		OTU_87; k__Bacteria; p__Proteobacteria; c__Gammaproteobacteria; o__Pseudomonadales; f__Moraxellaceae; g__Acinetobacter	NA	NA	NA	0.020494	NA	NA
Rhizobium	0.530352	0.429906	NA	0.0872685	0.619796	NA		OTU_136; k__Bacteria; p__Proteobacteria; c__Alphaproteobacteria; o__Caulobacterales; f__Caulobacteraceae; g__Brevundimonas	0.0783831	NA	NA	0.020494	NA	NA
Dorea	0.712609	0.292584	NA	0.0892582	NA	NA		OTU_160; k__Bacteria; p__Bacteroidetes; c__Bacteroidia; o__Bacteroidales; f__Porphyromonadaceae; g__Coprobacter	NA	NA	NA	0.020494	NA	NA
Enhydrobacter	0.873812	0.949439	NA	0.0892582	0.619796	NA		OTU_410; k__Bacteria; p__Proteobacteria; c__Alphaproteobacteria; o__Rhodobacterales; f__Rhodobacteraceae; g__Paracoccus	0.363302	NA	NA	0.020494	NA	NA
Subdoligranulum	0.647633	0.292584	NA	0.0902976	NA	NA		OTU_589; k__Bacteria; p__Cyanobacteria; c__Melainabacteria; o__Gastranaerophilales; f__f; g__g	NA	NA	NA	0.020494	NA	NA
Ruminococcaceae_UCG-014	1	0.292584	NA	0.0902976	NA	NA		OTU_717; k__Bacteria; p__Firmicutes; c__Clostridia; o__Clostridiales; f__Ruminococcaceae; g__Ruminococcaceae_UCG-014	NA	NA	NA	0.020494	NA	NA
uncultured	0.733821	0.949439	NA	0.0965278	0.619796	NA		OTU_850; k__Bacteria; p__Firmicutes; c__Clostridia; o__Clostridiales; f__Lachnospiraceae; g__[Ruminococcus]_gauvreauii_group	0.363302	NA	NA	0.020494	NA	NA
Anaerostipes	1	0.292584	NA	0.105645	NA	NA		OTU_929; k__Bacteria; p__Firmicutes; c__Clostridia; o__Clostridiales; f__Lachnospiraceae; g__Lachnospiraceae_UCG-004	0.363302	NA	NA	0.020494	NA	NA
Barnesiella	1	0.292584	NA	0.112624	NA	NA		OTU_950; k__Bacteria; p__Firmicutes; c__Clostridia; o__Clostridiales; f__Lachnospiraceae; g__Lachnoclostridium	NA	NA	NA	0.020494	NA	NA
Ruminococcaceae_UCG-005	0.329169	NA	NA	0.112624	NA	NA		OTU_965; k__Bacteria; p__Firmicutes; c__Clostridia; o__Clostridiales; f__Lachnospiraceae; g__uncultured	NA	0.292584	NA	0.020494	NA	NA
Ruminococcaceae_UCG-008	0.363302	NA	NA	0.112624	NA	NA		OTU_974; k__Bacteria; p__Firmicutes; c__Clostridia; o__Clostridiales; f__Lachnospiraceae; g__Coprococcus_1	0.167064	NA	NA	0.020494	NA	NA
Lachnospiraceae_FCS020_group	1	NA	NA	0.112624	NA	NA		OTU_1009; k__Bacteria; p__Actinobacteria; c__Coriobacteriia; o__Coriobacteriales; f__Coriobacteriaceae; g__Collinsella	NA	NA	NA	0.020494	NA	NA
Faecalibacterium	0.785593	0.112903	NA	0.17753	NA	NA		OTU_1298; k__Bacteria; p__Actinobacteria; c__Actinobacteria; o__Corynebacteriales; f__Dietziaceae; g__Dietzia	NA	NA	NA	0.020494	NA	NA
Prevotella_9	0.338203	0.112903	NA	0.801556	NA	NA		OTU_1750; k__Bacteria; p__Firmicutes; c__Clostridia; o__Clostridiales; f__Ruminococcaceae; g__Ruminococcaceae_UCG-005	0.363302	NA	NA	0.020494	NA	NA
Ruminococcus_2	1	0.292584	NA	0.113505	NA	NA		OTU_1979; k__Bacteria; p__Firmicutes; c__Clostridia; o__Clostridiales; f__Lachnospiraceae; g__[Ruminococcus]_torques_group	0.720579	NA	NA	0.0224311	NA	NA
Lachnospira	0.789766	NA	NA	0.119301	NA	NA		OTU_616; k__Bacteria; p__Proteobacteria; c__Gammaproteobacteria; o__Pasteurellales; f__Pasteurellaceae; g__Haemophilus	NA	NA	0.24681	NA	0.0240573	0.120233
Anaerococcus	0.363302	NA	NA	NA	0.136641	0.120233		OTU_633; k__Bacteria; p__Proteobacteria; c__Gammaproteobacteria; o__Pasteurellales; f__Pasteurellaceae; g__Haemophilus	NA	NA	NA	NA	0.0240573	NA
Comamonas	NA	0.949439	NA	0.131668	0.619796	0.120233		OTU_1270; k__Bacteria; p__Proteobacteria; c__Gammaproteobacteria; o__Pasteurellales; f__Pasteurellaceae; g__Haemophilus	NA	NA	0.027429	NA	0.0240573	0.120233
Enterobacter	NA	NA	NA	NA	NA	0.120233		OTU_1512; k__Bacteria; p__Firmicutes; c__Bacilli; o__Bacillales; f__Staphylococcaceae; g__Staphylococcus	NA	NA	0.476033	NA	0.0240573	0.632585
Raoultella	NA	NA	NA	NA	NA	0.120233		OTU_1527; k__Bacteria; p__Firmicutes; c__Bacilli; o__Bacillales; f__Staphylococcaceae; g__Staphylococcus	NA	0.0441885	NA	NA	0.0240573	NA
Propionibacterium	NA	NA	NA	NA	NA	0.120233		OTU_1378; k__Bacteria; p__Firmicutes; c__Bacilli; o__Lactobacillales; f__Streptococcaceae; g__Streptococcus	0.0270963	0.10571	0.0553662	0.154382	0.704869	0.515231
Buttiauxella	NA	NA	NA	NA	NA	0.120233		OTU_1800; k__Bacteria; p__Firmicutes; c__Bacilli; o__Lactobacillales; f__Streptococcaceae; g__Streptococcus	NA	NA	0.027429	NA	NA	NA
Salmonella	NA	NA	NA	NA	NA	0.120233		OTU_275; k__Bacteria; p__Bacteroidetes; c__Bacteroidia; o__Bacteroidales; f__Bacteroidaceae; g__Bacteroides	0.933325	0.372667	0.273531	0.0281665	0.786632	0.434519
Bacillus	0.63375	0.292584	0.24681	0.121974	NA	NA		OTU_514; k__Bacteria; p__Proteobacteria; c__Gammaproteobacteria; o__Enterobacteriales; f__Enterobacteriaceae; g__Escherichia-Shigella	0.0488441	0.0301722	0.392832	0.396088	0.416558	0.304089
Haemophilus	0.52525	0.547128	0.216134	0.392555	0.318278	0.1298		OTU_568; k__Bacteria; p__Actinobacteria; c__Actinobacteria; o__Bifidobacteriales; f__Bifidobacteriaceae; g__Bifidobacterium	0.167064	0.124612	0.0307097	0.439882	0.288201	0.103714
Flavonifractor	0.167064	0.429906	0.476033	0.131668	0.619796	0.632585		OTU_1179; k__Bacteria; p__Actinobacteria; c__Actinobacteria; o__Bifidobacteriales; f__Bifidobacteriaceae; g__Bifidobacterium	0.691333	0.481553	0.0307097	0.208874	0.288201	0.103714
Parasutterella	0.363302	NA	NA	0.131668	NA	NA		OTU_1744; k__Bacteria; p__Firmicutes; c__Clostridia; o__Clostridiales; f__Ruminococcaceae; g__Ruminococcaceae_UCG-002	0.801824	0.292584	NA	0.032704	NA	NA
Finegoldia	NA	NA	NA	0.131668	NA	NA		OTU_1092; k__Bacteria; p__Proteobacteria; c__Gammaproteobacteria; o__Enterobacteriales; f__Enterobacteriaceae; g__Escherichia-Shigella	0.0783831	0.0353308	0.197797	0.304626	0.134393	0.0689969
Butyricimonas	0.363302	NA	NA	0.131668	NA	NA		OTU_244; k__Bacteria; p__Bacteroidetes; c__Bacteroidia; o__Bacteroidales; f__Bacteroidaceae; g__Bacteroides	0.363302	0.0353308	0.476033	0.581148	0.134393	0.632585
Actinomyces	0.363302	NA	NA	0.131668	NA	NA		OTU_557; k__Bacteria; p__Proteobacteria; c__Gammaproteobacteria; o__Enterobacteriales; f__Enterobacteriaceae; g__Escherichia-Shigella	NA	0.0353308	NA	NA	0.724664	NA
Anaeroglobus	NA	NA	NA	0.131668	NA	NA		OTU_1632; k__Bacteria; p__Firmicutes; c__Negativicutes; o__Selenomonadales; f__Veillonellaceae; g__Veillonella	0.0359098	NA	NA	0.131668	NA	NA
Ruminiclostridium_5	0.363302	0.292584	NA	0.131668	NA	NA		OTU_1521; k__Bacteria; p__Firmicutes; c__Bacilli; o__Bacillales; f__Staphylococcaceae; g__Staphylococcus	NA	0.0441885	NA	NA	0.136641	NA
[Eubacterium]_xylanophilum_group	0.363302	0.292584	NA	0.131668	NA	NA		OTU_1406; k__Bacteria; p__Firmicutes; c__Bacilli; o__Lactobacillales; f__Streptococcaceae; g__Streptococcus	0.0504007	0.946641	0.120893	0.126272	0.41701	0.168612
Adlercreutzia	NA	NA	NA	0.131668	NA	NA		OTU_1199; k__Bacteria; p__Actinobacteria; c__Actinobacteria; o__Bifidobacteriales; f__Bifidobacteriaceae; g__Bifidobacterium	0.167064	0.228276	0.0549136	0.439882	0.416656	0.151793
Peptococcus	NA	NA	NA	0.131668	NA	NA		OTU_1485; k__Bacteria; p__Firmicutes; c__Bacilli; o__Bacillales; f__Bacillaceae; g__Bacillus	0.788496	NA	NA	0.0621199	NA	NA
Novosphingobium	NA	NA	NA	0.131668	NA	NA		OTU_1636; k__Bacteria; p__Firmicutes; c__Negativicutes; o__Selenomonadales; f__Veillonellaceae; g__Veillonella	0.118383	0.228276	0.407161	0.0621199	0.416656	0.217549
Alloprevotella	0.363302	NA	NA	0.131668	NA	NA		OTU_611; k__Bacteria; p__Proteobacteria; c__Gammaproteobacteria; o__Pasteurellales; f__Pasteurellaceae; g__Haemophilus	0.578303	0.601814	0.131428	0.392555	0.318278	0.0641334
Brachybacterium	NA	NA	NA	0.131668	NA	NA		OTU_4; k__Bacteria; p__Firmicutes; c__Clostridia; o__Clostridiales; f__Ruminococcaceae; g__Subdoligranulum	0.867114	0.292584	NA	0.065604	NA	NA
Ruminococcaceae_UCG-010	0.363302	0.292584	NA	0.131668	NA	NA		OTU_107; k__Bacteria; p__Verrucomicrobia; c__Verrucomicrobiae; o__Verrucomicrobiales; f__Verrucomicrobiaceae; g__Akkermansia	0.179816	0.112903	NA	0.0656313	NA	NA
Azonexus	NA	NA	NA	0.131668	NA	NA		OTU_879; k__Bacteria; p__Firmicutes; c__Clostridia; o__Clostridiales; f__Lachnospiraceae; g__Dorea	0.555615	0.292584	NA	0.0656313	NA	NA
Kytococcus	NA	NA	NA	0.131668	NA	NA		OTU_1418; k__Bacteria; p__Firmicutes; c__Bacilli; o__Lactobacillales; f__Streptococcaceae; g__Streptococcus	NA	0.429906	0.0665571	NA	0.619796	0.434519
Xanthomonas	0.363302	NA	NA	0.131668	NA	NA		OTU_331; k__Bacteria; p__Bacteroidetes; c__Bacteroidia; o__Bacteroidales; f__Bacteroidaceae; g__Bacteroides	NA	0.0672651	NA	NA	0.198526	NA
Massilia	0.167064	NA	NA	0.131668	NA	NA		OTU_1180; k__Bacteria; p__Actinobacteria; c__Actinobacteria; o__Bifidobacteriales; f__Bifidobacteriaceae; g__Bifidobacterium	0.869567	0.767531	0.153882	0.327488	0.159485	0.0689969
Leptotrichia	NA	NA	NA	0.131668	NA	NA		OTU_121; k__Bacteria; p__Proteobacteria; c__Alphaproteobacteria; o__Rhodospirillales; f__Rhodospirillaceae; g__uncultured	0.509219	NA	NA	0.0762031	NA	NA
Mesorhizobium	NA	0.429906	NA	0.131668	0.619796	NA		OTU_1683; k__Bacteria; p__Firmicutes; c__Bacilli; o__Bacillales; f__Family_XI; g__Gemella	0.509219	0.324908	0.392832	0.0762031	0.708218	1
Brucella	NA	0.429906	NA	0.131668	0.619796	NA		OTU_1878; k__Bacteria; p__Firmicutes; c__Negativicutes; o__Selenomonadales; f__Acidaminococcaceae; g__Phascolarctobacterium	0.363302	0.429906	0.476033	0.0762031	0.619796	0.632585
Rhodopseudomonas	0.363302	NA	NA	0.131668	NA	NA		OTU_1947; k__Bacteria; p__Firmicutes; c__Clostridia; o__Clostridiales; f__Lachnospiraceae; g__[Eubacterium]_hallii_group	0.24162	NA	NA	0.0762031	NA	NA
Pseudoclavibacter	NA	NA	NA	0.131668	NA	NA		OTU_1465; k__Bacteria; p__Firmicutes; c__Erysipelotrichia; o__Erysipelotrichales; f__Erysipelotrichaceae; g__Erysipelatoclostridium	0.0783831	0.292584	NA	NA	NA	NA
Chryseomicrobium	NA	NA	NA	0.131668	NA	NA		OTU_522; k__Bacteria; p__Proteobacteria; c__Gammaproteobacteria; o__Enterobacteriales; f__Enterobacteriaceae; g__Escherichia-Shigella	0.0783831	0.429906	NA	0.304626	0.470302	0.120233
Oceanobacillus	NA	NA	NA	0.131668	NA	NA		OTU_524; k__Bacteria; p__Proteobacteria; c__Gammaproteobacteria; o__Enterobacteriales; f__Enterobacteriaceae; g__Serratia	0.0783831	0.429906	NA	0.304626	0.470302	0.120233
Thermovirga	NA	NA	NA	0.131668	NA	NA		OTU_941; k__Bacteria; p__Firmicutes; c__Clostridia; o__Clostridiales; f__Lachnospiraceae; g__Lachnoclostridium	0.0783831	NA	NA	0.131668	NA	NA
Ornithinimicrobium	NA	NA	NA	0.131668	NA	NA		OTU_1747; k__Bacteria; p__Firmicutes; c__Clostridia; o__Clostridiales; f__Ruminococcaceae; g__Ruminococcaceae_UCG-002	0.0783831	NA	NA	0.131668	NA	NA
Treponema_2	NA	NA	NA	0.131668	NA	NA		OTU_650; k__Bacteria; p__Firmicutes; c__Bacilli; o__Bacillales; f__Staphylococcaceae; g__Staphylococcus	0.0783831	0.292584	0.871804	NA	0.136641	0.434519
Leucobacter	NA	NA	NA	0.131668	NA	NA		OTU_17; k__Bacteria; p__Firmicutes; c__Clostridia; o__Clostridiales; f__Ruminococcaceae; g__Faecalibacterium	0.0783831	0.292584	NA	0.933233	NA	NA
Methanospirillum	NA	NA	NA	0.131668	NA	NA		OTU_664; k__Bacteria; p__Proteobacteria; c__Gammaproteobacteria; o__Pasteurellales; f__Pasteurellaceae; g__Actinobacillus	0.363302	NA	0.0820231	NA	NA	NA
Rubrobacter	NA	NA	NA	0.131668	NA	NA		OTU_1166; k__Bacteria; p__Actinobacteria; c__Actinobacteria; o__Bifidobacteriales; f__Bifidobacteriaceae; g__Bifidobacterium	NA	NA	0.0820231	NA	NA	NA
Citrobacter	NA	NA	NA	NA	0.136641	NA		OTU_1173; k__Bacteria; p__Actinobacteria; c__Actinobacteria; o__Bifidobacteriales; f__Bifidobacteriaceae; g__Bifidobacterium	NA	NA	0.0820231	NA	NA	NA
Romboutsia	NA	NA	NA	NA	0.136641	NA		OTU_1398; k__Bacteria; p__Firmicutes; c__Bacilli; o__Lactobacillales; f__Enterococcaceae; g__Enterococcus	NA	NA	0.0820231	NA	NA	NA
Veillonella	0.307661	1	0.486591	0.458318	0.198526	0.151793		OTU_1716; k__Bacteria; p__Firmicutes; c__Clostridia; o__Clostridiales; f__Clostridiaceae_1; g__Clostridium_sensu_stricto_1	NA	NA	0.0820231	NA	NA	NA
[Eubacterium]_hallii_group	0.47438	NA	NA	0.154382	NA	NA		OTU_606; k__Bacteria; p__Proteobacteria; c__Gammaproteobacteria; o__Pasteurellales; f__Pasteurellaceae; g__Haemophilus	NA	NA	0.0820231	NA	NA	0.120233
Paracoccus	0.883631	NA	NA	0.154382	NA	NA		OTU_626; k__Bacteria; p__Proteobacteria; c__Gammaproteobacteria; o__Pasteurellales; f__Pasteurellaceae; g__Haemophilus	NA	NA	0.0820231	NA	0.136641	0.120233
Odoribacter	1	NA	NA	0.161556	NA	NA		OTU_1167; k__Bacteria; p__Actinobacteria; c__Actinobacteria; o__Bifidobacteriales; f__Bifidobacteriaceae; g__Bifidobacterium	0.17703	0.292584	0.0820231	0.276105	NA	NA
Epulopiscium	0.167064	NA	NA	NA	NA	NA		OTU_1060; k__Bacteria; p__Firmicutes; c__Clostridia; o__Clostridiales; f__Peptostreptococcaceae; g__Intestinibacter	0.63375	0.832247	0.0820231	0.392555	0.416656	NA
Eubacterium	0.167064	NA	NA	0.439882	NA	NA		OTU_1720; k__Bacteria; p__Firmicutes; c__Clostridia; o__Clostridiales; f__Clostridiaceae_1; g__Clostridium_sensu_stricto_1	0.295662	0.112903	0.0820231	1	NA	NA
Ruminococcaceae_UCG-004	0.167064	NA	NA	0.35676	NA	NA		OTU_139; k__Bacteria; p__Proteobacteria; c__Alphaproteobacteria; o__Rhizobiales; f__Rhizobiaceae; g__Rhizobium	0.530352	0.429906	NA	0.0872685	0.619796	NA
[Eubacterium]_fissicatena_group	0.167064	NA	NA	0.439882	NA	NA		OTU_1022; k__Bacteria; p__Firmicutes; c__Clostridia; o__Clostridiales; f__Lachnospiraceae; g__Blautia	0.509219	0.292584	NA	0.0872685	NA	NA
Marvinbryantia	0.167064	0.292584	NA	NA	NA	NA		OTU_707; k__Bacteria; p__Firmicutes; c__Clostridia; o__Clostridiales; f__Ruminococcaceae; g__Ruminococcus_2	0.658471	0.292584	NA	0.0892582	NA	NA
Catenibacterium	0.167064	NA	NA	0.439882	NA	NA		OTU_1013; k__Bacteria; p__Actinobacteria; c__Coriobacteriia; o__Coriobacteriales; f__Coriobacteriaceae; g__Collinsella	0.238504	0.671827	0.476033	0.0902976	0.416656	0.632585
Sphingobacterium	0.167064	NA	NA	NA	NA	NA		OTU_1970; k__Bacteria; p__Firmicutes; c__Clostridia; o__Clostridiales; f__Lachnospiraceae; g__[Ruminococcus]_torques_group	0.768235	0.49119	NA	0.0918922	0.619796	NA
Solobacterium	0.167064	NA	NA	0.439882	NA	NA		OTU_318; k__Bacteria; p__Bacteroidetes; c__Bacteroidia; o__Bacteroidales; f__Porphyromonadaceae; g__Parabacteroides	0.52525	0.264124	0.0952998	0.941293	0.198526	0.217549
Pedobacter	0.167064	0.949439	NA	NA	0.619796	NA		OTU_545; k__Bacteria; p__Actinobacteria; c__Actinobacteria; o__Bifidobacteriales; f__Bifidobacteriaceae; g__g	0.167064	0.228276	0.0952998	0.439882	0.416656	0.217549
[Agitococcus]_lubricus_group	0.167064	NA	NA	NA	NA	NA		OTU_669; k__Bacteria; p__Bacteroidetes; c__Bacteroidia; o__Bacteroidales; f__Bacteroidaceae; g__Bacteroides	0.363302	0.228276	0.0952998	0.651077	0.416656	0.217549
Christensenellaceae_R-7_group	0.446206	0.292584	NA	0.191079	NA	NA		OTU_1205; k__Bacteria; p__Actinobacteria; c__Actinobacteria; o__Bifidobacteriales; f__Bifidobacteriaceae; g__Bifidobacterium	0.637669	0.62082	0.0952998	0.741892	0.288201	0.217549
Proteus	0.582288	0.205208	0.273531	0.651077	0.619796	0.434519		OTU_375; k__Bacteria; p__Bacteroidetes; c__Bacteroidia; o__Bacteroidales; f__Porphyromonadaceae; g__Parabacteroides	0.0953962	0.197573	0.161957	0.943553	0.198526	0.307619
Alistipes	0.961087	NA	0.476033	0.208874	NA	0.632585		OTU_818; k__Bacteria; p__Firmicutes; c__Clostridia; o__Clostridiales; f__Lachnospiraceae; g__Anaerostipes	1	0.292584	NA	0.105645	NA	NA
Sphingomonas	0.659911	0.292584	NA	0.208874	NA	NA		OTU_100; k__Bacteria; p__Proteobacteria; c__Gammaproteobacteria; o__Pseudomonadales; f__Moraxellaceae; g__Acinetobacter	0.106558	0.949439	NA	0.392555	0.619796	NA
Eggerthella	0.659911	0.228276	0.407161	1	0.416656	0.217549		OTU_523; k__Bacteria; p__Proteobacteria; c__Gammaproteobacteria; o__Enterobacteriales; f__Enterobacteriaceae; g__Escherichia-Shigella	0.107488	0.429906	0.667971	0.208874	0.470302	0.948255
[Eubacterium]_rectale_group	1	0.292584	NA	0.224916	NA	NA		OTU_1859; k__Bacteria; p__Firmicutes; c__Clostridia; o__Clostridiales; f__Clostridiaceae_1; g__Clostridium_sensu_stricto_1	0.107488	NA	0.389443	0.439882	NA	0.632585
Corynebacterium_1	0.75076	0.228276	NA	0.484215	0.879404	NA		OTU_1940; k__Bacteria; p__Firmicutes; c__Clostridia; o__Clostridiales; f__Lachnospiraceae; g__Lachnospira	0.107488	NA	NA	0.712706	NA	NA
Enterococcus	0.509004	0.441509	0.811936	0.387477	0.233899	0.2292		OTU_13; k__Bacteria; p__Firmicutes; c__Clostridia; o__Clostridiales; f__Ruminococcaceae; g__Faecalibacterium	1	NA	NA	0.112624	NA	NA
Flavobacterium	0.238504	0.949439	NA	0.304626	0.619796	NA		OTU_686; k__Bacteria; p__Firmicutes; c__Clostridia; o__Clostridiales; f__Ruminococcaceae; g__Ruminococcaceae_UCG-008	0.363302	NA	NA	0.112624	NA	NA
Brevundimonas	0.322036	0.949439	NA	0.243655	0.619796	NA		OTU_940; k__Bacteria; p__Firmicutes; c__Clostridia; o__Clostridiales; f__Lachnospiraceae; g__Dorea	1	NA	NA	0.112624	NA	NA
Lactobacillus	0.288609	0.49119	0.24681	0.535724	0.619796	NA		OTU_955; k__Bacteria; p__Firmicutes; c__Clostridia; o__Clostridiales; f__Lachnospiraceae; g__uncultured	1	0.292584	NA	0.112624	NA	NA
[Ruminococcus]_gnavus_group	0.292563	0.292584	0.24681	0.478913	NA	NA		OTU_1067; k__Bacteria; p__Firmicutes; c__Clostridia; o__Clostridiales; f__Peptostreptococcaceae; g__Terrisporobacter	0.329169	0.112903	0.24681	0.112624	NA	NA
Pediococcus	NA	NA	0.24681	NA	NA	NA		OTU_1745; k__Bacteria; p__Firmicutes; c__Clostridia; o__Clostridiales; f__Ruminococcaceae; g__Ruminococcaceae_UCG-002	0.659911	NA	NA	0.112624	NA	NA
Lawsonella	NA	NA	0.24681	NA	NA	NA		OTU_1746; k__Bacteria; p__Firmicutes; c__Clostridia; o__Clostridiales; f__Ruminococcaceae; g__Ruminococcaceae_UCG-002	0.509219	NA	NA	0.112624	NA	NA
Asaccharospora	NA	NA	0.24681	NA	NA	NA		OTU_773; k__Bacteria; p__Actinobacteria; c__Actinobacteria; o__Micrococcales; f__Micrococcaceae; g__Kocuria	NA	0.112903	NA	NA	NA	NA
Yersinia	NA	NA	0.24681	NA	NA	NA		OTU_1342; k__Bacteria; p__Firmicutes; c__Bacilli; o__Lactobacillales; f__Streptococcaceae; g__Streptococcus	NA	0.112903	NA	NA	NA	NA
Blautia	0.690673	0.427004	0.476033	0.25843	0.619796	0.632585		OTU_1343; k__Bacteria; p__Firmicutes; c__Bacilli; o__Lactobacillales; f__Streptococcaceae; g__Streptococcus	NA	0.112903	NA	NA	NA	NA
Sutterella	0.582288	NA	NA	0.276105	NA	NA		OTU_1478; k__Bacteria; p__Firmicutes; c__Bacilli; o__Lactobacillales; f__Streptococcaceae; g__Streptococcus	NA	0.112903	NA	NA	NA	NA
Erysipelatoclostridium	0.47438	0.292584	NA	0.439882	NA	NA		OTU_1590; k__Bacteria; p__Firmicutes; c__Bacilli; o__Bacillales; f__Staphylococcaceae; g__Staphylococcus	NA	0.112903	NA	NA	NA	NA
Tyzzerella_4	0.75076	0.292584	NA	0.933233	NA	NA		OTU_1475; k__Bacteria; p__Firmicutes; c__Bacilli; o__Bacillales; f__Staphylococcaceae; g__Staphylococcus	0.363302	0.112903	0.24681	NA	0.136641	0.120233
Megasphaera	0.379829	0.292584	NA	0.651077	NA	NA		OTU_1525; k__Bacteria; p__Firmicutes; c__Bacilli; o__Bacillales; f__Staphylococcaceae; g__Staphylococcus	0.363302	0.112903	NA	NA	0.136641	NA
Roseburia	0.67375	0.292584	NA	0.620151	NA	NA		OTU_537; k__Bacteria; p__Firmicutes; c__Bacilli; o__Bacillales; f__Staphylococcaceae; g__g	0.363302	0.112903	0.540835	NA	NA	0.307619
Dialister	0.492978	0.292584	NA	0.712706	NA	NA		OTU_20; k__Bacteria; p__Firmicutes; c__Clostridia; o__Clostridiales; f__Ruminococcaceae; g__Faecalibacterium	0.885958	0.112903	NA	0.523964	NA	NA
Lachnospiraceae_NK4A136_group	0.774235	0.292584	NA	0.523964	NA	NA		OTU_426; k__Bacteria; p__Proteobacteria; c__Gammaproteobacteria; o__Enterobacteriales; f__Enterobacteriaceae; g__Escherichia-Shigella	0.363302	0.429906	NA	0.651077	0.619796	0.120233
Ruminococcus_1	0.720579	0.292584	NA	0.312282	NA	NA		OTU_445; k__Bacteria; p__Proteobacteria; c__Gammaproteobacteria; o__Enterobacteriales; f__Enterobacteriaceae; g__g	NA	NA	NA	NA	NA	0.120233
[Eubacterium]_coprostanoligenes_group	1	0.292584	NA	0.392555	NA	NA		OTU_446; k__Bacteria; p__Proteobacteria; c__Gammaproteobacteria; o__Enterobacteriales; f__Enterobacteriaceae; g__Escherichia-Shigella	NA	NA	NA	NA	NA	0.120233
[Eubacterium]_eligens_group	0.578303	0.292584	NA	0.395513	NA	NA		OTU_447; k__Bacteria; p__Proteobacteria; c__Gammaproteobacteria; o__Enterobacteriales; f__Enterobacteriaceae; g__g	NA	NA	NA	NA	NA	0.120233
Butyricicoccus	0.509219	0.292584	NA	0.708928	NA	NA		OTU_452; k__Bacteria; p__Proteobacteria; c__Gammaproteobacteria; o__Enterobacteriales; f__Enterobacteriaceae; g__Escherichia-Shigella	NA	NA	NA	NA	NA	0.120233
Coprococcus_2	0.492978	0.292584	NA	0.72332	NA	NA		OTU_453; k__Bacteria; p__Proteobacteria; c__Gammaproteobacteria; o__Enterobacteriales; f__Enterobacteriaceae; g__Escherichia-Shigella	NA	NA	NA	NA	NA	0.120233
[Eubacterium]_ruminantium_group	0.426733	0.292584	NA	0.876464	NA	NA		OTU_455; k__Bacteria; p__Proteobacteria; c__Gammaproteobacteria; o__Enterobacteriales; f__Enterobacteriaceae; g__Enterobacter	NA	NA	NA	NA	NA	0.120233
Holdemanella	0.379829	0.292584	NA	0.304626	NA	NA		OTU_456; k__Bacteria; p__Proteobacteria; c__Gammaproteobacteria; o__Enterobacteriales; f__Enterobacteriaceae; g__Enterobacter	NA	NA	NA	NA	NA	0.120233
Butyrivibrio	0.858061	0.292584	NA	0.304626	NA	NA		OTU_457; k__Bacteria; p__Proteobacteria; c__Gammaproteobacteria; o__Enterobacteriales; f__Enterobacteriaceae; g__g	0.40207	0.17361	0.24681	0.933233	0.619796	0.120233
Sphingobium	0.720579	0.292584	NA	0.304626	NA	NA		OTU_458; k__Bacteria; p__Proteobacteria; c__Gammaproteobacteria; o__Enterobacteriales; f__Enterobacteriaceae; g__Salmonella	NA	NA	NA	NA	NA	0.120233
Micrococcus	0.363302	0.292584	NA	NA	NA	NA		OTU_459; k__Bacteria; p__Proteobacteria; c__Gammaproteobacteria; o__Enterobacteriales; f__Enterobacteriaceae; g__g	NA	NA	NA	NA	NA	0.120233
Prevotella_2	0.659911	0.292584	NA	0.439882	NA	NA		OTU_460; k__Bacteria; p__Proteobacteria; c__Gammaproteobacteria; o__Enterobacteriales; f__Enterobacteriaceae; g__g	NA	NA	NA	NA	NA	0.120233
Acidithiobacillus	NA	0.292584	NA	NA	NA	NA		OTU_461; k__Bacteria; p__Proteobacteria; c__Gammaproteobacteria; o__Enterobacteriales; f__Enterobacteriaceae; g__g	NA	NA	NA	NA	NA	0.120233
Lachnospiraceae_UCG-003	0.363302	0.292584	NA	0.651077	NA	NA		OTU_462; k__Bacteria; p__Proteobacteria; c__Gammaproteobacteria; o__Enterobacteriales; f__Enterobacteriaceae; g__g	NA	NA	NA	NA	NA	0.120233
Sellimonas	0.47438	NA	NA	0.304626	NA	NA		OTU_466; k__Bacteria; p__Proteobacteria; c__Gammaproteobacteria; o__Enterobacteriales; f__Enterobacteriaceae; g__Raoultella	NA	NA	NA	NA	NA	0.120233
Elizabethkingia	0.801824	0.949439	NA	0.304626	0.619796	NA		OTU_473; k__Bacteria; p__Proteobacteria; c__Gammaproteobacteria; o__Enterobacteriales; f__Enterobacteriaceae; g__Escherichia-Shigella	0.363302	NA	NA	0.651077	NA	0.120233
Erysipelotrichaceae_UCG-003	0.933325	NA	NA	0.312282	NA	NA		OTU_475; k__Bacteria; p__Proteobacteria; c__Gammaproteobacteria; o__Enterobacteriales; f__Enterobacteriaceae; g__Buttiauxella	NA	NA	NA	NA	NA	0.120233
Unknown	0.510928	0.594888	0.825328	0.472714	0.920657	0.330145		OTU_508; k__Bacteria; p__Proteobacteria; c__Gammaproteobacteria; o__Enterobacteriales; f__Enterobacteriaceae; g__Serratia	0.283106	NA	NA	1	0.136641	0.120233
Pseudomonas	0.417722	0.949439	NA	0.338374	0.619796	NA		OTU_510; k__Bacteria; p__Proteobacteria; c__Gammaproteobacteria; o__Enterobacteriales; f__Enterobacteriaceae; g__Escherichia-Shigella	0.329169	0.429906	NA	0.933233	0.470302	0.120233
Gardnerella	0.363302	NA	NA	0.581148	NA	NA		OTU_513; k__Bacteria; p__Proteobacteria; c__Gammaproteobacteria; o__Enterobacteriales; f__Enterobacteriaceae; g__Escherichia-Shigella	0.167064	0.429906	NA	0.439882	0.470302	0.120233
Prevotella	0.363302	NA	NA	NA	NA	NA		OTU_517; k__Bacteria; p__Proteobacteria; c__Gammaproteobacteria; o__Enterobacteriales; f__Enterobacteriaceae; g__Escherichia-Shigella	0.363302	NA	NA	0.651077	0.136641	0.120233
Atopobium	0.363302	NA	NA	0.651077	NA	NA		OTU_520; k__Bacteria; p__Proteobacteria; c__Gammaproteobacteria; o__Enterobacteriales; f__Enterobacteriaceae; g__Escherichia-Shigella	0.167064	0.429906	NA	0.439882	0.470302	0.120233
Megamonas	0.363302	NA	NA	0.651077	NA	NA		OTU_529; k__Bacteria; p__Proteobacteria; c__Gammaproteobacteria; o__Enterobacteriales; f__Enterobacteriaceae; g__Escherichia-Shigella	0.363302	NA	NA	NA	0.136641	0.120233
Peptoniphilus	0.363302	NA	NA	NA	NA	NA		OTU_531; k__Bacteria; p__Proteobacteria; c__Gammaproteobacteria; o__Enterobacteriales; f__Enterobacteriaceae; g__Escherichia-Shigella	0.363302	NA	NA	0.651077	0.136641	0.120233
Aerococcus	0.363302	0.849126	NA	NA	0.619796	NA		OTU_532; k__Bacteria; p__Proteobacteria; c__Gammaproteobacteria; o__Enterobacteriales; f__Enterobacteriaceae; g__Escherichia-Shigella	0.167064	0.429906	NA	0.439882	0.619796	0.120233
Bilophila	0.363302	NA	0.476033	0.651077	NA	0.632585		OTU_543; k__Bacteria; p__Proteobacteria; c__Gammaproteobacteria; o__Pasteurellales; f__Pasteurellaceae; g__Haemophilus	0.363302	NA	0.24681	NA	NA	0.120233
Peptoclostridium	0.363302	NA	NA	NA	NA	NA		OTU_547; k__Bacteria; p__Firmicutes; c__Clostridia; o__Clostridiales; f__Peptostreptococcaceae; g__g	NA	NA	NA	NA	NA	0.120233
Methanobrevibacter	0.363302	NA	NA	NA	NA	NA		OTU_595; k__Bacteria; p__Firmicutes; c__Bacilli; o__Lactobacillales; f__Enterococcaceae; g__Enterococcus	0.363302	NA	NA	0.651077	NA	0.120233
Porphyromonas	0.363302	NA	NA	0.651077	NA	NA		OTU_598; k__Bacteria; p__Proteobacteria; c__Gammaproteobacteria; o__Enterobacteriales; f__Enterobacteriaceae; g__Escherichia-Shigella	NA	NA	NA	NA	NA	0.120233
Paeniclostridium	0.363302	NA	NA	NA	NA	NA		OTU_605; k__Bacteria; p__Proteobacteria; c__Gammaproteobacteria; o__Enterobacteriales; f__f; g__g	NA	NA	NA	NA	NA	0.120233
Eisenbergiella	0.363302	NA	NA	NA	NA	NA		OTU_619; k__Bacteria; p__Proteobacteria; c__Gammaproteobacteria; o__Pasteurellales; f__Pasteurellaceae; g__Haemophilus	NA	NA	0.24681	NA	0.136641	0.120233
Coprobacillus	0.363302	NA	NA	NA	NA	NA		OTU_631; k__Bacteria; p__Proteobacteria; c__Gammaproteobacteria; o__Pasteurellales; f__Pasteurellaceae; g__Haemophilus	NA	NA	NA	NA	NA	0.120233
Tetragenococcus	0.363302	0.429906	0.476033	0.651077	0.619796	0.632585		OTU_665; k__Bacteria; p__Firmicutes; c__Clostridia; o__Clostridiales; f__Family_XI; g__Anaerococcus	NA	NA	NA	NA	NA	0.120233
Turicibacter	0.363302	NA	NA	0.651077	NA	NA		OTU_781; k__Bacteria; p__Actinobacteria; c__Actinobacteria; o__Micrococcales; f__Micrococcaceae; g__Rothia	NA	0.292584	NA	NA	0.136641	0.120233
Senegalimassilia	0.363302	NA	NA	NA	NA	NA		OTU_784; k__Bacteria; p__Actinobacteria; c__Actinobacteria; o__Micrococcales; f__Micrococcaceae; g__Rothia	NA	NA	NA	NA	NA	0.120233
Lactococcus	0.363302	NA	NA	NA	NA	NA		OTU_788; k__Bacteria; p__Actinobacteria; c__Actinobacteria; o__Micrococcales; f__Micrococcaceae; g__Rothia	NA	0.832247	0.24681	NA	0.761547	0.120233
Tyzzerella_3	0.363302	NA	NA	0.651077	NA	NA		OTU_1045; k__Bacteria; p__Firmicutes; c__Clostridia; o__Clostridiales; f__Peptostreptococcaceae; g__g	NA	NA	NA	0.131668	0.136641	0.120233
Kocuria	0.363302	0.427004	NA	NA	0.619796	NA		OTU_1091; k__Bacteria; p__Proteobacteria; c__Betaproteobacteria; o__Burkholderiales; f__Comamonadaceae; g__Comamonas	NA	0.292584	NA	NA	NA	0.120233
Desulfovibrio	0.363302	NA	NA	NA	NA	NA		OTU_1328; k__Bacteria; p__Actinobacteria; c__Actinobacteria; o__Propionibacteriales; f__Propionibacteriaceae; g__Propionibacterium	NA	NA	NA	NA	NA	0.120233
Jeotgalicoccus	0.363302	NA	NA	0.651077	NA	NA		OTU_1334; k__Bacteria; p__Firmicutes; c__Bacilli; o__Bacillales; f__Staphylococcaceae; g__Staphylococcus	NA	NA	NA	NA	NA	0.120233
Brevibacterium	0.363302	0.429906	NA	NA	0.619796	NA		OTU_1338; k__Bacteria; p__Firmicutes; c__Bacilli; o__Lactobacillales; f__Streptococcaceae; g__Streptococcus	NA	0.429906	0.24681	NA	0.619796	0.120233
Scardovia	0.363302	NA	NA	NA	NA	NA		OTU_1353; k__Bacteria; p__Firmicutes; c__Bacilli; o__Lactobacillales; f__Streptococcaceae; g__Streptococcus	NA	0.429906	0.24681	NA	0.619796	0.120233
Vibrio	0.363302	NA	NA	NA	NA	NA		OTU_1361; k__Bacteria; p__Firmicutes; c__Bacilli; o__Bacillales; f__Staphylococcaceae; g__Staphylococcus	NA	NA	NA	NA	NA	0.120233
Leuconostoc	0.363302	NA	NA	0.439882	NA	NA		OTU_1368; k__Bacteria; p__Firmicutes; c__Bacilli; o__Lactobacillales; f__Streptococcaceae; g__Streptococcus	0.167064	0.429906	NA	0.439882	0.619796	0.120233
Corynebacterium	0.363302	NA	NA	NA	NA	NA		OTU_1382; k__Bacteria; p__Firmicutes; c__Bacilli; o__Lactobacillales; f__Streptococcaceae; g__Streptococcus	0.363302	0.429906	NA	NA	0.619796	0.120233
Anaerosporobacter	0.363302	NA	NA	NA	NA	NA		OTU_1407; k__Bacteria; p__Firmicutes; c__Bacilli; o__Lactobacillales; f__Streptococcaceae; g__Streptococcus	NA	NA	NA	NA	NA	0.120233
Chryseobacterium	0.363302	0.949439	NA	NA	0.619796	NA		OTU_1408; k__Bacteria; p__Firmicutes; c__Bacilli; o__Lactobacillales; f__Streptococcaceae; g__Streptococcus	NA	NA	NA	NA	NA	0.120233
Alcaligenes	0.363302	NA	NA	0.651077	NA	NA		OTU_1412; k__Bacteria; p__Firmicutes; c__Bacilli; o__Lactobacillales; f__Streptococcaceae; g__g	NA	NA	NA	NA	NA	0.120233
Lautropia	0.363302	NA	NA	NA	NA	NA		OTU_1414; k__Bacteria; p__Firmicutes; c__Bacilli; o__Lactobacillales; f__Streptococcaceae; g__g	NA	NA	NA	NA	NA	0.120233
Chroococcidiopsis	0.363302	NA	NA	NA	NA	NA		OTU_1426; k__Bacteria; p__Firmicutes; c__Bacilli; o__Lactobacillales; f__f; g__g	NA	NA	NA	NA	NA	0.120233
Dermacoccus	0.363302	NA	NA	NA	NA	NA		OTU_1428; k__Bacteria; p__Firmicutes; c__Bacilli; o__Lactobacillales; f__Streptococcaceae; g__Streptococcus	NA	0.429906	NA	NA	0.619796	0.120233
Elusimicrobium	0.363302	NA	NA	NA	NA	NA		OTU_1429; k__Bacteria; p__Firmicutes; c__Bacilli; o__Lactobacillales; f__Carnobacteriaceae; g__g	NA	NA	NA	NA	NA	0.120233
Lachnospiraceae_NK3A20_group	0.363302	NA	NA	NA	NA	NA		OTU_1432; k__Bacteria; p__Firmicutes; c__Bacilli; o__Lactobacillales; f__Carnobacteriaceae; g__Trichococcus	NA	NA	NA	NA	NA	0.120233
Marinobacter	0.363302	0.429906	NA	NA	0.619796	NA		OTU_1450; k__Bacteria; p__Proteobacteria; c__Gammaproteobacteria; o__Enterobacteriales; f__Enterobacteriaceae; g__g	NA	NA	NA	NA	NA	0.120233
Paenibacillus	0.363302	NA	NA	NA	NA	NA		OTU_1452; k__Bacteria; p__Firmicutes; c__Bacilli; o__Bacillales; f__Staphylococcaceae; g__Staphylococcus	NA	NA	NA	NA	0.136641	0.120233
Ralstonia	0.363302	0.429906	NA	NA	0.619796	NA		OTU_1486; k__Bacteria; p__Firmicutes; c__Bacilli; o__Bacillales; f__Staphylococcaceae; g__Staphylococcus	NA	NA	NA	NA	NA	0.120233
Pantoea	0.363302	NA	NA	NA	NA	NA		OTU_1504; k__Bacteria; p__Firmicutes; c__Bacilli; o__Bacillales; f__Staphylococcaceae; g__Staphylococcus	NA	0.292584	NA	NA	NA	0.120233
Prevotellaceae_NK3B31_group	0.363302	NA	NA	NA	NA	NA		OTU_1507; k__Bacteria; p__Firmicutes; c__Bacilli; o__Bacillales; f__Staphylococcaceae; g__Staphylococcus	NA	0.292584	NA	NA	NA	0.120233
Methanobacterium	0.363302	NA	NA	NA	NA	NA		OTU_1508; k__Bacteria; p__Firmicutes; c__Bacilli; o__Bacillales; f__Bacillaceae; g__g	NA	NA	NA	NA	NA	0.120233
Bdellovibrio	0.363302	NA	NA	NA	NA	NA		OTU_1577; k__Bacteria; p__Firmicutes; c__Bacilli; o__Lactobacillales; f__Enterococcaceae; g__Enterococcus	NA	0.292584	NA	NA	NA	0.120233
Aquabacterium	0.363302	NA	NA	NA	NA	NA		OTU_1684; k__Bacteria; p__Firmicutes; c__Bacilli; o__Bacillales; f__Staphylococcaceae; g__Staphylococcus	NA	0.292584	NA	NA	NA	0.120233
Deinococcus	0.363302	NA	NA	NA	NA	NA		OTU_1754; k__Bacteria; p__Actinobacteria; c__Actinobacteria; o__Propionibacteriales; f__Propionibacteriaceae; g__Propionibacterium	NA	NA	NA	NA	NA	0.120233
Ramlibacter	0.363302	NA	NA	NA	NA	NA		OTU_1755; k__Bacteria; p__Actinobacteria; c__Actinobacteria; o__Micrococcales; f__Micrococcaceae; g__g	NA	NA	NA	NA	NA	0.120233
Psychromonas	0.363302	NA	NA	0.651077	NA	NA		OTU_1761; k__Bacteria; p__Proteobacteria; c__Gammaproteobacteria; o__Enterobacteriales; f__f; g__g	NA	NA	NA	NA	NA	0.120233
Aggregatibacter	0.363302	NA	NA	0.651077	NA	NA		OTU_1762; k__NA; p__p; c__c; o__o; f__f; g__g	NA	NA	0.24681	NA	NA	0.120233
Bacteriovorax	0.363302	NA	NA	NA	NA	NA		OTU_1774; k__Bacteria; p__Firmicutes; c__Bacilli; o__Lactobacillales; f__f; g__g	NA	NA	NA	NA	NA	0.120233
Dechloromonas	0.363302	NA	NA	NA	NA	NA		OTU_1777; k__Bacteria; p__Firmicutes; c__Bacilli; o__Lactobacillales; f__Enterococcaceae; g__Enterococcus	NA	0.849126	NA	NA	0.470302	0.120233
[Eubacterium]_brachy_group	0.363302	0.429906	NA	0.651077	0.619796	NA		OTU_1786; k__Bacteria; p__Firmicutes; c__Bacilli; o__Lactobacillales; f__Enterococcaceae; g__Enterococcus	NA	NA	NA	NA	NA	0.120233
Capnocytophaga	0.363302	NA	NA	0.439882	NA	NA		OTU_1791; k__Bacteria; p__Proteobacteria; c__Gammaproteobacteria; o__Enterobacteriales; f__Enterobacteriaceae; g__g	NA	NA	NA	NA	NA	0.120233
Rubellimicrobium	0.363302	NA	NA	NA	NA	NA		OTU_1792; k__Bacteria; p__Proteobacteria; c__Gammaproteobacteria; o__Enterobacteriales; f__Enterobacteriaceae; g__g	NA	NA	NA	NA	NA	0.120233
Rhodoferax	0.363302	NA	NA	NA	NA	NA		OTU_1793; k__Bacteria; p__Firmicutes; c__Bacilli; o__Lactobacillales; f__Enterococcaceae; g__Enterococcus	0.363302	0.429906	NA	0.651077	0.619796	0.120233
Zoogloea	0.363302	NA	NA	NA	NA	NA		OTU_1795; k__Bacteria; p__Firmicutes; c__Bacilli; o__Lactobacillales; f__Carnobacteriaceae; g__Trichococcus	NA	0.292584	NA	NA	NA	0.120233
Abiotrophia	0.363302	NA	NA	0.651077	NA	NA		OTU_1797; k__Bacteria; p__Firmicutes; c__Bacilli; o__Lactobacillales; f__Enterococcaceae; g__Enterococcus	NA	NA	NA	NA	NA	0.120233
Enterorhabdus	0.363302	NA	NA	NA	NA	NA		OTU_1798; k__NA; p__p; c__c; o__o; f__f; g__g	NA	NA	0.24681	NA	NA	0.120233
Limnohabitans	0.363302	NA	NA	0.651077	NA	NA		OTU_1799; k__Bacteria; p__Firmicutes; c__Bacilli; o__Lactobacillales; f__Enterococcaceae; g__Enterococcus	NA	NA	NA	NA	NA	0.120233
Moraxella	0.363302	NA	NA	NA	NA	NA		OTU_1805; k__Bacteria; p__Firmicutes; c__Bacilli; o__Bacillales; f__Staphylococcaceae; g__Staphylococcus	NA	NA	NA	NA	NA	0.120233
Ornithinibacter	0.363302	NA	NA	NA	NA	NA		OTU_1810; k__Bacteria; p__Proteobacteria; c__Gammaproteobacteria; o__Enterobacteriales; f__f; g__g	NA	NA	NA	NA	NA	0.120233
Lachnospiraceae_UCG-010	0.363302	NA	NA	NA	NA	NA		OTU_7; k__Bacteria; p__Firmicutes; c__Clostridia; o__Clostridiales; f__Ruminococcaceae; g__Subdoligranulum	0.873812	NA	NA	0.121974	NA	NA
AUTHM297	0.363302	NA	NA	NA	NA	NA		OTU_259; k__Bacteria; p__Bacteroidetes; c__Bacteroidia; o__Bacteroidales; f__Bacteroidaceae; g__Bacteroides	0.363302	0.124612	0.476033	0.439882	0.288201	0.632585
Blastopirellula	0.363302	NA	NA	0.651077	NA	NA		OTU_301; k__Bacteria; p__Bacteroidetes; c__Bacteroidia; o__Bacteroidales; f__Bacteroidaceae; g__Bacteroides	0.606066	0.124612	0.476033	0.941293	0.288201	0.632585
Denitratisoma	0.363302	NA	NA	0.651077	NA	NA		OTU_495; k__Bacteria; p__Proteobacteria; c__Gammaproteobacteria; o__Enterobacteriales; f__Enterobacteriaceae; g__Escherichia-Shigella	0.363302	0.124612	0.273531	0.651077	0.288201	0.434519
Mitsuokella	0.363302	NA	NA	NA	NA	NA		OTU_1627; k__Bacteria; p__Firmicutes; c__Negativicutes; o__Selenomonadales; f__Veillonellaceae; g__Veillonella	0.379829	0.124612	0.747415	0.581148	0.288201	0.632585
Butyrivibrio_2	0.363302	NA	NA	NA	NA	NA		OTU_515; k__Bacteria; p__Proteobacteria; c__Gammaproteobacteria; o__Enterobacteriales; f__Enterobacteriaceae; g__Serratia	0.283106	0.124612	0.600102	0.304626	1	0.948255
Planctomyces	0.363302	NA	NA	NA	NA	NA		OTU_518; k__Bacteria; p__Proteobacteria; c__Gammaproteobacteria; o__Enterobacteriales; f__Enterobacteriaceae; g__Escherichia-Shigella	0.283106	0.124612	0.667971	0.304626	1	0.948255
Coprococcus_3	0.720579	NA	NA	0.392555	NA	NA		OTU_509; k__Bacteria; p__Proteobacteria; c__Gammaproteobacteria; o__Enterobacteriales; f__Enterobacteriaceae; g__Escherichia-Shigella	0.12847	0.228276	0.407161	0.208874	0.761547	0.95238
Acidaminococcus	NA	0.429906	0.476033	NA	0.619796	0.632585		OTU_0; k__Bacteria; p__Firmicutes; c__Clostridia; o__Clostridiales; f__Peptococcaceae; g__Peptococcus	NA	NA	NA	0.131668	NA	NA
Methylobacterium	1	0.429906	NA	0.651077	0.619796	NA		OTU_3; k__Bacteria; p__Firmicutes; c__Clostridia; o__Clostridiales; f__Ruminococcaceae; g__Subdoligranulum	NA	NA	NA	0.131668	NA	NA
Solibacillus	NA	0.429906	NA	NA	0.619796	NA		OTU_5; k__Bacteria; p__Firmicutes; c__Clostridia; o__Clostridiales; f__Ruminococcaceae; g__Subdoligranulum	0.167064	NA	NA	0.131668	NA	NA
Stenotrophomonas	0.883631	0.429906	NA	0.708928	0.619796	NA		OTU_29; k__Archaea; p__Lokiarchaeota; c__c; o__o; f__f; g__g	NA	NA	NA	0.131668	NA	NA
Amaricoccus	NA	0.429906	NA	NA	0.619796	NA		OTU_39; k__Bacteria; p__Spirochaetae; c__Spirochaetes; o__Spirochaetales; f__Spirochaetaceae; g__Treponema_2	NA	NA	NA	0.131668	NA	NA
Prevotellaceae_UCG-004	NA	0.429906	NA	NA	0.619796	NA		OTU_43; k__Bacteria; p__Synergistetes; c__Synergistia; o__Synergistales; f__Synergistaceae; g__Thermovirga	NA	NA	NA	0.131668	NA	NA
Bradyrhizobium	NA	0.429906	NA	NA	0.619796	NA		OTU_47; k__Bacteria; p__Firmicutes; c__Clostridia; o__Clostridiales; f__Ruminococcaceae; g__Faecalibacterium	NA	NA	NA	0.131668	NA	NA
Diaphorobacter	NA	0.429906	NA	NA	0.619796	NA		OTU_51; k__Bacteria; p__Cyanobacteria; c__Chloroplast; o__o; f__f; g__g	NA	NA	NA	0.131668	NA	NA
Ruminococcaceae_UCG-009	NA	0.429906	NA	NA	0.619796	NA		OTU_58; k__Bacteria; p__Proteobacteria; c__Alphaproteobacteria; o__Rickettsiales; f__Mitochondria; g__g	NA	NA	NA	0.131668	NA	NA
Curtobacterium	NA	0.429906	NA	NA	0.619796	NA		OTU_92; k__Bacteria; p__Proteobacteria; c__Gammaproteobacteria; o__Pseudomonadales; f__Moraxellaceae; g__Enhydrobacter	NA	NA	NA	0.131668	NA	NA
Leifsonia	NA	0.429906	NA	NA	0.619796	NA		OTU_97; k__Bacteria; p__Proteobacteria; c__Gammaproteobacteria; o__Pseudomonadales; f__Moraxellaceae; g__Acinetobacter	NA	NA	NA	0.131668	NA	NA
Lachnospiraceae_ND3007_group	0.825082	NA	NA	0.436064	NA	NA		OTU_98; k__Bacteria; p__Proteobacteria; c__Gammaproteobacteria; o__Pseudomonadales; f__Moraxellaceae; g__Acinetobacter	NA	NA	NA	0.131668	NA	NA
[Clostridium]_innocuum_group	0.961087	NA	NA	0.439882	NA	NA		OTU_117; k__Archaea; p__Euryarchaeota; c__Methanomicrobia; o__Methanomicrobiales; f__Methanospirillaceae; g__Methanospirillum	NA	NA	NA	0.131668	NA	NA
Faecalitalea	0.720579	NA	NA	0.439882	NA	NA		OTU_124; k__Bacteria; p__Proteobacteria; c__Alphaproteobacteria; o__Rhodospirillales; f__Rhodospirillaceae; g__uncultured	NA	NA	NA	0.131668	NA	NA
[Eubacterium]_ventriosum_group	0.582288	NA	NA	0.439882	NA	NA		OTU_131; k__Bacteria; p__Proteobacteria; c__Alphaproteobacteria; o__Rhizobiales; f__Bradyrhizobiaceae; g__Rhodopseudomonas	0.363302	NA	NA	0.131668	NA	NA
Lachnospiraceae_UCG-001	1	NA	NA	0.439882	NA	NA		OTU_140; k__Bacteria; p__Proteobacteria; c__Alphaproteobacteria; o__Rhizobiales; f__Rhizobiaceae; g__Rhizobium	0.363302	NA	NA	0.131668	NA	NA
Anaerotruncus	1	NA	NA	0.439882	NA	NA		OTU_143; k__Bacteria; p__Proteobacteria; c__Alphaproteobacteria; o__Rhizobiales; f__Brucellaceae; g__Brucella	NA	0.429906	NA	0.131668	0.619796	NA
Prevotella_7	1	NA	NA	0.439882	NA	NA		OTU_144; k__Bacteria; p__Proteobacteria; c__Alphaproteobacteria; o__Rhizobiales; f__Phyllobacteriaceae; g__Mesorhizobium	NA	0.429906	NA	0.131668	0.619796	NA
Variovorax	1	NA	NA	0.439882	NA	NA		OTU_149; k__Bacteria; p__Proteobacteria; c__Gammaproteobacteria; o__Xanthomonadales; f__Xanthomonadaceae; g__Xanthomonas	0.363302	NA	NA	0.131668	NA	NA
Delftia	0.885958	0.949439	NA	0.523964	0.619796	NA		OTU_151; k__Bacteria; p__Bacteroidetes; c__Flavobacteriia; o__Flavobacteriales; f__NS9_marine_group; g__g	NA	NA	NA	0.131668	NA	NA
Peptostreptococcus	1	NA	NA	0.581148	NA	NA		OTU_163; k__Bacteria; p__Bacteroidetes; c__Bacteroidia; o__Bacteroidales; f__Prevotellaceae; g__Alloprevotella	NA	NA	NA	0.131668	NA	NA
Ruminiclostridium_9	1	NA	NA	0.581148	NA	NA		OTU_164; k__Bacteria; p__Bacteroidetes; c__Bacteroidia; o__Bacteroidales; f__Prevotellaceae; g__Prevotella_7	NA	NA	NA	0.131668	NA	NA
Anoxybacillus	1	NA	NA	0.581148	NA	NA		OTU_181; k__Bacteria; p__Bacteroidetes; c__Bacteroidia; o__Bacteroidales; f__Prevotellaceae; g__Prevotella_7	0.363302	NA	NA	0.131668	NA	NA
Ruminococcaceae_UCG-013	0.582288	NA	NA	0.851937	NA	NA		OTU_197; k__Bacteria; p__Bacteroidetes; c__Bacteroidia; o__Bacteroidales; f__Porphyromonadaceae; g__uncultured	0.363302	NA	NA	0.131668	NA	NA
Ruminococcaceae_UCG-003	0.582288	NA	NA	0.651077	NA	NA		OTU_242; k__Bacteria; p__Bacteroidetes; c__Bacteroidia; o__Bacteroidales; f__Bacteroidaceae; g__Bacteroides	NA	0.429906	0.476033	0.131668	0.619796	0.632585
Fusobacterium	0.659911	NA	NA	0.651077	NA	NA		OTU_257; k__Bacteria; p__Bacteroidetes; c__Bacteroidia; o__Bacteroidales; f__Bacteroidaceae; g__Bacteroides	NA	NA	NA	0.131668	NA	NA
Paraclostridium	0.659911	NA	NA	0.651077	NA	NA		OTU_273; k__Bacteria; p__Bacteroidetes; c__Bacteroidia; o__Bacteroidales; f__Bacteroidaceae; g__Bacteroides	NA	NA	NA	0.131668	NA	NA
Paraprevotella	1	NA	NA	0.651077	NA	NA		OTU_304; k__Bacteria; p__Bacteroidetes; c__Bacteroidia; o__Bacteroidales; f__Bacteroidaceae; g__Bacteroides	NA	0.429906	NA	0.131668	0.619796	NA
Family_XIII_AD3011_group	1	NA	NA	0.651077	NA	NA		OTU_343; k__Bacteria; p__Bacteroidetes; c__Bacteroidia; o__Bacteroidales; f__Porphyromonadaceae; g__Barnesiella	0.363302	0.292584	NA	0.131668	NA	NA
Blastomonas	1	NA	NA	0.651077	NA	NA		OTU_355; k__Bacteria; p__Bacteroidetes; c__Bacteroidia; o__Bacteroidales; f__Bacteroidales_S24-7_group; g__g	0.363302	NA	NA	0.131668	NA	NA
Cloacibacterium	1	NA	NA	0.651077	NA	NA		OTU_362; k__Bacteria; p__Bacteroidetes; c__Bacteroidia; o__Bacteroidales; f__Bacteroidales_S24-7_group; g__g	NA	NA	NA	0.131668	NA	NA
Achromobacter	1	NA	NA	0.651077	NA	NA		OTU_364; k__Bacteria; p__Bacteroidetes; c__Bacteroidia; o__Bacteroidales; f__Porphyromonadaceae; g__Barnesiella	NA	NA	NA	0.131668	NA	NA
Sulfobacillus	1	NA	NA	0.651077	NA	NA		OTU_366; k__Bacteria; p__Bacteroidetes; c__Bacteroidia; o__Bacteroidales; f__Porphyromonadaceae; g__Barnesiella	NA	NA	NA	0.131668	NA	NA
Roseomonas	1	NA	NA	0.651077	NA	NA		OTU_379; k__Bacteria; p__Bacteroidetes; c__Bacteroidia; o__Bacteroidales; f__Porphyromonadaceae; g__Parabacteroides	NA	NA	NA	0.131668	NA	NA
Bosea	1	NA	NA	0.651077	NA	NA		OTU_381; k__Bacteria; p__Bacteroidetes; c__Flavobacteriia; o__Flavobacteriales; f__Flavobacteriaceae; g__Capnocytophaga	NA	NA	NA	0.131668	NA	NA
Caproiciproducens	1	NA	NA	0.651077	NA	NA		OTU_384; k__Bacteria; p__Bacteroidetes; c__Bacteroidia; o__Bacteroidales; f__Rikenellaceae; g__Alistipes	NA	NA	NA	0.131668	NA	NA
Candidatus_Cloacamonas	1	NA	NA	0.651077	NA	NA		OTU_386; k__Bacteria; p__Bacteroidetes; c__Bacteroidia; o__Bacteroidales; f__Rikenellaceae; g__Alistipes	0.363302	NA	NA	0.131668	NA	NA
								OTU_397; k__Bacteria; p__Proteobacteria; c__Alphaproteobacteria; o__Sphingomonadales; f__Sphingomonadaceae; g__Novosphingobium	NA	NA	NA	0.131668	NA	NA
VD	Vaginal delivery							OTU_412; k__Bacteria; p__Proteobacteria; c__Alphaproteobacteria; o__Rhodobacterales; f__Rhodobacteraceae; g__Paracoccus	NA	NA	NA	0.131668	NA	NA
CSD	C-section delivery							OTU_415; k__Bacteria; p__Proteobacteria; c__Alphaproteobacteria; o__Sphingomonadales; f__Sphingomonadaceae; g__Sphingomonas	NA	NA	NA	0.131668	NA	NA
SGA	Small for gestational age							OTU_660; k__Bacteria; p__Bacteroidetes; c__Bacteroidia; o__Bacteroidales; f__Porphyromonadaceae; g__Butyricimonas	NA	NA	NA	0.131668	NA	NA
								OTU_704; k__Bacteria; p__Firmicutes; c__Clostridia; o__Clostridiales; f__Ruminococcaceae; g__Ruminiclostridium_5	NA	NA	NA	0.131668	NA	NA
								OTU_729; k__Bacteria; p__Firmicutes; c__Clostridia; o__Clostridiales; f__Ruminococcaceae; g__uncultured	NA	NA	NA	0.131668	NA	NA
								OTU_733; k__Bacteria; p__Firmicutes; c__Clostridia; o__Clostridiales; f__Ruminococcaceae; g__uncultured	NA	NA	NA	0.131668	NA	NA
								OTU_774; k__Bacteria; p__Actinobacteria; c__Actinobacteria; o__Micrococcales; f__Microbacteriaceae; g__Pseudoclavibacter	NA	NA	NA	0.131668	NA	NA
								OTU_776; k__Bacteria; p__Actinobacteria; c__Actinobacteria; o__Micrococcales; f__Dermabacteraceae; g__Brachybacterium	NA	NA	NA	0.131668	NA	NA
								OTU_793; k__Bacteria; p__Actinobacteria; c__Actinobacteria; o__Actinomycetales; f__Actinomycetaceae; g__Actinomyces	NA	NA	NA	0.131668	NA	NA
								OTU_800; k__Bacteria; p__Firmicutes; c__Clostridia; o__Clostridiales; f__Lachnospiraceae; g__uncultured	0.363302	NA	NA	0.131668	NA	NA
								OTU_843; k__Bacteria; p__Firmicutes; c__Clostridia; o__Clostridiales; f__Lachnospiraceae; g__Lachnospiraceae_FCS020_group	NA	NA	NA	0.131668	NA	NA
								OTU_849; k__Bacteria; p__Firmicutes; c__Clostridia; o__Clostridiales; f__Lachnospiraceae; g__[Ruminococcus]_gauvreauii_group	NA	NA	NA	0.131668	NA	NA
								OTU_851; k__Bacteria; p__Firmicutes; c__Clostridia; o__Clostridiales; f__Lachnospiraceae; g__[Ruminococcus]_gauvreauii_group	NA	NA	NA	0.131668	NA	NA
								OTU_857; k__Bacteria; p__Firmicutes; c__Clostridia; o__Clostridiales; f__Lachnospiraceae; g__[Ruminococcus]_torques_group	NA	NA	NA	0.131668	NA	NA
								OTU_877; k__Bacteria; p__Firmicutes; c__Clostridia; o__Clostridiales; f__Lachnospiraceae; g__Lachnospiraceae_NK4A136_group	0.363302	NA	NA	0.131668	NA	NA
								OTU_919; k__Bacteria; p__Firmicutes; c__Clostridia; o__Clostridiales; f__Lachnospiraceae; g__Lachnospiraceae_UCG-004	0.363302	NA	NA	0.131668	NA	NA
								OTU_928; k__Bacteria; p__Firmicutes; c__Clostridia; o__Clostridiales; f__Lachnospiraceae; g__Lachnospiraceae_UCG-004	NA	NA	NA	0.131668	NA	NA
								OTU_935; k__Bacteria; p__Firmicutes; c__Clostridia; o__Clostridiales; f__Lachnospiraceae; g__uncultured	0.363302	NA	NA	0.131668	NA	NA
								OTU_948; k__Bacteria; p__Firmicutes; c__Clostridia; o__Clostridiales; f__Lachnospiraceae; g__Lachnoclostridium	NA	NA	NA	0.131668	NA	NA
								OTU_953; k__Bacteria; p__Firmicutes; c__Clostridia; o__Clostridiales; f__Lachnospiraceae; g__uncultured	0.363302	NA	NA	0.131668	NA	NA
								OTU_954; k__Bacteria; p__Firmicutes; c__Clostridia; o__Clostridiales; f__Lachnospiraceae; g__uncultured	NA	NA	NA	0.131668	NA	NA
								OTU_962; k__Bacteria; p__Firmicutes; c__Clostridia; o__Clostridiales; f__Lachnospiraceae; g__Blautia	NA	0.429906	NA	0.131668	0.619796	NA
								OTU_973; k__Bacteria; p__Firmicutes; c__Clostridia; o__Clostridiales; f__Lachnospiraceae; g__Coprococcus_1	NA	NA	NA	0.131668	NA	NA
								OTU_982; k__Bacteria; p__Firmicutes; c__Clostridia; o__Clostridiales; f__Lachnospiraceae; g__[Eubacterium]_xylanophilum_group	NA	NA	NA	0.131668	NA	NA
								OTU_986; k__Bacteria; p__Tenericutes; c__Mollicutes; o__Mollicutes_RF9; f__f; g__g	NA	NA	NA	0.131668	NA	NA
								OTU_1005; k__Bacteria; p__Firmicutes; c__Clostridia; o__Clostridiales; f__Lachnospiraceae; g__[Ruminococcus]_gnavus_group	NA	NA	NA	0.131668	NA	NA
								OTU_1018; k__Bacteria; p__Actinobacteria; c__Coriobacteriia; o__Coriobacteriales; f__Coriobacteriaceae; g__Adlercreutzia	NA	NA	NA	0.131668	NA	NA
								OTU_1033; k__Bacteria; p__Firmicutes; c__Clostridia; o__Clostridiales; f__Christensenellaceae; g__Christensenellaceae_R-7_group	0.363302	NA	NA	0.131668	NA	NA
								OTU_1040; k__Bacteria; p__Actinobacteria; c__Rubrobacteria; o__Rubrobacterales; f__Rubrobacteriaceae; g__Rubrobacter	NA	NA	NA	0.131668	NA	NA
								OTU_1065; k__Bacteria; p__Firmicutes; c__Clostridia; o__Clostridiales; f__Peptostreptococcaceae; g__Peptostreptococcus	NA	NA	NA	0.131668	NA	NA
								OTU_1081; k__Bacteria; p__Chloroflexi; c__Thermomicrobia; o__JG30-KF-CM45; f__f; g__g	NA	NA	NA	0.131668	NA	NA
								OTU_1099; k__Bacteria; p__Proteobacteria; c__Betaproteobacteria; o__Burkholderiales; f__Alcaligenaceae; g__Sutterella	NA	NA	NA	0.131668	NA	NA
								OTU_1105; k__Bacteria; p__Proteobacteria; c__Betaproteobacteria; o__Burkholderiales; f__Alcaligenaceae; g__Sutterella	0.363302	NA	NA	0.131668	NA	NA
								OTU_1108; k__Bacteria; p__Proteobacteria; c__Betaproteobacteria; o__Burkholderiales; f__Comamonadaceae; g__Comamonas	NA	NA	NA	0.131668	NA	NA
								OTU_1113; k__Bacteria; p__Proteobacteria; c__Betaproteobacteria; o__Burkholderiales; f__Oxalobacteraceae; g__Massilia	0.363302	NA	NA	0.131668	NA	NA
								OTU_1259; k__Bacteria; p__Actinobacteria; c__Actinobacteria; o__Micrococcales; f__Microbacteriaceae; g__Leucobacter	NA	NA	NA	0.131668	NA	NA
								OTU_1271; k__Bacteria; p__Proteobacteria; c__Betaproteobacteria; o__Neisseriales; f__Neisseriaceae; g__Neisseria	NA	NA	0.476033	0.131668	0.136641	0.632585
								OTU_1275; k__Bacteria; p__Proteobacteria; c__Betaproteobacteria; o__Neisseriales; f__Neisseriaceae; g__Neisseria	NA	NA	NA	0.131668	NA	NA
								OTU_1289; k__Bacteria; p__Proteobacteria; c__Betaproteobacteria; o__Rhodocyclales; f__Rhodocyclaceae; g__Azonexus	NA	NA	NA	0.131668	NA	NA
								OTU_1291; k__Bacteria; p__Proteobacteria; c__Betaproteobacteria; o__Burkholderiales; f__Alcaligenaceae; g__Parasutterella	0.363302	NA	NA	0.131668	NA	NA
								OTU_1305; k__Bacteria; p__Actinobacteria; c__Actinobacteria; o__Corynebacteriales; f__Corynebacteriaceae; g__Corynebacterium_1	0.363302	NA	NA	0.131668	NA	NA
								OTU_1307; k__Bacteria; p__Actinobacteria; c__Actinobacteria; o__Corynebacteriales; f__Corynebacteriaceae; g__Corynebacterium_1	NA	NA	NA	0.131668	NA	NA
								OTU_1309; k__Bacteria; p__Actinobacteria; c__Actinobacteria; o__Corynebacteriales; f__Corynebacteriaceae; g__Corynebacterium_1	NA	NA	NA	0.131668	NA	NA
								OTU_1311; k__Bacteria; p__Actinobacteria; c__Actinobacteria; o__Corynebacteriales; f__Corynebacteriaceae; g__Corynebacterium_1	0.167064	NA	NA	0.131668	NA	NA
								OTU_1312; k__Bacteria; p__Actinobacteria; c__Actinobacteria; o__Corynebacteriales; f__Corynebacteriaceae; g__Corynebacterium_1	NA	NA	NA	0.131668	NA	NA
								OTU_1317; k__Bacteria; p__Actinobacteria; c__Actinobacteria; o__Micrococcales; f__Intrasporangiaceae; g__Ornithinimicrobium	NA	NA	NA	0.131668	NA	NA
								OTU_1319; k__Bacteria; p__Actinobacteria; c__Actinobacteria; o__Micrococcales; f__Intrasporangiaceae; g__uncultured	NA	NA	NA	0.131668	NA	NA
								OTU_1323; k__Bacteria; p__Actinobacteria; c__Actinobacteria; o__Micrococcales; f__Dermacoccaceae; g__Kytococcus	NA	NA	NA	0.131668	NA	NA
								OTU_1333; k__Bacteria; p__Firmicutes; c__Bacilli; o__Lactobacillales; f__Streptococcaceae; g__Streptococcus	NA	NA	NA	0.131668	NA	NA
								OTU_1387; k__Bacteria; p__Firmicutes; c__Bacilli; o__Lactobacillales; f__Streptococcaceae; g__Streptococcus	0.363302	0.292584	0.24681	0.131668	NA	NA
								OTU_1424; k__Bacteria; p__Firmicutes; c__Bacilli; o__Lactobacillales; f__Streptococcaceae; g__Streptococcus	NA	NA	NA	0.131668	NA	NA
								OTU_1514; k__Bacteria; p__Firmicutes; c__Bacilli; o__Bacillales; f__Staphylococcaceae; g__Staphylococcus	NA	0.429906	0.476033	0.131668	0.619796	0.632585
								OTU_1566; k__Bacteria; p__Firmicutes; c__Clostridia; o__Clostridiales; f__Ruminococcaceae; g__Ruminiclostridium_9	0.363302	NA	NA	0.131668	NA	NA
								OTU_1568; k__Bacteria; p__Firmicutes; c__Clostridia; o__Clostridiales; f__Ruminococcaceae; g__Flavonifractor	0.167064	0.429906	0.476033	0.131668	0.619796	0.632585
								OTU_1593; k__Bacteria; p__Firmicutes; c__Bacilli; o__Bacillales; f__Planococcaceae; g__Chryseomicrobium	NA	NA	NA	0.131668	NA	NA
								OTU_1594; k__Bacteria; p__Firmicutes; c__Negativicutes; o__Selenomonadales; f__Veillonellaceae; g__Anaeroglobus	NA	NA	NA	0.131668	NA	NA
								OTU_1599; k__Bacteria; p__Firmicutes; c__Clostridia; o__Clostridiales; f__Ruminococcaceae; g__[Eubacterium]_coprostanoligenes_group	NA	NA	NA	0.131668	NA	NA
								OTU_1602; k__Bacteria; p__Firmicutes; c__Clostridia; o__Clostridiales; f__Ruminococcaceae; g__Anaerotruncus	NA	NA	NA	0.131668	NA	NA
								OTU_1606; k__Bacteria; p__Firmicutes; c__Negativicutes; o__Selenomonadales; f__Acidaminococcaceae; g__Phascolarctobacterium	NA	NA	NA	0.131668	NA	NA
								OTU_1660; k__Bacteria; p__Firmicutes; c__Bacilli; o__Bacillales; f__Bacillaceae; g__Bacillus	NA	NA	NA	0.131668	NA	NA
								OTU_1685; k__Bacteria; p__Firmicutes; c__Bacilli; o__Bacillales; f__Bacillaceae; g__Oceanobacillus	NA	NA	NA	0.131668	NA	NA
								OTU_1704; k__Bacteria; p__Firmicutes; c__Clostridia; o__Clostridiales; f__Clostridiaceae_1; g__Clostridium_sensu_stricto_1	0.363302	0.292584	0.24681	0.131668	NA	NA
								OTU_1714; k__Bacteria; p__Firmicutes; c__Clostridia; o__Clostridiales; f__Clostridiaceae_1; g__Clostridium_sensu_stricto_1	NA	NA	NA	0.131668	NA	NA
								OTU_1738; k__Bacteria; p__Firmicutes; c__Clostridia; o__Clostridiales; f__Ruminococcaceae; g__Ruminococcaceae_NK4A214_group	NA	NA	NA	0.131668	NA	NA
								OTU_1740; k__Bacteria; p__Firmicutes; c__Clostridia; o__Clostridiales; f__Ruminococcaceae; g__Ruminococcaceae_UCG-002	0.363302	NA	NA	0.131668	NA	NA
								OTU_1751; k__Bacteria; p__Firmicutes; c__Clostridia; o__Clostridiales; f__Ruminococcaceae; g__Ruminococcaceae_UCG-005	NA	NA	NA	0.131668	NA	NA
								OTU_1760; k__Bacteria; p__Firmicutes; c__Bacilli; o__Lactobacillales; f__Carnobacteriaceae; g__Granulicatella	NA	NA	NA	0.131668	NA	NA
								OTU_1765; k__Bacteria; p__Firmicutes; c__Bacilli; o__Lactobacillales; f__Carnobacteriaceae; g__Trichococcus	0.363302	NA	NA	0.131668	NA	NA
								OTU_1823; k__Bacteria; p__Bacteroidetes; c__Cytophagia; o__Cytophagales; f__Cytophagaceae; g__uncultured	NA	NA	NA	0.131668	NA	NA
								OTU_1848; k__Bacteria; p__Firmicutes; c__Clostridia; o__Clostridiales; f__Clostridiaceae_1; g__Clostridium_sensu_stricto_1	NA	NA	NA	0.131668	NA	NA
								OTU_1867; k__Bacteria; p__Firmicutes; c__Clostridia; o__Clostridiales; f__Ruminococcaceae; g__Ruminococcaceae_NK4A214_group	NA	NA	NA	0.131668	NA	NA
								OTU_1877; k__Bacteria; p__Firmicutes; c__Clostridia; o__Clostridiales; f__Ruminococcaceae; g__Ruminiclostridium_6	0.363302	NA	NA	0.131668	NA	NA
								OTU_1881; k__Bacteria; p__Firmicutes; c__Negativicutes; o__Selenomonadales; f__Acidaminococcaceae; g__Phascolarctobacterium	NA	NA	NA	0.131668	NA	NA
								OTU_1922; k__Bacteria; p__Firmicutes; c__Clostridia; o__Clostridiales; f__Ruminococcaceae; g__Ruminococcaceae_UCG-005	NA	NA	NA	0.131668	NA	NA
								OTU_1927; k__Bacteria; p__Firmicutes; c__Bacilli; o__Lactobacillales; f__Streptococcaceae; g__Streptococcus	NA	NA	NA	0.131668	NA	NA
								OTU_2008; k__Bacteria; p__Fusobacteria; c__Fusobacteriia; o__Fusobacteriales; f__Leptotrichiaceae; g__Leptotrichia	NA	NA	NA	0.131668	NA	NA
								OTU_403; k__Bacteria; p__Firmicutes; c__Clostridia; o__Clostridiales; f__Peptostreptococcaceae; g__g	NA	NA	NA	NA	0.136641	NA
								OTU_454; k__Bacteria; p__Proteobacteria; c__Gammaproteobacteria; o__Enterobacteriales; f__Enterobacteriaceae; g__Citrobacter	NA	NA	NA	NA	0.136641	NA
								OTU_506; k__Bacteria; p__Proteobacteria; c__Gammaproteobacteria; o__Enterobacteriales; f__Enterobacteriaceae; g__Serratia	NA	NA	NA	NA	0.136641	NA
								OTU_555; k__Bacteria; p__Proteobacteria; c__Gammaproteobacteria; o__Enterobacteriales; f__Enterobacteriaceae; g__g	NA	NA	NA	NA	0.136641	NA
								OTU_558; k__Bacteria; p__Proteobacteria; c__Gammaproteobacteria; o__Enterobacteriales; f__Enterobacteriaceae; g__Escherichia-Shigella	NA	NA	NA	NA	0.136641	NA
								OTU_597; k__Bacteria; p__Proteobacteria; c__Betaproteobacteria; o__Neisseriales; f__Neisseriaceae; g__Neisseria	NA	NA	NA	NA	0.136641	NA
								OTU_600; k__Bacteria; p__Firmicutes; c__Bacilli; o__Bacillales; f__f; g__g	NA	NA	NA	NA	0.136641	NA
								OTU_604; k__Bacteria; p__Proteobacteria; c__Gammaproteobacteria; o__Pasteurellales; f__Pasteurellaceae; g__Haemophilus	NA	NA	NA	NA	0.136641	NA
								OTU_607; k__Bacteria; p__Proteobacteria; c__Gammaproteobacteria; o__Pasteurellales; f__Pasteurellaceae; g__Haemophilus	NA	NA	NA	NA	0.136641	NA
								OTU_608; k__Bacteria; p__Proteobacteria; c__Gammaproteobacteria; o__Gammaproteobacteria_Incertae_Sedis; f__f; g__g	NA	NA	NA	NA	0.136641	NA
								OTU_609; k__Bacteria; p__Proteobacteria; c__Gammaproteobacteria; o__Pasteurellales; f__Pasteurellaceae; g__Haemophilus	NA	NA	0.24681	NA	0.136641	NA
								OTU_612; k__Bacteria; p__Proteobacteria; c__Gammaproteobacteria; o__Pasteurellales; f__Pasteurellaceae; g__Haemophilus	NA	NA	NA	NA	0.136641	NA
								OTU_613; k__Bacteria; p__Proteobacteria; c__Gammaproteobacteria; o__Pasteurellales; f__Pasteurellaceae; g__Haemophilus	NA	NA	NA	NA	0.136641	NA
								OTU_614; k__Bacteria; p__Proteobacteria; c__Gammaproteobacteria; o__Pasteurellales; f__Pasteurellaceae; g__Haemophilus	NA	NA	0.476033	NA	0.136641	0.632585
								OTU_615; k__Bacteria; p__Proteobacteria; c__Gammaproteobacteria; o__Pasteurellales; f__Pasteurellaceae; g__Haemophilus	NA	NA	0.747415	NA	0.136641	0.434519
								OTU_621; k__Bacteria; p__Proteobacteria; c__Gammaproteobacteria; o__Pasteurellales; f__Pasteurellaceae; g__Haemophilus	NA	NA	NA	NA	0.136641	NA
								OTU_624; k__Bacteria; p__Firmicutes; c__Clostridia; o__Clostridiales; f__Peptostreptococcaceae; g__g	NA	NA	NA	NA	0.136641	NA
								OTU_627; k__Bacteria; p__Proteobacteria; c__Betaproteobacteria; o__Neisseriales; f__Neisseriaceae; g__Neisseria	NA	NA	NA	NA	0.136641	NA
								OTU_634; k__Bacteria; p__Firmicutes; c__Clostridia; o__Clostridiales; f__Peptostreptococcaceae; g__Romboutsia	NA	NA	NA	NA	0.136641	NA
								OTU_638; k__Bacteria; p__Actinobacteria; c__Actinobacteria; o__Micrococcales; f__Micrococcaceae; g__Rothia	NA	NA	NA	NA	0.136641	NA
								OTU_639; k__Bacteria; p__Firmicutes; c__Clostridia; o__Clostridiales; f__Peptostreptococcaceae; g__g	NA	NA	NA	NA	0.136641	NA
								OTU_643; k__Bacteria; p__Proteobacteria; c__Gammaproteobacteria; o__Pasteurellales; f__Pasteurellaceae; g__Haemophilus	NA	NA	0.476033	NA	0.136641	0.632585
								OTU_645; k__Bacteria; p__Firmicutes; c__Bacilli; o__Lactobacillales; f__Streptococcaceae; g__Streptococcus	NA	0.292584	NA	NA	0.136641	NA
								OTU_666; k__Bacteria; p__Firmicutes; c__Clostridia; o__Clostridiales; f__Family_XI; g__Anaerococcus	NA	NA	NA	NA	0.136641	NA
								OTU_787; k__Bacteria; p__Actinobacteria; c__Actinobacteria; o__Micrococcales; f__Micrococcaceae; g__Rothia	NA	NA	NA	NA	0.136641	NA
								OTU_1041; k__Bacteria; p__Proteobacteria; c__Gammaproteobacteria; o__Pasteurellales; f__Pasteurellaceae; g__g	NA	NA	NA	NA	0.136641	NA
								OTU_1043; k__Bacteria; p__Firmicutes; c__Clostridia; o__Clostridiales; f__f; g__g	NA	NA	NA	NA	0.136641	NA
								OTU_1044; k__NA; p__p; c__c; o__o; f__f; g__g	NA	NA	NA	NA	0.136641	NA
								OTU_1047; k__Bacteria; p__Firmicutes; c__Clostridia; o__Clostridiales; f__Peptostreptococcaceae; g__g	NA	NA	NA	NA	0.136641	NA
								OTU_1074; k__Bacteria; p__Firmicutes; c__Clostridia; o__Clostridiales; f__Peptostreptococcaceae; g__g	NA	NA	NA	NA	0.136641	NA
								OTU_1089; k__Bacteria; p__Proteobacteria; c__Betaproteobacteria; o__Neisseriales; f__Neisseriaceae; g__Neisseria	NA	NA	NA	NA	0.136641	NA
								OTU_1272; k__Bacteria; p__Proteobacteria; c__Betaproteobacteria; o__Burkholderiales; f__f; g__g	NA	NA	NA	NA	0.136641	NA
								OTU_1374; k__Bacteria; p__Firmicutes; c__Bacilli; o__Lactobacillales; f__Streptococcaceae; g__Streptococcus	NA	0.292584	NA	NA	0.136641	NA
								OTU_1376; k__Bacteria; p__Firmicutes; c__Bacilli; o__Lactobacillales; f__Streptococcaceae; g__Streptococcus	NA	0.292584	NA	NA	0.136641	NA
								OTU_1383; k__Bacteria; p__Firmicutes; c__Bacilli; o__Lactobacillales; f__Streptococcaceae; g__Streptococcus	NA	NA	NA	NA	0.136641	NA
								OTU_1449; k__Bacteria; p__Proteobacteria; c__Gammaproteobacteria; o__Pasteurellales; f__Pasteurellaceae; g__Haemophilus	NA	NA	NA	NA	0.136641	NA
								OTU_1490; k__NA; p__p; c__c; o__o; f__f; g__g	NA	NA	NA	NA	0.136641	NA
								OTU_1494; k__Bacteria; p__Firmicutes; c__Bacilli; o__Bacillales; f__Staphylococcaceae; g__Staphylococcus	NA	NA	NA	NA	0.136641	NA
								OTU_1513; k__Bacteria; p__Firmicutes; c__Bacilli; o__Bacillales; f__Staphylococcaceae; g__Staphylococcus	NA	NA	NA	NA	0.136641	NA
								OTU_1519; k__Bacteria; p__Firmicutes; c__Bacilli; o__Bacillales; f__Staphylococcaceae; g__Staphylococcus	NA	0.292584	NA	NA	0.136641	NA
								OTU_1524; k__Bacteria; p__Firmicutes; c__Bacilli; o__Bacillales; f__Staphylococcaceae; g__Staphylococcus	NA	0.292584	NA	NA	0.136641	NA
								OTU_1534; k__Bacteria; p__Firmicutes; c__Bacilli; o__Bacillales; f__f; g__g	NA	NA	NA	NA	0.136641	NA
								OTU_1535; k__Bacteria; p__Firmicutes; c__Bacilli; o__Bacillales; f__Staphylococcaceae; g__Staphylococcus	NA	NA	0.24681	NA	0.136641	NA
								OTU_1537; k__Bacteria; p__Firmicutes; c__Bacilli; o__Bacillales; f__Staphylococcaceae; g__Staphylococcus	0.363302	0.292584	NA	NA	0.136641	NA
								OTU_1541; k__NA; p__p; c__c; o__o; f__f; g__g	NA	NA	NA	NA	0.136641	NA
								OTU_1543; k__Bacteria; p__Firmicutes; c__Bacilli; o__Bacillales; f__Staphylococcaceae; g__Staphylococcus	0.167064	NA	NA	NA	0.136641	NA
								OTU_1549; k__Bacteria; p__Proteobacteria; c__Gammaproteobacteria; o__Pasteurellales; f__f; g__g	NA	NA	NA	NA	0.136641	NA
								OTU_10; k__Bacteria; p__Firmicutes; c__Clostridia; o__Clostridiales; f__Ruminococcaceae; g__Faecalibacterium	0.298435	0.292584	NA	0.138011	NA	NA
								OTU_1964; k__Bacteria; p__Firmicutes; c__Clostridia; o__Clostridiales; f__Lachnospiraceae; g__[Eubacterium]_rectale_group	1	0.292584	NA	0.138011	NA	NA
								OTU_997; k__Bacteria; p__Firmicutes; c__Clostridia; o__Clostridiales; f__Christensenellaceae; g__Christensenellaceae_R-7_group	0.301922	0.292584	NA	0.148454	NA	NA
								OTU_280; k__Bacteria; p__Bacteroidetes; c__Bacteroidia; o__Bacteroidales; f__Bacteroidaceae; g__Bacteroides	0.888395	0.970915	0.314916	0.72332	0.617779	0.151793
								OTU_1998; k__Bacteria; p__Firmicutes; c__Clostridia; o__Clostridiales; f__Lachnospiraceae; g__Coprococcus_2	0.152504	0.292584	NA	0.507457	NA	NA
								OTU_388; k__Bacteria; p__Bacteroidetes; c__Bacteroidia; o__Bacteroidales; f__Rikenellaceae; g__Alistipes	0.659911	NA	NA	0.154382	NA	NA
								OTU_933; k__Bacteria; p__Firmicutes; c__Clostridia; o__Clostridiales; f__Lachnospiraceae; g__Blautia	0.426733	NA	NA	0.154382	NA	NA
								OTU_95; k__Bacteria; p__Proteobacteria; c__Gammaproteobacteria; o__Pseudomonadales; f__Moraxellaceae; g__Enhydrobacter	0.873812	0.949439	NA	0.156745	0.619796	NA
								OTU_369; k__Bacteria; p__Bacteroidetes; c__Bacteroidia; o__Bacteroidales; f__Porphyromonadaceae; g__Odoribacter	1	NA	NA	0.161556	NA	NA
								OTU_1729; k__Bacteria; p__Firmicutes; c__Clostridia; o__Clostridiales; f__Clostridiaceae_1; g__Clostridium_sensu_stricto_1	0.363302	NA	0.24681	0.161556	NA	NA
								OTU_1944; k__Bacteria; p__Firmicutes; c__Clostridia; o__Clostridiales; f__Lachnospiraceae; g__Lachnospira	1	NA	NA	0.161556	NA	NA
								OTU_1616; k__Bacteria; p__Firmicutes; c__Negativicutes; o__Selenomonadales; f__Veillonellaceae; g__Veillonella	0.161589	0.49119	0.871804	0.933233	0.619796	0.434519
								OTU_264; k__Bacteria; p__Bacteroidetes; c__Bacteroidia; o__Bacteroidales; f__Bacteroidaceae; g__Bacteroides	0.379696	0.829963	0.161957	0.825144	0.288201	0.307619
								OTU_322; k__Bacteria; p__Bacteroidetes; c__Bacteroidia; o__Bacteroidales; f__Porphyromonadaceae; g__Parabacteroides	0.360661	0.425075	0.161957	0.620151	0.288201	0.307619
								OTU_206; k__Bacteria; p__Actinobacteria; c__Actinobacteria; o__Bifidobacteriales; f__Bifidobacteriaceae; g__Bifidobacterium	NA	0.429906	0.161957	NA	0.619796	0.307619
								OTU_494; k__Bacteria; p__Proteobacteria; c__Gammaproteobacteria; o__Enterobacteriales; f__Enterobacteriaceae; g__Escherichia-Shigella	NA	0.429906	0.161957	NA	0.619796	0.307619
								OTU_762; k__Bacteria; p__Actinobacteria; c__Actinobacteria; o__Bifidobacteriales; f__Bifidobacteriaceae; g__Bifidobacterium	0.942833	0.814517	0.161957	0.417887	0.416656	0.307619
								OTU_769; k__Bacteria; p__Actinobacteria; c__Actinobacteria; o__Bifidobacteriales; f__Bifidobacteriaceae; g__Bifidobacterium	NA	NA	0.161957	NA	NA	0.307619
								OTU_1146; k__Bacteria; p__Firmicutes; c__Bacilli; o__Bacillales; f__Staphylococcaceae; g__Staphylococcus	NA	0.292584	0.161957	NA	NA	0.307619
								OTU_1178; k__Bacteria; p__Actinobacteria; c__Actinobacteria; o__Bifidobacteriales; f__Bifidobacteriaceae; g__Bifidobacterium	NA	0.429906	0.161957	NA	0.619796	0.307619
								OTU_1185; k__Bacteria; p__Actinobacteria; c__Actinobacteria; o__Bifidobacteriales; f__Bifidobacteriaceae; g__Bifidobacterium	NA	0.429906	0.161957	NA	0.619796	0.307619
								OTU_1346; k__Bacteria; p__Firmicutes; c__Bacilli; o__Lactobacillales; f__Streptococcaceae; g__Streptococcus	0.178742	1	0.924062	0.640958	0.330085	0.163073
								OTU_493; k__Bacteria; p__Proteobacteria; c__Gammaproteobacteria; o__Enterobacteriales; f__Enterobacteriaceae; g__Escherichia-Shigella	0.363302	0.228276	0.197797	0.651077	0.879404	0.164136
								OTU_71; k__Bacteria; p__Proteobacteria; c__Gammaproteobacteria; o__Pseudomonadales; f__Moraxellaceae; g__[Agitococcus]_lubricus_group	0.167064	NA	NA	NA	NA	NA
								OTU_85; k__Bacteria; p__Proteobacteria; c__Gammaproteobacteria; o__Pseudomonadales; f__Pseudomonadaceae; g__Pseudomonas	0.167064	NA	NA	NA	NA	NA
								OTU_90; k__Bacteria; p__Proteobacteria; c__Gammaproteobacteria; o__Pseudomonadales; f__Moraxellaceae; g__Acinetobacter	0.167064	NA	NA	NA	NA	NA
								OTU_99; k__Bacteria; p__Proteobacteria; c__Gammaproteobacteria; o__Pseudomonadales; f__Moraxellaceae; g__Acinetobacter	0.167064	NA	NA	NA	NA	NA
								OTU_171; k__Bacteria; p__Bacteroidetes; c__Bacteroidia; o__Bacteroidales; f__Prevotellaceae; g__Prevotella_9	0.167064	0.292584	NA	NA	NA	NA
								OTU_175; k__Bacteria; p__Bacteroidetes; c__Bacteroidia; o__Bacteroidales; f__Prevotellaceae; g__Prevotella_9	0.167064	NA	NA	NA	NA	NA
								OTU_177; k__Bacteria; p__Bacteroidetes; c__Bacteroidia; o__Bacteroidales; f__Prevotellaceae; g__Prevotella_9	0.167064	0.292584	NA	NA	NA	NA
								OTU_223; k__Bacteria; p__Bacteroidetes; c__Bacteroidia; o__Bacteroidales; f__Bacteroidaceae; g__Bacteroides	0.167064	NA	NA	NA	NA	NA
								OTU_512; k__Bacteria; p__Proteobacteria; c__Gammaproteobacteria; o__Enterobacteriales; f__Enterobacteriaceae; g__Escherichia-Shigella	0.167064	NA	NA	NA	NA	NA
								OTU_808; k__Bacteria; p__Firmicutes; c__Clostridia; o__Clostridiales; f__Lachnospiraceae; g__Epulopiscium	0.167064	NA	NA	NA	NA	NA
								OTU_917; k__Bacteria; p__Firmicutes; c__Clostridia; o__Clostridiales; f__Lachnospiraceae; g__Lachnoclostridium	0.167064	NA	NA	NA	NA	NA
								OTU_1028; k__Bacteria; p__Tenericutes; c__Mollicutes; o__Mollicutes_RF9; f__f; g__g	0.167064	NA	NA	NA	NA	NA
								OTU_1580; k__Bacteria; p__Firmicutes; c__Bacilli; o__Lactobacillales; f__Lactobacillaceae; g__Lactobacillus	0.167064	NA	NA	NA	NA	NA
								OTU_1631; k__Bacteria; p__Firmicutes; c__Negativicutes; o__Selenomonadales; f__Veillonellaceae; g__Veillonella	0.167064	NA	NA	NA	NA	NA
								OTU_1749; k__Bacteria; p__Firmicutes; c__Clostridia; o__Clostridiales; f__Ruminococcaceae; g__Ruminococcaceae_UCG-002	0.167064	NA	NA	NA	NA	NA
								OTU_1903; k__Bacteria; p__Firmicutes; c__Clostridia; o__Clostridiales; f__Clostridiaceae_1; g__Clostridium_sensu_stricto_1	0.167064	NA	0.24681	NA	NA	NA
								OTU_120; k__Bacteria; p__Proteobacteria; c__Alphaproteobacteria; o__Rhodospirillales; f__Rhodospirillaceae; g__uncultured	0.167064	NA	NA	0.276105	NA	NA
								OTU_712; k__Bacteria; p__Firmicutes; c__Clostridia; o__Clostridiales; f__Ruminococcaceae; g__Ruminococcaceae_UCG-004	0.167064	NA	NA	0.35676	NA	NA
								OTU_408; k__Bacteria; p__Proteobacteria; c__Alphaproteobacteria; o__Rhodobacterales; f__Rhodobacteraceae; g__Paracoccus	0.167064	NA	NA	0.439882	NA	NA
								OTU_688; k__Bacteria; p__Firmicutes; c__Clostridia; o__Clostridiales; f__Ruminococcaceae; g__Butyricicoccus	0.167064	0.292584	NA	0.439882	NA	NA
								OTU_692; k__Bacteria; p__Tenericutes; c__Mollicutes; o__Mollicutes_RF9; f__f; g__g	0.167064	0.292584	NA	0.439882	NA	NA
								OTU_698; k__Bacteria; p__Firmicutes; c__Clostridia; o__Clostridiales; f__Ruminococcaceae; g__Ruminococcaceae_UCG-014	0.167064	NA	NA	0.439882	NA	NA
								OTU_796; k__Bacteria; p__Firmicutes; c__Clostridia; o__Clostridiales; f__Eubacteriaceae; g__Eubacterium	0.167064	NA	NA	0.439882	NA	NA
								OTU_918; k__Bacteria; p__Firmicutes; c__Clostridia; o__Clostridiales; f__Lachnospiraceae; g__Fusicatenibacter	0.167064	NA	NA	0.439882	NA	NA
								OTU_967; k__Bacteria; p__Firmicutes; c__Clostridia; o__Clostridiales; f__Lachnospiraceae; g__[Eubacterium]_fissicatena_group	0.167064	NA	NA	0.439882	NA	NA
								OTU_1834; k__Bacteria; p__Firmicutes; c__Erysipelotrichia; o__Erysipelotrichales; f__Erysipelotrichaceae; g__Catenibacterium	0.167064	NA	NA	0.439882	NA	NA
								OTU_1933; k__Bacteria; p__Firmicutes; c__Clostridia; o__Clostridiales; f__f; g__g	0.167064	NA	NA	0.439882	NA	NA
								OTU_146; k__Bacteria; p__Proteobacteria; c__Gammaproteobacteria; o__Pseudomonadales; f__Pseudomonadaceae; g__Pseudomonas	0.167064	0.429906	NA	NA	0.619796	NA
								OTU_302; k__Bacteria; p__Bacteroidetes; c__Bacteroidia; o__Bacteroidales; f__Bacteroidaceae; g__Bacteroides	0.167064	NA	0.476033	NA	NA	0.632585
								OTU_694; k__Bacteria; p__Firmicutes; c__Clostridia; o__Clostridiales; f__Ruminococcaceae; g__Ruminococcaceae_UCG-014	0.167064	NA	NA	0.708928	NA	NA
								OTU_1103; k__Bacteria; p__Proteobacteria; c__Betaproteobacteria; o__Burkholderiales; f__Alcaligenaceae; g__Sutterella	0.167064	NA	NA	0.851937	NA	NA
								OTU_922; k__Bacteria; p__Firmicutes; c__Clostridia; o__Clostridiales; f__Lachnospiraceae; g__uncultured	0.179816	NA	NA	1	NA	NA
								OTU_441; k__Bacteria; p__Proteobacteria; c__Gammaproteobacteria; o__Enterobacteriales; f__Enterobacteriaceae; g__Proteus	0.582288	0.205208	0.273531	0.651077	0.619796	0.434519
								OTU_722; k__Bacteria; p__Firmicutes; c__Clostridia; o__Clostridiales; f__Ruminococcaceae; g__Ruminococcus_1	1	NA	NA	0.208874	NA	NA
								OTU_1393; k__Bacteria; p__Firmicutes; c__Bacilli; o__Lactobacillales; f__Streptococcaceae; g__Streptococcus	0.768235	0.949439	0.476033	0.208874	0.619796	0.632585
								OTU_1404; k__Bacteria; p__Firmicutes; c__Bacilli; o__Lactobacillales; f__Streptococcaceae; g__Streptococcus	1	0.849126	0.216134	0.651077	0.619796	0.948255
								OTU_496; k__Bacteria; p__Proteobacteria; c__Gammaproteobacteria; o__Enterobacteriales; f__Enterobacteriaceae; g__Escherichia-Shigella	NA	0.228276	0.775345	NA	0.416656	0.217549
								OTU_710; k__Bacteria; p__Actinobacteria; c__Coriobacteriia; o__Coriobacteriales; f__Coriobacteriaceae; g__Eggerthella	0.659911	0.228276	0.407161	1	0.416656	0.217549
								OTU_1137; k__Bacteria; p__Proteobacteria; c__Gammaproteobacteria; o__Enterobacteriales; f__Enterobacteriaceae; g__Escherichia-Shigella	NA	0.429906	0.275423	NA	0.619796	0.217549
								OTU_207; k__Bacteria; p__Actinobacteria; c__Actinobacteria; o__Bifidobacteriales; f__Bifidobacteriaceae; g__g	NA	0.228276	0.476033	NA	0.416656	0.632585
								OTU_211; k__Bacteria; p__Firmicutes; c__Bacilli; o__Lactobacillales; f__Enterococcaceae; g__g	0.363302	0.228276	NA	0.651077	0.416656	NA
								OTU_220; k__Bacteria; p__Bacteroidetes; c__Bacteroidia; o__Bacteroidales; f__Bacteroidaceae; g__Bacteroides	0.363302	0.228276	0.476033	0.439882	0.416656	0.632585
								OTU_231; k__Bacteria; p__Bacteroidetes; c__Bacteroidia; o__Bacteroidales; f__Bacteroidaceae; g__Bacteroides	NA	0.228276	NA	NA	0.416656	NA
								OTU_236; k__Bacteria; p__Bacteroidetes; c__Bacteroidia; o__Bacteroidales; f__Bacteroidaceae; g__Bacteroides	NA	0.228276	0.476033	NA	0.416656	0.632585
								OTU_287; k__Bacteria; p__Bacteroidetes; c__Bacteroidia; o__Bacteroidales; f__Bacteroidaceae; g__Bacteroides	NA	0.228276	NA	NA	0.416656	NA
								OTU_295; k__Bacteria; p__Bacteroidetes; c__Bacteroidia; o__Bacteroidales; f__Bacteroidaceae; g__Bacteroides	NA	0.228276	0.476033	NA	0.416656	0.632585
								OTU_425; k__Bacteria; p__Firmicutes; c__Bacilli; o__Lactobacillales; f__f; g__g	NA	0.228276	0.476033	NA	0.416656	0.632585
								OTU_468; k__Bacteria; p__Firmicutes; c__Bacilli; o__Lactobacillales; f__f; g__g	NA	0.228276	NA	NA	0.416656	NA
								OTU_570; k__Bacteria; p__Actinobacteria; c__Actinobacteria; o__Bifidobacteriales; f__Bifidobacteriaceae; g__Bifidobacterium	NA	0.228276	0.476033	NA	0.416656	0.632585
								OTU_644; k__Bacteria; p__Firmicutes; c__Bacilli; o__Lactobacillales; f__Streptococcaceae; g__Streptococcus	NA	0.228276	0.273531	NA	0.416656	0.434519
								OTU_1350; k__Bacteria; p__Firmicutes; c__Bacilli; o__Lactobacillales; f__f; g__g	NA	0.228276	NA	NA	0.416656	NA
								OTU_1352; k__Bacteria; p__Firmicutes; c__Bacilli; o__Lactobacillales; f__Streptococcaceae; g__Streptococcus	NA	0.228276	NA	NA	0.416656	NA
								OTU_1784; k__Bacteria; p__Firmicutes; c__Bacilli; o__Lactobacillales; f__Enterococcaceae; g__Enterococcus	0.428088	0.441509	0.811936	0.387477	0.233899	0.2292
								OTU_1663; k__Bacteria; p__Firmicutes; c__Negativicutes; o__Selenomonadales; f__Veillonellaceae; g__Veillonella	0.40207	0.240791	0.846779	0.815622	0.619796	0.632585
								OTU_123; k__Bacteria; p__Proteobacteria; c__Alphaproteobacteria; o__Rhodospirillales; f__Rhodospirillaceae; g__uncultured	0.24162	0.292584	NA	0.304626	NA	NA
								OTU_178; k__Bacteria; p__Bacteroidetes; c__Bacteroidia; o__Bacteroidales; f__Prevotellaceae; g__Prevotella_9	0.24162	0.292584	NA	0.304626	NA	NA
								OTU_525; k__Bacteria; p__Proteobacteria; c__Gammaproteobacteria; o__Enterobacteriales; f__Enterobacteriaceae; g__Escherichia-Shigella	0.24162	0.429906	0.747415	0.304626	0.470302	0.434519
								OTU_15; k__Bacteria; p__Firmicutes; c__Clostridia; o__Clostridiales; f__Ruminococcaceae; g__Faecalibacterium	0.833275	0.292584	NA	0.242092	NA	NA
								OTU_708; k__Bacteria; p__Firmicutes; c__Clostridia; o__Clostridiales; f__Ruminococcaceae; g__Ruminococcus_2	0.858061	0.292584	NA	0.243655	NA	NA
								OTU_154; k__NA; p__p; c__c; o__o; f__f; g__g	NA	0.292584	0.24681	NA	NA	NA
								OTU_419; k__Bacteria; p__Proteobacteria; c__Gammaproteobacteria; o__Pasteurellales; f__Pasteurellaceae; g__Haemophilus	0.363302	NA	0.24681	NA	NA	NA
								OTU_467; k__Bacteria; p__Proteobacteria; c__Gammaproteobacteria; o__Pasteurellales; f__Pasteurellaceae; g__Haemophilus	NA	NA	0.24681	NA	NA	NA
								OTU_469; k__Bacteria; p__Actinobacteria; c__Actinobacteria; o__Bifidobacteriales; f__f; g__g	NA	NA	0.24681	NA	NA	NA
								OTU_481; k__Bacteria; p__Proteobacteria; c__Gammaproteobacteria; o__Enterobacteriales; f__Enterobacteriaceae; g__Yersinia	NA	NA	0.24681	NA	NA	NA
								OTU_500; k__Bacteria; p__Proteobacteria; c__Gammaproteobacteria; o__Enterobacteriales; f__Enterobacteriaceae; g__g	NA	NA	0.24681	NA	NA	NA
								OTU_503; k__Bacteria; p__Proteobacteria; c__Gammaproteobacteria; o__Enterobacteriales; f__f; g__g	NA	NA	0.24681	NA	NA	NA
								OTU_504; k__Bacteria; p__Proteobacteria; c__Gammaproteobacteria; o__Pasteurellales; f__f; g__g	NA	NA	0.24681	NA	NA	NA
								OTU_505; k__Bacteria; p__Proteobacteria; c__Gammaproteobacteria; o__Enterobacteriales; f__Enterobacteriaceae; g__Escherichia-Shigella	NA	NA	0.24681	NA	NA	NA
								OTU_530; k__Bacteria; p__Proteobacteria; c__Gammaproteobacteria; o__Enterobacteriales; f__Enterobacteriaceae; g__Escherichia-Shigella	NA	NA	0.24681	NA	NA	NA
								OTU_541; k__Bacteria; p__Firmicutes; c__Clostridia; o__Clostridiales; f__f; g__g	NA	NA	0.24681	NA	NA	NA
								OTU_542; k__Bacteria; p__Firmicutes; c__Clostridia; o__Clostridiales; f__f; g__g	NA	NA	0.24681	NA	NA	NA
								OTU_544; k__Bacteria; p__Actinobacteria; c__Actinobacteria; o__Bifidobacteriales; f__Bifidobacteriaceae; g__g	NA	NA	0.24681	NA	NA	NA
								OTU_553; k__Bacteria; p__Actinobacteria; c__Actinobacteria; o__Bifidobacteriales; f__Bifidobacteriaceae; g__Bifidobacterium	NA	NA	0.24681	NA	NA	NA
								OTU_567; k__Bacteria; p__Actinobacteria; c__Actinobacteria; o__Bifidobacteriales; f__Bifidobacteriaceae; g__Bifidobacterium	NA	NA	0.24681	NA	NA	NA
								OTU_594; k__Bacteria; p__Firmicutes; c__Clostridia; o__Clostridiales; f__Clostridiaceae_1; g__Clostridium_sensu_stricto_1	NA	NA	0.24681	NA	NA	NA
								OTU_599; k__Bacteria; p__Proteobacteria; c__Gammaproteobacteria; o__Enterobacteriales; f__Enterobacteriaceae; g__Escherichia-Shigella	NA	NA	0.24681	NA	NA	NA
								OTU_601; k__Bacteria; p__Proteobacteria; c__Gammaproteobacteria; o__Pasteurellales; f__Pasteurellaceae; g__Haemophilus	NA	NA	0.24681	NA	NA	NA
								OTU_602; k__Bacteria; p__Proteobacteria; c__Gammaproteobacteria; o__Pasteurellales; f__Pasteurellaceae; g__Haemophilus	NA	NA	0.24681	NA	NA	NA
								OTU_618; k__Bacteria; p__Proteobacteria; c__Gammaproteobacteria; o__Pasteurellales; f__Pasteurellaceae; g__Haemophilus	NA	NA	0.24681	NA	NA	NA
								OTU_623; k__Bacteria; p__Proteobacteria; c__Gammaproteobacteria; o__Enterobacteriales; f__Enterobacteriaceae; g__Serratia	NA	NA	0.24681	NA	NA	NA
								OTU_625; k__Bacteria; p__Proteobacteria; c__Gammaproteobacteria; o__Pasteurellales; f__Pasteurellaceae; g__Haemophilus	NA	NA	0.24681	NA	NA	NA
								OTU_628; k__Bacteria; p__Proteobacteria; c__Gammaproteobacteria; o__Enterobacteriales; f__Enterobacteriaceae; g__Serratia	NA	NA	0.24681	NA	NA	NA
								OTU_655; k__Bacteria; p__Firmicutes; c__Clostridia; o__Clostridiales; f__Clostridiaceae_1; g__Clostridium_sensu_stricto_1	NA	NA	0.24681	NA	NA	NA
								OTU_1055; k__Bacteria; p__Firmicutes; c__Clostridia; o__Clostridiales; f__Peptostreptococcaceae; g__Asaccharospora	NA	NA	0.24681	NA	NA	NA
								OTU_1056; k__Bacteria; p__Firmicutes; c__Clostridia; o__Clostridiales; f__Peptostreptococcaceae; g__Intestinibacter	NA	NA	0.24681	NA	NA	NA
								OTU_1062; k__Bacteria; p__Firmicutes; c__Clostridia; o__Clostridiales; f__Peptostreptococcaceae; g__Intestinibacter	NA	0.292584	0.24681	NA	NA	NA
								OTU_1088; k__Bacteria; p__Proteobacteria; c__Gammaproteobacteria; o__Pasteurellales; f__Pasteurellaceae; g__Haemophilus	NA	NA	0.24681	NA	NA	NA
								OTU_1122; k__Bacteria; p__Firmicutes; c__Clostridia; o__Clostridiales; f__Peptostreptococcaceae; g__Intestinibacter	NA	NA	0.24681	NA	NA	NA
								OTU_1126; k__Bacteria; p__Firmicutes; c__Bacilli; o__Lactobacillales; f__Lactobacillaceae; g__Pediococcus	NA	NA	0.24681	NA	NA	NA
								OTU_1140; k__Bacteria; p__Firmicutes; c__Negativicutes; o__Selenomonadales; f__Veillonellaceae; g__Veillonella	NA	NA	0.24681	NA	NA	NA
								OTU_1142; k__Bacteria; p__Firmicutes; c__Negativicutes; o__Selenomonadales; f__Veillonellaceae; g__Veillonella	NA	NA	0.24681	NA	NA	NA
								OTU_1152; k__Bacteria; p__Proteobacteria; c__Gammaproteobacteria; o__Pasteurellales; f__Pasteurellaceae; g__g	NA	NA	0.24681	NA	NA	NA
								OTU_1154; k__Bacteria; p__Firmicutes; c__Negativicutes; o__Selenomonadales; f__Veillonellaceae; g__g	NA	NA	0.24681	NA	NA	NA
								OTU_1159; k__Bacteria; p__Firmicutes; c__Clostridia; o__Clostridiales; f__f; g__g	NA	NA	0.24681	NA	NA	NA
								OTU_1161; k__Bacteria; p__Actinobacteria; c__Actinobacteria; o__Bifidobacteriales; f__Bifidobacteriaceae; g__Bifidobacterium	NA	NA	0.24681	NA	NA	NA
								OTU_1162; k__Bacteria; p__Actinobacteria; c__Actinobacteria; o__Bifidobacteriales; f__Bifidobacteriaceae; g__Bifidobacterium	NA	NA	0.24681	NA	NA	NA
								OTU_1165; k__Bacteria; p__Actinobacteria; c__Actinobacteria; o__Bifidobacteriales; f__Bifidobacteriaceae; g__Bifidobacterium	NA	NA	0.24681	NA	NA	NA
								OTU_1170; k__Bacteria; p__Actinobacteria; c__Actinobacteria; o__Bifidobacteriales; f__Bifidobacteriaceae; g__Bifidobacterium	NA	NA	0.24681	NA	NA	NA
								OTU_1172; k__Bacteria; p__Actinobacteria; c__Actinobacteria; o__Bifidobacteriales; f__Bifidobacteriaceae; g__Bifidobacterium	NA	NA	0.24681	NA	NA	NA
								OTU_1223; k__Bacteria; p__Firmicutes; c__Clostridia; o__Clostridiales; f__Peptostreptococcaceae; g__g	NA	NA	0.24681	NA	NA	NA
								OTU_1235; k__Bacteria; p__Firmicutes; c__Clostridia; o__Clostridiales; f__Peptostreptococcaceae; g__Intestinibacter	NA	NA	0.24681	NA	NA	NA
								OTU_1242; k__Bacteria; p__Firmicutes; c__Bacilli; o__Lactobacillales; f__Lactobacillaceae; g__Pediococcus	NA	NA	0.24681	NA	NA	NA
								OTU_1263; k__Bacteria; p__Firmicutes; c__Negativicutes; o__Selenomonadales; f__Veillonellaceae; g__Veillonella	NA	NA	0.24681	NA	NA	NA
								OTU_1297; k__Bacteria; p__Actinobacteria; c__Actinobacteria; o__Bifidobacteriales; f__Bifidobacteriaceae; g__Bifidobacterium	NA	NA	0.24681	NA	NA	NA
								OTU_1299; k__Bacteria; p__Actinobacteria; c__Actinobacteria; o__Corynebacteriales; f__Corynebacteriaceae; g__Lawsonella	NA	NA	0.24681	NA	NA	NA
								OTU_1329; k__Bacteria; p__Firmicutes; c__Clostridia; o__Clostridiales; f__Peptostreptococcaceae; g__Intestinibacter	NA	NA	0.24681	NA	NA	NA
								OTU_1335; k__Bacteria; p__Firmicutes; c__Clostridia; o__Clostridiales; f__Clostridiaceae_1; g__Clostridium_sensu_stricto_1	NA	NA	0.24681	NA	NA	NA
								OTU_1336; k__Bacteria; p__Firmicutes; c__Clostridia; o__Clostridiales; f__Clostridiaceae_1; g__g	NA	NA	0.24681	NA	NA	NA
								OTU_1347; k__Bacteria; p__Firmicutes; c__Bacilli; o__Lactobacillales; f__Streptococcaceae; g__Streptococcus	NA	NA	0.24681	NA	NA	NA
								OTU_1348; k__Bacteria; p__Firmicutes; c__Bacilli; o__Lactobacillales; f__Streptococcaceae; g__Streptococcus	NA	NA	0.24681	NA	NA	NA
								OTU_1349; k__Bacteria; p__Firmicutes; c__Bacilli; o__Lactobacillales; f__Streptococcaceae; g__Streptococcus	NA	NA	0.24681	NA	NA	NA
								OTU_1356; k__Bacteria; p__Firmicutes; c__Clostridia; o__Clostridiales; f__Clostridiaceae_1; g__Clostridium_sensu_stricto_1	NA	NA	0.24681	NA	NA	NA
								OTU_1357; k__Bacteria; p__Actinobacteria; c__Actinobacteria; o__Bifidobacteriales; f__Bifidobacteriaceae; g__Bifidobacterium	NA	NA	0.24681	NA	NA	NA
								OTU_1363; k__Bacteria; p__Firmicutes; c__Clostridia; o__Clostridiales; f__Clostridiaceae_1; g__Clostridium_sensu_stricto_1	NA	NA	0.24681	NA	NA	NA
								OTU_1371; k__Bacteria; p__Firmicutes; c__Bacilli; o__Lactobacillales; f__Streptococcaceae; g__Streptococcus	NA	NA	0.24681	NA	NA	NA
								OTU_1372; k__Bacteria; p__Firmicutes; c__Bacilli; o__Lactobacillales; f__Streptococcaceae; g__Streptococcus	NA	NA	0.24681	NA	NA	NA
								OTU_1373; k__Bacteria; p__Firmicutes; c__Bacilli; o__Lactobacillales; f__Streptococcaceae; g__Streptococcus	NA	NA	0.24681	NA	NA	NA
								OTU_1388; k__Bacteria; p__Firmicutes; c__Bacilli; o__Lactobacillales; f__Streptococcaceae; g__Streptococcus	NA	NA	0.24681	NA	NA	NA
								OTU_1400; k__Bacteria; p__Firmicutes; c__Bacilli; o__Lactobacillales; f__Streptococcaceae; g__Streptococcus	NA	NA	0.24681	NA	NA	NA
								OTU_1402; k__Bacteria; p__Firmicutes; c__Bacilli; o__Lactobacillales; f__Streptococcaceae; g__Streptococcus	NA	NA	0.24681	NA	NA	NA
								OTU_1403; k__Bacteria; p__Firmicutes; c__Bacilli; o__Lactobacillales; f__Streptococcaceae; g__Streptococcus	NA	NA	0.24681	NA	NA	NA
								OTU_1409; k__Bacteria; p__Firmicutes; c__Bacilli; o__Lactobacillales; f__Streptococcaceae; g__Streptococcus	0.363302	NA	0.24681	NA	NA	NA
								OTU_1417; k__Bacteria; p__Firmicutes; c__Bacilli; o__Lactobacillales; f__Streptococcaceae; g__Streptococcus	NA	NA	0.24681	NA	NA	NA
								OTU_1427; k__Bacteria; p__Firmicutes; c__Bacilli; o__Lactobacillales; f__Streptococcaceae; g__Streptococcus	NA	NA	0.24681	NA	NA	NA
								OTU_1430; k__Bacteria; p__Firmicutes; c__Bacilli; o__Lactobacillales; f__Enterococcaceae; g__g	NA	NA	0.24681	NA	NA	NA
								OTU_1433; k__Bacteria; p__Firmicutes; c__Bacilli; o__Lactobacillales; f__Lactobacillaceae; g__g	NA	NA	0.24681	NA	NA	NA
								OTU_1438; k__Bacteria; p__Firmicutes; c__Bacilli; o__Lactobacillales; f__Streptococcaceae; g__Streptococcus	NA	NA	0.24681	NA	NA	NA
								OTU_1446; k__Bacteria; p__Firmicutes; c__Bacilli; o__Lactobacillales; f__Streptococcaceae; g__Streptococcus	NA	NA	0.24681	NA	NA	NA
								OTU_1532; k__Bacteria; p__Firmicutes; c__Bacilli; o__Bacillales; f__Bacillaceae; g__Bacillus	NA	NA	0.24681	NA	NA	NA
								OTU_1550; k__Bacteria; p__Actinobacteria; c__Actinobacteria; o__Bifidobacteriales; f__Bifidobacteriaceae; g__Bifidobacterium	NA	NA	0.24681	NA	NA	NA
								OTU_1557; k__Bacteria; p__Firmicutes; c__Clostridia; o__Clostridiales; f__Lachnospiraceae; g__Lachnoclostridium	NA	NA	0.24681	NA	NA	NA
								OTU_1573; k__Bacteria; p__Firmicutes; c__Bacilli; o__Lactobacillales; f__Lactobacillaceae; g__Pediococcus	NA	NA	0.24681	NA	NA	NA
								OTU_1574; k__Bacteria; p__Firmicutes; c__Bacilli; o__Lactobacillales; f__Lactobacillaceae; g__g	NA	NA	0.24681	NA	NA	NA
								OTU_1578; k__Bacteria; p__Firmicutes; c__Bacilli; o__Lactobacillales; f__Streptococcaceae; g__Streptococcus	NA	NA	0.24681	NA	NA	NA
								OTU_1585; k__Bacteria; p__Firmicutes; c__Bacilli; o__Lactobacillales; f__Lactobacillaceae; g__Lactobacillus	NA	NA	0.24681	NA	NA	NA
								OTU_1586; k__Bacteria; p__Firmicutes; c__Bacilli; o__Lactobacillales; f__Lactobacillaceae; g__Lactobacillus	NA	NA	0.24681	NA	NA	NA
								OTU_1587; k__Bacteria; p__Firmicutes; c__Bacilli; o__Lactobacillales; f__Lactobacillaceae; g__g	NA	NA	0.24681	NA	NA	NA
								OTU_1609; k__Bacteria; p__Firmicutes; c__Bacilli; o__Lactobacillales; f__Lactobacillaceae; g__Pediococcus	NA	NA	0.24681	NA	NA	NA
								OTU_1624; k__Bacteria; p__Firmicutes; c__Negativicutes; o__Selenomonadales; f__Veillonellaceae; g__Veillonella	NA	NA	0.24681	NA	NA	NA
								OTU_1626; k__Bacteria; p__Firmicutes; c__Negativicutes; o__Selenomonadales; f__Veillonellaceae; g__Veillonella	0.363302	NA	0.24681	NA	NA	NA
								OTU_1628; k__NA; p__p; c__c; o__o; f__f; g__g	NA	NA	0.24681	NA	NA	NA
								OTU_1629; k__Bacteria; p__Firmicutes; c__Negativicutes; o__Selenomonadales; f__Veillonellaceae; g__Veillonella	NA	NA	0.24681	NA	NA	NA
								OTU_1630; k__Bacteria; p__Firmicutes; c__Negativicutes; o__Selenomonadales; f__Veillonellaceae; g__Veillonella	NA	NA	0.24681	NA	NA	NA
								OTU_1694; k__Bacteria; p__Actinobacteria; c__Actinobacteria; o__Bifidobacteriales; f__Bifidobacteriaceae; g__Bifidobacterium	NA	NA	0.24681	NA	NA	NA
								OTU_1697; k__Bacteria; p__Firmicutes; c__Bacilli; o__Lactobacillales; f__Enterococcaceae; g__Enterococcus	NA	NA	0.24681	NA	NA	NA
								OTU_1698; k__Bacteria; p__Firmicutes; c__Bacilli; o__Lactobacillales; f__Lactobacillaceae; g__Lactobacillus	NA	NA	0.24681	NA	NA	NA
								OTU_1699; k__Bacteria; p__Proteobacteria; c__Gammaproteobacteria; o__Enterobacteriales; f__f; g__g	NA	NA	0.24681	NA	NA	NA
								OTU_1713; k__Bacteria; p__Firmicutes; c__Clostridia; o__Clostridiales; f__f; g__g	NA	NA	0.24681	NA	NA	NA
								OTU_1715; k__Bacteria; p__Firmicutes; c__Clostridia; o__Clostridiales; f__Clostridiaceae_1; g__Clostridium_sensu_stricto_1	NA	NA	0.24681	NA	NA	NA
								OTU_1717; k__Bacteria; p__Firmicutes; c__Clostridia; o__Clostridiales; f__Clostridiaceae_1; g__Clostridium_sensu_stricto_1	0.363302	NA	0.24681	NA	NA	NA
								OTU_1719; k__Bacteria; p__Firmicutes; c__Clostridia; o__Clostridiales; f__Clostridiaceae_1; g__Clostridium_sensu_stricto_1	NA	NA	0.24681	NA	NA	NA
								OTU_1722; k__Bacteria; p__Firmicutes; c__Clostridia; o__Clostridiales; f__Clostridiaceae_1; g__Clostridium_sensu_stricto_1	NA	NA	0.24681	NA	NA	NA
								OTU_1724; k__Bacteria; p__Proteobacteria; c__Gammaproteobacteria; o__Enterobacteriales; f__f; g__g	NA	NA	0.24681	NA	NA	NA
								OTU_1725; k__Bacteria; p__Firmicutes; c__Clostridia; o__Clostridiales; f__Clostridiaceae_1; g__Clostridium_sensu_stricto_1	NA	NA	0.24681	NA	NA	NA
								OTU_1726; k__Bacteria; p__Firmicutes; c__Clostridia; o__Clostridiales; f__Clostridiaceae_1; g__Clostridium_sensu_stricto_1	NA	NA	0.24681	NA	NA	NA
								OTU_1727; k__Bacteria; p__Firmicutes; c__Clostridia; o__Clostridiales; f__Clostridiaceae_1; g__Clostridium_sensu_stricto_1	NA	NA	0.24681	NA	NA	NA
								OTU_1728; k__Bacteria; p__Firmicutes; c__Clostridia; o__Clostridiales; f__Clostridiaceae_1; g__Clostridium_sensu_stricto_1	NA	NA	0.24681	NA	NA	NA
								OTU_1731; k__Bacteria; p__Firmicutes; c__Clostridia; o__Clostridiales; f__Clostridiaceae_1; g__Clostridium_sensu_stricto_1	NA	NA	0.24681	NA	NA	NA
								OTU_1732; k__Bacteria; p__Firmicutes; c__Clostridia; o__Clostridiales; f__Clostridiaceae_1; g__Clostridium_sensu_stricto_1	0.363302	NA	0.24681	NA	NA	NA
								OTU_1734; k__Bacteria; p__Firmicutes; c__Clostridia; o__Clostridiales; f__Clostridiaceae_1; g__Clostridium_sensu_stricto_1	NA	NA	0.24681	NA	NA	NA
								OTU_1735; k__Bacteria; p__Firmicutes; c__Clostridia; o__Clostridiales; f__Clostridiaceae_1; g__Clostridium_sensu_stricto_1	NA	NA	0.24681	NA	NA	NA
								OTU_1736; k__Bacteria; p__Firmicutes; c__Clostridia; o__Clostridiales; f__Clostridiaceae_1; g__Clostridium_sensu_stricto_1	NA	NA	0.24681	NA	NA	NA
								OTU_1768; k__Bacteria; p__Firmicutes; c__Bacilli; o__Lactobacillales; f__Streptococcaceae; g__Streptococcus	NA	NA	0.24681	NA	NA	NA
								OTU_1773; k__Bacteria; p__Firmicutes; c__Bacilli; o__Lactobacillales; f__Enterococcaceae; g__Enterococcus	NA	NA	0.24681	NA	NA	NA
								OTU_1787; k__Bacteria; p__Firmicutes; c__Bacilli; o__Lactobacillales; f__Enterococcaceae; g__Enterococcus	NA	NA	0.24681	NA	NA	NA
								OTU_1788; k__Bacteria; p__Firmicutes; c__Bacilli; o__Lactobacillales; f__Enterococcaceae; g__Enterococcus	NA	NA	0.24681	NA	NA	NA
								OTU_1789; k__Bacteria; p__Firmicutes; c__Bacilli; o__Lactobacillales; f__Enterococcaceae; g__Enterococcus	NA	NA	0.24681	NA	NA	NA
								OTU_1803; k__Bacteria; p__Firmicutes; c__Bacilli; o__Lactobacillales; f__Lactobacillaceae; g__Lactobacillus	NA	NA	0.24681	NA	NA	NA
								OTU_1820; k__Bacteria; p__Firmicutes; c__Clostridia; o__Clostridiales; f__Clostridiaceae_1; g__Clostridium_sensu_stricto_1	NA	NA	0.24681	NA	NA	NA
								OTU_1830; k__Bacteria; p__Firmicutes; c__Bacilli; o__Bacillales; f__Staphylococcaceae; g__Staphylococcus	NA	NA	0.24681	NA	NA	NA
								OTU_1844; k__Bacteria; p__Firmicutes; c__Bacilli; o__Bacillales; f__Staphylococcaceae; g__Staphylococcus	NA	NA	0.24681	NA	NA	NA
								OTU_1856; k__Bacteria; p__Firmicutes; c__Clostridia; o__Clostridiales; f__Clostridiaceae_1; g__Clostridium_sensu_stricto_1	NA	NA	0.24681	NA	NA	NA
								OTU_1870; k__Bacteria; p__Firmicutes; c__Bacilli; o__Lactobacillales; f__Streptococcaceae; g__Streptococcus	NA	NA	0.24681	NA	NA	NA
								OTU_1882; k__Bacteria; p__Firmicutes; c__Bacilli; o__Lactobacillales; f__Streptococcaceae; g__Streptococcus	NA	NA	0.24681	NA	NA	NA
								OTU_1883; k__Bacteria; p__Firmicutes; c__Bacilli; o__Lactobacillales; f__Streptococcaceae; g__Streptococcus	NA	NA	0.24681	NA	NA	NA
								OTU_1890; k__Bacteria; p__Firmicutes; c__Clostridia; o__Clostridiales; f__Clostridiaceae_1; g__Clostridium_sensu_stricto_1	NA	NA	0.24681	NA	NA	NA
								OTU_1891; k__Bacteria; p__Firmicutes; c__Clostridia; o__Clostridiales; f__Clostridiaceae_1; g__Clostridium_sensu_stricto_1	NA	NA	0.24681	NA	NA	NA
								OTU_1892; k__Bacteria; p__Firmicutes; c__Clostridia; o__Clostridiales; f__Clostridiaceae_1; g__Clostridium_sensu_stricto_1	NA	NA	0.24681	NA	NA	NA
								OTU_1893; k__Bacteria; p__Firmicutes; c__Clostridia; o__Clostridiales; f__Clostridiaceae_1; g__Clostridium_sensu_stricto_1	NA	NA	0.24681	NA	NA	NA
								OTU_1895; k__Bacteria; p__Firmicutes; c__Clostridia; o__Clostridiales; f__Clostridiaceae_1; g__Clostridium_sensu_stricto_1	NA	NA	0.24681	NA	NA	NA
								OTU_1897; k__Bacteria; p__Firmicutes; c__Clostridia; o__Clostridiales; f__Clostridiaceae_1; g__Clostridium_sensu_stricto_1	NA	NA	0.24681	NA	NA	NA
								OTU_1898; k__Bacteria; p__Firmicutes; c__Clostridia; o__Clostridiales; f__Clostridiaceae_1; g__g	NA	NA	0.24681	NA	NA	NA
								OTU_1899; k__Bacteria; p__Firmicutes; c__Clostridia; o__Clostridiales; f__Clostridiaceae_1; g__g	NA	NA	0.24681	NA	NA	NA
								OTU_1901; k__Bacteria; p__Firmicutes; c__Clostridia; o__Clostridiales; f__Clostridiaceae_1; g__Clostridium_sensu_stricto_1	NA	NA	0.24681	NA	NA	NA
								OTU_1902; k__Bacteria; p__Firmicutes; c__Clostridia; o__Clostridiales; f__Clostridiaceae_1; g__Clostridium_sensu_stricto_1	NA	NA	0.24681	NA	NA	NA
								OTU_1908; k__Bacteria; p__Firmicutes; c__Bacilli; o__Lactobacillales; f__Streptococcaceae; g__g	NA	NA	0.24681	NA	NA	NA
								OTU_1909; k__Bacteria; p__Actinobacteria; c__Actinobacteria; o__Bifidobacteriales; f__f; g__g	NA	NA	0.24681	NA	NA	NA
								OTU_1911; k__Bacteria; p__Firmicutes; c__Clostridia; o__Clostridiales; f__Clostridiaceae_1; g__Clostridium_sensu_stricto_1	NA	NA	0.24681	NA	NA	NA
								OTU_1915; k__Bacteria; p__Firmicutes; c__Bacilli; o__Lactobacillales; f__Streptococcaceae; g__Streptococcus	NA	NA	0.24681	NA	NA	NA
								OTU_1916; k__Bacteria; p__Firmicutes; c__Bacilli; o__Lactobacillales; f__Enterococcaceae; g__Enterococcus	NA	NA	0.24681	NA	NA	NA
								OTU_1917; k__Bacteria; p__Firmicutes; c__Bacilli; o__Lactobacillales; f__Streptococcaceae; g__Streptococcus	NA	NA	0.24681	NA	NA	NA
								OTU_1344; k__Bacteria; p__Firmicutes; c__Bacilli; o__Lactobacillales; f__Streptococcaceae; g__Streptococcus	1	0.292584	0.24681	0.439882	NA	NA
								OTU_1584; k__Bacteria; p__Firmicutes; c__Bacilli; o__Lactobacillales; f__Lactobacillaceae; g__Lactobacillus	1	0.292584	0.24681	0.439882	NA	NA
								OTU_1718; k__Bacteria; p__Firmicutes; c__Clostridia; o__Clostridiales; f__Clostridiaceae_1; g__Clostridium_sensu_stricto_1	1	NA	0.24681	0.439882	NA	NA
								OTU_497; k__Bacteria; p__Proteobacteria; c__Gammaproteobacteria; o__Enterobacteriales; f__Enterobacteriaceae; g__Escherichia-Shigella	NA	0.429906	0.24681	NA	0.588169	NA
								OTU_786; k__Bacteria; p__Actinobacteria; c__Actinobacteria; o__Micrococcales; f__Micrococcaceae; g__Rothia	0.363302	0.427004	0.24681	NA	0.619796	NA
								OTU_921; k__Bacteria; p__Firmicutes; c__Clostridia; o__Clostridiales; f__Lachnospiraceae; g__Lachnoclostridium	1	NA	0.24681	0.651077	NA	NA
								OTU_1884; k__Bacteria; p__Firmicutes; c__Clostridia; o__Clostridiales; f__Clostridiaceae_1; g__Clostridium_sensu_stricto_1	0.363302	NA	0.24681	0.651077	NA	NA
								OTU_1900; k__Bacteria; p__Firmicutes; c__Clostridia; o__Clostridiales; f__Clostridiaceae_1; g__Clostridium_sensu_stricto_1	1	NA	0.24681	0.651077	NA	NA
								OTU_899; k__Bacteria; p__Firmicutes; c__Clostridia; o__Clostridiales; f__Lachnospiraceae; g__[Ruminococcus]_gnavus_group	0.451477	0.292584	0.24681	0.67096	NA	NA
								OTU_323; k__Bacteria; p__Bacteroidetes; c__Bacteroidia; o__Bacteroidales; f__Porphyromonadaceae; g__Parabacteroides	0.266254	0.49119	0.273531	0.417887	0.619796	0.434519
								OTU_1894; k__Bacteria; p__Firmicutes; c__Clostridia; o__Clostridiales; f__Clostridiaceae_1; g__Clostridium_sensu_stricto_1	0.542257	0.427004	0.282024	0.269302	0.619796	0.632585
								OTU_1191; k__Bacteria; p__Actinobacteria; c__Actinobacteria; o__Bifidobacteriales; f__Bifidobacteriaceae; g__Bifidobacterium	0.2699	0.750689	0.476033	0.72332	0.416656	0.632585
								OTU_265; k__Bacteria; p__Bacteroidetes; c__Bacteroidia; o__Bacteroidales; f__Bacteroidaceae; g__Bacteroides	0.574565	0.888058	0.273531	0.321553	0.416656	0.434519
								OTU_217; k__Bacteria; p__Actinobacteria; c__Actinobacteria; o__Bifidobacteriales; f__Bifidobacteriaceae; g__g	NA	0.429906	0.273531	NA	0.619796	0.434519
								OTU_222; k__Bacteria; p__Bacteroidetes; c__Bacteroidia; o__Bacteroidales; f__Bacteroidaceae; g__Bacteroides	NA	0.429906	0.273531	NA	0.619796	0.434519
								OTU_291; k__Bacteria; p__Bacteroidetes; c__Bacteroidia; o__Bacteroidales; f__Bacteroidaceae; g__Bacteroides	NA	0.429906	0.273531	NA	0.619796	0.434519
								OTU_306; k__Bacteria; p__Bacteroidetes; c__Bacteroidia; o__Bacteroidales; f__Bacteroidaceae; g__Bacteroides	NA	NA	0.273531	NA	NA	0.434519
								OTU_554; k__Bacteria; p__Actinobacteria; c__Actinobacteria; o__Bifidobacteriales; f__Bifidobacteriaceae; g__Bifidobacterium	0.363302	NA	0.273531	0.651077	NA	0.434519
								OTU_673; k__Bacteria; p__Bacteroidetes; c__Bacteroidia; o__Bacteroidales; f__Bacteroidaceae; g__Bacteroides	NA	0.429906	0.273531	NA	0.619796	0.434519
								OTU_1120; k__Bacteria; p__Proteobacteria; c__Gammaproteobacteria; o__Enterobacteriales; f__Enterobacteriaceae; g__Escherichia-Shigella	NA	NA	0.273531	NA	NA	0.434519
								OTU_1148; k__Bacteria; p__Bacteroidetes; c__Bacteroidia; o__Bacteroidales; f__f; g__g	NA	NA	0.273531	NA	NA	0.434519
								OTU_1157; k__Bacteria; p__Actinobacteria; c__Actinobacteria; o__Bifidobacteriales; f__Bifidobacteriaceae; g__Bifidobacterium	NA	NA	0.273531	NA	NA	0.434519
								OTU_1181; k__Bacteria; p__Actinobacteria; c__Actinobacteria; o__Bifidobacteriales; f__Bifidobacteriaceae; g__Bifidobacterium	NA	NA	0.273531	NA	NA	0.434519
								OTU_1182; k__Bacteria; p__Actinobacteria; c__Actinobacteria; o__Bifidobacteriales; f__Bifidobacteriaceae; g__Bifidobacterium	NA	NA	0.273531	NA	NA	0.434519
								OTU_1184; k__Bacteria; p__Actinobacteria; c__Actinobacteria; o__Bifidobacteriales; f__Bifidobacteriaceae; g__Bifidobacterium	NA	NA	0.273531	NA	NA	0.434519
								OTU_1186; k__Bacteria; p__Actinobacteria; c__Actinobacteria; o__Bifidobacteriales; f__Bifidobacteriaceae; g__Bifidobacterium	0.363302	NA	0.273531	NA	NA	0.434519
								OTU_1198; k__Bacteria; p__Actinobacteria; c__Actinobacteria; o__Bifidobacteriales; f__Bifidobacteriaceae; g__Bifidobacterium	0.363302	0.429906	0.273531	0.651077	0.619796	0.434519
								OTU_1214; k__Bacteria; p__Actinobacteria; c__Actinobacteria; o__Bifidobacteriales; f__Bifidobacteriaceae; g__Bifidobacterium	NA	NA	0.273531	NA	NA	0.434519
								OTU_1221; k__Bacteria; p__Proteobacteria; c__Gammaproteobacteria; o__Enterobacteriales; f__f; g__g	NA	NA	0.273531	NA	NA	0.434519
								OTU_1226; k__Bacteria; p__Bacteroidetes; c__Bacteroidia; o__Bacteroidales; f__Bacteroidaceae; g__g	NA	0.429906	0.273531	NA	0.619796	0.434519
								OTU_1248; k__Bacteria; p__Bacteroidetes; c__Bacteroidia; o__Bacteroidales; f__Bacteroidaceae; g__Bacteroides	NA	0.429906	0.273531	NA	0.619796	0.434519
								OTU_1551; k__Bacteria; p__Actinobacteria; c__Actinobacteria; o__Bifidobacteriales; f__Bifidobacteriaceae; g__Bifidobacterium	NA	0.292584	0.273531	NA	NA	0.434519
								OTU_1772; k__Bacteria; p__Firmicutes; c__Bacilli; o__Lactobacillales; f__Enterococcaceae; g__Enterococcus	0.961087	0.429906	0.282024	0.439882	0.619796	0.543307
								OTU_869; k__Bacteria; p__Firmicutes; c__Clostridia; o__Clostridiales; f__Lachnospiraceae; g__Lachnospiraceae_NK4A136_group	0.283106	0.292584	NA	0.392555	NA	NA
								OTU_59; k__Bacteria; p__Proteobacteria; c__Alphaproteobacteria; o__Rickettsiales; f__Mitochondria; g__g	NA	0.292584	NA	NA	NA	NA
								OTU_395; k__Bacteria; p__Proteobacteria; c__Alphaproteobacteria; o__Sphingomonadales; f__Sphingomonadaceae; g__Sphingomonas	NA	0.292584	NA	NA	NA	NA
								OTU_417; k__Bacteria; p__Proteobacteria; c__Gammaproteobacteria; o__Enterobacteriales; f__Enterobacteriaceae; g__Proteus	NA	0.292584	NA	NA	NA	NA
								OTU_424; k__Bacteria; p__Firmicutes; c__Bacilli; o__Lactobacillales; f__f; g__g	NA	0.292584	NA	NA	NA	NA
								OTU_432; k__Bacteria; p__Proteobacteria; c__Gammaproteobacteria; o__Enterobacteriales; f__f; g__g	NA	0.292584	NA	NA	NA	NA
								OTU_433; k__Bacteria; p__Proteobacteria; c__Gammaproteobacteria; o__Enterobacteriales; f__Enterobacteriaceae; g__Proteus	NA	0.292584	NA	NA	NA	NA
								OTU_434; k__Bacteria; p__Proteobacteria; c__Gammaproteobacteria; o__Enterobacteriales; f__Enterobacteriaceae; g__Proteus	NA	0.292584	NA	NA	NA	NA
								OTU_436; k__Bacteria; p__Proteobacteria; c__Gammaproteobacteria; o__Enterobacteriales; f__Enterobacteriaceae; g__Proteus	NA	0.292584	NA	NA	NA	NA
								OTU_437; k__Bacteria; p__Proteobacteria; c__Gammaproteobacteria; o__Enterobacteriales; f__Enterobacteriaceae; g__Proteus	0.363302	0.292584	NA	NA	NA	NA
								OTU_438; k__Bacteria; p__Proteobacteria; c__Gammaproteobacteria; o__Enterobacteriales; f__Enterobacteriaceae; g__Proteus	0.363302	0.292584	NA	NA	NA	NA
								OTU_439; k__Bacteria; p__Proteobacteria; c__Gammaproteobacteria; o__Enterobacteriales; f__Enterobacteriaceae; g__Proteus	NA	0.292584	NA	NA	NA	NA
								OTU_440; k__Bacteria; p__Proteobacteria; c__Gammaproteobacteria; o__Enterobacteriales; f__Enterobacteriaceae; g__Proteus	NA	0.292584	NA	NA	NA	NA
								OTU_442; k__Bacteria; p__Proteobacteria; c__Gammaproteobacteria; o__Enterobacteriales; f__Enterobacteriaceae; g__Proteus	0.363302	0.292584	NA	NA	NA	NA
								OTU_451; k__Bacteria; p__Proteobacteria; c__Gammaproteobacteria; o__Enterobacteriales; f__Enterobacteriaceae; g__g	NA	0.292584	NA	NA	NA	NA
								OTU_534; k__Bacteria; p__Proteobacteria; c__Gammaproteobacteria; o__Enterobacteriales; f__Enterobacteriaceae; g__Proteus	NA	0.292584	NA	NA	NA	NA
								OTU_556; k__Bacteria; p__Proteobacteria; c__Gammaproteobacteria; o__Enterobacteriales; f__Enterobacteriaceae; g__g	NA	0.292584	NA	NA	NA	NA
								OTU_620; k__Bacteria; p__Proteobacteria; c__Gammaproteobacteria; o__Pasteurellales; f__Pasteurellaceae; g__Haemophilus	NA	0.292584	NA	NA	NA	NA
								OTU_632; k__Bacteria; p__Proteobacteria; c__Gammaproteobacteria; o__Acidithiobacillales; f__Acidithiobacillaceae; g__Acidithiobacillus	NA	0.292584	NA	NA	NA	NA
								OTU_641; k__Bacteria; p__Proteobacteria; c__Gammaproteobacteria; o__Enterobacteriales; f__Enterobacteriaceae; g__Proteus	NA	0.292584	NA	NA	NA	NA
								OTU_659; k__Bacteria; p__Proteobacteria; c__Alphaproteobacteria; o__Rickettsiales; f__Mitochondria; g__g	NA	0.292584	NA	NA	NA	NA
								OTU_663; k__Bacteria; p__Proteobacteria; c__Gammaproteobacteria; o__Pasteurellales; f__Pasteurellaceae; g__Actinobacillus	NA	0.292584	NA	NA	NA	NA
								OTU_693; k__Bacteria; p__Firmicutes; c__Clostridia; o__Clostridiales; f__Ruminococcaceae; g__Ruminococcaceae_UCG-014	NA	0.292584	NA	NA	NA	NA
								OTU_700; k__Bacteria; p__Firmicutes; c__Clostridia; o__Clostridiales; f__Ruminococcaceae; g__Ruminococcaceae_UCG-014	NA	0.292584	NA	NA	NA	NA
								OTU_703; k__Bacteria; p__Firmicutes; c__Clostridia; o__Clostridiales; f__Ruminococcaceae; g__Ruminiclostridium_5	0.363302	0.292584	NA	NA	NA	NA
								OTU_715; k__Bacteria; p__Firmicutes; c__Clostridia; o__Clostridiales; f__Ruminococcaceae; g__Ruminococcaceae_UCG-014	NA	0.292584	NA	NA	NA	NA
								OTU_782; k__Bacteria; p__Actinobacteria; c__Actinobacteria; o__Micrococcales; f__Micrococcaceae; g__Rothia	NA	0.292584	NA	NA	NA	NA
								OTU_783; k__Bacteria; p__Actinobacteria; c__Actinobacteria; o__Micrococcales; f__Micrococcaceae; g__Rothia	NA	0.292584	NA	NA	NA	NA
								OTU_860; k__Bacteria; p__Firmicutes; c__Clostridia; o__Clostridiales; f__Lachnospiraceae; g__Blautia	0.363302	0.292584	NA	NA	NA	NA
								OTU_878; k__Bacteria; p__Firmicutes; c__Clostridia; o__Clostridiales; f__Lachnospiraceae; g__Dorea	NA	0.292584	NA	NA	NA	NA
								OTU_944; k__Bacteria; p__Firmicutes; c__Clostridia; o__Clostridiales; f__Lachnospiraceae; g__Marvinbryantia	NA	0.292584	NA	NA	NA	NA
								OTU_951; k__Bacteria; p__Firmicutes; c__Clostridia; o__Clostridiales; f__Lachnospiraceae; g__Lachnospiraceae_NK4A136_group	NA	0.292584	NA	NA	NA	NA
								OTU_976; k__Bacteria; p__Firmicutes; c__Clostridia; o__Clostridiales; f__Lachnospiraceae; g__[Eubacterium]_xylanophilum_group	NA	0.292584	NA	NA	NA	NA
								OTU_998; k__Bacteria; p__Firmicutes; c__Clostridia; o__Clostridiales; f__Christensenellaceae; g__Christensenellaceae_R-7_group	NA	0.292584	NA	NA	NA	NA
								OTU_1052; k__Bacteria; p__Firmicutes; c__Bacilli; o__Bacillales; f__Staphylococcaceae; g__Staphylococcus	NA	0.292584	NA	NA	NA	NA
								OTU_1057; k__Bacteria; p__Firmicutes; c__Clostridia; o__Clostridiales; f__Peptostreptococcaceae; g__Intestinibacter	NA	0.292584	NA	NA	NA	NA
								OTU_1069; k__Bacteria; p__Firmicutes; c__Clostridia; o__Clostridiales; f__Peptostreptococcaceae; g__Intestinibacter	NA	0.292584	NA	NA	NA	NA
								OTU_1070; k__Bacteria; p__Firmicutes; c__Clostridia; o__Clostridiales; f__Peptostreptococcaceae; g__Terrisporobacter	NA	0.292584	NA	NA	NA	NA
								OTU_1071; k__Bacteria; p__Firmicutes; c__Clostridia; o__Clostridiales; f__Peptostreptococcaceae; g__Terrisporobacter	NA	0.292584	NA	NA	NA	NA
								OTU_1072; k__Bacteria; p__Firmicutes; c__Bacilli; o__Bacillales; f__f; g__g	NA	0.292584	NA	NA	NA	NA
								OTU_1073; k__Bacteria; p__Firmicutes; c__Bacilli; o__Lactobacillales; f__Streptococcaceae; g__Streptococcus	NA	0.292584	NA	NA	NA	NA
								OTU_1075; k__Bacteria; p__Firmicutes; c__Clostridia; o__Clostridiales; f__Peptostreptococcaceae; g__Intestinibacter	NA	0.292584	NA	NA	NA	NA
								OTU_1076; k__Bacteria; p__Firmicutes; c__Clostridia; o__Clostridiales; f__Peptostreptococcaceae; g__Terrisporobacter	NA	0.292584	NA	NA	NA	NA
								OTU_1197; k__Bacteria; p__Actinobacteria; c__Actinobacteria; o__Bifidobacteriales; f__Bifidobacteriaceae; g__Bifidobacterium	NA	0.292584	NA	NA	NA	NA
								OTU_1294; k__Bacteria; p__Actinobacteria; c__Actinobacteria; o__Micrococcales; f__Micrococcaceae; g__Micrococcus	0.363302	0.292584	NA	NA	NA	NA
								OTU_1362; k__Bacteria; p__Firmicutes; c__Clostridia; o__Clostridiales; f__Clostridiaceae_1; g__Clostridium_sensu_stricto_1	NA	0.292584	NA	NA	NA	NA
								OTU_1375; k__Bacteria; p__Firmicutes; c__Bacilli; o__Lactobacillales; f__Streptococcaceae; g__Streptococcus	NA	0.292584	NA	NA	NA	NA
								OTU_1377; k__Bacteria; p__Firmicutes; c__Bacilli; o__Lactobacillales; f__Streptococcaceae; g__Streptococcus	NA	0.292584	NA	NA	NA	NA
								OTU_1379; k__Bacteria; p__Firmicutes; c__Bacilli; o__Lactobacillales; f__Streptococcaceae; g__Streptococcus	NA	0.292584	NA	NA	NA	NA
								OTU_1380; k__Bacteria; p__Firmicutes; c__Bacilli; o__Lactobacillales; f__Streptococcaceae; g__Streptococcus	NA	0.292584	NA	NA	NA	NA
								OTU_1381; k__Bacteria; p__Firmicutes; c__Bacilli; o__Lactobacillales; f__Streptococcaceae; g__Streptococcus	NA	0.292584	NA	NA	NA	NA
								OTU_1385; k__Bacteria; p__Firmicutes; c__Bacilli; o__Lactobacillales; f__Streptococcaceae; g__Streptococcus	NA	0.292584	NA	NA	NA	NA
								OTU_1386; k__Bacteria; p__Firmicutes; c__Bacilli; o__Lactobacillales; f__Streptococcaceae; g__Streptococcus	NA	0.292584	NA	NA	NA	NA
								OTU_1434; k__Bacteria; p__Firmicutes; c__Bacilli; o__Lactobacillales; f__Streptococcaceae; g__Streptococcus	NA	0.292584	NA	NA	NA	NA
								OTU_1436; k__Bacteria; p__Firmicutes; c__Bacilli; o__Lactobacillales; f__Streptococcaceae; g__Streptococcus	NA	0.292584	NA	NA	NA	NA
								OTU_1444; k__Bacteria; p__Firmicutes; c__Bacilli; o__Lactobacillales; f__Streptococcaceae; g__Streptococcus	NA	0.292584	NA	NA	NA	NA
								OTU_1445; k__Bacteria; p__Firmicutes; c__Bacilli; o__Lactobacillales; f__Streptococcaceae; g__Streptococcus	NA	0.292584	NA	NA	NA	NA
								OTU_1459; k__Bacteria; p__Firmicutes; c__Clostridia; o__Clostridiales; f__Ruminococcaceae; g__Ruminococcaceae_UCG-010	NA	0.292584	NA	NA	NA	NA
								OTU_1462; k__Bacteria; p__Actinobacteria; c__Actinobacteria; o__Micrococcales; f__Micrococcaceae; g__g	NA	0.292584	NA	NA	NA	NA
								OTU_1476; k__Bacteria; p__Firmicutes; c__Bacilli; o__Bacillales; f__Staphylococcaceae; g__Staphylococcus	NA	0.292584	NA	NA	NA	NA
								OTU_1477; k__Bacteria; p__Firmicutes; c__Bacilli; o__Lactobacillales; f__Streptococcaceae; g__Streptococcus	NA	0.292584	NA	NA	NA	NA
								OTU_1479; k__Bacteria; p__Firmicutes; c__Bacilli; o__Lactobacillales; f__Streptococcaceae; g__Streptococcus	NA	0.292584	NA	NA	NA	NA
								OTU_1487; k__Bacteria; p__Firmicutes; c__Clostridia; o__Clostridiales; f__Clostridiaceae_1; g__g	NA	0.292584	NA	NA	NA	NA
								OTU_1489; k__Bacteria; p__Proteobacteria; c__Gammaproteobacteria; o__Enterobacteriales; f__f; g__g	NA	0.292584	NA	NA	NA	NA
								OTU_1491; k__Bacteria; p__Firmicutes; c__Bacilli; o__Lactobacillales; f__Streptococcaceae; g__Streptococcus	NA	0.292584	NA	NA	NA	NA
								OTU_1492; k__Bacteria; p__Actinobacteria; c__Actinobacteria; o__Bifidobacteriales; f__Bifidobacteriaceae; g__g	NA	0.292584	NA	NA	NA	NA
								OTU_1497; k__Bacteria; p__Actinobacteria; c__Actinobacteria; o__Micrococcales; f__f; g__g	NA	0.292584	NA	NA	NA	NA
								OTU_1499; k__Bacteria; p__Firmicutes; c__Clostridia; o__Clostridiales; f__f; g__g	NA	0.292584	NA	NA	NA	NA
								OTU_1502; k__Bacteria; p__Firmicutes; c__Bacilli; o__Bacillales; f__Staphylococcaceae; g__Staphylococcus	NA	0.292584	NA	NA	NA	NA
								OTU_1515; k__Bacteria; p__Firmicutes; c__Bacilli; o__Bacillales; f__Staphylococcaceae; g__Staphylococcus	NA	0.292584	NA	NA	NA	NA
								OTU_1523; k__Bacteria; p__Firmicutes; c__Bacilli; o__Bacillales; f__Staphylococcaceae; g__Staphylococcus	NA	0.292584	NA	NA	NA	NA
								OTU_1529; k__Bacteria; p__Firmicutes; c__Bacilli; o__Bacillales; f__Bacillaceae; g__Bacillus	NA	0.292584	NA	NA	NA	NA
								OTU_1531; k__Bacteria; p__Firmicutes; c__Bacilli; o__Bacillales; f__Bacillaceae; g__g	NA	0.292584	NA	NA	NA	NA
								OTU_1538; k__Bacteria; p__Firmicutes; c__Bacilli; o__Bacillales; f__Bacillaceae; g__g	NA	0.292584	NA	NA	NA	NA
								OTU_1542; k__Bacteria; p__Firmicutes; c__Bacilli; o__Bacillales; f__Staphylococcaceae; g__Staphylococcus	NA	0.292584	NA	NA	NA	NA
								OTU_1544; k__Bacteria; p__Firmicutes; c__Bacilli; o__Bacillales; f__Staphylococcaceae; g__Staphylococcus	0.363302	0.292584	NA	NA	NA	NA
								OTU_1545; k__Bacteria; p__Firmicutes; c__Bacilli; o__Bacillales; f__Staphylococcaceae; g__Staphylococcus	NA	0.292584	NA	NA	NA	NA
								OTU_1547; k__Bacteria; p__Firmicutes; c__Bacilli; o__Lactobacillales; f__Aerococcaceae; g__Aerococcus	NA	0.292584	NA	NA	NA	NA
								OTU_1548; k__Bacteria; p__Firmicutes; c__Clostridia; o__Clostridiales; f__Clostridiaceae_1; g__Clostridium_sensu_stricto_1	NA	0.292584	NA	NA	NA	NA
								OTU_1561; k__Bacteria; p__Firmicutes; c__Clostridia; o__Clostridiales; f__Ruminococcaceae; g__Ruminococcaceae_NK4A214_group	0.363302	0.292584	NA	NA	NA	NA
								OTU_1756; k__Bacteria; p__Firmicutes; c__Bacilli; o__Bacillales; f__Staphylococcaceae; g__Staphylococcus	NA	0.292584	NA	NA	NA	NA
								OTU_1779; k__Bacteria; p__Firmicutes; c__Bacilli; o__Lactobacillales; f__Carnobacteriaceae; g__Trichococcus	NA	0.292584	NA	NA	NA	NA
								OTU_1817; k__Bacteria; p__Firmicutes; c__Bacilli; o__Lactobacillales; f__Enterococcaceae; g__g	NA	0.292584	NA	NA	NA	NA
								OTU_1818; k__Bacteria; p__Firmicutes; c__Bacilli; o__Lactobacillales; f__Aerococcaceae; g__Aerococcus	NA	0.292584	NA	NA	NA	NA
								OTU_1886; k__Bacteria; p__Firmicutes; c__Clostridia; o__Clostridiales; f__Clostridiaceae_1; g__Clostridium_sensu_stricto_1	NA	0.292584	NA	NA	NA	NA
								OTU_1887; k__Bacteria; p__Firmicutes; c__Clostridia; o__Clostridiales; f__Clostridiaceae_1; g__Clostridium_sensu_stricto_1	NA	0.292584	NA	NA	NA	NA
								OTU_1888; k__Bacteria; p__Firmicutes; c__Clostridia; o__Clostridiales; f__Clostridiaceae_1; g__g	NA	0.292584	NA	NA	NA	NA
								OTU_1889; k__Bacteria; p__Firmicutes; c__Clostridia; o__Clostridiales; f__Clostridiaceae_1; g__g	NA	0.292584	NA	NA	NA	NA
								OTU_1910; k__Bacteria; p__Firmicutes; c__Bacilli; o__Bacillales; f__Staphylococcaceae; g__g	NA	0.292584	NA	NA	NA	NA
								OTU_122; k__Bacteria; p__Proteobacteria; c__Alphaproteobacteria; o__Rhodospirillales; f__Rhodospirillaceae; g__uncultured	0.720579	0.292584	NA	0.304626	NA	NA
								OTU_173; k__Bacteria; p__Bacteroidetes; c__Bacteroidia; o__Bacteroidales; f__Prevotellaceae; g__Prevotella_9	1	0.292584	NA	0.304626	NA	NA
								OTU_350; k__Bacteria; p__Bacteroidetes; c__Bacteroidia; o__Bacteroidales; f__Bacteroidaceae; g__Bacteroides	0.720579	0.292584	NA	0.304626	NA	NA
								OTU_399; k__Bacteria; p__Proteobacteria; c__Alphaproteobacteria; o__Sphingomonadales; f__Sphingomonadaceae; g__Sphingobium	0.720579	0.292584	NA	0.304626	NA	NA
								OTU_889; k__Bacteria; p__Firmicutes; c__Clostridia; o__Clostridiales; f__Lachnospiraceae; g__Butyrivibrio	0.379829	0.292584	NA	0.304626	NA	NA
								OTU_1837; k__Bacteria; p__Firmicutes; c__Erysipelotrichia; o__Erysipelotrichales; f__Erysipelotrichaceae; g__Holdemanella	0.379829	0.292584	NA	0.304626	NA	NA
								OTU_1996; k__Bacteria; p__Firmicutes; c__Clostridia; o__Clostridiales; f__Lachnospiraceae; g__Coprococcus_2	0.531348	0.292584	NA	0.304626	NA	NA
								OTU_1807; k__Bacteria; p__Firmicutes; c__Bacilli; o__Lactobacillales; f__Lactobacillaceae; g__Lactobacillus	0.658471	0.292584	NA	0.338374	NA	NA
								OTU_866; k__Bacteria; p__Firmicutes; c__Clostridia; o__Clostridiales; f__Lachnospiraceae; g__Blautia	0.917619	0.292584	NA	0.345231	NA	NA
								OTU_1943; k__Bacteria; p__Firmicutes; c__Clostridia; o__Clostridiales; f__Lachnospiraceae; g__[Eubacterium]_eligens_group	0.578303	0.292584	NA	0.395513	NA	NA
								OTU_622; k__Bacteria; p__Proteobacteria; c__Gammaproteobacteria; o__Pasteurellales; f__Pasteurellaceae; g__Haemophilus	0.363302	0.292584	0.787971	NA	NA	0.434519
								OTU_1411; k__Bacteria; p__Firmicutes; c__Bacilli; o__Lactobacillales; f__Streptococcaceae; g__Streptococcus	NA	0.292584	0.476033	NA	NA	0.434519
								OTU_1413; k__Bacteria; p__Firmicutes; c__Bacilli; o__Lactobacillales; f__Streptococcaceae; g__g	NA	0.292584	0.476033	NA	NA	0.434519
								OTU_1415; k__Bacteria; p__Firmicutes; c__Bacilli; o__Lactobacillales; f__Streptococcaceae; g__Streptococcus	NA	0.292584	0.747415	NA	NA	0.434519
								OTU_1441; k__Bacteria; p__Firmicutes; c__Bacilli; o__Bacillales; f__Staphylococcaceae; g__Staphylococcus	NA	0.292584	0.846779	NA	NA	0.434519
								OTU_1481; k__Bacteria; p__Firmicutes; c__Bacilli; o__Lactobacillales; f__Streptococcaceae; g__g	NA	0.292584	0.476033	NA	NA	0.434519
								OTU_1496; k__Bacteria; p__Firmicutes; c__Bacilli; o__Lactobacillales; f__Streptococcaceae; g__g	NA	0.292584	0.476033	NA	NA	0.434519
								OTU_1506; k__Bacteria; p__Firmicutes; c__Bacilli; o__Bacillales; f__Staphylococcaceae; g__Staphylococcus	NA	0.292584	0.846779	NA	NA	0.434519
								OTU_34; k__NA; p__p; c__c; o__o; f__f; g__g	0.329169	0.292584	NA	0.439882	NA	NA
								OTU_172; k__Bacteria; p__Bacteroidetes; c__Bacteroidia; o__Bacteroidales; f__Prevotellaceae; g__Prevotella_9	0.659911	0.292584	NA	0.439882	NA	NA
								OTU_179; k__Bacteria; p__Bacteroidetes; c__Bacteroidia; o__Bacteroidales; f__Prevotellaceae; g__Prevotella_2	0.659911	0.292584	NA	0.439882	NA	NA
								OTU_719; k__Bacteria; p__Firmicutes; c__Clostridia; o__Clostridiales; f__Ruminococcaceae; g__Ruminococcus_1	1	0.292584	NA	0.439882	NA	NA
								OTU_1571; k__Bacteria; p__Firmicutes; c__Bacilli; o__Lactobacillales; f__Lactobacillaceae; g__Lactobacillus	1	0.292584	NA	0.439882	NA	NA
								OTU_1958; k__Bacteria; p__Firmicutes; c__Clostridia; o__Clostridiales; f__Lachnospiraceae; g__Roseburia	0.789766	0.292584	NA	0.507457	NA	NA
								OTU_427; k__Bacteria; p__Firmicutes; c__Bacilli; o__Lactobacillales; f__f; g__g	NA	0.292584	0.476033	NA	NA	0.632585
								OTU_1090; k__Bacteria; p__Proteobacteria; c__Gammaproteobacteria; o__Enterobacteriales; f__Enterobacteriaceae; g__Proteus	0.363302	0.292584	0.476033	NA	NA	0.632585
								OTU_1421; k__Bacteria; p__Firmicutes; c__Bacilli; o__Lactobacillales; f__Streptococcaceae; g__Streptococcus	NA	0.292584	0.476033	NA	NA	0.632585
								OTU_718; k__Bacteria; p__Firmicutes; c__Clostridia; o__Clostridiales; f__Ruminococcaceae; g__Ruminococcaceae_UCG-014	0.363302	0.292584	NA	0.651077	NA	NA
								OTU_858; k__Bacteria; p__Firmicutes; c__Clostridia; o__Clostridiales; f__Lachnospiraceae; g__[Ruminococcus]_torques_group	1	0.292584	NA	0.651077	NA	NA
								OTU_888; k__Bacteria; p__Firmicutes; c__Clostridia; o__Clostridiales; f__Lachnospiraceae; g__Lachnoclostridium	0.509219	0.292584	NA	0.651077	NA	NA
								OTU_971; k__Bacteria; p__Firmicutes; c__Clostridia; o__Clostridiales; f__Lachnospiraceae; g__Lachnospiraceae_UCG-003	0.363302	0.292584	NA	0.651077	NA	NA
								OTU_1039; k__Bacteria; p__Firmicutes; c__Clostridia; o__Clostridiales; f__Christensenellaceae; g__Christensenellaceae_R-7_group	0.363302	0.292584	NA	0.651077	NA	NA
								OTU_1601; k__Bacteria; p__Firmicutes; c__Clostridia; o__Clostridiales; f__Ruminococcaceae; g__[Eubacterium]_coprostanoligenes_group	1	0.292584	NA	0.651077	NA	NA
								OTU_1688; k__Bacteria; p__Firmicutes; c__Negativicutes; o__Selenomonadales; f__Veillonellaceae; g__Megasphaera	1	0.292584	NA	0.651077	NA	NA
								OTU_1509; k__Bacteria; p__Firmicutes; c__Bacilli; o__Bacillales; f__Staphylococcaceae; g__Staphylococcus	NA	0.292584	0.787971	NA	NA	0.715583
								OTU_970; k__Bacteria; p__Firmicutes; c__Clostridia; o__Clostridiales; f__Lachnospiraceae; g__Lachnospiraceae_NK4A136_group	0.942833	0.292584	NA	0.72332	NA	NA
								OTU_168; k__Bacteria; p__Bacteroidetes; c__Bacteroidia; o__Bacteroidales; f__Prevotellaceae; g__Prevotella_9	0.873812	0.292584	NA	0.801556	NA	NA
								OTU_856; k__Bacteria; p__Firmicutes; c__Clostridia; o__Clostridiales; f__Lachnospiraceae; g__Blautia	0.542257	0.292584	NA	0.831783	NA	NA
								OTU_25; k__Bacteria; p__Firmicutes; c__Clostridia; o__Clostridiales; f__Ruminococcaceae; g__Faecalibacterium	1	0.292584	NA	0.851937	NA	NA
								OTU_1997; k__Bacteria; p__Firmicutes; c__Clostridia; o__Clostridiales; f__Lachnospiraceae; g__[Eubacterium]_ruminantium_group	0.379696	0.292584	NA	0.876464	NA	NA
								OTU_1988; k__Bacteria; p__Firmicutes; c__Clostridia; o__Clostridiales; f__Lachnospiraceae; g__Tyzzerella_4	0.75076	0.292584	NA	0.933233	NA	NA
								OTU_1655; k__Bacteria; p__Firmicutes; c__Negativicutes; o__Selenomonadales; f__Veillonellaceae; g__Dialister	0.654798	0.292584	NA	1	NA	NA
								OTU_78; k__Bacteria; p__Proteobacteria; c__Gammaproteobacteria; o__Pseudomonadales; f__Pseudomonadaceae; g__Pseudomonas	0.760593	0.949439	NA	0.304626	0.619796	NA
								OTU_135; k__Bacteria; p__Proteobacteria; c__Alphaproteobacteria; o__Caulobacterales; f__Caulobacteraceae; g__Brevundimonas	0.720579	0.949439	NA	0.304626	0.619796	NA
								OTU_186; k__Bacteria; p__Bacteroidetes; c__Flavobacteriia; o__Flavobacteriales; f__Flavobacteriaceae; g__Flavobacterium	0.720579	0.949439	NA	0.304626	0.619796	NA
								OTU_480; k__Bacteria; p__Proteobacteria; c__Gammaproteobacteria; o__Enterobacteriales; f__Enterobacteriaceae; g__Escherichia-Shigella	0.788496	0.949439	0.476033	0.304626	0.619796	0.632585
								OTU_579; k__Bacteria; p__Bacteroidetes; c__Flavobacteriia; o__Flavobacteriales; f__Flavobacteriaceae; g__Elizabethkingia	0.801824	0.949439	NA	0.304626	0.619796	NA
								OTU_1971; k__Bacteria; p__Firmicutes; c__Clostridia; o__Clostridiales; f__Lachnospiraceae; g__Sellimonas	0.47438	NA	NA	0.304626	NA	NA
								OTU_1842; k__Bacteria; p__Firmicutes; c__Erysipelotrichia; o__Erysipelotrichales; f__Erysipelotrichaceae; g__Erysipelotrichaceae_UCG-003	1	NA	NA	0.312282	NA	NA
								OTU_270; k__Bacteria; p__Bacteroidetes; c__Bacteroidia; o__Bacteroidales; f__Bacteroidaceae; g__Bacteroides	0.659911	0.949439	NA	0.35676	0.619796	NA
								OTU_1313; k__Bacteria; p__Actinobacteria; c__Actinobacteria; o__Corynebacteriales; f__Corynebacteriaceae; g__Corynebacterium_1	0.720579	0.429906	NA	0.35676	0.470302	NA
								OTU_8; k__Bacteria; p__Firmicutes; c__Clostridia; o__Clostridiales; f__Ruminococcaceae; g__Subdoligranulum	0.363302	NA	NA	NA	NA	NA
								OTU_12; k__Bacteria; p__Firmicutes; c__Clostridia; o__Clostridiales; f__Ruminococcaceae; g__Faecalibacterium	0.363302	NA	NA	NA	NA	NA
								OTU_30; k__Archaea; p__Euryarchaeota; c__Methanobacteria; o__Methanobacteriales; f__Methanobacteriaceae; g__Methanobacterium	0.363302	NA	NA	NA	NA	NA
								OTU_38; k__Bacteria; p__Spirochaetae; c__Spirochaetes; o__Spirochaetales; f__f; g__g	0.363302	NA	NA	NA	NA	NA
								OTU_40; k__Bacteria; p__Planctomycetes; c__Planctomycetacia; o__Planctomycetales; f__Planctomycetaceae; g__Planctomyces	0.363302	NA	NA	NA	NA	NA
								OTU_44; k__Bacteria; p__Spirochaetae; c__Spirochaetes; o__Spirochaetales; f__Spirochaetaceae; g__uncultured	0.363302	NA	NA	NA	NA	NA
								OTU_49; k__Archaea; p__Euryarchaeota; c__Methanobacteria; o__Methanobacteriales; f__Methanobacteriaceae; g__Methanobacterium	0.363302	NA	NA	NA	NA	NA
								OTU_52; k__Bacteria; p__Planctomycetes; c__Phycisphaerae; o__MSBL9; f__f; g__g	0.363302	NA	NA	NA	NA	NA
								OTU_56; k__Bacteria; p__Proteobacteria; c__Deltaproteobacteria; o__Bdellovibrionales; f__Bdellovibrionaceae; g__Bdellovibrio	0.363302	NA	NA	NA	NA	NA
								OTU_63; k__Bacteria; p__Elusimicrobia; c__Elusimicrobia; o__Elusimicrobiales; f__Elusimicrobiaceae; g__Elusimicrobium	0.363302	NA	NA	NA	NA	NA
								OTU_64; k__Bacteria; p__Acetothermia; c__c; o__o; f__f; g__g	0.363302	NA	NA	NA	NA	NA
								OTU_65; k__Bacteria; p__Acetothermia; c__c; o__o; f__f; g__g	0.363302	NA	NA	NA	NA	NA
								OTU_69; k__Bacteria; p__Proteobacteria; c__Gammaproteobacteria; o__Pseudomonadales; f__Moraxellaceae; g__Psychrobacter	0.363302	NA	NA	NA	NA	NA
								OTU_70; k__Bacteria; p__Proteobacteria; c__Gammaproteobacteria; o__Pseudomonadales; f__Moraxellaceae; g__Psychrobacter	0.363302	NA	NA	NA	NA	NA
								OTU_74; k__Bacteria; p__Proteobacteria; c__Gammaproteobacteria; o__Pseudomonadales; f__Moraxellaceae; g__Moraxella	0.363302	NA	NA	NA	NA	NA
								OTU_102; k__Bacteria; p__Proteobacteria; c__Gammaproteobacteria; o__Pseudomonadales; f__Moraxellaceae; g__Acinetobacter	0.363302	NA	NA	NA	NA	NA
								OTU_112; k__Bacteria; p__Tenericutes; c__Mollicutes; o__NB1-n; f__f; g__g	0.363302	NA	NA	NA	NA	NA
								OTU_125; k__Bacteria; p__Proteobacteria; c__Alphaproteobacteria; o__Rhizobiales; f__Bradyrhizobiaceae; g__Bosea	0.363302	NA	NA	NA	NA	NA
								OTU_132; k__Bacteria; p__Proteobacteria; c__Alphaproteobacteria; o__Caulobacterales; f__Caulobacteraceae; g__Brevundimonas	0.363302	NA	NA	NA	NA	NA
								OTU_134; k__Bacteria; p__Proteobacteria; c__Alphaproteobacteria; o__Caulobacterales; f__Caulobacteraceae; g__Brevundimonas	0.363302	NA	NA	NA	NA	NA
								OTU_152; k__Bacteria; p__Proteobacteria; c__Deltaproteobacteria; o__Bdellovibrionales; f__Bacteriovoracaceae; g__g	0.363302	NA	NA	NA	NA	NA
								OTU_153; k__Bacteria; p__Proteobacteria; c__Deltaproteobacteria; o__Bdellovibrionales; f__Bacteriovoracaceae; g__Bacteriovorax	0.363302	NA	NA	NA	NA	NA
								OTU_159; k__Bacteria; p__Bacteroidetes; c__Bacteroidia; o__Bacteroidales; f__Prevotellaceae; g__Paraprevotella	0.363302	NA	NA	NA	NA	NA
								OTU_161; k__Bacteria; p__Bacteroidetes; c__Bacteroidia; o__Bacteroidales; f__Prevotellaceae; g__Prevotella_9	0.363302	NA	NA	NA	NA	NA
								OTU_165; k__Bacteria; p__Bacteroidetes; c__Bacteroidia; o__Bacteroidales; f__Prevotellaceae; g__Prevotella	0.363302	NA	NA	NA	NA	NA
								OTU_166; k__Bacteria; p__Bacteroidetes; c__Bacteroidia; o__Bacteroidales; f__Prevotellaceae; g__Prevotella	0.363302	NA	NA	NA	NA	NA
								OTU_167; k__Bacteria; p__Bacteroidetes; c__Bacteroidia; o__Bacteroidales; f__Prevotellaceae; g__Prevotellaceae_NK3B31_group	0.363302	NA	NA	NA	NA	NA
								OTU_170; k__Bacteria; p__Bacteroidetes; c__Bacteroidia; o__Bacteroidales; f__Prevotellaceae; g__Prevotella_9	0.363302	NA	NA	NA	NA	NA
								OTU_174; k__Bacteria; p__Bacteroidetes; c__Bacteroidia; o__Bacteroidales; f__Prevotellaceae; g__Prevotella_9	0.363302	NA	NA	NA	NA	NA
								OTU_176; k__Bacteria; p__Bacteroidetes; c__Bacteroidia; o__Bacteroidales; f__Prevotellaceae; g__Prevotella_9	0.363302	NA	NA	NA	NA	NA
								OTU_184; k__Bacteria; p__Bacteroidetes; c__Flavobacteriia; o__Flavobacteriales; f__Flavobacteriaceae; g__Flavobacterium	0.363302	NA	NA	NA	NA	NA
								OTU_185; k__Bacteria; p__Bacteroidetes; c__Flavobacteriia; o__Flavobacteriales; f__Flavobacteriaceae; g__Flavobacterium	0.363302	NA	NA	NA	NA	NA
								OTU_187; k__Bacteria; p__Bacteroidetes; c__Flavobacteriia; o__Flavobacteriales; f__Flavobacteriaceae; g__Flavobacterium	0.363302	NA	NA	NA	NA	NA
								OTU_188; k__Bacteria; p__Bacteroidetes; c__Flavobacteriia; o__Flavobacteriales; f__Flavobacteriaceae; g__Flavobacterium	0.363302	NA	NA	NA	NA	NA
								OTU_189; k__Bacteria; p__Bacteroidetes; c__Flavobacteriia; o__Flavobacteriales; f__Flavobacteriaceae; g__Flavobacterium	0.363302	NA	NA	NA	NA	NA
								OTU_190; k__Bacteria; p__Bacteroidetes; c__Flavobacteriia; o__Flavobacteriales; f__Flavobacteriaceae; g__Flavobacterium	0.363302	NA	NA	NA	NA	NA
								OTU_194; k__Bacteria; p__Bacteroidetes; c__Sphingobacteriia; o__Sphingobacteriales; f__Sphingobacteriaceae; g__Pedobacter	0.363302	NA	NA	NA	NA	NA
								OTU_195; k__Bacteria; p__Bacteroidetes; c__Sphingobacteriia; o__Sphingobacteriales; f__Sphingobacteriaceae; g__Pedobacter	0.363302	NA	NA	NA	NA	NA
								OTU_198; k__Bacteria; p__Bacteroidetes; c__Sphingobacteriia; o__Sphingobacteriales; f__Sphingobacteriaceae; g__Sphingobacterium	0.363302	NA	NA	NA	NA	NA
								OTU_199; k__Bacteria; p__Bacteroidetes; c__Sphingobacteriia; o__Sphingobacteriales; f__Sphingobacteriaceae; g__Sphingobacterium	0.363302	NA	NA	NA	NA	NA
								OTU_266; k__Bacteria; p__Bacteroidetes; c__Bacteroidia; o__Bacteroidales; f__Bacteroidaceae; g__Bacteroides	0.363302	NA	NA	NA	NA	NA
								OTU_339; k__Bacteria; p__Cyanobacteria; c__Cyanobacteria; o__SubsectionII; f__FamilyII; g__Chroococcidiopsis	0.363302	NA	NA	NA	NA	NA
								OTU_340; k__Bacteria; p__Cyanobacteria; c__Cyanobacteria; o__SubsectionII; f__FamilyII; g__Chroococcidiopsis	0.363302	NA	NA	NA	NA	NA
								OTU_341; k__Bacteria; p__Cyanobacteria; c__Cyanobacteria; o__SubsectionII; f__FamilyII; g__Chroococcidiopsis	0.363302	NA	NA	NA	NA	NA
								OTU_348; k__Bacteria; p__Bacteroidetes; c__Bacteroidia; o__Bacteroidales; f__Bacteroidaceae; g__Bacteroides	0.363302	NA	NA	NA	NA	NA
								OTU_349; k__Bacteria; p__Bacteroidetes; c__Bacteroidia; o__Bacteroidales; f__Bacteroidaceae; g__Bacteroides	0.363302	NA	NA	NA	NA	NA
								OTU_356; k__Bacteria; p__Bacteroidetes; c__Bacteroidia; o__Bacteroidales; f__Bacteroidaceae; g__Bacteroides	0.363302	NA	NA	NA	NA	NA
								OTU_368; k__Bacteria; p__Bacteroidetes; c__Bacteroidia; o__Bacteroidales; f__Porphyromonadaceae; g__Odoribacter	0.363302	NA	NA	NA	NA	NA
								OTU_389; k__Bacteria; p__Bacteroidetes; c__Bacteroidia; o__Bacteroidales; f__Bacteroidaceae; g__Bacteroides	0.363302	NA	NA	NA	NA	NA
								OTU_393; k__Bacteria; p__Chlamydiae; c__LD1-PA32; o__o; f__f; g__g	0.363302	NA	NA	NA	NA	NA
								OTU_402; k__Bacteria; p__SBR1093; c__c; o__o; f__f; g__g	0.363302	NA	NA	NA	NA	NA
								OTU_406; k__Bacteria; p__Proteobacteria; c__Alphaproteobacteria; o__Rhodobacterales; f__Rhodobacteraceae; g__Paracoccus	0.363302	NA	NA	NA	NA	NA
								OTU_409; k__Bacteria; p__Proteobacteria; c__Alphaproteobacteria; o__Rhodobacterales; f__Rhodobacteraceae; g__Paracoccus	0.363302	NA	NA	NA	NA	NA
								OTU_416; k__Bacteria; p__Proteobacteria; c__Alphaproteobacteria; o__Rhodobacterales; f__Rhodobacteraceae; g__Rubellimicrobium	0.363302	NA	NA	NA	NA	NA
								OTU_422; k__Bacteria; p__Proteobacteria; c__Deltaproteobacteria; o__Desulfovibrionales; f__Desulfovibrionaceae; g__Desulfovibrio	0.363302	NA	NA	NA	NA	NA
								OTU_559; k__Bacteria; p__Deinococcus-Thermus; c__Deinococci; o__Deinococcales; f__Deinococcaceae; g__Deinococcus	0.363302	NA	NA	NA	NA	NA
								OTU_562; k__Bacteria; p__Bacteroidetes; c__Sphingobacteriia; o__Sphingobacteriales; f__Saprospiraceae; g__uncultured	0.363302	NA	NA	NA	NA	NA
								OTU_574; k__Bacteria; p__Bacteroidetes; c__Sphingobacteriia; o__Sphingobacteriales; f__uncultured; g__g	0.363302	NA	NA	NA	NA	NA
								OTU_585; k__Bacteria; p__Bacteroidetes; c__Flavobacteriia; o__Flavobacteriales; f__Flavobacteriaceae; g__Chryseobacterium	0.363302	NA	NA	NA	NA	NA
								OTU_587; k__Bacteria; p__Bacteroidetes; c__Sphingobacteriia; o__Sphingobacteriales; f__Lentimicrobiaceae; g__g	0.363302	NA	NA	NA	NA	NA
								OTU_588; k__Bacteria; p__Cyanobacteria; c__Melainabacteria; o__Gastranaerophilales; f__f; g__g	0.363302	NA	NA	NA	NA	NA
								OTU_591; k__Bacteria; p__Cyanobacteria; c__Melainabacteria; o__Gastranaerophilales; f__f; g__g	0.363302	NA	NA	NA	NA	NA
								OTU_592; k__Bacteria; p__Firmicutes; c__Negativicutes; o__Selenomonadales; f__Veillonellaceae; g__Veillonella	0.363302	NA	NA	NA	NA	NA
								OTU_617; k__Bacteria; p__Proteobacteria; c__Gammaproteobacteria; o__Pasteurellales; f__Pasteurellaceae; g__Haemophilus	0.363302	NA	NA	NA	NA	NA
								OTU_629; k__Bacteria; p__Proteobacteria; c__Gammaproteobacteria; o__Vibrionales; f__Vibrionaceae; g__Vibrio	0.363302	NA	NA	NA	NA	NA
								OTU_637; k__Bacteria; p__Cyanobacteria; c__Melainabacteria; o__Gastranaerophilales; f__f; g__g	0.363302	NA	NA	NA	NA	NA
								OTU_658; k__Bacteria; p__Proteobacteria; c__Alphaproteobacteria; o__Rickettsiales; f__Mitochondria; g__g	0.363302	NA	NA	NA	NA	NA
								OTU_687; k__Bacteria; p__Firmicutes; c__Clostridia; o__Clostridiales; f__Ruminococcaceae; g__Butyricicoccus	0.363302	NA	NA	NA	NA	NA
								OTU_695; k__Bacteria; p__Firmicutes; c__Clostridia; o__Clostridiales; f__Ruminococcaceae; g__Ruminococcaceae_UCG-014	0.363302	NA	NA	NA	NA	NA
								OTU_696; k__Bacteria; p__Firmicutes; c__Clostridia; o__Clostridiales; f__Ruminococcaceae; g__Ruminococcaceae_UCG-014	0.363302	NA	NA	NA	NA	NA
								OTU_699; k__Bacteria; p__Firmicutes; c__Clostridia; o__Clostridiales; f__Ruminococcaceae; g__Ruminococcaceae_UCG-014	0.363302	NA	NA	NA	NA	NA
								OTU_701; k__Bacteria; p__Firmicutes; c__Clostridia; o__Clostridiales; f__Ruminococcaceae; g__Ruminococcaceae_UCG-014	0.363302	NA	NA	NA	NA	NA
								OTU_711; k__Bacteria; p__Actinobacteria; c__Coriobacteriia; o__Coriobacteriales; f__Coriobacteriaceae; g__uncultured	0.363302	NA	NA	NA	NA	NA
								OTU_713; k__Bacteria; p__Actinobacteria; c__Coriobacteriia; o__Coriobacteriales; f__Coriobacteriaceae; g__uncultured	0.363302	NA	NA	NA	NA	NA
								OTU_714; k__Bacteria; p__Firmicutes; c__Clostridia; o__Clostridiales; f__Ruminococcaceae; g__Ruminococcaceae_UCG-014	0.363302	NA	NA	NA	NA	NA
								OTU_716; k__Bacteria; p__Firmicutes; c__Clostridia; o__Clostridiales; f__Ruminococcaceae; g__Ruminococcaceae_UCG-014	0.363302	NA	NA	NA	NA	NA
								OTU_721; k__Bacteria; p__Firmicutes; c__Clostridia; o__Clostridiales; f__Ruminococcaceae; g__Ruminococcus_1	0.363302	NA	NA	NA	NA	NA
								OTU_723; k__Bacteria; p__Firmicutes; c__Clostridia; o__Clostridiales; f__Ruminococcaceae; g__Ruminococcus_1	0.363302	NA	NA	NA	NA	NA
								OTU_724; k__Bacteria; p__Firmicutes; c__Clostridia; o__Clostridiales; f__Ruminococcaceae; g__Ruminococcus_1	0.363302	NA	NA	NA	NA	NA
								OTU_726; k__Bacteria; p__Firmicutes; c__Clostridia; o__Clostridiales; f__f; g__g	0.363302	NA	NA	NA	NA	NA
								OTU_727; k__Bacteria; p__Firmicutes; c__Clostridia; o__Clostridiales; f__f; g__g	0.363302	NA	NA	NA	NA	NA
								OTU_789; k__Bacteria; p__Actinobacteria; c__Actinobacteria; o__Micrococcales; f__Micrococcaceae; g__Rothia	0.363302	NA	NA	NA	NA	NA
								OTU_803; k__Bacteria; p__Firmicutes; c__Clostridia; o__Clostridiales; f__Lachnospiraceae; g__Lachnospiraceae_UCG-010	0.363302	NA	NA	NA	NA	NA
								OTU_806; k__Bacteria; p__Firmicutes; c__Clostridia; o__Clostridiales; f__Lachnospiraceae; g__Epulopiscium	0.363302	NA	NA	NA	NA	NA
								OTU_816; k__Bacteria; p__Firmicutes; c__Clostridia; o__Clostridiales; f__Lachnospiraceae; g__Anaerostipes	0.363302	NA	NA	NA	NA	NA
								OTU_823; k__Bacteria; p__Firmicutes; c__Clostridia; o__Clostridiales; f__Family_XIII; g__Family_XIII_AD3011_group	0.363302	NA	NA	NA	NA	NA
								OTU_824; k__Bacteria; p__Firmicutes; c__Clostridia; o__Clostridiales; f__Family_XIII; g__Family_XIII_AD3011_group	0.363302	NA	NA	NA	NA	NA
								OTU_826; k__Bacteria; p__Firmicutes; c__Clostridia; o__Clostridiales; f__Family_XIII; g__Family_XIII_AD3011_group	0.363302	NA	NA	NA	NA	NA
								OTU_833; k__Bacteria; p__Firmicutes; c__Clostridia; o__Clostridiales; f__Lachnospiraceae; g__Lachnoclostridium	0.363302	NA	NA	NA	NA	NA
								OTU_835; k__Bacteria; p__Firmicutes; c__Clostridia; o__Clostridiales; f__Lachnospiraceae; g__Lachnospiraceae_NK3A20_group	0.363302	NA	NA	NA	NA	NA
								OTU_838; k__Bacteria; p__Firmicutes; c__Clostridia; o__Clostridiales; f__Lachnospiraceae; g__Butyrivibrio_2	0.363302	NA	NA	NA	NA	NA
								OTU_842; k__Bacteria; p__Firmicutes; c__Clostridia; o__Clostridiales; f__Lachnospiraceae; g__Lachnospiraceae_UCG-001	0.363302	NA	NA	NA	NA	NA
								OTU_846; k__Bacteria; p__Firmicutes; c__Clostridia; o__Clostridiales; f__Lachnospiraceae; g__Blautia	0.363302	NA	NA	NA	NA	NA
								OTU_847; k__Bacteria; p__Firmicutes; c__Clostridia; o__Clostridiales; f__Lachnospiraceae; g__Butyrivibrio	0.363302	NA	NA	NA	NA	NA
								OTU_853; k__Bacteria; p__Firmicutes; c__Clostridia; o__Clostridiales; f__Lachnospiraceae; g__Blautia	0.363302	NA	NA	NA	NA	NA
								OTU_854; k__Bacteria; p__Firmicutes; c__Clostridia; o__Clostridiales; f__Lachnospiraceae; g__Blautia	0.363302	NA	NA	NA	NA	NA
								OTU_861; k__Bacteria; p__Firmicutes; c__Clostridia; o__Clostridiales; f__Lachnospiraceae; g__Blautia	0.363302	NA	NA	NA	NA	NA
								OTU_876; k__Bacteria; p__Firmicutes; c__Clostridia; o__Clostridiales; f__Lachnospiraceae; g__uncultured	0.363302	NA	NA	NA	NA	NA
								OTU_884; k__Bacteria; p__Firmicutes; c__Clostridia; o__Clostridiales; f__Lachnospiraceae; g__uncultured	0.363302	NA	NA	NA	NA	NA
								OTU_885; k__Bacteria; p__Firmicutes; c__Clostridia; o__Clostridiales; f__Lachnospiraceae; g__Lachnoclostridium	0.363302	NA	NA	NA	NA	NA
								OTU_892; k__Bacteria; p__Firmicutes; c__Clostridia; o__Clostridiales; f__Lachnospiraceae; g__Eisenbergiella	0.363302	NA	NA	NA	NA	NA
								OTU_909; k__Bacteria; p__Firmicutes; c__Clostridia; o__Clostridiales; f__Lachnospiraceae; g__[Ruminococcus]_gnavus_group	0.363302	NA	NA	NA	NA	NA
								OTU_911; k__Bacteria; p__Firmicutes; c__Clostridia; o__Clostridiales; f__Lachnospiraceae; g__Marvinbryantia	0.363302	NA	NA	NA	NA	NA
								OTU_923; k__Bacteria; p__Firmicutes; c__Clostridia; o__Clostridiales; f__Lachnospiraceae; g__uncultured	0.363302	NA	NA	NA	NA	NA
								OTU_925; k__Bacteria; p__Firmicutes; c__Clostridia; o__Clostridiales; f__Lachnospiraceae; g__Lachnospiraceae_FCS020_group	0.363302	NA	NA	NA	NA	NA
								OTU_926; k__Bacteria; p__Firmicutes; c__Clostridia; o__Clostridiales; f__Lachnospiraceae; g__Lachnoclostridium	0.363302	NA	NA	NA	NA	NA
								OTU_927; k__Bacteria; p__Firmicutes; c__Clostridia; o__Clostridiales; f__Lachnospiraceae; g__Lachnoclostridium	0.363302	NA	NA	NA	NA	NA
								OTU_964; k__Bacteria; p__Firmicutes; c__Clostridia; o__Clostridiales; f__Lachnospiraceae; g__Blautia	0.363302	NA	NA	NA	NA	NA
								OTU_975; k__Bacteria; p__Firmicutes; c__Clostridia; o__Clostridiales; f__Lachnospiraceae; g__Coprococcus_1	0.363302	NA	NA	NA	NA	NA
								OTU_978; k__Bacteria; p__Firmicutes; c__Clostridia; o__Clostridiales; f__Lachnospiraceae; g__Anaerosporobacter	0.363302	NA	NA	NA	NA	NA
								OTU_979; k__Bacteria; p__Firmicutes; c__Clostridia; o__Clostridiales; f__Lachnospiraceae; g__uncultured	0.363302	NA	NA	NA	NA	NA
								OTU_981; k__Bacteria; p__Firmicutes; c__Clostridia; o__Clostridiales; f__Lachnospiraceae; g__[Eubacterium]_xylanophilum_group	0.363302	NA	NA	NA	NA	NA
								OTU_983; k__Bacteria; p__Firmicutes; c__Clostridia; o__Clostridiales; f__Lachnospiraceae; g__Coprococcus_2	0.363302	NA	NA	NA	NA	NA
								OTU_984; k__Bacteria; p__Firmicutes; c__Clostridia; o__Clostridiales; f__Lachnospiraceae; g__Coprococcus_2	0.363302	NA	NA	NA	NA	NA
								OTU_996; k__Bacteria; p__Aminicenantes; c__c; o__o; f__f; g__g	0.363302	NA	NA	NA	NA	NA
								OTU_1000; k__Bacteria; p__Firmicutes; c__Clostridia; o__Clostridiales; f__Ruminococcaceae; g__[Eubacterium]_coprostanoligenes_group	0.363302	NA	NA	NA	NA	NA
								OTU_1007; k__Bacteria; p__Actinobacteria; c__Coriobacteriia; o__Coriobacteriales; f__Coriobacteriaceae; g__Enterorhabdus	0.363302	NA	NA	NA	NA	NA
								OTU_1023; k__Bacteria; p__Tenericutes; c__Mollicutes; o__Mollicutes_RF9; f__f; g__g	0.363302	NA	NA	NA	NA	NA
								OTU_1024; k__Bacteria; p__Tenericutes; c__Mollicutes; o__Mollicutes_RF9; f__f; g__g	0.363302	NA	NA	NA	NA	NA
								OTU_1025; k__Bacteria; p__Tenericutes; c__Mollicutes; o__Mollicutes_RF9; f__f; g__g	0.363302	NA	NA	NA	NA	NA
								OTU_1027; k__Bacteria; p__Tenericutes; c__Mollicutes; o__Mollicutes_RF9; f__f; g__g	0.363302	NA	NA	NA	NA	NA
								OTU_1029; k__Bacteria; p__Thermotogae; c__Thermotogae; o__Petrotogales; f__Petrotogaceae; g__AUTHM297	0.363302	NA	NA	NA	NA	NA
								OTU_1030; k__Bacteria; p__Firmicutes; c__Clostridia; o__Clostridiales; f__Peptococcaceae; g__g	0.363302	NA	NA	NA	NA	NA
								OTU_1031; k__Bacteria; p__Firmicutes; c__Clostridia; o__Clostridiales; f__Christensenellaceae; g__g	0.363302	NA	NA	NA	NA	NA
								OTU_1035; k__Bacteria; p__Firmicutes; c__Clostridia; o__Clostridiales; f__Christensenellaceae; g__Christensenellaceae_R-7_group	0.363302	NA	NA	NA	NA	NA
								OTU_1038; k__Bacteria; p__Firmicutes; c__Clostridia; o__Clostridiales; f__Christensenellaceae; g__Christensenellaceae_R-7_group	0.363302	NA	NA	NA	NA	NA
								OTU_1042; k__Bacteria; p__Firmicutes; c__Clostridia; o__Clostridiales; f__Peptostreptococcaceae; g__Paeniclostridium	0.363302	NA	NA	NA	NA	NA
								OTU_1054; k__Bacteria; p__Firmicutes; c__Clostridia; o__Clostridiales; f__Peptostreptococcaceae; g__Peptoclostridium	0.363302	NA	NA	NA	NA	NA
								OTU_1063; k__Bacteria; p__Firmicutes; c__Clostridia; o__Clostridiales; f__Peptostreptococcaceae; g__Intestinibacter	0.363302	NA	NA	NA	NA	NA
								OTU_1068; k__Bacteria; p__Firmicutes; c__Clostridia; o__Clostridiales; f__Peptostreptococcaceae; g__Terrisporobacter	0.363302	NA	NA	NA	NA	NA
								OTU_1077; k__Bacteria; p__Firmicutes; c__Clostridia; o__Clostridiales; f__Family_XI; g__Peptoniphilus	0.363302	NA	NA	NA	NA	NA
								OTU_1080; k__Bacteria; p__Chloroflexi; c__Thermomicrobia; o__JG30-KF-CM45; f__f; g__g	0.363302	NA	NA	NA	NA	NA
								OTU_1086; k__Bacteria; p__Proteobacteria; c__Betaproteobacteria; o__Burkholderiales; f__Burkholderiaceae; g__Ralstonia	0.363302	NA	NA	NA	NA	NA
								OTU_1087; k__Bacteria; p__Candidatus_Berkelbacteria; c__c; o__o; f__f; g__g	0.363302	NA	NA	NA	NA	NA
								OTU_1093; k__Bacteria; p__Proteobacteria; c__Betaproteobacteria; o__Burkholderiales; f__Comamonadaceae; g__g	0.363302	NA	NA	NA	NA	NA
								OTU_1095; k__Bacteria; p__Proteobacteria; c__Betaproteobacteria; o__Burkholderiales; f__Comamonadaceae; g__Ramlibacter	0.363302	NA	NA	NA	NA	NA
								OTU_1097; k__Bacteria; p__Proteobacteria; c__Betaproteobacteria; o__Burkholderiales; f__Comamonadaceae; g__g	0.363302	NA	NA	NA	NA	NA
								OTU_1107; k__Bacteria; p__Proteobacteria; c__Betaproteobacteria; o__Burkholderiales; f__Burkholderiaceae; g__Lautropia	0.363302	NA	NA	NA	NA	NA
								OTU_1112; k__Bacteria; p__Proteobacteria; c__Betaproteobacteria; o__Burkholderiales; f__Oxalobacteraceae; g__Massilia	0.363302	NA	NA	NA	NA	NA
								OTU_1114; k__Bacteria; p__Proteobacteria; c__Betaproteobacteria; o__Rhodocyclales; f__Rhodocyclaceae; g__g	0.363302	NA	NA	NA	NA	NA
								OTU_1118; k__Bacteria; p__Proteobacteria; c__Betaproteobacteria; o__Neisseriales; f__Neisseriaceae; g__uncultured	0.363302	NA	NA	NA	NA	NA
								OTU_1218; k__Bacteria; p__Actinobacteria; c__Actinobacteria; o__Bifidobacteriales; f__Bifidobacteriaceae; g__Bifidobacterium	0.363302	NA	NA	NA	NA	NA
								OTU_1241; k__Bacteria; p__Firmicutes; c__Clostridia; o__Clostridiales; f__Ruminococcaceae; g__g	0.363302	NA	NA	NA	NA	NA
								OTU_1269; k__Bacteria; p__Actinobacteria; c__Actinobacteria; o__Bifidobacteriales; f__Bifidobacteriaceae; g__Scardovia	0.363302	NA	NA	NA	NA	NA
								OTU_1273; k__Bacteria; p__Proteobacteria; c__Betaproteobacteria; o__Neisseriales; f__Neisseriaceae; g__Neisseria	0.363302	NA	NA	NA	NA	NA
								OTU_1276; k__Bacteria; p__Proteobacteria; c__Betaproteobacteria; o__Burkholderiales; f__Comamonadaceae; g__Aquabacterium	0.363302	NA	NA	NA	NA	NA
								OTU_1278; k__Bacteria; p__Proteobacteria; c__Betaproteobacteria; o__Burkholderiales; f__Comamonadaceae; g__Rhodoferax	0.363302	NA	NA	NA	NA	NA
								OTU_1281; k__Bacteria; p__Proteobacteria; c__Betaproteobacteria; o__Rhodocyclales; f__Rhodocyclaceae; g__Zoogloea	0.363302	NA	NA	NA	NA	NA
								OTU_1286; k__Bacteria; p__Proteobacteria; c__Betaproteobacteria; o__Rhodocyclales; f__Rhodocyclaceae; g__Dechloromonas	0.363302	NA	NA	NA	NA	NA
								OTU_1287; k__Bacteria; p__Proteobacteria; c__Betaproteobacteria; o__Rhodocyclales; f__Rhodocyclaceae; g__Dechloromonas	0.363302	NA	NA	NA	NA	NA
								OTU_1288; k__Bacteria; p__Proteobacteria; c__Betaproteobacteria; o__Rhodocyclales; f__Rhodocyclaceae; g__uncultured	0.363302	NA	NA	NA	NA	NA
								OTU_1300; k__Bacteria; p__Actinobacteria; c__Actinobacteria; o__Corynebacteriales; f__Dietziaceae; g__Dietzia	0.363302	NA	NA	NA	NA	NA
								OTU_1308; k__Bacteria; p__Actinobacteria; c__Actinobacteria; o__Corynebacteriales; f__Corynebacteriaceae; g__Corynebacterium_1	0.363302	NA	NA	NA	NA	NA
								OTU_1318; k__Bacteria; p__Actinobacteria; c__Actinobacteria; o__Micrococcales; f__Dermacoccaceae; g__Dermacoccus	0.363302	NA	NA	NA	NA	NA
								OTU_1321; k__Bacteria; p__Actinobacteria; c__Actinobacteria; o__Micrococcales; f__Intrasporangiaceae; g__Ornithinibacter	0.363302	NA	NA	NA	NA	NA
								OTU_1322; k__Bacteria; p__Actinobacteria; c__Actinobacteria; o__Micrococcales; f__Intrasporangiaceae; g__g	0.363302	NA	NA	NA	NA	NA
								OTU_1324; k__Bacteria; p__Actinobacteria; c__Actinobacteria; o__Micrococcales; f__Dermacoccaceae; g__Dermacoccus	0.363302	NA	NA	NA	NA	NA
								OTU_1325; k__Bacteria; p__Actinobacteria; c__Actinobacteria; o__Propionibacteriales; f__Nocardioidaceae; g__g	0.363302	NA	NA	NA	NA	NA
								OTU_1326; k__Bacteria; p__Actinobacteria; c__Actinobacteria; o__Actinomycetales; f__Actinomycetaceae; g__Actinomyces	0.363302	NA	NA	NA	NA	NA
								OTU_1327; k__Bacteria; p__Actinobacteria; c__Actinobacteria; o__Corynebacteriales; f__Corynebacteriaceae; g__Corynebacterium	0.363302	NA	NA	NA	NA	NA
								OTU_1435; k__Bacteria; p__Firmicutes; c__Bacilli; o__Lactobacillales; f__Streptococcaceae; g__Lactococcus	0.363302	NA	NA	NA	NA	NA
								OTU_1474; k__Bacteria; p__Firmicutes; c__Erysipelotrichia; o__Erysipelotrichales; f__Erysipelotrichaceae; g__Erysipelatoclostridium	0.363302	NA	NA	NA	NA	NA
								OTU_1500; k__Bacteria; p__Firmicutes; c__Bacilli; o__Bacillales; f__Staphylococcaceae; g__Staphylococcus	0.363302	NA	NA	NA	NA	NA
								OTU_1520; k__Bacteria; p__Firmicutes; c__Bacilli; o__Bacillales; f__Staphylococcaceae; g__Staphylococcus	0.363302	NA	NA	NA	NA	NA
								OTU_1526; k__Bacteria; p__Firmicutes; c__Bacilli; o__Bacillales; f__Staphylococcaceae; g__Staphylococcus	0.363302	NA	NA	NA	NA	NA
								OTU_1559; k__Bacteria; p__Firmicutes; c__Clostridia; o__Clostridiales; f__Ruminococcaceae; g__Ruminococcaceae_NK4A214_group	0.363302	NA	NA	NA	NA	NA
								OTU_1560; k__Bacteria; p__Firmicutes; c__Clostridia; o__Clostridiales; f__Ruminococcaceae; g__Ruminococcaceae_NK4A214_group	0.363302	NA	NA	NA	NA	NA
								OTU_1569; k__Bacteria; p__Firmicutes; c__Clostridia; o__Clostridiales; f__Ruminococcaceae; g__Ruminococcaceae_UCG-010	0.363302	NA	NA	NA	NA	NA
								OTU_1576; k__Bacteria; p__Firmicutes; c__Bacilli; o__Lactobacillales; f__Lactobacillaceae; g__Lactobacillus	0.363302	NA	NA	NA	NA	NA
								OTU_1595; k__Bacteria; p__Firmicutes; c__Clostridia; o__Clostridiales; f__Ruminococcaceae; g__[Eubacterium]_coprostanoligenes_group	0.363302	NA	NA	NA	NA	NA
								OTU_1600; k__Bacteria; p__Firmicutes; c__Clostridia; o__Clostridiales; f__Ruminococcaceae; g__Anaerotruncus	0.363302	NA	NA	NA	NA	NA
								OTU_1622; k__Bacteria; p__Firmicutes; c__Negativicutes; o__Selenomonadales; f__Veillonellaceae; g__Veillonella	0.363302	NA	NA	NA	NA	NA
								OTU_1656; k__Bacteria; p__Firmicutes; c__Bacilli; o__Bacillales; f__Bacillaceae; g__Bacillus	0.363302	NA	NA	NA	NA	NA
								OTU_1657; k__Bacteria; p__Firmicutes; c__Bacilli; o__Bacillales; f__Bacillaceae; g__Bacillus	0.363302	NA	NA	NA	NA	NA
								OTU_1659; k__Bacteria; p__Firmicutes; c__Bacilli; o__Bacillales; f__Bacillaceae; g__Bacillus	0.363302	NA	NA	NA	NA	NA
								OTU_1662; k__Bacteria; p__Firmicutes; c__Negativicutes; o__Selenomonadales; f__Veillonellaceae; g__Veillonella	0.363302	NA	NA	NA	NA	NA
								OTU_1664; k__Bacteria; p__Firmicutes; c__Negativicutes; o__Selenomonadales; f__Veillonellaceae; g__Veillonella	0.363302	NA	NA	NA	NA	NA
								OTU_1677; k__Bacteria; p__Firmicutes; c__Negativicutes; o__Selenomonadales; f__Veillonellaceae; g__Veillonella	0.363302	NA	NA	NA	NA	NA
								OTU_1678; k__Bacteria; p__Firmicutes; c__Negativicutes; o__Selenomonadales; f__Veillonellaceae; g__Veillonella	0.363302	NA	NA	NA	NA	NA
								OTU_1681; k__Bacteria; p__Firmicutes; c__Bacilli; o__Bacillales; f__Bacillaceae; g__Bacillus	0.363302	NA	NA	NA	NA	NA
								OTU_1692; k__Bacteria; p__Firmicutes; c__Negativicutes; o__Selenomonadales; f__Veillonellaceae; g__Megasphaera	0.363302	NA	NA	NA	NA	NA
								OTU_1693; k__Bacteria; p__Firmicutes; c__Negativicutes; o__Selenomonadales; f__Veillonellaceae; g__Megasphaera	0.363302	NA	NA	NA	NA	NA
								OTU_1707; k__Bacteria; p__Firmicutes; c__Clostridia; o__Clostridiales; f__Clostridiaceae_1; g__Clostridium_sensu_stricto_1	0.363302	NA	NA	NA	NA	NA
								OTU_1739; k__Bacteria; p__Firmicutes; c__Clostridia; o__Clostridiales; f__Ruminococcaceae; g__Ruminococcaceae_NK4A214_group	0.363302	NA	NA	NA	NA	NA
								OTU_1742; k__Bacteria; p__Firmicutes; c__Clostridia; o__Clostridiales; f__Ruminococcaceae; g__Ruminococcaceae_UCG-003	0.363302	NA	NA	NA	NA	NA
								OTU_1753; k__Bacteria; p__Firmicutes; c__Clostridia; o__Clostridiales; f__f; g__g	0.363302	NA	NA	NA	NA	NA
								OTU_1764; k__Bacteria; p__Firmicutes; c__Bacilli; o__Lactobacillales; f__Carnobacteriaceae; g__Trichococcus	0.363302	NA	NA	NA	NA	NA
								OTU_1796; k__Bacteria; p__Firmicutes; c__Bacilli; o__Lactobacillales; f__Enterococcaceae; g__Enterococcus	0.363302	NA	NA	NA	NA	NA
								OTU_1804; k__Bacteria; p__Firmicutes; c__Bacilli; o__Lactobacillales; f__Enterococcaceae; g__Enterococcus	0.363302	NA	NA	NA	NA	NA
								OTU_1806; k__Bacteria; p__Firmicutes; c__Bacilli; o__Lactobacillales; f__Lactobacillaceae; g__Lactobacillus	0.363302	NA	NA	NA	NA	NA
								OTU_1831; k__Bacteria; p__Firmicutes; c__Clostridia; o__Clostridiales; f__Clostridiaceae_1; g__Clostridium_sensu_stricto_1	0.363302	NA	NA	NA	NA	NA
								OTU_1833; k__Bacteria; p__Firmicutes; c__Erysipelotrichia; o__Erysipelotrichales; f__Erysipelotrichaceae; g__Coprobacillus	0.363302	NA	NA	NA	NA	NA
								OTU_1835; k__Bacteria; p__Firmicutes; c__Erysipelotrichia; o__Erysipelotrichales; f__Erysipelotrichaceae; g__Faecalitalea	0.363302	NA	NA	NA	NA	NA
								OTU_1871; k__Bacteria; p__Tenericutes; c__Mollicutes; o__Mollicutes_RF9; f__f; g__g	0.363302	NA	NA	NA	NA	NA
								OTU_1879; k__Bacteria; p__Firmicutes; c__Negativicutes; o__Selenomonadales; f__Acidaminococcaceae; g__Phascolarctobacterium	0.363302	NA	NA	NA	NA	NA
								OTU_1880; k__Bacteria; p__Firmicutes; c__Negativicutes; o__Selenomonadales; f__Veillonellaceae; g__Mitsuokella	0.363302	NA	NA	NA	NA	NA
								OTU_1885; k__Bacteria; p__Firmicutes; c__Clostridia; o__Clostridiales; f__Clostridiaceae_1; g__Clostridium_sensu_stricto_1	0.363302	NA	NA	NA	NA	NA
								OTU_1907; k__Bacteria; p__Firmicutes; c__Clostridia; o__Clostridiales; f__Clostridiaceae_1; g__Clostridium_sensu_stricto_1	0.363302	NA	NA	NA	NA	NA
								OTU_1912; k__Bacteria; p__Firmicutes; c__Clostridia; o__Clostridiales; f__Clostridiaceae_1; g__Clostridium_sensu_stricto_1	0.363302	NA	NA	NA	NA	NA
								OTU_1921; k__Bacteria; p__Firmicutes; c__Clostridia; o__Clostridiales; f__Clostridiaceae_1; g__Clostridium_sensu_stricto_1	0.363302	NA	NA	NA	NA	NA
								OTU_1923; k__Bacteria; p__Firmicutes; c__Clostridia; o__Clostridiales; f__Ruminococcaceae; g__Ruminococcaceae_UCG-005	0.363302	NA	NA	NA	NA	NA
								OTU_1925; k__Bacteria; p__Firmicutes; c__Clostridia; o__Clostridiales; f__Ruminococcaceae; g__Ruminococcaceae_UCG-005	0.363302	NA	NA	NA	NA	NA
								OTU_1926; k__Bacteria; p__Firmicutes; c__Clostridia; o__Clostridiales; f__Ruminococcaceae; g__Ruminococcaceae_UCG-005	0.363302	NA	NA	NA	NA	NA
								OTU_1930; k__Bacteria; p__Firmicutes; c__Clostridia; o__Clostridiales; f__Lachnospiraceae; g__uncultured	0.363302	NA	NA	NA	NA	NA
								OTU_1951; k__Bacteria; p__Actinobacteria; c__Coriobacteriia; o__Coriobacteriales; f__Coriobacteriaceae; g__Senegalimassilia	0.363302	NA	NA	NA	NA	NA
								OTU_1960; k__Bacteria; p__Firmicutes; c__Clostridia; o__Clostridiales; f__Lachnospiraceae; g__Roseburia	0.363302	NA	NA	NA	NA	NA
								OTU_1965; k__Bacteria; p__Firmicutes; c__Clostridia; o__Clostridiales; f__Lachnospiraceae; g__Roseburia	0.363302	NA	NA	NA	NA	NA
								OTU_1967; k__Bacteria; p__Firmicutes; c__Clostridia; o__Clostridiales; f__Lachnospiraceae; g__Lachnoclostridium	0.363302	NA	NA	NA	NA	NA
								OTU_1982; k__Bacteria; p__Firmicutes; c__Clostridia; o__Clostridiales; f__Lachnospiraceae; g__Coprococcus_3	0.363302	NA	NA	NA	NA	NA
								OTU_1985; k__Bacteria; p__Firmicutes; c__Clostridia; o__Clostridiales; f__Lachnospiraceae; g__Coprococcus_3	0.363302	NA	NA	NA	NA	NA
								OTU_2002; k__Bacteria; p__Fusobacteria; c__Fusobacteriia; o__Fusobacteriales; f__Fusobacteriaceae; g__Fusobacterium	0.363302	NA	NA	NA	NA	NA
								OTU_2009; k__Bacteria; p__Actinobacteria; c__Actinobacteria; o__Micrococcales; f__Dermacoccaceae; g__Dermacoccus	0.363302	NA	NA	NA	NA	NA
								OTU_566; k__Bacteria; p__Firmicutes; c__Bacilli; o__Bacillales; f__Staphylococcaceae; g__Staphylococcus	0.363302	NA	0.738669	NA	NA	0.434519
								OTU_22; k__Bacteria; p__Firmicutes; c__Clostridia; o__Clostridiales; f__Ruminococcaceae; g__Faecalibacterium	0.363302	NA	NA	0.439882	NA	NA
								OTU_66; k__Bacteria; p__Cyanobacteria; c__Chloroplast; o__o; f__f; g__g	0.363302	NA	NA	0.439882	NA	NA
								OTU_200; k__Bacteria; p__Bacteroidetes; c__Bacteroidia; o__Bacteroidales; f__Rikenellaceae; g__Alistipes	0.363302	NA	NA	0.439882	NA	NA
								OTU_201; k__Bacteria; p__Bacteroidetes; c__Bacteroidia; o__Bacteroidales; f__Rikenellaceae; g__Alistipes	0.363302	NA	0.476033	0.439882	NA	0.632585
								OTU_689; k__Bacteria; p__Firmicutes; c__Clostridia; o__Clostridiales; f__Ruminococcaceae; g__Butyricicoccus	0.363302	NA	NA	0.439882	NA	NA
								OTU_697; k__Bacteria; p__Firmicutes; c__Clostridia; o__Clostridiales; f__Ruminococcaceae; g__Ruminococcaceae_UCG-014	0.363302	NA	NA	0.439882	NA	NA
								OTU_1019; k__Bacteria; p__Actinobacteria; c__Coriobacteriia; o__Coriobacteriales; f__Coriobacteriaceae; g__Collinsella	0.363302	NA	NA	0.439882	NA	NA
								OTU_1743; k__Bacteria; p__Firmicutes; c__Clostridia; o__Clostridiales; f__Ruminococcaceae; g__uncultured	0.363302	NA	NA	0.439882	NA	NA
								OTU_1905; k__Bacteria; p__Firmicutes; c__Clostridia; o__Clostridiales; f__Clostridiaceae_1; g__Clostridium_sensu_stricto_1	0.363302	NA	NA	0.439882	NA	NA
								OTU_1963; k__Bacteria; p__Firmicutes; c__Clostridia; o__Clostridiales; f__Lachnospiraceae; g__Lachnospiraceae_UCG-001	0.363302	NA	NA	0.439882	NA	NA
								OTU_42; k__Bacteria; p__Chloroflexi; c__Anaerolineae; o__Anaerolineales; f__Anaerolineaceae; g__uncultured	0.363302	NA	NA	0.581148	NA	NA
								OTU_227; k__Bacteria; p__Bacteroidetes; c__Bacteroidia; o__Bacteroidales; f__Bacteroidaceae; g__Bacteroides	0.363302	NA	NA	0.581148	NA	NA
								OTU_736; k__Bacteria; p__Actinobacteria; c__Actinobacteria; o__Bifidobacteriales; f__Bifidobacteriaceae; g__Gardnerella	0.363302	NA	NA	0.581148	NA	NA
								OTU_1931; k__Bacteria; p__Firmicutes; c__Clostridia; o__Clostridiales; f__Lachnospiraceae; g__uncultured	0.363302	NA	NA	0.581148	NA	NA
								OTU_127; k__Bacteria; p__Proteobacteria; c__Alphaproteobacteria; o__Rhizobiales; f__Methylobacteriaceae; g__Methylobacterium	0.363302	0.429906	NA	NA	0.619796	NA
								OTU_255; k__Bacteria; p__Bacteroidetes; c__Bacteroidia; o__Bacteroidales; f__Bacteroidaceae; g__Bacteroides	0.363302	0.429906	0.476033	0.651077	0.619796	0.632585
								OTU_271; k__Bacteria; p__Bacteroidetes; c__Bacteroidia; o__Bacteroidales; f__Bacteroidaceae; g__Bacteroides	0.363302	0.429906	NA	0.651077	0.619796	NA
								OTU_299; k__Bacteria; p__Bacteroidetes; c__Bacteroidia; o__Bacteroidales; f__Bacteroidaceae; g__Bacteroides	0.363302	0.429906	0.476033	0.651077	0.619796	0.632585
								OTU_311; k__Bacteria; p__Bacteroidetes; c__Bacteroidia; o__Bacteroidales; f__Porphyromonadaceae; g__Parabacteroides	0.363302	0.429906	0.476033	0.651077	0.619796	0.632585
								OTU_321; k__Bacteria; p__Bacteroidetes; c__Bacteroidia; o__Bacteroidales; f__Porphyromonadaceae; g__Parabacteroides	0.363302	0.429906	0.476033	0.651077	0.619796	0.632585
								OTU_324; k__Bacteria; p__Bacteroidetes; c__Bacteroidia; o__Bacteroidales; f__Porphyromonadaceae; g__Parabacteroides	0.363302	0.429906	0.476033	0.651077	0.619796	0.632585
								OTU_443; k__Bacteria; p__Proteobacteria; c__Gammaproteobacteria; o__Enterobacteriales; f__Enterobacteriaceae; g__Proteus	0.363302	0.849126	NA	NA	0.619796	NA
								OTU_538; k__Bacteria; p__Proteobacteria; c__Gammaproteobacteria; o__Alteromonadales; f__Alteromonadaceae; g__Marinobacter	0.363302	0.429906	NA	NA	0.619796	NA
								OTU_775; k__Bacteria; p__Actinobacteria; c__Actinobacteria; o__Micrococcales; f__Micrococcaceae; g__Kocuria	0.363302	0.429906	NA	NA	0.619796	NA
								OTU_1204; k__Bacteria; p__Actinobacteria; c__Actinobacteria; o__Bifidobacteriales; f__Bifidobacteriaceae; g__Bifidobacterium	0.363302	0.429906	0.476033	0.651077	0.619796	0.632585
								OTU_1757; k__Bacteria; p__Firmicutes; c__Bacilli; o__Lactobacillales; f__Lactobacillaceae; g__Lactobacillus	0.363302	0.429906	NA	0.651077	0.619796	NA
								OTU_1776; k__Bacteria; p__Firmicutes; c__Bacilli; o__Lactobacillales; f__Enterococcaceae; g__Tetragenococcus	0.363302	0.429906	0.476033	0.651077	0.619796	0.632585
								OTU_1819; k__Bacteria; p__Firmicutes; c__Bacilli; o__Lactobacillales; f__Aerococcaceae; g__Aerococcus	0.363302	0.429906	NA	NA	0.619796	NA
								OTU_1822; k__Bacteria; p__Bacteroidetes; c__Bacteroidia; o__Bacteroidales; f__Bacteroidaceae; g__g	0.363302	0.429906	NA	0.651077	0.619796	NA
								OTU_203; k__Bacteria; p__Bacteroidetes; c__Bacteroidia; o__Bacteroidales; f__Bacteroidaceae; g__Bacteroides	0.363302	NA	0.476033	0.651077	NA	0.632585
								OTU_421; k__Bacteria; p__Proteobacteria; c__Deltaproteobacteria; o__Desulfovibrionales; f__Desulfovibrionaceae; g__Bilophila	0.363302	NA	0.476033	0.651077	NA	0.632585
								OTU_535; k__Bacteria; p__Firmicutes; c__Negativicutes; o__Selenomonadales; f__f; g__g	0.363302	NA	0.476033	NA	NA	0.632585
								OTU_552; k__Bacteria; p__Firmicutes; c__Bacilli; o__Bacillales; f__Staphylococcaceae; g__g	0.363302	NA	0.846779	NA	NA	0.632585
								OTU_1536; k__Bacteria; p__Firmicutes; c__Bacilli; o__Bacillales; f__Staphylococcaceae; g__Staphylococcus	0.363302	NA	0.476033	NA	NA	0.632585
								OTU_2; k__Bacteria; p__Firmicutes; c__Clostridia; o__Clostridiales; f__Ruminococcaceae; g__Subdoligranulum	0.363302	NA	NA	0.651077	NA	NA
								OTU_9; k__Bacteria; p__Firmicutes; c__Clostridia; o__Clostridiales; f__Ruminococcaceae; g__Faecalibacterium	0.363302	NA	NA	0.651077	NA	NA
								OTU_27; k__Bacteria; p__Firmicutes; c__Clostridia; o__Clostridiales; f__Ruminococcaceae; g__uncultured	0.363302	NA	NA	0.651077	NA	NA
								OTU_41; k__Bacteria; p__Chloroflexi; c__Anaerolineae; o__Anaerolineales; f__Anaerolineaceae; g__uncultured	0.363302	NA	NA	0.651077	NA	NA
								OTU_50; k__Bacteria; p__Proteobacteria; c__Deltaproteobacteria; o__Myxococcales; f__mle1-27; g__g	0.363302	NA	NA	0.651077	NA	NA
								OTU_54; k__Bacteria; p__Planctomycetes; c__Planctomycetacia; o__Planctomycetales; f__Planctomycetaceae; g__Blastopirellula	0.363302	NA	NA	0.651077	NA	NA
								OTU_60; k__Bacteria; p__Cyanobacteria; c__Melainabacteria; o__Obscuribacterales; f__f; g__g	0.363302	NA	NA	0.651077	NA	NA
								OTU_62; k__Bacteria; p__Firmicutes; c__Clostridia; o__Clostridiales; f__Family_XVII; g__Sulfobacillus	0.363302	NA	NA	0.651077	NA	NA
								OTU_111; k__Bacteria; p__Verrucomicrobia; c__Verrucomicrobiae; o__Verrucomicrobiales; f__Verrucomicrobiaceae; g__Akkermansia	0.363302	NA	NA	0.651077	NA	NA
								OTU_114; k__Bacteria; p__Tenericutes; c__Mollicutes; o__NB1-n; f__f; g__g	0.363302	NA	NA	0.651077	NA	NA
								OTU_115; k__Bacteria; p__Tenericutes; c__Mollicutes; o__NB1-n; f__f; g__g	0.363302	NA	NA	0.651077	NA	NA
								OTU_116; k__Bacteria; p__Firmicutes; c__Clostridia; o__Clostridiales; f__Ruminococcaceae; g__Anaerotruncus	0.363302	NA	NA	0.651077	NA	NA
								OTU_126; k__Bacteria; p__Proteobacteria; c__Alphaproteobacteria; o__Rhizobiales; f__Bradyrhizobiaceae; g__Bosea	0.363302	NA	NA	0.651077	NA	NA
								OTU_158; k__Bacteria; p__Bacteroidetes; c__Bacteroidia; o__Bacteroidales; f__Prevotellaceae; g__Paraprevotella	0.363302	NA	NA	0.651077	NA	NA
								OTU_180; k__Bacteria; p__Bacteroidetes; c__Bacteroidia; o__Bacteroidales; f__Prevotellaceae; g__Prevotella_7	0.363302	NA	NA	0.651077	NA	NA
								OTU_191; k__Bacteria; p__Bacteroidetes; c__Bacteroidia; o__Bacteroidales; f__Bacteroidaceae; g__Bacteroides	0.363302	NA	NA	0.651077	NA	NA
								OTU_238; k__Bacteria; p__Bacteroidetes; c__Bacteroidia; o__Bacteroidales; f__Bacteroidaceae; g__Bacteroides	0.363302	NA	NA	0.651077	NA	NA
								OTU_344; k__Bacteria; p__Bacteroidetes; c__Flavobacteriia; o__Flavobacteriales; f__Flavobacteriaceae; g__Capnocytophaga	0.363302	NA	NA	0.651077	NA	NA
								OTU_367; k__Bacteria; p__Bacteroidetes; c__Bacteroidia; o__Bacteroidales; f__Porphyromonadaceae; g__Porphyromonas	0.363302	NA	NA	0.651077	NA	NA
								OTU_385; k__Bacteria; p__Bacteroidetes; c__Bacteroidia; o__Bacteroidales; f__Rikenellaceae; g__Alistipes	0.363302	NA	NA	0.651077	NA	NA
								OTU_404; k__Bacteria; p__Firmicutes; c__Clostridia; o__Clostridiales; f__Peptostreptococcaceae; g__Paraclostridium	0.363302	NA	NA	0.651077	NA	NA
								OTU_414; k__Bacteria; p__Proteobacteria; c__Alphaproteobacteria; o__Sphingomonadales; f__Sphingomonadaceae; g__Sphingomonas	0.363302	NA	NA	0.651077	NA	NA
								OTU_418; k__Bacteria; p__Proteobacteria; c__Gammaproteobacteria; o__Enterobacteriales; f__Enterobacteriaceae; g__Serratia	0.363302	NA	NA	0.651077	NA	NA
								OTU_470; k__Bacteria; p__Actinobacteria; c__Actinobacteria; o__Bifidobacteriales; f__f; g__g	0.363302	NA	NA	0.651077	NA	NA
								OTU_476; k__Bacteria; p__Proteobacteria; c__Gammaproteobacteria; o__Enterobacteriales; f__Enterobacteriaceae; g__Escherichia-Shigella	0.363302	NA	NA	0.651077	NA	NA
								OTU_478; k__Bacteria; p__Proteobacteria; c__Gammaproteobacteria; o__Enterobacteriales; f__Enterobacteriaceae; g__Escherichia-Shigella	0.363302	NA	NA	0.651077	NA	NA
								OTU_482; k__Bacteria; p__Proteobacteria; c__Gammaproteobacteria; o__Enterobacteriales; f__Enterobacteriaceae; g__Escherichia-Shigella	0.363302	NA	NA	0.651077	NA	NA
								OTU_498; k__Bacteria; p__Proteobacteria; c__Gammaproteobacteria; o__Enterobacteriales; f__Enterobacteriaceae; g__Escherichia-Shigella	0.363302	NA	NA	0.651077	NA	NA
								OTU_501; k__Bacteria; p__Proteobacteria; c__Gammaproteobacteria; o__Enterobacteriales; f__Enterobacteriaceae; g__Escherichia-Shigella	0.363302	NA	NA	0.651077	NA	NA
								OTU_511; k__Bacteria; p__Proteobacteria; c__Gammaproteobacteria; o__Enterobacteriales; f__Enterobacteriaceae; g__Serratia	0.363302	NA	NA	0.651077	NA	NA
								OTU_546; k__Bacteria; p__Actinobacteria; c__Actinobacteria; o__Corynebacteriales; f__Corynebacteriaceae; g__Corynebacterium_1	0.363302	NA	NA	0.651077	NA	NA
								OTU_548; k__Bacteria; p__Firmicutes; c__Clostridia; o__Clostridiales; f__Peptostreptococcaceae; g__g	0.363302	NA	NA	0.651077	NA	NA
								OTU_563; k__Bacteria; p__Firmicutes; c__Clostridia; o__Clostridiales; f__Peptostreptococcaceae; g__Paraclostridium	0.363302	NA	NA	0.651077	NA	NA
								OTU_572; k__Bacteria; p__Bacteroidetes; c__Sphingobacteriia; o__Sphingobacteriales; f__f; g__g	0.363302	NA	NA	0.651077	NA	NA
								OTU_586; k__Bacteria; p__Proteobacteria; c__Gammaproteobacteria; o__Enterobacteriales; f__Enterobacteriaceae; g__Serratia	0.363302	NA	NA	0.651077	NA	NA
								OTU_590; k__Bacteria; p__Cyanobacteria; c__Melainabacteria; o__Gastranaerophilales; f__f; g__g	0.363302	NA	NA	0.651077	NA	NA
								OTU_603; k__Bacteria; p__Proteobacteria; c__Gammaproteobacteria; o__Pasteurellales; f__Pasteurellaceae; g__Aggregatibacter	0.363302	NA	NA	0.651077	NA	NA
								OTU_630; k__Bacteria; p__Proteobacteria; c__Gammaproteobacteria; o__Alteromonadales; f__Psychromonadaceae; g__Psychromonas	0.363302	NA	NA	0.651077	NA	NA
								OTU_640; k__Bacteria; p__Firmicutes; c__Clostridia; o__Clostridiales; f__Peptostreptococcaceae; g__Paraclostridium	0.363302	NA	NA	0.651077	NA	NA
								OTU_642; k__Bacteria; p__Proteobacteria; c__Gammaproteobacteria; o__Enterobacteriales; f__Enterobacteriaceae; g__Serratia	0.363302	NA	NA	0.651077	NA	NA
								OTU_681; k__Bacteria; p__Firmicutes; c__Negativicutes; o__Selenomonadales; f__Veillonellaceae; g__Megamonas	0.363302	NA	NA	0.651077	NA	NA
								OTU_702; k__Bacteria; p__Tenericutes; c__Mollicutes; o__Mollicutes_RF9; f__f; g__g	0.363302	NA	NA	0.651077	NA	NA
								OTU_720; k__Bacteria; p__Firmicutes; c__Clostridia; o__Clostridiales; f__Christensenellaceae; g__uncultured	0.363302	NA	NA	0.651077	NA	NA
								OTU_798; k__Bacteria; p__Firmicutes; c__Clostridia; o__Clostridiales; f__Family_XIII; g__[Eubacterium]_brachy_group	0.363302	NA	NA	0.651077	NA	NA
								OTU_804; k__Bacteria; p__Firmicutes; c__Clostridia; o__Clostridiales; f__Lachnospiraceae; g__uncultured	0.363302	NA	NA	0.651077	NA	NA
								OTU_822; k__Bacteria; p__Firmicutes; c__Clostridia; o__Clostridiales; f__Family_XIII; g__Family_XIII_AD3011_group	0.363302	NA	NA	0.651077	NA	NA
								OTU_825; k__Bacteria; p__Firmicutes; c__Clostridia; o__Clostridiales; f__Family_XIII; g__uncultured	0.363302	NA	NA	0.651077	NA	NA
								OTU_832; k__Bacteria; p__Actinobacteria; c__Coriobacteriia; o__Coriobacteriales; f__Coriobacteriaceae; g__Atopobium	0.363302	NA	NA	0.651077	NA	NA
								OTU_908; k__Bacteria; p__Firmicutes; c__Clostridia; o__Clostridiales; f__Lachnospiraceae; g__uncultured	0.363302	NA	NA	0.651077	NA	NA
								OTU_914; k__Bacteria; p__Firmicutes; c__Clostridia; o__Clostridiales; f__Lachnospiraceae; g__Lachnoclostridium	0.363302	NA	NA	0.651077	NA	NA
								OTU_937; k__Bacteria; p__Firmicutes; c__Clostridia; o__Clostridiales; f__Lachnospiraceae; g__uncultured	0.363302	NA	NA	0.651077	NA	NA
								OTU_943; k__Bacteria; p__Firmicutes; c__Clostridia; o__Clostridiales; f__Lachnospiraceae; g__Lachnospiraceae_FCS020_group	0.363302	NA	NA	0.651077	NA	NA
								OTU_956; k__Bacteria; p__Firmicutes; c__Clostridia; o__Clostridiales; f__Lachnospiraceae; g__Lachnospiraceae_NK4A136_group	0.363302	NA	NA	0.651077	NA	NA
								OTU_959; k__Bacteria; p__Firmicutes; c__Clostridia; o__Clostridiales; f__Lachnospiraceae; g__Blautia	0.363302	NA	NA	0.651077	NA	NA
								OTU_1021; k__Bacteria; p__Firmicutes; c__Clostridia; o__Clostridiales; f__Lachnospiraceae; g__Blautia	0.363302	NA	NA	0.651077	NA	NA
								OTU_1036; k__Bacteria; p__Firmicutes; c__Clostridia; o__Clostridiales; f__Christensenellaceae; g__Christensenellaceae_R-7_group	0.363302	NA	NA	0.651077	NA	NA
								OTU_1049; k__Bacteria; p__Firmicutes; c__Clostridia; o__Clostridiales; f__f; g__g	0.363302	NA	NA	0.651077	NA	NA
								OTU_1050; k__Bacteria; p__Firmicutes; c__Clostridia; o__Clostridiales; f__f; g__g	0.363302	NA	NA	0.651077	NA	NA
								OTU_1094; k__Bacteria; p__Proteobacteria; c__Betaproteobacteria; o__Burkholderiales; f__Comamonadaceae; g__Limnohabitans	0.363302	NA	NA	0.651077	NA	NA
								OTU_1115; k__Bacteria; p__Proteobacteria; c__Betaproteobacteria; o__Burkholderiales; f__Alcaligenaceae; g__Alcaligenes	0.363302	NA	NA	0.651077	NA	NA
								OTU_1258; k__Bacteria; p__Actinobacteria; c__Actinobacteria; o__Corynebacteriales; f__Corynebacteriaceae; g__Corynebacterium_1	0.363302	NA	NA	0.651077	NA	NA
								OTU_1274; k__Bacteria; p__Proteobacteria; c__Betaproteobacteria; o__Neisseriales; f__Neisseriaceae; g__Neisseria	0.363302	NA	NA	0.651077	NA	NA
								OTU_1285; k__Bacteria; p__Proteobacteria; c__Betaproteobacteria; o__Rhodocyclales; f__Rhodocyclaceae; g__Denitratisoma	0.363302	NA	NA	0.651077	NA	NA
								OTU_1295; k__Bacteria; p__Actinobacteria; c__Actinobacteria; o__Bifidobacteriales; f__Bifidobacteriaceae; g__Bifidobacterium	0.363302	NA	NA	0.651077	NA	NA
								OTU_1306; k__Bacteria; p__Actinobacteria; c__Actinobacteria; o__Corynebacteriales; f__Corynebacteriaceae; g__Corynebacterium_1	0.363302	NA	NA	0.651077	NA	NA
								OTU_1315; k__Bacteria; p__Actinobacteria; c__Actinobacteria; o__Corynebacteriales; f__Corynebacteriaceae; g__Corynebacterium_1	0.363302	NA	NA	0.651077	NA	NA
								OTU_1330; k__Bacteria; p__Firmicutes; c__Erysipelotrichia; o__Erysipelotrichales; f__Erysipelotrichaceae; g__Solobacterium	0.363302	NA	NA	0.651077	NA	NA
								OTU_1367; k__Bacteria; p__Firmicutes; c__Bacilli; o__Lactobacillales; f__Streptococcaceae; g__Streptococcus	0.363302	NA	NA	0.651077	NA	NA
								OTU_1454; k__Bacteria; p__Firmicutes; c__Erysipelotrichia; o__Erysipelotrichales; f__Erysipelotrichaceae; g__[Clostridium]_innocuum_group	0.363302	NA	NA	0.651077	NA	NA
								OTU_1461; k__Bacteria; p__Firmicutes; c__Bacilli; o__Bacillales; f__Staphylococcaceae; g__Staphylococcus	0.363302	NA	NA	0.651077	NA	NA
								OTU_1464; k__Bacteria; p__Firmicutes; c__Erysipelotrichia; o__Erysipelotrichales; f__Erysipelotrichaceae; g__Erysipelatoclostridium	0.363302	NA	NA	0.651077	NA	NA
								OTU_1488; k__Bacteria; p__Firmicutes; c__Bacilli; o__Bacillales; f__Staphylococcaceae; g__Jeotgalicoccus	0.363302	NA	NA	0.651077	NA	NA
								OTU_1564; k__Bacteria; p__Firmicutes; c__Clostridia; o__Clostridiales; f__Ruminococcaceae; g__Ruminiclostridium_9	0.363302	NA	NA	0.651077	NA	NA
								OTU_1680; k__Bacteria; p__Firmicutes; c__Bacilli; o__Bacillales; f__Bacillaceae; g__Bacillus	0.363302	NA	NA	0.651077	NA	NA
								OTU_1730; k__Bacteria; p__Firmicutes; c__Clostridia; o__Clostridiales; f__Clostridiaceae_1; g__Clostridium_sensu_stricto_1	0.363302	NA	NA	0.651077	NA	NA
								OTU_1733; k__Bacteria; p__Firmicutes; c__Clostridia; o__Clostridiales; f__Clostridiaceae_1; g__Clostridium_sensu_stricto_1	0.363302	NA	NA	0.651077	NA	NA
								OTU_1752; k__Bacteria; p__Firmicutes; c__Clostridia; o__Clostridiales; f__Ruminococcaceae; g__Ruminococcaceae_UCG-005	0.363302	NA	NA	0.651077	NA	NA
								OTU_1759; k__Bacteria; p__Firmicutes; c__Bacilli; o__Lactobacillales; f__Lactobacillaceae; g__Lactobacillus	0.363302	NA	NA	0.651077	NA	NA
								OTU_1790; k__Bacteria; p__Proteobacteria; c__Gammaproteobacteria; o__Enterobacteriales; f__Enterobacteriaceae; g__g	0.363302	NA	NA	0.651077	NA	NA
								OTU_1801; k__Bacteria; p__Proteobacteria; c__Gammaproteobacteria; o__Enterobacteriales; f__f; g__g	0.363302	NA	NA	0.651077	NA	NA
								OTU_1811; k__Bacteria; p__Proteobacteria; c__Gammaproteobacteria; o__Enterobacteriales; f__f; g__g	0.363302	NA	NA	0.651077	NA	NA
								OTU_1839; k__Bacteria; p__Firmicutes; c__Erysipelotrichia; o__Erysipelotrichales; f__Erysipelotrichaceae; g__Turicibacter	0.363302	NA	NA	0.651077	NA	NA
								OTU_1840; k__Bacteria; p__Firmicutes; c__Erysipelotrichia; o__Erysipelotrichales; f__Erysipelotrichaceae; g__Erysipelotrichaceae_UCG-003	0.363302	NA	NA	0.651077	NA	NA
								OTU_1843; k__Bacteria; p__Firmicutes; c__Erysipelotrichia; o__Erysipelotrichales; f__Erysipelotrichaceae; g__Erysipelatoclostridium	0.363302	NA	NA	0.651077	NA	NA
								OTU_1846; k__Bacteria; p__Firmicutes; c__Erysipelotrichia; o__Erysipelotrichales; f__Erysipelotrichaceae; g__Solobacterium	0.363302	NA	NA	0.651077	NA	NA
								OTU_1918; k__Bacteria; p__Firmicutes; c__Bacilli; o__Lactobacillales; f__Aerococcaceae; g__Abiotrophia	0.363302	NA	NA	0.651077	NA	NA
								OTU_1938; k__Bacteria; p__Firmicutes; c__Clostridia; o__Clostridiales; f__Lachnospiraceae; g__Lachnospira	0.363302	NA	NA	0.651077	NA	NA
								OTU_1975; k__Bacteria; p__Firmicutes; c__Clostridia; o__Clostridiales; f__Lachnospiraceae; g__[Ruminococcus]_torques_group	0.363302	NA	NA	0.651077	NA	NA
								OTU_1989; k__Bacteria; p__Firmicutes; c__Clostridia; o__Clostridiales; f__Lachnospiraceae; g__[Eubacterium]_rectale_group	0.363302	NA	NA	0.651077	NA	NA
								OTU_1993; k__Bacteria; p__Firmicutes; c__Clostridia; o__Clostridiales; f__Lachnospiraceae; g__[Ruminococcus]_torques_group	0.363302	NA	NA	0.651077	NA	NA
								OTU_1999; k__Bacteria; p__Firmicutes; c__Clostridia; o__Clostridiales; f__Lachnospiraceae; g__Coprococcus_2	0.363302	NA	NA	0.651077	NA	NA
								OTU_2001; k__Bacteria; p__Firmicutes; c__Clostridia; o__Clostridiales; f__Lachnospiraceae; g__Tyzzerella_3	0.363302	NA	NA	0.651077	NA	NA
								OTU_2005; k__Bacteria; p__Firmicutes; c__Bacilli; o__Lactobacillales; f__Leuconostocaceae; g__Leuconostoc	0.363302	NA	NA	0.651077	NA	NA
								OTU_298; k__Bacteria; p__Bacteroidetes; c__Bacteroidia; o__Bacteroidales; f__Bacteroidaceae; g__Bacteroides	0.379696	0.429906	NA	0.708928	0.619796	NA
								OTU_1983; k__Bacteria; p__Firmicutes; c__Clostridia; o__Clostridiales; f__Lachnospiraceae; g__Coprococcus_3	0.720579	NA	NA	0.392555	NA	NA
								OTU_1256; k__Bacteria; p__Actinobacteria; c__Actinobacteria; o__Bifidobacteriales; f__Bifidobacteriaceae; g__Bifidobacterium	NA	0.750689	NA	NA	0.416656	NA
								OTU_1345; k__Bacteria; p__Firmicutes; c__Bacilli; o__Lactobacillales; f__Streptococcaceae; g__Streptococcus	NA	0.750689	0.846779	NA	0.416656	0.543307
								OTU_1828; k__Bacteria; p__Firmicutes; c__Bacilli; o__Lactobacillales; f__Enterococcaceae; g__Enterococcus	NA	0.832247	NA	NA	0.416656	NA
								OTU_147; k__Bacteria; p__Proteobacteria; c__Gammaproteobacteria; o__Xanthomonadales; f__Xanthomonadaceae; g__Stenotrophomonas	0.509219	0.429906	NA	0.439882	0.619796	NA
								OTU_507; k__Bacteria; p__Proteobacteria; c__Gammaproteobacteria; o__Enterobacteriales; f__Enterobacteriaceae; g__Serratia	NA	0.429906	NA	NA	0.470302	NA
								OTU_521; k__Bacteria; p__Proteobacteria; c__Gammaproteobacteria; o__Enterobacteriales; f__Enterobacteriaceae; g__Escherichia-Shigella	NA	0.429906	NA	NA	0.470302	NA
								OTU_53; k__Bacteria; p__Planctomycetes; c__Planctomycetacia; o__Planctomycetales; f__Planctomycetaceae; g__uncultured	NA	0.429906	NA	NA	0.619796	NA
								OTU_67; k__Bacteria; p__Verrucomicrobia; c__WCHB1-41; o__o; f__f; g__g	NA	0.429906	NA	NA	0.619796	NA
								OTU_76; k__Bacteria; p__Proteobacteria; c__Gammaproteobacteria; o__Pseudomonadales; f__Pseudomonadaceae; g__Pseudomonas	NA	0.429906	NA	NA	0.619796	NA
								OTU_79; k__Bacteria; p__Proteobacteria; c__Gammaproteobacteria; o__Pseudomonadales; f__Pseudomonadaceae; g__Pseudomonas	NA	0.429906	NA	NA	0.619796	NA
								OTU_82; k__Bacteria; p__Proteobacteria; c__Gammaproteobacteria; o__Pseudomonadales; f__Pseudomonadaceae; g__Pseudomonas	NA	0.429906	NA	NA	0.619796	NA
								OTU_118; k__Bacteria; p__Proteobacteria; c__Alphaproteobacteria; o__Rhodospirillales; f__Rhodospirillaceae; g__uncultured	NA	0.429906	NA	NA	0.619796	NA
								OTU_130; k__Bacteria; p__Proteobacteria; c__Alphaproteobacteria; o__Rhizobiales; f__Bradyrhizobiaceae; g__Bradyrhizobium	NA	0.429906	NA	NA	0.619796	NA
								OTU_133; k__Bacteria; p__Proteobacteria; c__Alphaproteobacteria; o__Caulobacterales; f__Caulobacteraceae; g__Brevundimonas	NA	0.429906	NA	NA	0.619796	NA
								OTU_212; k__Bacteria; p__Firmicutes; c__Bacilli; o__Lactobacillales; f__Streptococcaceae; g__Streptococcus	NA	0.429906	NA	NA	0.619796	NA
								OTU_214; k__Bacteria; p__Firmicutes; c__Negativicutes; o__Selenomonadales; f__f; g__g	NA	0.429906	0.476033	NA	0.619796	0.632585
								OTU_218; k__Bacteria; p__Actinobacteria; c__Actinobacteria; o__Bifidobacteriales; f__Bifidobacteriaceae; g__Bifidobacterium	NA	0.429906	NA	NA	0.619796	NA
								OTU_219; k__Bacteria; p__Bacteroidetes; c__Bacteroidia; o__Bacteroidales; f__Bacteroidaceae; g__Bacteroides	NA	0.429906	NA	NA	0.619796	NA
								OTU_228; k__Bacteria; p__Bacteroidetes; c__Bacteroidia; o__Bacteroidales; f__Bacteroidaceae; g__Bacteroides	NA	0.429906	NA	NA	0.619796	NA
								OTU_229; k__Bacteria; p__Bacteroidetes; c__Bacteroidia; o__Bacteroidales; f__Porphyromonadaceae; g__g	NA	0.429906	NA	NA	0.619796	NA
								OTU_230; k__Bacteria; p__Bacteroidetes; c__Bacteroidia; o__Bacteroidales; f__Bacteroidaceae; g__Bacteroides	NA	0.429906	NA	NA	0.619796	NA
								OTU_232; k__Bacteria; p__Bacteroidetes; c__Bacteroidia; o__Bacteroidales; f__f; g__g	NA	0.429906	NA	NA	0.619796	NA
								OTU_233; k__Bacteria; p__Bacteroidetes; c__Bacteroidia; o__Bacteroidales; f__Bacteroidaceae; g__Bacteroides	NA	0.429906	NA	NA	0.619796	NA
								OTU_234; k__Bacteria; p__Bacteroidetes; c__Bacteroidia; o__Bacteroidales; f__Bacteroidaceae; g__Bacteroides	NA	0.429906	0.476033	NA	0.619796	0.632585
								OTU_235; k__Bacteria; p__Bacteroidetes; c__Bacteroidia; o__Bacteroidales; f__Bacteroidaceae; g__Bacteroides	NA	0.429906	NA	NA	0.619796	NA
								OTU_240; k__Bacteria; p__Bacteroidetes; c__Bacteroidia; o__Bacteroidales; f__Bacteroidaceae; g__Bacteroides	NA	0.429906	NA	NA	0.619796	NA
								OTU_241; k__Bacteria; p__Bacteroidetes; c__Bacteroidia; o__Bacteroidales; f__Bacteroidaceae; g__Bacteroides	NA	0.429906	NA	NA	0.619796	NA
								OTU_246; k__Bacteria; p__Bacteroidetes; c__Bacteroidia; o__Bacteroidales; f__Bacteroidaceae; g__Bacteroides	NA	0.429906	NA	NA	0.619796	NA
								OTU_247; k__Bacteria; p__Bacteroidetes; c__Bacteroidia; o__Bacteroidales; f__Bacteroidaceae; g__Bacteroides	NA	0.429906	NA	NA	0.619796	NA
								OTU_248; k__Bacteria; p__Bacteroidetes; c__Bacteroidia; o__Bacteroidales; f__Bacteroidaceae; g__Bacteroides	NA	0.429906	NA	NA	0.619796	NA
								OTU_249; k__Bacteria; p__Bacteroidetes; c__Bacteroidia; o__Bacteroidales; f__Bacteroidaceae; g__Bacteroides	NA	0.429906	NA	NA	0.619796	NA
								OTU_250; k__Bacteria; p__Bacteroidetes; c__Bacteroidia; o__Bacteroidales; f__Bacteroidaceae; g__Bacteroides	NA	0.429906	NA	NA	0.619796	NA
								OTU_251; k__Bacteria; p__Bacteroidetes; c__Bacteroidia; o__Bacteroidales; f__f; g__g	NA	0.429906	0.476033	NA	0.619796	0.632585
								OTU_252; k__Bacteria; p__Bacteroidetes; c__Bacteroidia; o__Bacteroidales; f__f; g__g	NA	0.429906	NA	NA	0.619796	NA
								OTU_253; k__Bacteria; p__Bacteroidetes; c__Bacteroidia; o__Bacteroidales; f__f; g__g	NA	0.429906	0.476033	NA	0.619796	0.632585
								OTU_258; k__Bacteria; p__Bacteroidetes; c__Bacteroidia; o__Bacteroidales; f__Porphyromonadaceae; g__g	NA	0.429906	0.476033	NA	0.619796	0.632585
								OTU_261; k__Bacteria; p__Bacteroidetes; c__Bacteroidia; o__Bacteroidales; f__Bacteroidaceae; g__Bacteroides	0.720579	0.429906	NA	0.933233	0.619796	NA
								OTU_262; k__Bacteria; p__Bacteroidetes; c__Bacteroidia; o__Bacteroidales; f__Porphyromonadaceae; g__Parabacteroides	NA	0.429906	NA	NA	0.619796	NA
								OTU_272; k__Bacteria; p__Bacteroidetes; c__Bacteroidia; o__Bacteroidales; f__Bacteroidaceae; g__Bacteroides	0.858061	0.429906	NA	1	0.619796	NA
								OTU_281; k__Bacteria; p__Bacteroidetes; c__Bacteroidia; o__Bacteroidales; f__Bacteroidaceae; g__Bacteroides	NA	0.429906	NA	NA	0.619796	NA
								OTU_282; k__Bacteria; p__Bacteroidetes; c__Bacteroidia; o__Bacteroidales; f__Bacteroidaceae; g__Bacteroides	NA	0.429906	NA	NA	0.619796	NA
								OTU_283; k__Bacteria; p__Bacteroidetes; c__Bacteroidia; o__Bacteroidales; f__Bacteroidaceae; g__Bacteroides	NA	0.429906	NA	NA	0.619796	NA
								OTU_284; k__Bacteria; p__Bacteroidetes; c__Bacteroidia; o__Bacteroidales; f__Bacteroidaceae; g__Bacteroides	NA	0.429906	NA	NA	0.619796	NA
								OTU_303; k__Bacteria; p__Bacteroidetes; c__Bacteroidia; o__Bacteroidales; f__Porphyromonadaceae; g__Parabacteroides	NA	0.429906	NA	NA	0.619796	NA
								OTU_307; k__Bacteria; p__Bacteroidetes; c__Bacteroidia; o__Bacteroidales; f__Bacteroidaceae; g__Bacteroides	NA	0.429906	0.476033	NA	0.619796	0.632585
								OTU_316; k__Bacteria; p__Bacteroidetes; c__Bacteroidia; o__Bacteroidales; f__Porphyromonadaceae; g__Parabacteroides	NA	0.429906	NA	NA	0.619796	NA
								OTU_317; k__Bacteria; p__Bacteroidetes; c__Bacteroidia; o__Bacteroidales; f__Porphyromonadaceae; g__Parabacteroides	NA	0.429906	NA	NA	0.619796	NA
								OTU_319; k__Bacteria; p__Bacteroidetes; c__Bacteroidia; o__Bacteroidales; f__Porphyromonadaceae; g__Parabacteroides	NA	0.429906	NA	NA	0.619796	NA
								OTU_320; k__Bacteria; p__Bacteroidetes; c__Bacteroidia; o__Bacteroidales; f__Porphyromonadaceae; g__Parabacteroides	NA	0.429906	0.476033	NA	0.619796	0.632585
								OTU_325; k__Bacteria; p__Bacteroidetes; c__Bacteroidia; o__Bacteroidales; f__Porphyromonadaceae; g__Parabacteroides	NA	0.429906	0.476033	NA	0.619796	0.632585
								OTU_326; k__Bacteria; p__Bacteroidetes; c__Bacteroidia; o__Bacteroidales; f__Porphyromonadaceae; g__Parabacteroides	NA	0.429906	0.476033	NA	0.619796	0.632585
								OTU_330; k__Bacteria; p__Bacteroidetes; c__Bacteroidia; o__Bacteroidales; f__Porphyromonadaceae; g__Parabacteroides	NA	0.429906	0.476033	NA	0.619796	0.632585
								OTU_333; k__Bacteria; p__Bacteroidetes; c__Bacteroidia; o__Bacteroidales; f__Bacteroidaceae; g__Bacteroides	NA	0.429906	NA	NA	0.619796	NA
								OTU_335; k__Bacteria; p__Bacteroidetes; c__Bacteroidia; o__Bacteroidales; f__Porphyromonadaceae; g__Parabacteroides	NA	0.429906	NA	NA	0.619796	NA
								OTU_336; k__Bacteria; p__Firmicutes; c__Bacilli; o__Lactobacillales; f__Streptococcaceae; g__Streptococcus	NA	0.429906	NA	NA	0.619796	NA
								OTU_337; k__Bacteria; p__Bacteroidetes; c__Bacteroidia; o__Bacteroidales; f__Bacteroidaceae; g__Bacteroides	NA	0.429906	NA	NA	0.619796	NA
								OTU_338; k__Bacteria; p__Bacteroidetes; c__Bacteroidia; o__Bacteroidales; f__Bacteroidaceae; g__Bacteroides	NA	0.429906	NA	NA	0.619796	NA
								OTU_357; k__Bacteria; p__Bacteroidetes; c__Bacteroidia; o__Bacteroidales; f__Bacteroidaceae; g__Bacteroides	NA	0.429906	0.476033	NA	0.619796	0.632585
								OTU_358; k__Bacteria; p__Bacteroidetes; c__Bacteroidia; o__Bacteroidales; f__Prevotellaceae; g__Prevotellaceae_UCG-004	NA	0.429906	NA	NA	0.619796	NA
								OTU_370; k__Bacteria; p__Bacteroidetes; c__Bacteroidia; o__Bacteroidales; f__Bacteroidaceae; g__Bacteroides	NA	0.429906	NA	NA	0.619796	NA
								OTU_371; k__Bacteria; p__Bacteroidetes; c__Bacteroidia; o__Bacteroidales; f__Bacteroidaceae; g__Bacteroides	NA	0.429906	0.476033	NA	0.619796	0.632585
								OTU_372; k__Bacteria; p__Bacteroidetes; c__Bacteroidia; o__Bacteroidales; f__Bacteroidaceae; g__Bacteroides	NA	0.429906	NA	NA	0.619796	NA
								OTU_373; k__Bacteria; p__Bacteroidetes; c__Bacteroidia; o__Bacteroidales; f__Porphyromonadaceae; g__Parabacteroides	NA	0.429906	NA	NA	0.619796	NA
								OTU_374; k__Bacteria; p__Bacteroidetes; c__Bacteroidia; o__Bacteroidales; f__Porphyromonadaceae; g__Parabacteroides	NA	0.429906	NA	NA	0.619796	NA
								OTU_376; k__Bacteria; p__Bacteroidetes; c__Bacteroidia; o__Bacteroidales; f__Porphyromonadaceae; g__Parabacteroides	NA	0.429906	NA	NA	0.619796	NA
								OTU_378; k__Bacteria; p__Bacteroidetes; c__Bacteroidia; o__Bacteroidales; f__Bacteroidaceae; g__g	NA	0.429906	NA	NA	0.619796	NA
								OTU_380; k__Bacteria; p__Bacteroidetes; c__Bacteroidia; o__Bacteroidales; f__Porphyromonadaceae; g__Parabacteroides	NA	0.429906	NA	NA	0.619796	NA
								OTU_413; k__Bacteria; p__Proteobacteria; c__Alphaproteobacteria; o__Rhodobacterales; f__Rhodobacteraceae; g__Amaricoccus	NA	0.429906	NA	NA	0.619796	NA
								OTU_429; k__Bacteria; p__Firmicutes; c__Negativicutes; o__Selenomonadales; f__f; g__g	NA	0.429906	0.476033	NA	0.619796	0.632585
								OTU_435; k__Bacteria; p__Proteobacteria; c__Gammaproteobacteria; o__Enterobacteriales; f__Enterobacteriaceae; g__Proteus	NA	0.429906	NA	NA	0.619796	NA
								OTU_483; k__Bacteria; p__Proteobacteria; c__Gammaproteobacteria; o__Enterobacteriales; f__Enterobacteriaceae; g__Escherichia-Shigella	NA	0.429906	0.476033	NA	0.619796	0.632585
								OTU_536; k__Bacteria; p__Firmicutes; c__Negativicutes; o__Selenomonadales; f__f; g__g	NA	0.429906	0.476033	NA	0.619796	0.632585
								OTU_551; k__Bacteria; p__Firmicutes; c__Negativicutes; o__Selenomonadales; f__f; g__g	NA	0.429906	0.476033	NA	0.619796	0.632585
								OTU_576; k__Bacteria; p__Firmicutes; c__Bacilli; o__Lactobacillales; f__Streptococcaceae; g__g	NA	0.429906	NA	NA	0.619796	NA
								OTU_577; k__Bacteria; p__Bacteroidetes; c__Bacteroidia; o__Bacteroidales; f__Bacteroidaceae; g__Bacteroides	NA	0.429906	NA	NA	0.619796	NA
								OTU_580; k__Bacteria; p__Bacteroidetes; c__Flavobacteriia; o__Flavobacteriales; f__Flavobacteriaceae; g__Elizabethkingia	NA	0.429906	NA	NA	0.619796	NA
								OTU_593; k__Bacteria; p__Firmicutes; c__Negativicutes; o__Selenomonadales; f__Veillonellaceae; g__Veillonella	NA	0.429906	0.476033	NA	0.619796	0.632585
								OTU_651; k__Bacteria; p__Firmicutes; c__Negativicutes; o__Selenomonadales; f__Acidaminococcaceae; g__Acidaminococcus	NA	0.429906	NA	NA	0.619796	NA
								OTU_653; k__Bacteria; p__Firmicutes; c__Negativicutes; o__Selenomonadales; f__Veillonellaceae; g__Veillonella	NA	0.429906	0.476033	NA	0.619796	0.632585
								OTU_654; k__Bacteria; p__Firmicutes; c__Negativicutes; o__Selenomonadales; f__Veillonellaceae; g__Veillonella	NA	0.429906	0.476033	NA	0.619796	0.632585
								OTU_761; k__Bacteria; p__Actinobacteria; c__Actinobacteria; o__Bifidobacteriales; f__Bifidobacteriaceae; g__Bifidobacterium	NA	0.429906	0.476033	NA	0.619796	0.632585
								OTU_821; k__Bacteria; p__Firmicutes; c__Clostridia; o__Clostridiales; f__Family_XIII; g__[Eubacterium]_brachy_group	NA	0.429906	NA	NA	0.619796	NA
								OTU_936; k__Bacteria; p__Firmicutes; c__Clostridia; o__Clostridiales; f__Lachnospiraceae; g__g	NA	0.429906	NA	NA	0.619796	NA
								OTU_1008; k__Bacteria; p__Actinobacteria; c__Coriobacteriia; o__Coriobacteriales; f__Coriobacteriaceae; g__Collinsella	NA	0.429906	0.476033	NA	0.619796	0.632585
								OTU_1014; k__Bacteria; p__Actinobacteria; c__Coriobacteriia; o__Coriobacteriales; f__Coriobacteriaceae; g__Collinsella	NA	0.429906	NA	NA	0.619796	NA
								OTU_1083; k__Bacteria; p__Actinobacteria; c__Actinobacteria; o__Micrococcales; f__Brevibacteriaceae; g__Brevibacterium	NA	0.429906	NA	NA	0.619796	NA
								OTU_1085; k__Bacteria; p__Proteobacteria; c__Betaproteobacteria; o__Burkholderiales; f__Burkholderiaceae; g__Ralstonia	NA	0.429906	NA	NA	0.619796	NA
								OTU_1109; k__Bacteria; p__Proteobacteria; c__Betaproteobacteria; o__Burkholderiales; f__Comamonadaceae; g__Diaphorobacter	NA	0.429906	NA	NA	0.619796	NA
								OTU_1111; k__Bacteria; p__Proteobacteria; c__Betaproteobacteria; o__Burkholderiales; f__Comamonadaceae; g__Comamonas	NA	0.429906	NA	NA	0.619796	NA
								OTU_1130; k__Bacteria; p__Firmicutes; c__Bacilli; o__Lactobacillales; f__Enterococcaceae; g__Enterococcus	NA	0.429906	0.476033	NA	0.619796	0.632585
								OTU_1196; k__Bacteria; p__Actinobacteria; c__Actinobacteria; o__Bifidobacteriales; f__Bifidobacteriaceae; g__g	NA	0.429906	NA	NA	0.619796	NA
								OTU_1203; k__Bacteria; p__Actinobacteria; c__Actinobacteria; o__Bifidobacteriales; f__Bifidobacteriaceae; g__Bifidobacterium	NA	0.429906	0.476033	NA	0.619796	0.632585
								OTU_1216; k__Bacteria; p__Actinobacteria; c__Actinobacteria; o__Bifidobacteriales; f__Bifidobacteriaceae; g__Bifidobacterium	NA	0.429906	NA	NA	0.619796	NA
								OTU_1228; k__Bacteria; p__Bacteroidetes; c__Bacteroidia; o__Bacteroidales; f__Bacteroidaceae; g__g	NA	0.429906	0.476033	NA	0.619796	0.632585
								OTU_1250; k__Bacteria; p__Bacteroidetes; c__Bacteroidia; o__Bacteroidales; f__Bacteroidaceae; g__Bacteroides	NA	0.429906	0.476033	NA	0.619796	0.632585
								OTU_1257; k__Bacteria; p__Actinobacteria; c__Actinobacteria; o__Bifidobacteriales; f__Bifidobacteriaceae; g__Bifidobacterium	NA	0.429906	NA	NA	0.619796	NA
								OTU_1261; k__Bacteria; p__Actinobacteria; c__Actinobacteria; o__Micrococcales; f__Microbacteriaceae; g__Curtobacterium	NA	0.429906	NA	NA	0.619796	NA
								OTU_1267; k__Bacteria; p__Firmicutes; c__Bacilli; o__Lactobacillales; f__Enterococcaceae; g__Enterococcus	NA	0.429906	0.476033	NA	0.619796	0.632585
								OTU_1301; k__Bacteria; p__Actinobacteria; c__Actinobacteria; o__Corynebacteriales; f__Dietziaceae; g__Dietzia	NA	0.429906	NA	NA	0.619796	NA
								OTU_1302; k__Bacteria; p__Actinobacteria; c__Actinobacteria; o__Corynebacteriales; f__Corynebacteriaceae; g__Corynebacterium_1	NA	0.429906	NA	NA	0.619796	NA
								OTU_1316; k__Bacteria; p__Actinobacteria; c__Actinobacteria; o__Micrococcales; f__Microbacteriaceae; g__Leifsonia	NA	0.429906	NA	NA	0.619796	NA
								OTU_1337; k__Bacteria; p__Firmicutes; c__Negativicutes; o__Selenomonadales; f__Veillonellaceae; g__g	NA	0.429906	NA	NA	0.619796	NA
								OTU_1339; k__Bacteria; p__Firmicutes; c__Bacilli; o__Lactobacillales; f__Streptococcaceae; g__Streptococcus	NA	0.429906	NA	NA	0.619796	NA
								OTU_1340; k__Bacteria; p__Firmicutes; c__Bacilli; o__Lactobacillales; f__Streptococcaceae; g__g	NA	0.429906	NA	NA	0.619796	NA
								OTU_1351; k__Bacteria; p__Firmicutes; c__Bacilli; o__Lactobacillales; f__f; g__g	NA	0.429906	NA	NA	0.619796	NA
								OTU_1354; k__Bacteria; p__Proteobacteria; c__Gammaproteobacteria; o__Enterobacteriales; f__f; g__g	NA	0.429906	NA	NA	0.619796	NA
								OTU_1355; k__Bacteria; p__Firmicutes; c__Negativicutes; o__Selenomonadales; f__Veillonellaceae; g__g	NA	0.429906	NA	NA	0.619796	NA
								OTU_1451; k__Bacteria; p__Proteobacteria; c__Gammaproteobacteria; o__Enterobacteriales; f__Enterobacteriaceae; g__Escherichia-Shigella	NA	0.429906	0.846779	NA	0.619796	0.632585
								OTU_1501; k__Bacteria; p__Firmicutes; c__Bacilli; o__Bacillales; f__Staphylococcaceae; g__Staphylococcus	1	0.429906	0.476033	0.651077	0.619796	0.632585
								OTU_1552; k__Bacteria; p__Actinobacteria; c__Actinobacteria; o__Bifidobacteriales; f__Bifidobacteriaceae; g__Bifidobacterium	NA	0.429906	NA	NA	0.619796	NA
								OTU_1558; k__Bacteria; p__Firmicutes; c__Clostridia; o__Clostridiales; f__Ruminococcaceae; g__Ruminococcaceae_UCG-009	NA	0.429906	NA	NA	0.619796	NA
								OTU_1596; k__Bacteria; p__Firmicutes; c__Clostridia; o__Clostridiales; f__Ruminococcaceae; g__uncultured	NA	0.429906	NA	NA	0.619796	NA
								OTU_1597; k__Bacteria; p__Firmicutes; c__Clostridia; o__Clostridiales; f__Ruminococcaceae; g__uncultured	NA	0.429906	NA	NA	0.619796	NA
								OTU_1607; k__Bacteria; p__Firmicutes; c__Negativicutes; o__Selenomonadales; f__Acidaminococcaceae; g__Acidaminococcus	NA	0.429906	0.476033	NA	0.619796	0.632585
								OTU_1610; k__Bacteria; p__Firmicutes; c__Bacilli; o__Lactobacillales; f__Streptococcaceae; g__Streptococcus	NA	0.429906	0.476033	NA	0.619796	0.632585
								OTU_1614; k__Bacteria; p__Proteobacteria; c__Gammaproteobacteria; o__Enterobacteriales; f__Enterobacteriaceae; g__Escherichia-Shigella	NA	0.429906	0.476033	NA	0.619796	0.632585
								OTU_1615; k__Bacteria; p__Firmicutes; c__Negativicutes; o__Selenomonadales; f__Acidaminococcaceae; g__Acidaminococcus	NA	0.429906	NA	NA	0.619796	NA
								OTU_1634; k__Bacteria; p__Firmicutes; c__Negativicutes; o__Selenomonadales; f__Veillonellaceae; g__Veillonella	NA	0.429906	NA	NA	0.619796	NA
								OTU_1641; k__Bacteria; p__Firmicutes; c__Negativicutes; o__Selenomonadales; f__Veillonellaceae; g__Veillonella	NA	0.429906	0.476033	NA	0.619796	0.632585
								OTU_1643; k__Bacteria; p__Firmicutes; c__Negativicutes; o__Selenomonadales; f__Veillonellaceae; g__g	NA	0.429906	NA	NA	0.619796	NA
								OTU_1644; k__Bacteria; p__Firmicutes; c__Negativicutes; o__Selenomonadales; f__f; g__g	NA	0.429906	0.476033	NA	0.619796	0.632585
								OTU_1647; k__Bacteria; p__Firmicutes; c__Negativicutes; o__Selenomonadales; f__Veillonellaceae; g__Veillonella	NA	0.429906	0.476033	NA	0.619796	0.632585
								OTU_1648; k__Bacteria; p__Firmicutes; c__Negativicutes; o__Selenomonadales; f__Veillonellaceae; g__Veillonella	NA	0.429906	NA	NA	0.619796	NA
								OTU_1649; k__Bacteria; p__Firmicutes; c__Negativicutes; o__Selenomonadales; f__Veillonellaceae; g__Veillonella	NA	0.429906	NA	NA	0.619796	NA
								OTU_1650; k__Bacteria; p__Firmicutes; c__Negativicutes; o__Selenomonadales; f__Veillonellaceae; g__Veillonella	NA	0.429906	NA	NA	0.619796	NA
								OTU_1671; k__Bacteria; p__Firmicutes; c__Negativicutes; o__Selenomonadales; f__Veillonellaceae; g__Veillonella	NA	0.429906	0.476033	NA	0.619796	0.632585
								OTU_1672; k__Bacteria; p__Firmicutes; c__Negativicutes; o__Selenomonadales; f__Veillonellaceae; g__g	NA	0.429906	0.476033	NA	0.619796	0.632585
								OTU_1673; k__Bacteria; p__Firmicutes; c__Negativicutes; o__Selenomonadales; f__Veillonellaceae; g__Veillonella	NA	0.429906	0.476033	NA	0.619796	0.632585
								OTU_1682; k__Bacteria; p__Firmicutes; c__Bacilli; o__Bacillales; f__Planococcaceae; g__Solibacillus	NA	0.429906	NA	NA	0.619796	NA
								OTU_1763; k__Bacteria; p__Firmicutes; c__Bacilli; o__Lactobacillales; f__Carnobacteriaceae; g__Trichococcus	NA	0.429906	NA	NA	0.619796	NA
								OTU_1775; k__Bacteria; p__Firmicutes; c__Bacilli; o__Lactobacillales; f__Enterococcaceae; g__Enterococcus	NA	0.429906	0.476033	NA	0.619796	0.632585
								OTU_1813; k__Bacteria; p__Firmicutes; c__Bacilli; o__Lactobacillales; f__Lactobacillaceae; g__Lactobacillus	NA	0.429906	NA	NA	0.619796	NA
								OTU_1814; k__Bacteria; p__Firmicutes; c__Bacilli; o__Lactobacillales; f__Lactobacillaceae; g__Lactobacillus	NA	0.429906	NA	NA	0.619796	NA
								OTU_1815; k__Bacteria; p__Firmicutes; c__Bacilli; o__Lactobacillales; f__Lactobacillaceae; g__Lactobacillus	NA	0.429906	NA	NA	0.619796	NA
								OTU_1821; k__Bacteria; p__Actinobacteria; c__Actinobacteria; o__Bifidobacteriales; f__Bifidobacteriaceae; g__g	NA	0.429906	NA	NA	0.619796	NA
								OTU_1824; k__Bacteria; p__Firmicutes; c__Negativicutes; o__Selenomonadales; f__Veillonellaceae; g__Veillonella	NA	0.429906	NA	NA	0.619796	NA
								OTU_1990; k__Bacteria; p__Firmicutes; c__Clostridia; o__Clostridiales; f__Lachnospiraceae; g__Lachnospiraceae_ND3007_group	0.825082	NA	NA	0.436064	NA	NA
								OTU_73; k__Bacteria; p__Proteobacteria; c__Gammaproteobacteria; o__Pseudomonadales; f__Pseudomonadaceae; g__Pseudomonas	0.961087	0.949439	NA	0.439882	0.619796	NA
								OTU_237; k__Bacteria; p__Bacteroidetes; c__Bacteroidia; o__Bacteroidales; f__Bacteroidaceae; g__Bacteroides	1	NA	NA	0.439882	NA	NA
								OTU_706; k__Bacteria; p__Firmicutes; c__Clostridia; o__Clostridiales; f__Ruminococcaceae; g__Ruminococcus_2	1	NA	NA	0.439882	NA	NA
								OTU_709; k__Bacteria; p__Firmicutes; c__Clostridia; o__Clostridiales; f__Ruminococcaceae; g__Ruminococcaceae_UCG-014	0.961087	NA	NA	0.439882	NA	NA
								OTU_837; k__Bacteria; p__Firmicutes; c__Clostridia; o__Clostridiales; f__Lachnospiraceae; g__Lachnoclostridium	1	NA	NA	0.439882	NA	NA
								OTU_882; k__Bacteria; p__Firmicutes; c__Clostridia; o__Clostridiales; f__Lachnospiraceae; g__uncultured	0.509219	NA	NA	0.439882	NA	NA
								OTU_949; k__Bacteria; p__Firmicutes; c__Clostridia; o__Clostridiales; f__Lachnospiraceae; g__Lachnoclostridium	0.961087	NA	NA	0.439882	NA	NA
								OTU_1096; k__Bacteria; p__Proteobacteria; c__Betaproteobacteria; o__Burkholderiales; f__Comamonadaceae; g__Variovorax	1	NA	NA	0.439882	NA	NA
								OTU_1453; k__Bacteria; p__Firmicutes; c__Erysipelotrichia; o__Erysipelotrichales; f__Erysipelotrichaceae; g__Faecalitalea	0.883631	NA	NA	0.439882	NA	NA
								OTU_1598; k__Bacteria; p__Firmicutes; c__Clostridia; o__Clostridiales; f__Ruminococcaceae; g__[Eubacterium]_coprostanoligenes_group	1	NA	NA	0.439882	NA	NA
								OTU_1605; k__Bacteria; p__Firmicutes; c__Clostridia; o__Clostridiales; f__Ruminococcaceae; g__Ruminiclostridium_6	0.659911	NA	NA	0.439882	NA	NA
								OTU_1653; k__Bacteria; p__Firmicutes; c__Negativicutes; o__Selenomonadales; f__Veillonellaceae; g__Dialister	0.659911	NA	NA	0.439882	NA	NA
								OTU_1748; k__Bacteria; p__Firmicutes; c__Clostridia; o__Clostridiales; f__Ruminococcaceae; g__Ruminococcaceae_UCG-002	1	NA	NA	0.439882	NA	NA
								OTU_1932; k__Bacteria; p__Firmicutes; c__Clostridia; o__Clostridiales; f__Lachnospiraceae; g__Roseburia	1	NA	NA	0.439882	NA	NA
								OTU_1936; k__Bacteria; p__Firmicutes; c__Clostridia; o__Clostridiales; f__Lachnospiraceae; g__Lachnospira	0.47438	NA	NA	0.708928	NA	NA
								OTU_297; k__Bacteria; p__Bacteroidetes; c__Bacteroidia; o__Bacteroidales; f__Bacteroidaceae; g__Bacteroides	0.591593	0.49119	0.476033	0.815622	0.619796	0.632585
								OTU_646; k__Bacteria; p__Firmicutes; c__Bacilli; o__Lactobacillales; f__Streptococcaceae; g__Streptococcus	NA	0.949439	0.476033	NA	0.619796	0.632585
								OTU_204; k__Bacteria; p__Firmicutes; c__Bacilli; o__Bacillales; f__Staphylococcaceae; g__g	NA	NA	0.476033	NA	NA	0.632585
								OTU_208; k__Bacteria; p__Firmicutes; c__Clostridia; o__Clostridiales; f__Clostridiaceae_1; g__g	NA	NA	0.476033	NA	NA	0.632585
								OTU_210; k__Bacteria; p__Firmicutes; c__Bacilli; o__Lactobacillales; f__Streptococcaceae; g__Streptococcus	NA	NA	0.476033	NA	NA	0.632585
								OTU_215; k__Bacteria; p__Firmicutes; c__Bacilli; o__Bacillales; f__Staphylococcaceae; g__g	NA	NA	0.476033	NA	NA	0.632585
								OTU_216; k__Bacteria; p__Firmicutes; c__Clostridia; o__Clostridiales; f__Clostridiaceae_1; g__g	NA	NA	0.476033	NA	NA	0.632585
								OTU_225; k__Bacteria; p__Bacteroidetes; c__Bacteroidia; o__Bacteroidales; f__Bacteroidaceae; g__Bacteroides	NA	NA	0.476033	NA	NA	0.632585
								OTU_256; k__NA; p__p; c__c; o__o; f__f; g__g	NA	NA	0.476033	NA	NA	0.632585
								OTU_260; k__NA; p__p; c__c; o__o; f__f; g__g	NA	NA	0.476033	NA	NA	0.632585
								OTU_268; k__Bacteria; p__Firmicutes; c__Clostridia; o__Clostridiales; f__f; g__g	NA	NA	0.476033	NA	NA	0.632585
								OTU_274; k__Bacteria; p__Firmicutes; c__Bacilli; o__Lactobacillales; f__f; g__g	NA	NA	0.476033	NA	NA	0.632585
								OTU_276; k__Bacteria; p__Bacteroidetes; c__Bacteroidia; o__Bacteroidales; f__Bacteroidaceae; g__Bacteroides	NA	NA	0.476033	NA	NA	0.632585
								OTU_277; k__Bacteria; p__Bacteroidetes; c__Bacteroidia; o__Bacteroidales; f__Bacteroidaceae; g__Bacteroides	NA	NA	0.476033	NA	NA	0.632585
								OTU_278; k__Bacteria; p__Bacteroidetes; c__Bacteroidia; o__Bacteroidales; f__Bacteroidaceae; g__Bacteroides	NA	NA	0.476033	NA	NA	0.632585
								OTU_279; k__Bacteria; p__Bacteroidetes; c__Bacteroidia; o__Bacteroidales; f__Bacteroidaceae; g__Bacteroides	NA	NA	0.476033	NA	NA	0.632585
								OTU_289; k__Bacteria; p__Bacteroidetes; c__Bacteroidia; o__Bacteroidales; f__Bacteroidaceae; g__Bacteroides	NA	NA	0.476033	NA	NA	0.632585
								OTU_290; k__Bacteria; p__Bacteroidetes; c__Bacteroidia; o__Bacteroidales; f__Bacteroidaceae; g__Bacteroides	NA	NA	0.476033	NA	NA	0.632585
								OTU_292; k__Bacteria; p__Bacteroidetes; c__Bacteroidia; o__Bacteroidales; f__Bacteroidaceae; g__Bacteroides	NA	NA	0.476033	NA	NA	0.632585
								OTU_293; k__Bacteria; p__Bacteroidetes; c__Bacteroidia; o__Bacteroidales; f__Bacteroidaceae; g__Bacteroides	NA	NA	0.476033	NA	NA	0.632585
								OTU_294; k__Bacteria; p__Bacteroidetes; c__Bacteroidia; o__Bacteroidales; f__Bacteroidaceae; g__Bacteroides	NA	NA	0.476033	NA	NA	0.632585
								OTU_296; k__Bacteria; p__Bacteroidetes; c__Bacteroidia; o__Bacteroidales; f__Bacteroidaceae; g__Bacteroides	NA	NA	0.476033	NA	NA	0.632585
								OTU_305; k__Bacteria; p__Bacteroidetes; c__Bacteroidia; o__Bacteroidales; f__Bacteroidaceae; g__Bacteroides	NA	NA	0.476033	NA	NA	0.632585
								OTU_310; k__Bacteria; p__Bacteroidetes; c__Bacteroidia; o__Bacteroidales; f__Porphyromonadaceae; g__Parabacteroides	NA	NA	0.476033	NA	NA	0.632585
								OTU_313; k__Bacteria; p__Bacteroidetes; c__Bacteroidia; o__Bacteroidales; f__Porphyromonadaceae; g__Parabacteroides	NA	NA	0.476033	NA	NA	0.632585
								OTU_327; k__Bacteria; p__Bacteroidetes; c__Bacteroidia; o__Bacteroidales; f__Porphyromonadaceae; g__Parabacteroides	NA	NA	0.476033	NA	NA	0.632585
								OTU_328; k__NA; p__p; c__c; o__o; f__f; g__g	NA	NA	0.476033	NA	NA	0.632585
								OTU_428; k__Bacteria; p__Firmicutes; c__Negativicutes; o__Selenomonadales; f__f; g__g	NA	NA	0.476033	NA	NA	0.632585
								OTU_474; k__Bacteria; p__Firmicutes; c__Bacilli; o__Lactobacillales; f__f; g__g	NA	NA	0.476033	NA	NA	0.632585
								OTU_477; k__Bacteria; p__Firmicutes; c__Bacilli; o__Bacillales; f__f; g__g	NA	NA	0.476033	NA	NA	0.632585
								OTU_484; k__Bacteria; p__Proteobacteria; c__Gammaproteobacteria; o__Enterobacteriales; f__Enterobacteriaceae; g__Escherichia-Shigella	NA	NA	0.476033	NA	NA	0.632585
								OTU_485; k__Bacteria; p__Proteobacteria; c__Gammaproteobacteria; o__Enterobacteriales; f__Enterobacteriaceae; g__g	NA	NA	0.476033	NA	NA	0.632585
								OTU_486; k__Bacteria; p__Proteobacteria; c__Gammaproteobacteria; o__Enterobacteriales; f__f; g__g	NA	NA	0.476033	NA	NA	0.632585
								OTU_487; k__Bacteria; p__Proteobacteria; c__Gammaproteobacteria; o__Enterobacteriales; f__f; g__g	NA	NA	0.476033	NA	NA	0.632585
								OTU_491; k__Bacteria; p__Proteobacteria; c__Gammaproteobacteria; o__Enterobacteriales; f__Enterobacteriaceae; g__Escherichia-Shigella	NA	NA	0.476033	NA	NA	0.632585
								OTU_492; k__Bacteria; p__Proteobacteria; c__Gammaproteobacteria; o__Enterobacteriales; f__Enterobacteriaceae; g__Escherichia-Shigella	NA	NA	0.476033	NA	NA	0.632585
								OTU_533; k__Bacteria; p__Firmicutes; c__Bacilli; o__Bacillales; f__f; g__g	NA	NA	0.476033	NA	NA	0.632585
								OTU_578; k__Bacteria; p__Bacteroidetes; c__Bacteroidia; o__Bacteroidales; f__Bacteroidaceae; g__Bacteroides	NA	NA	0.476033	NA	NA	0.632585
								OTU_635; k__Bacteria; p__Bacteroidetes; c__Bacteroidia; o__Bacteroidales; f__Bacteroidaceae; g__Bacteroides	NA	NA	0.476033	NA	NA	0.632585
								OTU_652; k__Bacteria; p__Firmicutes; c__Negativicutes; o__Selenomonadales; f__Veillonellaceae; g__Veillonella	NA	NA	0.476033	NA	NA	0.632585
								OTU_657; k__Bacteria; p__Firmicutes; c__Clostridia; o__Clostridiales; f__Clostridiaceae_1; g__Clostridium_sensu_stricto_1	NA	NA	0.476033	NA	NA	0.632585
								OTU_677; k__Bacteria; p__Bacteroidetes; c__Bacteroidia; o__Bacteroidales; f__Porphyromonadaceae; g__Parabacteroides	NA	NA	0.476033	NA	NA	0.632585
								OTU_678; k__Bacteria; p__Bacteroidetes; c__Bacteroidia; o__Bacteroidales; f__Porphyromonadaceae; g__Parabacteroides	NA	NA	0.476033	NA	NA	0.632585
								OTU_739; k__Bacteria; p__Actinobacteria; c__Actinobacteria; o__Bifidobacteriales; f__Bifidobacteriaceae; g__Bifidobacterium	NA	NA	0.476033	NA	NA	0.632585
								OTU_753; k__Bacteria; p__Firmicutes; c__Bacilli; o__Bacillales; f__Staphylococcaceae; g__Staphylococcus	NA	NA	0.476033	NA	NA	0.632585
								OTU_759; k__Bacteria; p__Actinobacteria; c__Actinobacteria; o__Bifidobacteriales; f__Bifidobacteriaceae; g__Bifidobacterium	NA	NA	0.476033	NA	NA	0.632585
								OTU_760; k__Bacteria; p__Actinobacteria; c__Actinobacteria; o__Bifidobacteriales; f__Bifidobacteriaceae; g__Bifidobacterium	NA	NA	0.476033	NA	NA	0.632585
								OTU_1015; k__Bacteria; p__Actinobacteria; c__Coriobacteriia; o__Coriobacteriales; f__Coriobacteriaceae; g__Collinsella	NA	NA	0.476033	NA	NA	0.632585
								OTU_1128; k__Bacteria; p__Firmicutes; c__Bacilli; o__Lactobacillales; f__Streptococcaceae; g__Streptococcus	NA	NA	0.476033	NA	NA	0.632585
								OTU_1131; k__Bacteria; p__Firmicutes; c__Bacilli; o__Lactobacillales; f__Streptococcaceae; g__Streptococcus	NA	NA	0.476033	NA	NA	0.632585
								OTU_1135; k__Bacteria; p__Proteobacteria; c__Gammaproteobacteria; o__Enterobacteriales; f__Enterobacteriaceae; g__Proteus	NA	NA	0.476033	NA	NA	0.632585
								OTU_1145; k__Bacteria; p__Actinobacteria; c__Coriobacteriia; o__Coriobacteriales; f__Coriobacteriaceae; g__Collinsella	NA	NA	0.476033	NA	NA	0.632585
								OTU_1177; k__Bacteria; p__Actinobacteria; c__Actinobacteria; o__Bifidobacteriales; f__Bifidobacteriaceae; g__Bifidobacterium	NA	NA	0.476033	NA	NA	0.632585
								OTU_1187; k__Bacteria; p__Actinobacteria; c__Actinobacteria; o__Bifidobacteriales; f__Bifidobacteriaceae; g__Bifidobacterium	NA	NA	0.476033	NA	NA	0.632585
								OTU_1188; k__Bacteria; p__Actinobacteria; c__Actinobacteria; o__Bifidobacteriales; f__Bifidobacteriaceae; g__Bifidobacterium	NA	NA	0.476033	NA	NA	0.632585
								OTU_1217; k__Bacteria; p__Actinobacteria; c__Actinobacteria; o__Bifidobacteriales; f__Bifidobacteriaceae; g__Bifidobacterium	1	NA	0.476033	0.651077	NA	0.632585
								OTU_1222; k__Bacteria; p__Firmicutes; c__Bacilli; o__Bacillales; f__Staphylococcaceae; g__Staphylococcus	NA	NA	0.476033	NA	NA	0.632585
								OTU_1230; k__Bacteria; p__Bacteroidetes; c__Bacteroidia; o__Bacteroidales; f__Porphyromonadaceae; g__g	NA	NA	0.476033	NA	NA	0.632585
								OTU_1233; k__Bacteria; p__Actinobacteria; c__Coriobacteriia; o__Coriobacteriales; f__Coriobacteriaceae; g__Collinsella	NA	NA	0.476033	NA	NA	0.632585
								OTU_1246; k__Bacteria; p__Actinobacteria; c__Actinobacteria; o__Bifidobacteriales; f__Bifidobacteriaceae; g__Bifidobacterium	NA	NA	0.476033	NA	NA	0.632585
								OTU_1253; k__Bacteria; p__Bacteroidetes; c__Bacteroidia; o__Bacteroidales; f__Porphyromonadaceae; g__Parabacteroides	NA	NA	0.476033	NA	NA	0.632585
								OTU_1358; k__Bacteria; p__Bacteroidetes; c__Bacteroidia; o__Bacteroidales; f__Bacteroidaceae; g__Bacteroides	NA	NA	0.476033	NA	NA	0.632585
								OTU_1410; k__Bacteria; p__Firmicutes; c__Bacilli; o__Lactobacillales; f__Streptococcaceae; g__Streptococcus	NA	NA	0.476033	NA	NA	0.632585
								OTU_1419; k__Bacteria; p__Firmicutes; c__Bacilli; o__Lactobacillales; f__f; g__g	NA	NA	0.476033	NA	NA	0.632585
								OTU_1420; k__Bacteria; p__Firmicutes; c__Bacilli; o__Lactobacillales; f__f; g__g	NA	NA	0.476033	NA	NA	0.632585
								OTU_1431; k__Bacteria; p__Proteobacteria; c__Gammaproteobacteria; o__Enterobacteriales; f__f; g__g	NA	NA	0.476033	NA	NA	0.632585
								OTU_1439; k__Bacteria; p__Proteobacteria; c__Gammaproteobacteria; o__Enterobacteriales; f__Enterobacteriaceae; g__Escherichia-Shigella	NA	NA	0.476033	NA	NA	0.632585
								OTU_1482; k__Bacteria; p__Proteobacteria; c__Gammaproteobacteria; o__Enterobacteriales; f__Enterobacteriaceae; g__Escherichia-Shigella	NA	NA	0.476033	NA	NA	0.632585
								OTU_1510; k__Bacteria; p__Firmicutes; c__Bacilli; o__Bacillales; f__Staphylococcaceae; g__Staphylococcus	NA	NA	0.476033	NA	NA	0.632585
								OTU_1511; k__Bacteria; p__Firmicutes; c__Bacilli; o__Bacillales; f__Staphylococcaceae; g__Staphylococcus	NA	NA	0.476033	NA	NA	0.632585
								OTU_1554; k__Bacteria; p__Bacteroidetes; c__Bacteroidia; o__Bacteroidales; f__Bacteroidaceae; g__g	NA	NA	0.476033	NA	NA	0.632585
								OTU_1589; k__Bacteria; p__Firmicutes; c__Clostridia; o__Clostridiales; f__Lachnospiraceae; g__Blautia	NA	NA	0.476033	NA	NA	0.632585
								OTU_1637; k__Bacteria; p__Firmicutes; c__Negativicutes; o__Selenomonadales; f__Veillonellaceae; g__Veillonella	NA	NA	0.476033	NA	NA	0.632585
								OTU_1645; k__Bacteria; p__Firmicutes; c__Negativicutes; o__Selenomonadales; f__f; g__g	NA	NA	0.476033	NA	NA	0.632585
								OTU_1646; k__Bacteria; p__Firmicutes; c__Negativicutes; o__Selenomonadales; f__Veillonellaceae; g__g	NA	NA	0.476033	NA	NA	0.632585
								OTU_1651; k__Bacteria; p__Firmicutes; c__Negativicutes; o__Selenomonadales; f__Veillonellaceae; g__Veillonella	NA	NA	0.476033	NA	NA	0.632585
								OTU_1854; k__Bacteria; p__Firmicutes; c__Clostridia; o__Clostridiales; f__f; g__g	NA	NA	0.476033	NA	NA	0.632585
								OTU_1855; k__Bacteria; p__Firmicutes; c__Clostridia; o__Clostridiales; f__Clostridiaceae_1; g__Clostridium_sensu_stricto_1	NA	NA	0.476033	NA	NA	0.632585
								OTU_1865; k__Bacteria; p__Firmicutes; c__Clostridia; o__Clostridiales; f__Clostridiaceae_1; g__Clostridium_sensu_stricto_1	NA	NA	0.476033	NA	NA	0.632585
								OTU_1872; k__Bacteria; p__Bacteroidetes; c__Bacteroidia; o__Bacteroidales; f__Bacteroidaceae; g__g	NA	NA	0.476033	NA	NA	0.632585
								OTU_2010; k__Bacteria; p__Firmicutes; c__Bacilli; o__Bacillales; f__Staphylococcaceae; g__Staphylococcus	NA	NA	0.476033	NA	NA	0.632585
								OTU_960; k__Bacteria; p__Firmicutes; c__Clostridia; o__Clostridiales; f__Lachnospiraceae; g__Blautia	0.740178	0.49119	NA	0.946247	0.619796	NA
								OTU_868; k__Bacteria; p__Firmicutes; c__Clostridia; o__Clostridiales; f__Lachnospiraceae; g__Blautia	0.509219	NA	NA	0.651077	NA	NA
								OTU_898; k__Bacteria; p__Firmicutes; c__Clostridia; o__Clostridiales; f__Lachnospiraceae; g__[Ruminococcus]_gnavus_group	0.509219	NA	NA	0.651077	NA	NA
								OTU_1280; k__Bacteria; p__Proteobacteria; c__Betaproteobacteria; o__Burkholderiales; f__Comamonadaceae; g__Delftia	0.885958	0.949439	NA	0.523964	0.619796	NA
								OTU_16; k__Bacteria; p__Firmicutes; c__Clostridia; o__Clostridiales; f__Ruminococcaceae; g__Faecalibacterium	1	NA	NA	0.581148	NA	NA
								OTU_865; k__Bacteria; p__Firmicutes; c__Clostridia; o__Clostridiales; f__Lachnospiraceae; g__Blautia	1	NA	NA	0.581148	NA	NA
								OTU_1046; k__Bacteria; p__Firmicutes; c__Clostridia; o__Clostridiales; f__Peptostreptococcaceae; g__g	1	NA	NA	0.581148	NA	NA
								OTU_1296; k__Bacteria; p__Actinobacteria; c__Actinobacteria; o__Bifidobacteriales; f__Bifidobacteriaceae; g__Bifidobacterium	1	NA	0.747415	0.581148	NA	0.632585
								OTU_1563; k__Bacteria; p__Firmicutes; c__Clostridia; o__Clostridiales; f__Ruminococcaceae; g__uncultured	1	NA	NA	0.581148	NA	NA
								OTU_1658; k__Bacteria; p__Firmicutes; c__Bacilli; o__Bacillales; f__Bacillaceae; g__Anoxybacillus	1	NA	NA	0.581148	NA	NA
								OTU_1950; k__Bacteria; p__Firmicutes; c__Clostridia; o__Clostridiales; f__Lachnospiraceae; g__[Eubacterium]_ventriosum_group	0.582288	NA	NA	0.581148	NA	NA
								OTU_1037; k__Bacteria; p__Firmicutes; c__Clostridia; o__Clostridiales; f__Christensenellaceae; g__Christensenellaceae_R-7_group	0.582288	NA	NA	0.651077	NA	NA
								OTU_1456; k__Bacteria; p__Firmicutes; c__Erysipelotrichia; o__Erysipelotrichales; f__Erysipelotrichaceae; g__[Clostridium]_innocuum_group	0.582288	NA	NA	0.651077	NA	NA
								OTU_1447; k__Bacteria; p__Firmicutes; c__Clostridia; o__Clostridiales; f__Ruminococcaceae; g__Ruminococcaceae_UCG-013	0.582288	NA	NA	0.851937	NA	NA
								OTU_196; k__Bacteria; p__Bacteroidetes; c__Sphingobacteriia; o__Sphingobacteriales; f__Sphingobacteriaceae; g__Pedobacter	NA	0.949439	NA	NA	0.619796	NA
								OTU_584; k__Bacteria; p__Bacteroidetes; c__Flavobacteriia; o__Flavobacteriales; f__Flavobacteriaceae; g__Chryseobacterium	NA	0.949439	NA	NA	0.619796	NA
								OTU_1359; k__Bacteria; p__Firmicutes; c__Bacilli; o__Lactobacillales; f__Streptococcaceae; g__Streptococcus	NA	0.949439	NA	NA	0.619796	NA
								OTU_1919; k__Bacteria; p__Firmicutes; c__Clostridia; o__Clostridiales; f__Clostridiaceae_1; g__Clostridium_sensu_stricto_1	NA	0.849126	NA	NA	0.619796	NA
								OTU_1498; k__Bacteria; p__Proteobacteria; c__Gammaproteobacteria; o__Enterobacteriales; f__Enterobacteriaceae; g__g	NA	NA	0.747415	NA	NA	0.632585
								OTU_1850; k__Bacteria; p__Firmicutes; c__Clostridia; o__Clostridiales; f__Clostridiaceae_1; g__Clostridium_sensu_stricto_1	NA	NA	0.846779	NA	NA	0.632585
								OTU_1961; k__Bacteria; p__Firmicutes; c__Clostridia; o__Clostridiales; f__Lachnospiraceae; g__Roseburia	0.63375	NA	NA	0.933233	NA	NA
								OTU_128; k__Bacteria; p__Proteobacteria; c__Alphaproteobacteria; o__Rhizobiales; f__Methylobacteriaceae; g__Methylobacterium	1	NA	NA	0.651077	NA	NA
								OTU_137; k__Bacteria; p__Proteobacteria; c__Alphaproteobacteria; o__Rhodospirillales; f__Acetobacteraceae; g__Roseomonas	1	NA	NA	0.651077	NA	NA
								OTU_365; k__Bacteria; p__Bacteroidetes; c__Bacteroidia; o__Bacteroidales; f__Porphyromonadaceae; g__Barnesiella	1	NA	NA	0.651077	NA	NA
								OTU_398; k__Bacteria; p__Proteobacteria; c__Alphaproteobacteria; o__Sphingomonadales; f__Sphingomonadaceae; g__Blastomonas	1	NA	NA	0.651077	NA	NA
								OTU_582; k__Bacteria; p__Bacteroidetes; c__Flavobacteriia; o__Flavobacteriales; f__Flavobacteriaceae; g__Cloacibacterium	1	NA	NA	0.651077	NA	NA
								OTU_732; k__Bacteria; p__Firmicutes; c__Clostridia; o__Clostridiales; f__Ruminococcaceae; g__Caproiciproducens	1	NA	NA	0.651077	NA	NA
								OTU_839; k__Bacteria; p__Firmicutes; c__Clostridia; o__Clostridiales; f__Lachnospiraceae; g__Roseburia	1	NA	NA	0.651077	NA	NA
								OTU_912; k__Bacteria; p__Firmicutes; c__Clostridia; o__Clostridiales; f__Lachnospiraceae; g__Lachnoclostridium	1	NA	NA	0.651077	NA	NA
								OTU_934; k__Bacteria; p__Firmicutes; c__Clostridia; o__Clostridiales; f__Lachnospiraceae; g__uncultured	1	NA	NA	0.651077	NA	NA
								OTU_1051; k__Bacteria; p__Firmicutes; c__Clostridia; o__Clostridiales; f__Peptostreptococcaceae; g__Paraclostridium	0.659911	NA	NA	0.651077	NA	NA
								OTU_1064; k__Bacteria; p__Firmicutes; c__Clostridia; o__Clostridiales; f__Peptostreptococcaceae; g__Peptostreptococcus	1	NA	NA	0.651077	NA	NA
								OTU_1100; k__Bacteria; p__Proteobacteria; c__Betaproteobacteria; o__Burkholderiales; f__Alcaligenaceae; g__Achromobacter	1	NA	NA	0.651077	NA	NA
								OTU_1304; k__Bacteria; p__Actinobacteria; c__Actinobacteria; o__Corynebacteriales; f__Corynebacteriaceae; g__Corynebacterium_1	1	NA	NA	0.651077	NA	NA
								OTU_1493; k__Bacteria; p__Firmicutes; c__Bacilli; o__Bacillales; f__Staphylococcaceae; g__Staphylococcus	1	NA	NA	0.651077	NA	NA
								OTU_1708; k__Bacteria; p__Firmicutes; c__Clostridia; o__Clostridiales; f__Clostridiaceae_1; g__Clostridium_sensu_stricto_1	1	NA	NA	0.651077	NA	NA
								OTU_1741; k__Bacteria; p__Firmicutes; c__Clostridia; o__Clostridiales; f__Ruminococcaceae; g__Ruminococcaceae_UCG-003	0.659911	NA	NA	0.651077	NA	NA
								OTU_1924; k__Bacteria; p__Firmicutes; c__Clostridia; o__Clostridiales; f__Ruminococcaceae; g__Ruminococcaceae_UCG-005	1	NA	NA	0.651077	NA	NA
								OTU_1962; k__Bacteria; p__Firmicutes; c__Clostridia; o__Clostridiales; f__Lachnospiraceae; g__Roseburia	1	NA	NA	0.651077	NA	NA
								OTU_2004; k__Bacteria; p__Fusobacteria; c__Fusobacteriia; o__Fusobacteriales; f__Fusobacteriaceae; g__Fusobacterium	1	NA	NA	0.651077	NA	NA
								OTU_267; k__Bacteria; p__Bacteroidetes; c__Bacteroidia; o__Bacteroidales; f__Bacteroidaceae; g__Bacteroides	0.658471	NA	NA	0.72332	NA	NA
								OTU_387; k__Bacteria; p__Bacteroidetes; c__Bacteroidia; o__Bacteroidales; f__Rikenellaceae; g__Alistipes	0.659911	NA	NA	0.708928	NA	NA
								OTU_845; k__Bacteria; p__Firmicutes; c__Clostridia; o__Clostridiales; f__Lachnospiraceae; g__Blautia	0.659911	NA	NA	0.708928	NA	NA
								OTU_924; k__Bacteria; p__Firmicutes; c__Clostridia; o__Clostridiales; f__Lachnospiraceae; g__uncultured	0.659911	NA	NA	0.708928	NA	NA
								OTU_679; k__Bacteria; p__Firmicutes; c__Clostridia; o__Clostridiales; f__Ruminococcaceae; g__[Eubacterium]_coprostanoligenes_group	1	NA	NA	0.851937	NA	NA
								OTU_88; k__Bacteria; p__Proteobacteria; c__Gammaproteobacteria; o__Pseudomonadales; f__Moraxellaceae; g__Acinetobacter	0.961087	NA	NA	1	NA	NA
