# Supplementary material for: Birth mode is associated with earliest strain-conferred gut microbiome functions and immunostimulatory potential
Source: Nat Commun. 2018 Nov 30;9:5091. doi: 10.1038/s41467-018-07631-x (PMC6269548; doi:10.1038/s41467-018-07631-x)
Supplement: Supplementary file 12 — Supplementary Data 9 [file 41467_2018_7631_MOESM12_ESM.xlsx]

## Sheet: Sheet1
Supplementary Data 9: MaAsLin summary table.
	MaAsLin
	Effect of delivery (q-value < 0.05)
	Taxa				Functions
	16S		MG		16S			MG
	OTUs		mOTUs		PanFP			KOs
	Level	Outcome	Level	Outcome	Level	Outcome	Enriched pathways	Level	Outcome	Enriched pathways
	Aggregated	Bacteroides - CSD	Aggregated to	none	On all samples	894 KOs - CSD	Staphylococcus aureus infection	On all samples	194 KOs - CSD	Lysosome
	to genus level	Bacteroides - CSD+SGA	species level		(without cutoff)		beta-Lactam resistance	(without cutoff)		Amino sugar and nucleotide sugar metabolism
							Fructose and mannose metabolism			Glycosaminoglycan degradation
		Bacteroidaceae - CSD								Sphingolipid metabolism
						366 KOs - CSD+SGA	Other glycan degradation		297 KOs - CSD+SGA	Lysosome
							Thiamine metabolism			Amino sugar and nucleotide sugar metabolism
							Lysosome			Glycosaminoglycan degradation
										Sphingolipid metabolism
										Other glycan degradation
	OTU level	OTU_1092; Escherichia-Shigella - CSD	OTU clusters	Cluster1091; Bacteroides fragilis - CSD	On samples as used in DESeq2	171 KOs - CSD	Lysosome	On samples as used in DESeq2	170 KOs - CSD	none
		OTU_1092; Escherichia-Shigella - CSD+SGA	level	Cluster1091; Bacteroides fragilis - CSD+SGA	for MG samples		Other glycan degradation	for MG samples
					(containing at least 1,000 KOs,		Sphingolipid metabolism	(containing at least 1,000 KOs,
		OTU_243; Bacteroides - CSD		Cluster1093; Bacteroides xylanisolvens - CSD	samples collected at days 3 and 5)		Steroid hormone biosynthesis	samples collected at days 3 and 5)
		OTU_239; Bacteroides - CSD		Cluster1093; Bacteroides xylanisolvens - CSD+SGA			Tetracycline biosynthesis
		OTU_1199; Bifidobacterium - CSD					Fructose and mannose metabolism
		OTU_568; Bifidobacterium - CSD		Cluster1089; Parabacteroides merdae - CSD
		OTU_1505; Staphylococcus - CSD		Cluster1089; Parabacteroides merdae - CSD+SGA		130 KOs - CSD+SGA	Lysosome		108 KOs - CSD+SGA	none
							Other glycan degradation
							Sphingolipid metabolism
							Steroid hormone biosynthesis
							Tetracycline biosynthesis
							Glycosphingolipid biosynthesis - globo and isoglobo series
	MaAsLin
	Other effects (q-value < 0.05)
	Taxa				Functions
	16S		MG		16S			MG
	OTUs		mOTUs		PanFP			KOs
	Level	Outcome	Level	Outcome	Level	Outcome	Enriched pathways	Level	Outcome	Enriched pathways
	Aggregated	Feeding regime	Aggregated to	Feeding regime	On all samples	Feeding regime		On all samples	Feeding regime
	to genus level	Trichococcus - Formula	species level	none	(without cutoff)	842 KOs - Formula	Two-component system	(without cutoff)	none - Formula	none
		Trichococcus - Mixed					Bacterial secretion system
		Escherichia-Shigella - Mixed					Cationic antimicrobial peptide (CAMP) resistance
							Biofilm formation - Vibrio cholerae
						485KOs - Mixed	Two-component system		2 KOs - Mixed	Vibrio cholerae infection
							Bacterial secretion system			Amoebiasis
							Cationic antimicrobial peptide (CAMP) resistance			Cysteine and methionine metabolism
							Biofilm formation - Vibrio cholerae
		Gestational age		Gestational age		Gestational age			Gestational age
		none		none		19 KOs - Late preterm	Nicotinate and nicotinamide metabolism		27 KOs - Late preterm	Porphyrin and chlorophyll metabolism
						none - Early term	none		69 KOs - Early term	none
		Maternal antibiotics		Maternal antibiotics		Maternal antibiotics			Maternal antibiotics
		Proteus - Yes		none		45 Kos - Yes	none		152 KOs	none
		Day of sampling		Day of sampling		Day of sampling			Day of sampling
		29 genera that have all a higher relative abundance in day 1		none		805 Kos - Day 1	Two-component system		2 KOs - Day 1	none
							Bacterial secretion system
							Cationic antimicrobial peptide (CAMP) resistance
							Biofilm formation - Vibrio cholerae
						100 Kos - Day 5	Phosphotransferase system (PTS)		none - Day 5	none
	OTU level	Feeding regime	OTU clusters	Feeding regime	On samples as used in DESeq2	Feeding regime		On samples as used in DESeq2	Feeding regime
		OTU_780; Rothia - Formula	level	none	for MG samples	none	none	for MG samples	4 KOs - Formula	AMPK signaling pathway
					(containing at least 1,000 KOs,			(containing at least 1,000 KOs,		Central carbon metabolism in cancer
					samples collected at days 3 and 5)			samples collected at days 3 and 5)		Glycolysis / Gluconeogenesis
										Pentose phosphate pathway
										Fructose and mannose metabolism
										Galactose metabolism
										Methane metabolism
										RNA degradation
									8 KOs Mixed	none
		Gestational age		Gestational age		Gestational age			Gestational age
		none		none		2 KOs - Late preterm	Carbohydrate digestion and absorption		10 KOs - Late preterm	Retrograde endocannabinoid signaling
							Starch and sucrose metabolism			Regulation of lipolysis in adipocytes
										Amyotrophic lateral sclerosis (ALS)
						none - Early term	none		160 KOs - Early term	ABC transporters
		Maternal antibiotics		Maternal antibiotics		Maternal antibiotics			Maternal antibiotics
		none		Cluster1091; Bacteroides fragilis - Yes		none	none		63 KOs - Yes	none
				Cluster1089; Parabacteroides merdae - Yes
				Cluster1093; Bacteroides xylanisolvens - Yes
		Day of sampling		Day of sampling		Day of sampling			Day of sampling
		31 OTUs - Day 1		none		none - Day 1	none		none - Day 1	none
		(all increased except 1 OTU_1591; Staphylococcus)
		3 OTUs - Day 5				1 KO - Day 5	none		1 KO - Day 5	none
		(all decreased)
	VD	Vaginal delivery
	CSD	C-section delivery
	SGA	Small for gestational age
