# Supplementary material for: Birth mode is associated with earliest strain-conferred gut microbiome functions and immunostimulatory potential
Source: Nat Commun. 2018 Nov 30;9:5091. doi: 10.1038/s41467-018-07631-x (PMC6269548; doi:10.1038/s41467-018-07631-x)
Supplement: Supplementary file 13 — Supplementary Data 10 [file 41467_2018_7631_MOESM13_ESM.xlsx]

## Sheet: Sheet1
Supplementary Data 10: KOs DESeq2.
Cut-off: at least 1000 KOs per sample; only samples at V2 and V3
	VD vs CSD						VD vs CSD+SGA
	baseMean	log2FoldChange	lfcSE	stat	pvalue	padj	baseMean	log2FoldChange	lfcSE	stat	pvalue	padj
K07733	2776.89	-28.808	1.88873	-15.2526	1.58e-52	8.87e-49	6161.39	-30	2.2075	-13.59	4.59e-42	2.51e-38
K07154	6161.39	-29.9855	2.2075	-13.5834	5.02e-42	1.41e-38	5683.65	-29.3049	2.24991	-13.0249	8.83e-39	2.05e-35
K03340	749.265	-30	2.27351	-13.1954	9.32e-40	1.74e-36	3136.72	-28.3923	2.18293	-13.0065	1.12e-38	2.05e-35
K03773	2126.5	-28.4369	2.19249	-12.9702	1.81e-38	2.53e-35	7619.99	-30	2.32873	-12.8825	5.64e-38	7.72e-35
K04744	2823.52	-28.3937	2.19478	-12.9369	2.79e-38	3.12e-35	1486.21	-27.9139	2.22563	-12.542	4.4e-36	4.81e-33
K12340	7619.99	-30	2.32873	-12.8825	5.64e-38	5.27e-35	373.46	-30	2.46983	-12.1466	5.98e-34	5.45e-31
K16089	8543.34	-30	2.37431	-12.6352	1.35e-36	1.08e-33	3634.62	-29.9949	2.4765	-12.1118	9.15e-34	7.15e-31
K06186	1207.84	-27.7557	2.19912	-12.6213	1.61e-36	1.13e-33	579.346	-28.9811	2.39641	-12.0936	1.14e-33	7.81e-31
K02195	1496.19	-27.872	2.23952	-12.4455	1.48e-35	9.22e-33	1220.61	-30	2.5101	-11.9517	6.36e-33	3.87e-30
K09800	5609.45	-29.331	2.36373	-12.4088	2.34e-35	1.31e-32	468.507	-28.1166	2.36256	-11.9009	1.17e-32	6.4e-30
K03814	890.205	-27.0031	2.18156	-12.3779	3.44e-35	1.75e-32	2082	-27.6691	2.34044	-11.8222	3e-32	1.49e-29
K05591	824.333	-29.1593	2.35799	-12.3662	3.98e-35	1.86e-32	3949.27	-28.7714	2.44053	-11.789	4.45e-32	2.03e-29
K09144	1600.86	-27.4733	2.25023	-12.2091	2.78e-34	1.2e-31	732.995	-30	2.56939	-11.6759	1.69e-31	7.12e-29
K07091	1567.17	-27.6519	2.27091	-12.1766	4.14e-34	1.66e-31	368.902	-27.052	2.36085	-11.4586	2.13e-30	8.32e-28
K01744	1896.65	-27.824	2.31432	-12.0226	2.7e-33	9.54e-31	817.679	-26.6415	2.3289	-11.4395	2.65e-30	9.68e-28
K00912	1374.9	-27.5594	2.29242	-12.022	2.72e-33	9.54e-31	716.812	-27.5988	2.41389	-11.4334	2.85e-30	9.74e-28
K03613	1847.08	-27.3062	2.28043	-11.9742	4.85e-33	1.54e-30	1167.16	-27.6036	2.43989	-11.3134	1.13e-29	3.42e-27
K09808	2501.21	-28.2094	2.35611	-11.9729	4.93e-33	1.54e-30	2425.56	-28.0849	2.47416	-11.3513	7.31e-30	2.35e-27
K00979	1114.35	-27.2282	2.2756	-11.9653	5.4e-33	1.59e-30	1799.09	-27.7651	2.46166	-11.279	1.67e-29	4.8e-27
K01805	1614.86	-28.4904	2.39093	-11.916	9.76e-33	2.74e-30	1614.86	-26.8314	2.39093	-11.2221	3.18e-29	8.68e-27
K01993	1799.09	-29.2375	2.46166	-11.8771	1.56e-32	4.15e-30	2550.36	-27.9352	2.49708	-11.1871	4.71e-29	1.23e-26
K02574	2259.23	-28.0706	2.37115	-11.8384	2.47e-32	6.3e-30	3519.35	-28.453	2.57002	-11.0711	1.73e-28	4.31e-26
K07713	3634.62	-29.0238	2.4765	-11.7197	1.01e-31	2.46e-29	302.074	-28.385	2.5805	-10.9998	3.83e-28	9.11e-26
K00048	2432.3	-28.3793	2.44302	-11.6165	3.4e-31	7.94e-29	20683.9	-30	2.72839	-10.9955	4.02e-28	9.16e-26
K03614	937.252	-26.7255	2.30682	-11.5854	4.89e-31	1.05e-28	872.683	-26.7114	2.44305	-10.9336	7.96e-28	1.72e-25
K06076	4728.58	-29.2529	2.52471	-11.5867	4.82e-31	1.05e-28	2316.89	-30	2.74446	-10.9311	8.18e-28	1.72e-25
K01843	2001.97	-27.8471	2.40948	-11.5573	6.78e-31	1.41e-28	3655.75	-29.9292	2.7455	-10.9012	1.14e-27	2.3e-25
K03270	1573.24	-26.1826	2.26818	-11.5435	7.97e-31	1.6e-28	2353.23	-27.8277	2.557	-10.883	1.39e-27	2.71e-25
K06204	1359.64	-27.533	2.39234	-11.5089	1.19e-30	2.3e-28	689.802	-26.5005	2.445	-10.8386	2.26e-27	4.26e-25
K08963	232.068	-29.248	2.5452	-11.4914	1.46e-30	2.72e-28	2092.46	-28.9978	2.67671	-10.8334	2.39e-27	4.36e-25
K00290	706.793	-26.903	2.36991	-11.3519	7.25e-30	1.31e-27	2131.61	-27.4846	2.55335	-10.7641	5.08e-27	8.97e-25
K11934	1167.16	-27.4572	2.43989	-11.2534	2.23e-29	3.9e-27	650.21	-28.2565	2.62828	-10.7509	5.87e-27	1e-24
K01241	612.228	-30	2.66901	-11.2401	2.59e-29	4.4e-27	1636.61	-29.051	2.7112	-10.7152	8.64e-27	1.43e-24
K16053	1587.13	-30	2.6741	-11.2187	3.3e-29	5.44e-27	606.394	-29.512	2.75539	-10.7107	9.07e-27	1.46e-24
K01082	639.828	-26.7107	2.38462	-11.2012	4.02e-29	6.44e-27	1551.45	-29.4273	2.75784	-10.6704	1.4e-26	2.19e-24
K09810	749.963	-26.5954	2.39302	-11.1137	1.08e-28	1.65e-26	749.265	-24.1893	2.27351	-10.6396	1.95e-26	2.88e-24
K00677	1277.99	-27.3275	2.45912	-11.1127	1.09e-28	1.65e-26	1058.62	-27.4871	2.58213	-10.6451	1.84e-26	2.79e-24
K03617	1208.89	-26.1349	2.35355	-11.1044	1.19e-28	1.76e-26	1382.36	-28.3694	2.66731	-10.636	2.03e-26	2.92e-24
K02535	1045.15	-27.0636	2.43902	-11.0961	1.31e-28	1.88e-26	21589.9	-30	2.84767	-10.5349	5.96e-26	8.36e-24
K13051	1869.15	-28.047	2.53004	-11.0856	1.47e-28	2.07e-26	2859.83	-29.8863	2.85407	-10.4714	1.17e-25	1.6e-23
K03668	753.94	-26.5541	2.40043	-11.0622	1.91e-28	2.51e-26	434.29	-25.5495	2.44603	-10.4453	1.54e-25	1.96e-23
K15461	1432.9	-27.3338	2.47061	-11.0636	1.88e-28	2.51e-26	1414.16	-27.376	2.61923	-10.452	1.44e-25	1.87e-23
K07275	2580.43	-28.0208	2.53317	-11.0615	1.93e-28	2.51e-26	1175.69	-27.014	2.58228	-10.4613	1.3e-25	1.74e-23
K01278	5834.52	-30	2.71292	-11.0582	2e-28	2.55e-26	630.581	-30	2.87376	-10.4393	1.64e-25	2.04e-23
K04067	1009.27	-27.1955	2.46572	-11.0294	2.76e-28	3.33e-26	745.355	-28.231	2.73066	-10.3385	4.72e-25	5.49e-23
K03787	933.207	-26.8261	2.43251	-11.0282	2.79e-28	3.33e-26	904.567	-29.9784	2.87566	-10.4249	1.91e-25	2.32e-23
K02065	903.244	-27.021	2.45009	-11.0286	2.78e-28	3.33e-26	365.501	-29.7964	2.86932	-10.3845	2.92e-25	3.47e-23
K03641	3518.56	-28.1773	2.55574	-11.0251	2.89e-28	3.38e-26	1864.06	-27.3527	2.64802	-10.3295	5.18e-25	5.91e-23
K02856	817.924	-30	2.72198	-11.0214	3.01e-28	3.45e-26	4171.74	-29.8146	2.89531	-10.2976	7.23e-25	8.07e-23
K00701	716.812	-26.5948	2.41389	-11.0174	3.15e-28	3.53e-26	1605.03	-27.0679	2.64002	-10.2529	1.15e-24	1.26e-22
K02429	4075.44	-29.1895	2.65026	-11.0138	3.28e-28	3.53e-26	2006.66	-27.4031	2.68122	-10.2204	1.61e-24	1.72e-22
K01173	598.789	-28.8247	2.61687	-11.0149	3.24e-28	3.53e-26	1241.82	-28.2657	2.78221	-10.1594	3.01e-24	3.16e-22
K00748	1346.93	-27.206	2.47491	-10.9927	4.14e-28	4.38e-26	9516.33	-30	2.96624	-10.1138	4.8e-24	4.95e-22
K02843	1464.98	-27.1942	2.47576	-10.9842	4.55e-28	4.73e-26	1396.81	-26.425	2.62202	-10.0781	6.9e-24	6.99e-22
K00187	468.507	-25.8904	2.36256	-10.9586	6.04e-28	6.16e-26	3009.82	-28.0956	2.79744	-10.0433	9.83e-24	9.78e-22
K01627	909.577	-26.6256	2.43729	-10.9243	8.83e-28	8.84e-26	2205.55	-28.15	2.81244	-10.0091	1.39e-23	1.36e-21
K00097	748.122	-29.3498	2.68964	-10.9122	1.01e-27	9.92e-26	1049.42	-26.4239	2.64445	-9.99222	1.65e-23	1.58e-21
K00177	368.902	-25.7356	2.36085	-10.901	1.14e-27	1.1e-25	824.32	-27.2961	2.73341	-9.98611	1.75e-23	1.65e-21
K01199	792.288	-28.8115	2.6451	-10.8924	1.25e-27	1.19e-25	685.874	-25.9435	2.59935	-9.98076	1.85e-23	1.72e-21
K00186	579.346	-26.0796	2.39641	-10.8828	1.39e-27	1.28e-25	602.906	-25.8115	2.61356	-9.87602	5.29e-23	4.7e-21
K13598	1259.41	-28.7597	2.64252	-10.8834	1.38e-27	1.28e-25	591.694	-24.978	2.52307	-9.89987	4.17e-23	3.8e-21
K03760	3000.4	-28.3389	2.61256	-10.8472	2.06e-27	1.86e-25	1095.93	-28.2309	2.85874	-9.87528	5.33e-23	4.7e-21
K03335	978.851	-27.3881	2.52692	-10.8385	2.26e-27	2.01e-25	1342.7	-26.9821	2.7381	-9.85433	6.57e-23	5.7e-21
K07782	847.901	-26.8639	2.49177	-10.7811	4.23e-27	3.71e-25	4707.96	-28.8578	2.94732	-9.79121	1.23e-22	1.05e-20
K00347	758.736	-26.4538	2.46723	-10.7221	8.02e-27	6.92e-25	646.763	-25.768	2.63502	-9.77906	1.38e-22	1.17e-20
K07710	1220.61	-26.7764	2.5101	-10.6675	1.45e-26	1.21e-24	1806.89	-28.5391	2.9276	-9.7483	1.88e-22	1.55e-20
K07492	1638.02	-29.1384	2.73143	-10.6678	1.44e-26	1.21e-24	1058.3	-26.587	2.73742	-9.71243	2.67e-22	2.18e-20
K01130	3655.75	-29.2396	2.7455	-10.65	1.74e-26	1.44e-24	1416.27	-27.0027	2.7927	-9.66902	4.08e-22	3.28e-20
K01201	2092.46	-28.4248	2.67671	-10.6193	2.42e-26	1.97e-24	187.861	-29.3726	3.05807	-9.60496	7.62e-22	6.04e-20
K07278	1207.36	-26.8558	2.53062	-10.6123	2.61e-26	2.09e-24	2866.47	-27.872	2.91082	-9.57531	1.02e-21	7.94e-20
K06045	528.571	-29.9979	2.8382	-10.5693	4.13e-26	3.27e-24	2193.01	-26.5423	2.77785	-9.55499	1.24e-21	9.52e-20
K10857	586.777	-29.8116	2.82187	-10.5645	4.35e-26	3.39e-24	1393.72	-27.4122	2.87264	-9.54249	1.39e-21	1.06e-19
K14084	700.05	-30	2.8481	-10.5333	6.07e-26	4.66e-24	1652.5	-28.0684	2.94618	-9.52707	1.62e-21	1.21e-19
K07679	21589.9	-29.9855	2.84767	-10.5299	6.29e-26	4.77e-24	2797.65	-28.1222	2.96279	-9.49179	2.27e-21	1.68e-19
K14165	364.691	-25.8458	2.45634	-10.5221	6.84e-26	5.11e-24	528.571	-26.8997	2.8382	-9.47772	2.6e-21	1.9e-19
K07480	1236.39	-27.9108	2.65895	-10.4969	8.92e-26	6.58e-24	193.913	-25.0123	2.6573	-9.41267	4.84e-21	3.48e-19
K03775	1854.93	-26.4522	2.52178	-10.4895	9.66e-26	7.03e-24	604.444	-25.4175	2.71514	-9.36139	7.87e-21	5.59e-19
K07735	1810.45	-26.414	2.52324	-10.4683	1.21e-25	8.68e-24	1000.34	-26.3031	2.81304	-9.35039	8.73e-21	6.12e-19
K07102	766.42	-25.1582	2.41294	-10.4264	1.88e-25	1.33e-23	578.998	-25.747	2.76431	-9.31407	1.23e-20	8.52e-19
K00349	310.066	-25.4237	2.44085	-10.4159	2.1e-25	1.47e-23	2476.42	-27.5642	2.96345	-9.30141	1.39e-20	9.48e-19
K16092	1789.72	-27.5902	2.6497	-10.4126	2.17e-25	1.5e-23	402.331	-26.4014	2.8431	-9.28612	1.6e-20	1.08e-18
K01023	1360.64	-27.5369	2.64797	-10.3993	2.5e-25	1.71e-23	1787.92	-28.8281	3.10528	-9.28358	1.64e-20	1.09e-18
K08082	1761.88	-27.8892	2.68542	-10.3854	2.89e-25	1.95e-23	1194.07	-25.4059	2.73906	-9.27539	1.77e-20	1.17e-18
K03559	2023.51	-27.207	2.62079	-10.3812	3.02e-25	2.02e-23	1022.18	-26.1271	2.83011	-9.23183	2.66e-20	1.73e-18
K01205	1636.61	-28.1352	2.7112	-10.3774	3.14e-25	2.07e-23	1536.57	-27.7568	3.01581	-9.20375	3.46e-20	2.22e-18
K01492	604.444	-28.1511	2.71514	-10.3682	3.46e-25	2.26e-23	1088.9	-26.3823	2.87437	-9.17843	4.37e-20	2.78e-18
K06861	698.564	-26.4606	2.56148	-10.3302	5.14e-25	3.32e-23	586.777	-25.8512	2.82187	-9.16102	5.14e-20	3.23e-18
K01053	2205.55	-29.0334	2.81244	-10.3232	5.53e-25	3.53e-23	399.14	-29.7755	3.25676	-9.14269	6.09e-20	3.79e-18
K01433	790.269	-26.1889	2.53758	-10.3204	5.7e-25	3.59e-23	829.484	-26.494	2.90197	-9.12966	6.87e-20	4.22e-18
K07281	600.554	-26.8687	2.60658	-10.308	6.48e-25	4.04e-23	573.797	-27.0758	2.96827	-9.12175	7.39e-20	4.49e-18
K01133	1085.58	-27.5493	2.68632	-10.2554	1.12e-24	6.89e-23	3131.55	-27.1549	2.97891	-9.11574	7.81e-20	4.7e-18
K01685	1542.89	-27.3942	2.67507	-10.2406	1.3e-24	7.95e-23	2391.66	-27.9828	3.07025	-9.11419	7.93e-20	4.71e-18
K00428	2500.14	-27.647	2.70308	-10.2279	1.49e-24	8.96e-23	721.245	-28.469	3.12719	-9.1037	8.73e-20	5.13e-18
K09132	457.743	-26.6607	2.60804	-10.2225	1.57e-24	9.38e-23	1931.69	-27.3865	3.02031	-9.06742	1.22e-19	7.09e-18
K03503	1138.59	-27.1748	2.6601	-10.2157	1.69e-24	9.95e-23	1587.13	-24.243	2.6741	-9.06584	1.24e-19	7.12e-18
K15530	1455.62	-28.6261	2.80457	-10.207	1.85e-24	1.08e-22	412.322	-25.1321	2.77765	-9.04797	1.46e-19	8.3e-18
K15065	1044.92	-26.6225	2.61127	-10.1952	2.08e-24	1.2e-22	1065.03	-26.9578	2.98601	-9.02801	1.75e-19	9.86e-18
K05275	1241.82	-28.3463	2.78221	-10.1884	2.23e-24	1.28e-22	310.608	-28.9658	3.21886	-8.99879	2.28e-19	1.27e-17
K14415	1188.24	-29.8438	2.93186	-10.1791	2.46e-24	1.39e-22	529.897	-25.4714	2.84178	-8.96318	3.15e-19	1.74e-17
K06079	1044.85	-27.294	2.68337	-10.1715	2.66e-24	1.49e-22	536.184	-25.3858	2.83668	-8.94912	3.58e-19	1.96e-17
K08191	2866.47	-29.5966	2.91082	-10.1678	2.76e-24	1.53e-22	3625.85	-27.34	3.05646	-8.94501	3.72e-19	2.01e-17
K16327	373.46	-25.0333	2.46983	-10.1356	3.84e-24	2.11e-22	675.488	-25.3709	2.8426	-8.92526	4.45e-19	2.38e-17
K00346	744.806	-26.8449	2.65067	-10.1276	4.17e-24	2.27e-22	654.55	-24.9224	2.7978	-8.90787	5.2e-19	2.75e-17
K01251	650.21	-26.5471	2.62828	-10.1006	5.49e-24	2.96e-22	232.068	-22.6708	2.5452	-8.90727	5.23e-19	2.75e-17
K00064	343.752	-26.7322	2.65069	-10.085	6.44e-24	3.44e-22	195.144	-29.2569	3.29501	-8.87917	6.74e-19	3.51e-17
K01818	1728.36	-27.4987	2.72987	-10.0733	7.25e-24	3.84e-22	1638.02	-24.2273	2.73143	-8.86983	7.33e-19	3.78e-17
K01194	3131.55	-30	2.97891	-10.0708	7.44e-24	3.9e-22	294.728	-25.333	2.857	-8.867	7.51e-19	3.84e-17
K08587	732.995	-25.8604	2.56939	-10.0648	7.91e-24	4.1e-22	933.585	-26.1849	2.96321	-8.83665	9.86e-19	5e-17
K01184	7090.32	-30	2.99374	-10.0209	1.23e-23	6.35e-22	633.86	-25.7943	2.9239	-8.82189	1.13e-18	5.65e-17
K04033	444.071	-28.6801	2.86752	-10.0017	1.5e-23	7.64e-22	457.801	-26.1165	2.96476	-8.80895	1.26e-18	6.28e-17
K01197	2859.83	-28.5037	2.85407	-9.98702	1.74e-23	8.78e-22	2851.11	-27.6929	3.15292	-8.78325	1.59e-18	7.83e-17
K00638	718.803	-26.625	2.67373	-9.958	2.33e-23	1.16e-21	402.964	-25.2108	2.87983	-8.75428	2.05e-18	1e-16
K01480	1802.49	-26.5431	2.67109	-9.93717	2.87e-23	1.42e-21	817.924	-23.6396	2.72198	-8.68471	3.8e-18	1.84e-16
K00210	508.899	-26.6681	2.69127	-9.90913	3.8e-23	1.87e-21	612.228	-23.1529	2.66901	-8.67473	4.15e-18	1.99e-16
K16011	942.706	-27.2127	2.74656	-9.9079	3.85e-23	1.88e-21	201.37	-23.3541	2.69269	-8.67313	4.2e-18	2e-16
K13278	1250.9	-27.4811	2.776	-9.89954	4.18e-23	2.02e-21	713.376	-26.0958	3.01468	-8.65624	4.88e-18	2.3e-16
K01134	2316.89	-27.0908	2.74446	-9.87109	5.56e-23	2.66e-21	323.915	-25.2468	2.91962	-8.64729	5.27e-18	2.47e-16
K08999	341.27	-29.8853	3.03018	-9.86256	6.05e-23	2.85e-21	617.293	-25.5977	2.96144	-8.64364	5.44e-18	2.49e-16
K02426	696.872	-29.985	3.04013	-9.86307	6.02e-23	2.85e-21	1254.28	-26.4856	3.06431	-8.64324	5.46e-18	2.49e-16
K07063	241.625	-25.0744	2.54939	-9.83547	7.92e-23	3.65e-21	227.575	-24.5209	2.84933	-8.60583	7.58e-18	3.4e-16
K07218	990.468	-27.6809	2.81449	-9.83511	7.95e-23	3.65e-21	351.104	-24.5689	2.84248	-8.64349	5.45e-18	2.49e-16
K03749	932.117	-26.5913	2.70338	-9.83629	7.86e-23	3.65e-21	992.509	-26.49	3.07763	-8.60727	7.48e-18	3.38e-16
K00683	654.55	-27.489	2.7978	-9.82522	8.77e-23	4e-21	3867.51	-25.1079	2.92554	-8.58233	9.3e-18	4.13e-16
K13735	3625.85	-30	3.05646	-9.81528	9.68e-23	4.38e-21	889.873	-26.4865	3.08832	-8.57635	9.79e-18	4.32e-16
K03556	3009.82	-27.3951	2.79744	-9.79293	1.21e-22	5.42e-21	1001.18	-26.2463	3.06101	-8.57441	9.96e-18	4.36e-16
K09774	990.001	-27.4358	2.81113	-9.75971	1.68e-22	7.46e-21	696.872	-26.0458	3.04013	-8.56735	1.06e-17	4.6e-16
K03103	1092.57	-28.0244	2.88098	-9.72737	2.3e-22	1.02e-20	179.585	-24.3835	2.8503	-8.5547	1.18e-17	5.09e-16
K00118	1833.14	-28.9956	2.98237	-9.72232	2.42e-22	1.06e-20	479.642	-27.2003	3.19029	-8.52597	1.52e-17	6.48e-16
K15272	235.967	-30	3.08871	-9.71279	2.66e-22	1.16e-20	240.016	-22.807	2.70394	-8.43476	3.32e-17	1.41e-15
K14314	605.219	-25.9812	2.6758	-9.7097	2.74e-22	1.17e-20	444.071	-24.1344	2.86752	-8.41646	3.88e-17	1.62e-15
K06001	745.355	-26.517	2.73066	-9.71084	2.71e-22	1.17e-20	992.814	-29.4937	3.49985	-8.42715	3.54e-17	1.49e-15
K00351	1358.43	-26.5058	2.7327	-9.6995	3.03e-22	1.29e-20	396.659	-24.7631	2.94443	-8.41016	4.09e-17	1.7e-15
K13444	1410.3	-27.7537	2.87393	-9.65704	4.59e-22	1.93e-20	1000.83	-26.1349	3.11391	-8.39297	4.74e-17	1.95e-15
K11211	2117.73	-27.4884	2.85156	-9.63981	5.43e-22	2.27e-20	300.479	-25.1787	3.00403	-8.38165	5.22e-17	2.13e-15
K02377	1393.72	-27.635	2.87264	-9.62005	6.58e-22	2.73e-20	64.3767	-29.8209	3.56586	-8.36289	6.12e-17	2.48e-15
K00180	354.81	-24.9673	2.59911	-9.60612	7.53e-22	3.11e-20	95.9997	-30	3.6087	-8.31323	9.31e-17	3.75e-15
K05306	493.033	-26.407	2.7518	-9.59625	8.29e-22	3.39e-20	772.322	-25.9406	3.12441	-8.30256	1.02e-16	4.07e-15
K07045	424.257	-25.3174	2.63851	-9.59536	8.36e-22	3.4e-20	341.27	-25.1338	3.03018	-8.29449	1.09e-16	4.32e-15
K11997	1787.92	-29.7801	3.10528	-9.59014	8.8e-22	3.55e-20	368.074	-27.36	3.29909	-8.29321	1.1e-16	4.34e-15
K00041	1211.09	-27.0514	2.8234	-9.58114	9.6e-22	3.84e-20	974.133	-27.0671	3.26651	-8.28626	1.17e-16	4.57e-15
K03430	674.139	-26.7811	2.8009	-9.5616	1.16e-21	4.61e-20	607.603	-24.9459	3.05151	-8.17495	2.96e-16	1.15e-14
K01470	618.509	-25.6307	2.68126	-9.55921	1.19e-21	4.69e-20	352.566	-26.0535	3.20102	-8.13912	3.98e-16	1.53e-14
K01847	2797.65	-28.2843	2.96279	-9.54651	1.34e-21	5.26e-20	358.194	-24.117	2.96534	-8.13296	4.19e-16	1.6e-14
K04764	541.047	-26.2074	2.74734	-9.53919	1.44e-21	5.59e-20	700.05	-23.0932	2.8481	-8.10829	5.13e-16	1.94e-14
K00343	1232.43	-27.1065	2.84174	-9.53869	1.45e-21	5.59e-20	873.309	-26.3744	3.24524	-8.12709	4.4e-16	1.67e-14
K07678	3867.51	-27.8488	2.92554	-9.5192	1.75e-21	6.7e-20	614.707	-27.1657	3.3517	-8.10506	5.27e-16	1.98e-14
K06139	944.064	-26.5914	2.79594	-9.5107	1.89e-21	7.22e-20	384.62	-25.2363	3.11657	-8.09746	5.61e-16	2.09e-14
K00275	574.211	-25.7687	2.71427	-9.49378	2.23e-21	8.44e-20	451.684	-25.2758	3.13378	-8.06562	7.29e-16	2.69e-14
K00895	904.567	-27.2657	2.87566	-9.48152	2.51e-21	9.43e-20	813.051	-26.181	3.2613	-8.02778	9.93e-16	3.6e-14
K03490	1031.34	-27.4142	2.89253	-9.47758	2.6e-21	9.73e-20	265.027	-25.9163	3.22831	-8.02781	9.92e-16	3.6e-14
K03640	572.935	-26.678	2.81511	-9.47672	2.62e-21	9.74e-20	334.596	-24.7402	3.08179	-8.02787	9.92e-16	3.6e-14
K00330	546.854	-25.9592	2.74399	-9.46039	3.07e-21	1.13e-19	274.366	-25.0953	3.12653	-8.02655	1e-15	3.61e-14
K09257	1067.2	-26.9791	2.86293	-9.42358	4.36e-21	1.6e-19	362.452	-25.3613	3.16216	-8.02025	1.06e-15	3.77e-14
K13017	358.194	-27.8913	2.96534	-9.40576	5.17e-21	1.86e-19	529.21	-26.7218	3.3506	-7.97522	1.52e-15	5.37e-14
K05818	606.394	-25.9179	2.75539	-9.40629	5.14e-21	1.86e-19	262.778	-29.7939	3.76048	-7.9229	2.32e-15	8.14e-14
K01284	2851.11	-29.6601	3.15292	-9.40717	5.1e-21	1.86e-19	565.095	-26.9779	3.37646	-7.99	1.35e-15	4.79e-14
K13005	431.719	-26.9577	2.86925	-9.39539	5.7e-21	2.04e-19	653.001	-26.0382	3.30481	-7.8789	3.3e-15	1.15e-13
K05889	713.376	-28.307	3.01468	-9.38969	6.02e-21	2.14e-19	996.955	-26.0574	3.31919	-7.85054	4.14e-15	1.43e-13
K01580	1331.96	-27.531	2.94565	-9.34632	9.07e-21	3.2e-19	410.213	-25.8468	3.29794	-7.83727	4.6e-15	1.58e-13
K02438	2370.37	-28.4476	3.05153	-9.32242	1.14e-20	3.99e-19	1091.29	-26.3766	3.38073	-7.80206	6.09e-15	2.08e-13
K00325	1579.89	-27.4433	2.94812	-9.30877	1.29e-20	4.5e-19	859.567	-26.7023	3.42801	-7.78944	6.73e-15	2.29e-13
K00595	562.567	-26.5477	2.85927	-9.28478	1.62e-20	5.61e-19	453.818	-26.6301	3.42358	-7.77842	7.34e-15	2.48e-13
K03385	1401.66	-27.9379	3.01652	-9.26164	2.01e-20	6.93e-19	367.706	-30	3.88304	-7.72591	1.11e-14	3.73e-13
K00966	616.742	-26.7543	2.89334	-9.24687	2.31e-20	7.9e-19	361.961	-26.027	3.36928	-7.72478	1.12e-14	3.74e-13
K01711	1652.5	-27.2141	2.94618	-9.23708	2.53e-20	8.61e-19	605.111	-26.2451	3.40831	-7.70033	1.36e-14	4.5e-13
K06386	1014.8	-26.9491	2.91892	-9.23255	2.64e-20	8.93e-19	1219.63	-27.4874	3.57107	-7.69724	1.39e-14	4.58e-13
K07642	1160.14	-26.8228	2.90645	-9.2287	2.74e-20	9.2e-19	48.1802	-27.3202	3.55456	-7.68596	1.52e-14	4.97e-13
K02517	1090.13	-27.1234	2.94134	-9.22147	2.93e-20	9.78e-19	682.713	-26.5025	3.45781	-7.66454	1.79e-14	5.84e-13
K03804	1616.28	-27.7327	3.01189	-9.20774	3.33e-20	1.11e-18	347.73	-24.888	3.25199	-7.65316	1.96e-14	6.35e-13
K11645	1254.28	-28.1159	3.06431	-9.17526	4.5e-20	1.49e-18	313.131	-25.1281	3.29043	-7.63672	2.23e-14	7.17e-13
K00331	365.501	-26.2801	2.86932	-9.15899	5.24e-20	1.72e-18	454.777	-26.1918	3.43256	-7.6304	2.34e-14	7.49e-13
K03566	1396	-27.0824	2.96601	-9.13091	6.79e-20	2.2e-18	140.086	-23.6437	3.10688	-7.61012	2.74e-14	8.71e-13
K00094	1095.93	-26.1031	2.85874	-9.13097	6.79e-20	2.2e-18	1314.46	-28.0563	3.70186	-7.57898	3.48e-14	1.1e-12
K01779	577.08	-25.9067	2.85507	-9.07393	1.15e-19	3.7e-18	321.846	-25.1146	3.34193	-7.51499	5.69e-14	1.79e-12
K15268	1373.16	-24.964	2.75425	-9.0638	1.26e-19	4.04e-18	446.63	-23.6035	3.14448	-7.50632	6.08e-14	1.9e-12
K01446	1236	-26.818	2.95938	-9.06204	1.28e-19	4.08e-18	693.264	-26.3319	3.51928	-7.48219	7.31e-14	2.27e-12
K00957	761.432	-26.6774	2.95007	-9.04297	1.52e-19	4.83e-18	350.291	-26.0969	3.49073	-7.47604	7.66e-14	2.37e-12
K01684	516.606	-26.2277	2.90286	-9.03511	1.64e-19	5.16e-18	2313.41	-27.3883	3.66499	-7.47296	7.84e-14	2.41e-12
K07264	1317.62	-26.8288	2.97065	-9.03128	1.7e-19	5.31e-18	682.109	-25.9019	3.48515	-7.43206	1.07e-13	3.27e-12
K02558	713.167	-26.2916	2.91342	-9.02432	1.81e-19	5.63e-18	199.46	-30	4.03965	-7.42638	1.12e-13	3.39e-12
K00179	922.271	-24.517	2.71944	-9.01544	1.96e-19	6.07e-18	408.469	-25.2894	3.40649	-7.42387	1.14e-13	3.44e-12
K07799	1000.83	-28.0451	3.11391	-9.00638	2.13e-19	6.56e-18	1420.62	-26.1986	3.53482	-7.41159	1.25e-13	3.75e-12
K07588	1001.6	-27.2828	3.03055	-9.00259	2.2e-19	6.75e-18	213.53	-25.3684	3.42766	-7.40108	1.35e-13	4.04e-12
K00342	1026.37	-27.2884	3.0354	-8.99006	2.47e-19	7.53e-18	2720.18	-15.0134	2.03019	-7.39509	1.41e-13	4.2e-12
K07308	580.867	-30	3.3427	-8.97479	2.84e-19	8.6e-18	1500.44	-28.5209	3.85807	-7.39254	1.44e-13	4.26e-12
K06164	368.074	-29.5987	3.29909	-8.97179	2.92e-19	8.79e-18	146.042	-23.6401	3.2047	-7.37669	1.62e-13	4.77e-12
K00341	1263.25	-27.766	3.09762	-8.96363	3.14e-19	9.42e-18	476.228	-26.2563	3.56017	-7.37501	1.64e-13	4.81e-12
K07677	996.955	-29.6624	3.31919	-8.93664	4.01e-19	1.2e-17	379.142	-24.1172	3.27664	-7.36035	1.83e-13	5.34e-12
K09935	630.52	-27.2264	3.05133	-8.92278	4.55e-19	1.35e-17	2143.83	-27.3097	3.71815	-7.34498	2.06e-13	5.96e-12
K10461	529.21	-29.8658	3.3506	-8.91357	4.94e-19	1.46e-17	76.902	-27.4461	3.74447	-7.32978	2.31e-13	6.64e-12
K00990	2136.2	-27.6578	3.10617	-8.90417	5.38e-19	1.58e-17	484.751	-28.0771	3.84074	-7.31033	2.66e-13	7.63e-12
K03473	992.509	-27.3574	3.07763	-8.88908	6.16e-19	1.8e-17	297.888	-23.1905	3.17687	-7.2998	2.88e-13	8.21e-12
K09927	565.095	-30	3.37646	-8.88506	6.39e-19	1.86e-17	186.721	-30	4.12054	-7.28059	3.32e-13	9.42e-12
K00265	3641.47	-28.712	3.23476	-8.87609	6.93e-19	2e-17	740.373	-26.4391	3.6359	-7.27167	3.55e-13	9.96e-12
K01250	949.436	-26.4751	2.98604	-8.86627	7.56e-19	2.17e-17	245.415	-30	4.12535	-7.27211	3.54e-13	9.96e-12
K02362	822.308	-27.3859	3.09486	-8.84883	8.84e-19	2.53e-17	195.048	-30	4.13611	-7.25319	4.07e-13	1.14e-11
K15547	2095.8	-28.0492	3.17864	-8.82426	1.1e-18	3.14e-17	1061.58	-26.409	3.64561	-7.24406	4.35e-13	1.21e-11
K15137	614.707	-29.5619	3.3517	-8.81997	1.14e-18	3.24e-17	214.549	-30	4.15021	-7.22854	4.88e-13	1.35e-11
K00587	177.66	-24.8908	2.82699	-8.80472	1.31e-18	3.7e-17	350.08	-25.161	3.48449	-7.22087	5.17e-13	1.42e-11
K07674	605.383	-26.1271	2.97432	-8.78425	1.57e-18	4.41e-17	249.301	-24.5983	3.41714	-7.1985	6.09e-13	1.67e-11
K08162	2526.6	-27.2932	3.10861	-8.77987	1.64e-18	4.57e-17	505.45	-24.4106	3.39296	-7.19447	6.27e-13	1.71e-11
K01667	593.983	-30	3.41875	-8.77513	1.71e-18	4.74e-17	1113.65	-25.953	3.61886	-7.17159	7.41e-13	2.01e-11
K01557	607.603	-26.7035	3.05151	-8.7509	2.12e-18	5.85e-17	845.833	-26.9011	3.75234	-7.16915	7.55e-13	2.03e-11
K07000	656.033	-25.8678	2.96212	-8.73286	2.48e-18	6.83e-17	407.157	-27.2862	3.81906	-7.14474	9.02e-13	2.42e-11
K08310	278.285	-24.4965	2.80986	-8.71805	2.83e-18	7.74e-17	1090.17	-26.1015	3.66675	-7.11843	1.09e-12	2.89e-11
K01628	624.231	-26.1599	3.00373	-8.70914	3.06e-18	8.33e-17	365.602	-24.9902	3.51011	-7.11948	1.08e-12	2.89e-11
K00123	1072.78	-26.5642	3.05061	-8.70784	3.1e-18	8.39e-17	317.988	-25.9295	3.64268	-7.11826	1.09e-12	2.89e-11
K11748	746.952	-26.2993	3.02362	-8.69793	3.38e-18	9.11e-17	896.667	-29.798	4.21157	-7.07526	1.49e-12	3.92e-11
K10763	1304.55	-25.6222	2.94865	-8.68947	3.64e-18	9.77e-17	386.536	-25.1204	3.55501	-7.06619	1.59e-12	4.15e-11
K13683	889.873	-26.8287	3.08832	-8.68716	3.72e-18	9.92e-17	272.092	-25.3982	3.59402	-7.06679	1.59e-12	4.15e-11
K06441	360.519	-29.5173	3.4064	-8.66523	4.51e-18	1.2e-16	6126.86	-28.6334	4.06177	-7.0495	1.8e-12	4.65e-11
K09973	620.826	-26.3061	3.03928	-8.65537	4.91e-18	1.3e-16	311.518	-29.3626	4.16562	-7.04881	1.8e-12	4.66e-11
K03474	698.744	-24.4023	2.82667	-8.63287	5.98e-18	1.58e-16	328.518	-25.1999	3.57797	-7.04306	1.88e-12	4.83e-11
K13525	352.566	-27.5806	3.20102	-8.61618	6.92e-18	1.81e-16	95.0202	-30	4.26219	-7.03864	1.94e-12	4.96e-11
K00076	402.644	-25.5312	2.9755	-8.58049	9.45e-18	2.46e-16	310.418	-23.984	3.408	-7.03755	1.96e-12	4.98e-11
K10706	1679.08	-27.8229	3.24888	-8.56384	1.09e-17	2.83e-16	1272.84	-26.1417	3.71656	-7.03384	2.01e-12	5.09e-11
K00717	384.62	-26.5515	3.11657	-8.51949	1.6e-17	4.14e-16	154.069	-23.5056	3.35387	-7.00851	2.41e-12	6.07e-11
K06867	546.068	-26.0853	3.06567	-8.50886	1.76e-17	4.52e-16	703.467	-29.8539	4.27022	-6.99119	2.73e-12	6.82e-11
K02014	115244	-18.5958	2.18597	-8.5069	1.79e-17	4.57e-16	200.625	-24.1359	3.45249	-6.99086	2.73e-12	6.82e-11
K03642	667.454	-25.3857	2.98779	-8.49648	1.95e-17	4.98e-16	461.643	-24.3693	3.49593	-6.97075	3.15e-12	7.84e-11
K09797	243.927	-24.6904	2.90894	-8.48779	2.11e-17	5.34e-16	34.1359	-29.5706	4.24483	-6.96627	3.25e-12	8.06e-11
K08641	630.581	-24.344	2.87376	-8.47112	2.43e-17	6.14e-16	485.538	-25.4775	3.65823	-6.96444	3.3e-12	8.12e-11
K03271	457.632	-25.2978	2.98833	-8.46555	2.55e-17	6.41e-16	447.649	-25.7782	3.71143	-6.94562	3.77e-12	9.19e-11
K06203	425.888	-25.6518	3.03242	-8.45916	2.69e-17	6.74e-16	457.767	-29.4749	4.24345	-6.94598	3.76e-12	9.19e-11
K09181	1429.23	-27.8673	3.30231	-8.43873	3.21e-17	7.99e-16	397.125	-25.8896	3.72774	-6.94511	3.78e-12	9.19e-11
K13684	586.168	-26.1877	3.10367	-8.43767	3.24e-17	8.03e-16	814.05	-22.3752	3.23025	-6.92676	4.31e-12	1.04e-10
K09892	504.789	-24.7432	2.93515	-8.42996	3.46e-17	8.54e-16	624.37	-25.8004	3.72856	-6.91968	4.53e-12	1.09e-10
K08482	1219.63	-29.9838	3.57107	-8.39628	4.61e-17	1.13e-15	268.92	-24.8453	3.59408	-6.91284	4.75e-12	1.14e-10
K01676	1972.15	-27.5973	3.29196	-8.38324	5.15e-17	1.26e-15	540.744	-26.7739	3.87359	-6.9119	4.78e-12	1.14e-10
K00885	347.898	-25.6747	3.07382	-8.35269	6.67e-17	1.63e-15	593.983	-23.5817	3.41875	-6.89776	5.28e-12	1.26e-10
K02745	506.99	-25.7682	3.10318	-8.30379	1.01e-16	2.44e-15	896.418	-26.7776	3.89642	-6.87237	6.31e-12	1.49e-10
K14829	268.92	-29.8343	3.59408	-8.30095	1.03e-16	2.49e-15	358.14	-24.6016	3.58745	-6.85768	7e-12	1.64e-10
K15915	366.352	-26.2023	3.18929	-8.21571	2.11e-16	5.05e-15	683.514	-26.7535	3.90758	-6.84657	7.56e-12	1.77e-10
K02168	1334.72	-26.5895	3.23913	-8.20883	2.23e-16	5.33e-15	244.432	-24.2462	3.5502	-6.82953	8.52e-12	1.98e-10
K03809	649.185	-27.0173	3.30074	-8.18524	2.72e-16	6.46e-15	190.49	-24.077	3.53052	-6.81968	9.12e-12	2.11e-10
K09667	416.884	-25.9637	3.17267	-8.18355	2.76e-16	6.52e-15	283.282	-21.365	3.13372	-6.81777	9.25e-12	2.13e-10
K07115	572.352	-26.0076	3.18387	-8.16853	3.12e-16	7.35e-15	452.909	-23.1632	3.39818	-6.81633	9.34e-12	2.15e-10
K02431	714.93	-27.1797	3.35228	-8.10781	5.15e-16	1.2e-14	772.815	-24.9198	3.66655	-6.79653	1.07e-11	2.44e-10
K02194	282.967	-24.9199	3.07749	-8.09746	5.61e-16	1.31e-14	838.564	-27.7701	4.08941	-6.79075	1.12e-11	2.53e-10
K03089	454.635	-25.5215	3.15494	-8.08936	6e-16	1.39e-14	107.737	-24.5514	3.62756	-6.76802	1.31e-11	2.95e-10
K07687	2143.83	-29.9908	3.71815	-8.06607	7.26e-16	1.68e-14	276.458	-25.9083	3.83289	-6.75947	1.38e-11	3.12e-10
K03834	1463.69	-26.876	3.3395	-8.04791	8.42e-16	1.93e-14	403.288	-25.1735	3.7347	-6.74044	1.58e-11	3.53e-10
K10541	1048.38	-27.2612	3.38714	-8.04844	8.39e-16	1.93e-14	395.796	-26.68	3.95546	-6.74511	1.53e-11	3.43e-10
K11926	772.815	-29.4981	3.66655	-8.04519	8.61e-16	1.96e-14	186.77	-29.9648	4.44815	-6.73645	1.62e-11	3.61e-10
K08679	452.909	-27.3356	3.39818	-8.04418	8.68e-16	1.97e-14	203.754	-24.0405	3.57696	-6.72093	1.81e-11	4e-10
K03560	760.992	-27.0199	3.35957	-8.04266	8.79e-16	1.99e-14	242.561	-25.3452	3.77552	-6.71304	1.91e-11	4.19e-10
K15876	232.25	-30	3.73292	-8.03661	9.24e-16	2.08e-14	205.524	-24.077	3.58653	-6.71317	1.9e-11	4.19e-10
K05995	533.204	-26.181	3.26171	-8.02677	1e-15	2.24e-14	595.163	-26.4189	3.94485	-6.69706	2.13e-11	4.65e-10
K15921	2720.18	-16.2775	2.03019	-8.01774	1.08e-15	2.41e-14	565.195	-27.6637	4.13547	-6.68936	2.24e-11	4.87e-10
K09923	1221.44	-24.916	3.11495	-7.99885	1.26e-15	2.78e-14	60.3672	-29.0294	4.34807	-6.67639	2.45e-11	5.29e-10
K02570	94.2032	-23.6989	2.9646	-7.99396	1.31e-15	2.88e-14	155.684	-29.9256	4.48356	-6.67452	2.48e-11	5.34e-10
K12547	859.567	-27.3317	3.42801	-7.97305	1.55e-15	3.4e-14	539.701	-25.8632	3.87556	-6.67342	2.5e-11	5.36e-10
K00978	265.027	-25.7292	3.22831	-7.96985	1.59e-15	3.48e-14	1335.93	-27.9883	4.19883	-6.66574	2.63e-11	5.63e-10
K01766	362.158	-25.4663	3.20207	-7.95307	1.82e-15	3.97e-14	256.888	-24.8634	3.7363	-6.65456	2.84e-11	6.05e-10
K03632	3099.39	-27.0961	3.40939	-7.94749	1.9e-15	4.14e-14	230.194	-24.7875	3.7434	-6.62166	3.55e-11	7.53e-10
K02389	242.561	-30	3.77552	-7.94593	1.93e-15	4.17e-14	345.646	-26.2959	3.97204	-6.62026	3.59e-11	7.57e-10
K00832	1228.28	-27.7745	3.49669	-7.94307	1.97e-15	4.25e-14	1096.6	-27.0772	4.09742	-6.60835	3.89e-11	8.18e-10
K05587	513.029	-25.6377	3.22951	-7.93857	2.05e-15	4.39e-14	247.295	-28.1222	4.26067	-6.60042	4.1e-11	8.59e-10
K00156	1052.02	-26.5922	3.35276	-7.93146	2.17e-15	4.64e-14	356.949	-24.1279	3.66012	-6.59211	4.34e-11	9.05e-10
K11103	740.373	-28.7665	3.6359	-7.91179	2.54e-15	5.41e-14	343.365	-24.0735	3.6528	-6.59043	4.39e-11	9.12e-10
K02230	1420.62	-27.9262	3.53482	-7.90034	2.78e-15	5.91e-14	165.902	-24.6948	3.75397	-6.57831	4.76e-11	9.86e-10
K07798	870.59	-28.9423	3.66369	-7.89975	2.79e-15	5.91e-14	588.919	-27.2556	4.14547	-6.57478	4.87e-11	1.01e-09
K02747	480.639	-26.015	3.29399	-7.89773	2.84e-15	5.99e-14	2400.87	-14.5086	2.20877	-6.56863	5.08e-11	1.04e-09
K10533	187.861	-24.1055	3.05807	-7.8826	3.21e-15	6.73e-14	275.23	-25.7968	3.93083	-6.56268	5.28e-11	1.08e-09
K01709	310.608	-25.3181	3.21886	-7.86556	3.67e-15	7.69e-14	171.854	-25.4386	3.87957	-6.55708	5.49e-11	1.12e-09
K11153	249.301	-26.8598	3.41714	-7.86034	3.83e-15	7.99e-14	179.417	-30	4.58194	-6.54745	5.85e-11	1.19e-09
K00124	283.834	-25.0397	3.18604	-7.8592	3.87e-15	8.03e-14	262.743	-25.969	3.97233	-6.53747	6.26e-11	1.27e-09
K13001	186.182	-29.1536	3.71203	-7.85381	4.04e-15	8.35e-14	1085.27	-28.3073	4.3305	-6.53672	6.29e-11	1.27e-09
K06006	755.284	-26.2663	3.34509	-7.85219	4.09e-15	8.43e-14	769.165	-28.0797	4.29783	-6.53346	6.43e-11	1.29e-09
K03554	1267.19	-28.104	3.58018	-7.84988	4.16e-15	8.55e-14	190.082	-25.122	3.85033	-6.52465	6.82e-11	1.37e-09
K00988	361.774	-29.6203	3.77621	-7.84393	4.37e-15	8.94e-14	354.434	-27.8634	4.27168	-6.52282	6.9e-11	1.37e-09
K03721	1193.76	-25.9515	3.31519	-7.82805	4.95e-15	1.01e-13	870.59	-23.897	3.66369	-6.52267	6.91e-11	1.37e-09
K07458	1113.65	-28.3036	3.61886	-7.82114	5.23e-15	1.06e-13	364.131	-30	4.60062	-6.52086	6.99e-11	1.39e-09
K09846	444.354	-26.9026	3.4444	-7.81052	5.7e-15	1.15e-13	521.887	-25.9145	3.97969	-6.51167	7.43e-11	1.47e-09
K07122	337.375	-26.3933	3.38028	-7.808	5.81e-15	1.17e-13	773.882	-27.6529	4.24939	-6.50752	7.64e-11	1.5e-09
K06039	265.016	-24.3893	3.12908	-7.79441	6.47e-15	1.3e-13	640.467	-26.5638	4.08169	-6.50803	7.61e-11	1.5e-09
K10939	1500.44	-29.9982	3.85807	-7.77543	7.52e-15	1.51e-13	4563.52	-15.3837	2.36676	-6.4999	8.04e-11	1.57e-09
K03533	2688.69	-27.1762	3.50434	-7.75502	8.83e-15	1.76e-13	186.182	-24.0798	3.71203	-6.48697	8.76e-11	1.7e-09
K03272	1111.24	-25.7882	3.32684	-7.75157	9.08e-15	1.8e-13	363.221	-24.443	3.7753	-6.47447	9.51e-11	1.85e-09
K05367	1090.17	-28.3134	3.66675	-7.72166	1.15e-14	2.27e-13	633.83	-26.4849	4.10014	-6.45952	1.05e-10	2.03e-09
K14159	390.281	-24.9144	3.22689	-7.72088	1.16e-14	2.28e-13	232.25	-24.075	3.73292	-6.44937	1.12e-10	2.16e-09
K08159	536.833	-25.4306	3.29393	-7.72044	1.16e-14	2.28e-13	22.4475	-29.7483	4.60767	-6.45625	1.07e-10	2.07e-09
K10806	272.193	-24.16	3.13304	-7.71136	1.24e-14	2.44e-13	173.143	-28.6107	4.43863	-6.44583	1.15e-10	2.2e-09
K01525	784.934	-27.1497	3.52548	-7.70101	1.35e-14	2.63e-13	1079.38	-13.2947	2.06487	-6.43854	1.21e-10	2.29e-09
K12940	276.458	-29.4792	3.83289	-7.69112	1.46e-14	2.83e-13	252.408	-24.3001	3.78436	-6.4212	1.35e-10	2.56e-09
K07749	683.514	-29.9953	3.90758	-7.67618	1.64e-14	3.17e-13	374.451	-24.8563	3.87973	-6.40672	1.49e-10	2.8e-09
K11431	206.709	-25.1142	3.27211	-7.67523	1.65e-14	3.18e-13	309.755	-25.0214	3.90592	-6.40603	1.49e-10	2.81e-09
K07662	424.423	-25.2288	3.29184	-7.66405	1.8e-14	3.46e-13	962.975	-26.6836	4.17135	-6.39688	1.59e-10	2.97e-09
K03808	1635.84	-26.4924	3.46206	-7.65221	1.98e-14	3.78e-13	498.12	-25.4069	3.97382	-6.39357	1.62e-10	3.03e-09
K03837	2348.6	-28.1341	3.68048	-7.64416	2.1e-14	4.01e-13	434.781	-26.2173	4.10126	-6.3925	1.63e-10	3.03e-09
K09160	222.435	-24.7248	3.23575	-7.64112	2.15e-14	4.09e-13	1043.64	-29.986	4.69068	-6.39266	1.63e-10	3.03e-09
K00113	2325.14	-26.0198	3.4055	-7.64052	2.16e-14	4.1e-13	793.559	-25.4291	3.98192	-6.38614	1.7e-10	3.14e-09
K09893	640.616	-26.6681	3.49548	-7.62931	2.36e-14	4.46e-13	347.416	-24.5061	3.83998	-6.38183	1.75e-10	3.22e-09
K05803	577.576	-25.4705	3.3415	-7.62248	2.49e-14	4.68e-13	329.376	-29.473	4.6198	-6.37972	1.77e-10	3.26e-09
K07535	47.4299	-27.4544	3.60302	-7.61984	2.54e-14	4.76e-13	511.753	-26.7586	4.19675	-6.37605	1.82e-10	3.32e-09
K07186	369.749	-25.2724	3.31742	-7.6181	2.57e-14	4.81e-13	285.059	-24.5051	3.84424	-6.3745	1.84e-10	3.34e-09
K02461	1642.57	-26.3007	3.45756	-7.60672	2.81e-14	5.24e-13	582.496	-26.8926	4.21871	-6.3746	1.83e-10	3.34e-09
K06176	1129.56	-28.1788	3.70481	-7.606	2.83e-14	5.25e-13	1013.03	-28.5413	4.47833	-6.37321	1.85e-10	3.35e-09
K04565	317.177	-24.203	3.18404	-7.60134	2.93e-14	5.42e-13	263.844	-29.9783	4.71089	-6.36362	1.97e-10	3.55e-09
K01191	2463.69	-28.5287	3.75523	-7.59706	3.03e-14	5.59e-13	168.313	-25.1233	3.94781	-6.36387	1.97e-10	3.55e-09
K01816	987.333	-26.8061	3.53787	-7.57689	3.54e-14	6.51e-13	601.893	-27.2212	4.28457	-6.35332	2.11e-10	3.78e-09
K01085	2581.94	-26.1572	3.45579	-7.5691	3.76e-14	6.89e-13	283.507	-24.0916	3.79253	-6.35238	2.12e-10	3.79e-09
K15831	262.743	-29.9871	3.97233	-7.54899	4.39e-14	8.01e-13	137.021	-23.5377	3.71044	-6.34365	2.24e-10	4e-09
K07064	399.14	-24.5781	3.25676	-7.54681	4.46e-14	8.12e-13	622.38	-29.8159	4.70511	-6.33692	2.34e-10	4.16e-09
K03649	504.223	-29.9037	3.97941	-7.51461	5.71e-14	1.04e-12	3692.34	-15.0942	2.38488	-6.32912	2.47e-10	4.36e-09
K02839	239.217	-29.9492	3.98822	-7.50942	5.94e-14	1.07e-12	250.475	-24.7488	3.91162	-6.32699	2.5e-10	4.41e-09
K14052	1255.21	-26.5287	3.53469	-7.50525	6.13e-14	1.11e-12	1103.76	-26.1343	4.14088	-6.31129	2.77e-10	4.87e-09
K03818	896.418	-29.237	3.89642	-7.50356	6.21e-14	1.12e-12	172.115	-25.0614	3.97787	-6.3002	2.97e-10	5.21e-09
K02058	880.923	-26.5463	3.54368	-7.49116	6.83e-14	1.22e-12	728.607	-25.3545	4.02552	-6.29843	3.01e-10	5.22e-09
K12372	519.086	-26.8408	3.58429	-7.48847	6.97e-14	1.24e-12	401.447	-26.2436	4.16663	-6.29851	3.01e-10	5.22e-09
K09001	1595.95	-25.1186	3.35493	-7.48708	7.04e-14	1.25e-12	184.727	-21.5447	3.42027	-6.29913	2.99e-10	5.22e-09
K08311	260.13	-24.939	3.33547	-7.47692	7.61e-14	1.35e-12	68.3476	-23.0752	3.6675	-6.2918	3.14e-10	5.43e-09
K03563	874.195	-24.187	3.23643	-7.47338	7.82e-14	1.38e-12	343.329	-23.648	3.75967	-6.28991	3.18e-10	5.48e-09
K12972	461.643	-26.1179	3.49593	-7.47094	7.96e-14	1.4e-12	388.84	-26.2126	4.16827	-6.28859	3.2e-10	5.49e-09
K07323	518.31	-25.8031	3.45663	-7.46481	8.34e-14	1.47e-12	497.306	-26.6063	4.23059	-6.28902	3.19e-10	5.49e-09
K09978	164.443	-30	4.02069	-7.4614	8.56e-14	1.5e-12	411.542	-26.6919	4.24995	-6.28052	3.37e-10	5.77e-09
K07175	374.969	-25.3158	3.39478	-7.45727	8.83e-14	1.54e-12	30.2348	-25.7206	4.09585	-6.27967	3.39e-10	5.78e-09
K02408	182.993	-29.9294	4.01536	-7.45372	9.07e-14	1.58e-12	312.557	-25.969	4.13621	-6.27846	3.42e-10	5.81e-09
K01697	599.072	-26.154	3.51074	-7.44971	9.35e-14	1.62e-12	293.61	-28.5995	4.56293	-6.26778	3.66e-10	6.2e-09
K02567	549.623	-26.1514	3.51186	-7.44658	9.58e-14	1.66e-12	151.593	-25.2271	4.02707	-6.26438	3.74e-10	6.32e-09
K03273	1381.9	-25.0115	3.36145	-7.4407	1e-13	1.73e-12	348.898	-26.1001	4.16828	-6.26158	3.81e-10	6.41e-09
K05230	317.988	-27.0907	3.64268	-7.43704	1.03e-13	1.77e-12	720.959	-29.5177	4.71522	-6.26008	3.85e-10	6.44e-09
K05807	3795.86	-16.1743	2.178	-7.42618	1.12e-13	1.92e-12	182.993	-25.1362	4.01536	-6.26002	3.85e-10	6.44e-09
K05343	654.247	-27.3018	3.6773	-7.42441	1.13e-13	1.94e-12	3168.86	-15.0347	2.40405	-6.2539	4e-10	6.68e-09
K04044	830.217	-26.1345	3.52089	-7.4227	1.15e-13	1.96e-12	362.068	-26.5536	4.25266	-6.24399	4.27e-10	7.09e-09
K11183	681.418	-27.0885	3.65137	-7.41873	1.18e-13	2.01e-12	357.713	-26.0529	4.17283	-6.24347	4.28e-10	7.09e-09
K02573	366.342	-25.2897	3.41152	-7.41301	1.23e-13	2.09e-12	312.754	-24.1678	3.87181	-6.24199	4.32e-10	7.12e-09
K07559	249.734	-24.8741	3.35619	-7.41141	1.25e-13	2.11e-12	217.766	-23.4863	3.76266	-6.24193	4.32e-10	7.12e-09
K10094	528.418	-25.1449	3.39395	-7.40874	1.28e-13	2.15e-12	374.534	-24.9662	4.00041	-6.24091	4.35e-10	7.15e-09
K11607	412.63	-26.4709	3.57639	-7.40157	1.35e-13	2.26e-12	528.958	-29.4833	4.72536	-6.23938	4.39e-10	7.19e-09
K07048	624.37	-27.5703	3.72856	-7.39436	1.42e-13	2.38e-12	921.649	-29.9516	4.80494	-6.2335	4.56e-10	7.45e-09
K03674	342.059	-24.4339	3.3112	-7.37917	1.59e-13	2.65e-12	47.4299	-22.432	3.60302	-6.22589	4.79e-10	7.77e-09
K08306	2351.82	-25.4608	3.45035	-7.37919	1.59e-13	2.65e-12	87.3949	-24.4939	3.9321	-6.22922	4.69e-10	7.63e-09
K06501	256.888	-27.5579	3.7363	-7.37571	1.63e-13	2.71e-12	361.476	-26.8362	4.3154	-6.21871	5.01e-10	8.1e-09
K09824	1922.43	-25.449	3.45674	-7.36213	1.81e-13	2.99e-12	253.898	-25.2271	4.05685	-6.21839	5.02e-10	8.1e-09
K07172	1273.46	-14.2605	1.93766	-7.35964	1.84e-13	3.04e-12	712.82	-24.6717	3.97071	-6.21342	5.18e-10	8.34e-09
K07787	1314.46	-27.1893	3.70186	-7.34478	2.06e-13	3.39e-12	422.4	-26.2692	4.2281	-6.21301	5.2e-10	8.34e-09
K11605	380.294	-26.2495	3.57764	-7.3371	2.18e-13	3.58e-12	487.229	-22.5446	3.63716	-6.19842	5.7e-10	9.12e-09
K02388	151.593	-29.5296	4.02707	-7.33278	2.25e-13	3.68e-12	480.167	-24.8001	4.00131	-6.198	5.72e-10	9.12e-09
K06192	1645.15	-26.9481	3.67787	-7.3271	2.35e-13	3.83e-12	179.317	-25.3633	4.09327	-6.19634	5.78e-10	9.16e-09
K10709	359.596	-26.8587	3.66797	-7.32251	2.43e-13	3.96e-12	74.9298	-21.959	3.54386	-6.19636	5.78e-10	9.16e-09
K12297	1698.74	-26.453	3.61378	-7.32003	2.48e-13	4.01e-12	3096.34	-14.8841	2.40265	-6.19488	5.83e-10	9.22e-09
K02427	437.869	-25.3791	3.46721	-7.31974	2.48e-13	4.01e-12	277.082	-24.7067	3.99027	-6.19174	5.95e-10	9.37e-09
K09794	943.398	-24.6329	3.36701	-7.31596	2.56e-13	4.11e-12	396.582	-24.7106	3.994	-6.18694	6.13e-10	9.61e-09
K05800	343.365	-26.7242	3.6528	-7.31607	2.55e-13	4.11e-12	210.615	-25.6409	4.14139	-6.19137	5.96e-10	9.37e-09
K03289	811.459	-26.849	3.67145	-7.31291	2.61e-13	4.19e-12	616.396	-26.214	4.24114	-6.18087	6.37e-10	9.96e-09
K13010	672.866	-26.0979	3.57822	-7.29353	3.02e-13	4.82e-12	415.219	-24.7973	4.01567	-6.17514	6.61e-10	1.03e-08
K13634	480.177	-25.296	3.46942	-7.29115	3.07e-13	4.9e-12	560.564	-25.4058	4.11815	-6.16923	6.86e-10	1.07e-08
K03770	1598.83	-14.7386	2.02256	-7.28712	3.17e-13	5.03e-12	342.586	-30	4.86867	-6.16184	7.19e-10	1.11e-08
K06041	1212.53	-14.1965	1.94923	-7.2831	3.26e-13	5.17e-12	177.996	-23.6561	3.83901	-6.16204	7.18e-10	1.11e-08
K15895	35.3895	-20.9802	2.8828	-7.27772	3.4e-13	5.36e-12	832.416	-27.0643	4.39453	-6.15864	7.34e-10	1.13e-08
K04065	795.191	-26.0506	3.58045	-7.27579	3.44e-13	5.42e-12	546.013	-27.3607	4.44349	-6.15748	7.39e-10	1.14e-08
K05527	527.987	-25.5205	3.508	-7.27494	3.47e-13	5.44e-12	310.249	-26.6387	4.32879	-6.15386	7.56e-10	1.16e-08
K01147	637.526	-25.9532	3.57161	-7.26653	3.69e-13	5.78e-12	159.074	-24.5342	4.00653	-6.12355	9.15e-10	1.4e-08
K09911	588.108	-26.776	3.6859	-7.26445	3.75e-13	5.83e-12	222.643	-25.0201	4.09018	-6.11711	9.53e-10	1.45e-08
K10475	397.125	-27.0758	3.72774	-7.26332	3.78e-13	5.87e-12	708.47	-25.5219	4.17407	-6.11438	9.69e-10	1.47e-08
K11744	2137.83	-26.4214	3.63795	-7.2627	3.79e-13	5.88e-12	121.513	-22.9353	3.75597	-6.10637	1.02e-09	1.54e-08
K00185	419.076	-25.236	3.47589	-7.26028	3.86e-13	5.97e-12	239.802	-24.9408	4.0895	-6.09874	1.07e-09	1.61e-08
K07714	250.577	-30	4.13249	-7.25954	3.88e-13	5.98e-12	611.703	-27.7255	4.55106	-6.0921	1.11e-09	1.67e-08
K01564	565.195	-29.997	4.13547	-7.25359	4.06e-13	6.23e-12	317.444	-26.0866	4.28632	-6.08601	1.16e-09	1.73e-08
K00726	195.144	-23.8988	3.29501	-7.25302	4.08e-13	6.24e-12	666.043	-26.0661	4.29021	-6.07572	1.23e-09	1.84e-08
K02392	312.557	-29.998	4.13621	-7.25253	4.09e-13	6.25e-12	454.446	-24.7462	4.07578	-6.07153	1.27e-09	1.89e-08
K11606	659.837	-26.9321	3.71889	-7.24197	4.42e-13	6.74e-12	439.594	-24.6883	4.06848	-6.06818	1.29e-09	1.92e-08
K03780	179.317	-29.5274	4.09327	-7.21365	5.45e-13	8.28e-12	761.349	-26.7941	4.41551	-6.06818	1.29e-09	1.92e-08
K10547	433.1	-26.1912	3.63943	-7.19653	6.18e-13	9.36e-12	100.247	-29.9321	4.93714	-6.06265	1.34e-09	1.98e-08
K02485	992.814	-25.1252	3.49985	-7.17895	7.02e-13	1.06e-11	985.007	-26.8381	4.43045	-6.05766	1.38e-09	2.04e-08
K03600	331.72	-24.543	3.41958	-7.17719	7.12e-13	1.07e-11	2489.48	-14.7129	2.43268	-6.04801	1.47e-09	2.16e-08
K03835	1710.79	-25.8228	3.59882	-7.17534	7.21e-13	1.08e-11	595.699	-24.2107	4.00777	-6.04094	1.53e-09	2.24e-08
K01730	283.507	-27.2158	3.79253	-7.17615	7.17e-13	1.08e-11	1804.19	-25.5313	4.22363	-6.04486	1.5e-09	2.19e-08
K03599	472.83	-25.0592	3.49882	-7.1622	7.94e-13	1.19e-11	1104.84	-26.6683	4.42485	-6.02693	1.67e-09	2.44e-08
K01720	388.84	-29.8057	4.16827	-7.1506	8.64e-13	1.29e-11	507.545	-28.836	4.78614	-6.0249	1.69e-09	2.46e-08
K01878	454.814	-24.862	3.47777	-7.14883	8.75e-13	1.3e-11	2293.74	-27.1274	4.50549	-6.02097	1.73e-09	2.52e-08
K15255	2400.87	-15.7727	2.20877	-7.14093	9.27e-13	1.38e-11	688.543	-25.9634	4.31823	-6.0125	1.83e-09	2.64e-08
K03855	959.919	-27.8463	3.90015	-7.1398	9.35e-13	1.38e-11	725.685	-26.0464	4.33318	-6.01092	1.84e-09	2.66e-08
K01666	588.919	-29.56	4.14547	-7.13067	9.99e-13	1.47e-11	272.468	-25.8899	4.31228	-6.00375	1.93e-09	2.78e-08
K15396	1786.76	-24.8583	3.49216	-7.11834	1.09e-12	1.61e-11	251.78	-25.0469	4.17503	-5.99922	1.98e-09	2.85e-08
K06181	348.589	-24.688	3.47084	-7.11298	1.14e-12	1.67e-11	5338.24	-28.7218	4.78964	-5.99664	2.01e-09	2.88e-08
K08312	298.257	-25.2956	3.55917	-7.10717	1.18e-12	1.73e-11	777.266	-25.4774	4.25568	-5.98668	2.14e-09	3.05e-08
K02568	159.459	-24.4224	3.43597	-7.10786	1.18e-12	1.73e-11	2150.57	-27.2345	4.54607	-5.99077	2.09e-09	2.98e-08
K02419	422.4	-29.9922	4.2281	-7.09353	1.31e-12	1.9e-11	219.977	-25.1162	4.19698	-5.98435	2.17e-09	3.09e-08
K13566	293.341	-24.4864	3.4524	-7.09258	1.32e-12	1.91e-11	1438.57	-23.8611	3.99102	-5.97869	2.25e-09	3.19e-08
K12371	384.517	-25.2061	3.55456	-7.09119	1.33e-12	1.93e-11	424.034	-26.5488	4.44357	-5.97466	2.31e-09	3.26e-08
K02686	357.789	-24.0637	3.3961	-7.08569	1.38e-12	2e-11	326.775	-25.7532	4.31873	-5.96315	2.47e-09	3.49e-08
K07253	1438.57	-28.2702	3.99102	-7.08345	1.41e-12	2.03e-11	433.289	-27.6321	4.63553	-5.96092	2.51e-09	3.53e-08
K13888	1031.45	-25.7629	3.64078	-7.07621	1.48e-12	2.13e-11	1740.57	-27.3336	4.58583	-5.96045	2.52e-09	3.53e-08
K06907	343.329	-26.5993	3.75967	-7.07492	1.5e-12	2.14e-11	560.481	-27.4465	4.61567	-5.94637	2.74e-09	3.84e-08
K03408	539.701	-27.3733	3.87556	-7.06306	1.63e-12	2.33e-11	342.263	-29.9321	5.03871	-5.94042	2.84e-09	3.97e-08
K00851	890.019	-26.2541	3.71759	-7.06215	1.64e-12	2.34e-11	492.361	-26.5397	4.46909	-5.93851	2.88e-09	4e-08
K06903	442.154	-24.2332	3.43338	-7.05812	1.69e-12	2.4e-11	552.769	-27.5098	4.63581	-5.9342	2.95e-09	4.1e-08
K07788	773.882	-29.9804	4.24939	-7.05522	1.72e-12	2.45e-11	534.52	-28.1673	4.7529	-5.92635	3.1e-09	4.29e-08
K01631	447.649	-26.1779	3.71143	-7.05333	1.75e-12	2.47e-11	935.937	-28.0357	4.73696	-5.91851	3.25e-09	4.49e-08
K05835	264.903	-25.0784	3.55727	-7.04991	1.79e-12	2.53e-11	432.78	-25.2337	4.27501	-5.90261	3.58e-09	4.93e-08
K03290	802.669	-26.4122	3.74698	-7.04893	1.8e-12	2.54e-11	214.766	-24.5766	4.16707	-5.89783	3.68e-09	5.06e-08
K09974	348.898	-29.3794	4.16828	-7.04831	1.81e-12	2.54e-11	712.217	-25.1178	4.26088	-5.89497	3.75e-09	5.14e-08
K10542	585.341	-25.6298	3.64136	-7.03852	1.94e-12	2.72e-11	73.5702	-23.8135	4.04378	-5.88894	3.89e-09	5.32e-08
K02508	4563.52	-16.6478	2.36676	-7.03401	2.01e-12	2.81e-11	523.92	-27.2958	4.63628	-5.88744	3.92e-09	5.35e-08
K07230	593.674	-26.4606	3.76366	-7.03053	2.06e-12	2.87e-11	992.554	-28.6039	4.86559	-5.87881	4.13e-09	5.62e-08
K05811	244.919	-29.3908	4.18552	-7.02202	2.19e-12	3.04e-11	1472.97	-13.9863	2.38072	-5.87483	4.23e-09	5.73e-08
K02420	407.157	-26.8107	3.81906	-7.02023	2.22e-12	3.07e-11	830.454	-25.8374	4.39782	-5.87503	4.23e-09	5.73e-08
K07236	149.834	-24.1234	3.43826	-7.01617	2.28e-12	3.16e-11	645.001	-25.9328	4.41454	-5.8744	4.24e-09	5.73e-08
K02779	957.502	-25.7181	3.66628	-7.01477	2.3e-12	3.18e-11	709.83	-12.9457	2.20561	-5.86944	4.37e-09	5.89e-08
K02471	892.096	-26.3892	3.76234	-7.01405	2.32e-12	3.19e-11	458.49	-26.0665	4.45262	-5.8542	4.79e-09	6.44e-08
K02339	244.006	-24.7444	3.52975	-7.01024	2.38e-12	3.27e-11	250.912	-24.4729	4.1816	-5.85252	4.84e-09	6.49e-08
K03771	1935.44	-15.3889	2.19711	-7.00418	2.48e-12	3.41e-11	1771.07	-27.4937	4.7024	-5.84673	5.01e-09	6.7e-08
K12143	248.958	-24.7818	3.54128	-6.99797	2.6e-12	3.54e-11	115.477	-23.3989	4.00643	-5.84033	5.21e-09	6.93e-08
K08737	601.893	-29.9842	4.28457	-6.99819	2.59e-12	3.54e-11	479.986	-24.5738	4.2046	-5.84451	5.08e-09	6.78e-08
K01786	712.82	-27.6737	3.97071	-6.96946	3.18e-12	4.31e-11	194.998	-28.8711	4.96057	-5.82011	5.88e-09	7.77e-08
K11391	769.165	-29.9553	4.29783	-6.96986	3.17e-12	4.31e-11	2479.47	-28.3596	4.8658	-5.82835	5.6e-09	7.41e-08
K04024	400.213	-22.6201	3.2462	-6.96819	3.21e-12	4.34e-11	741.539	-25.4339	4.37061	-5.8193	5.91e-09	7.79e-08
K03607	957.029	-26.715	3.8354	-6.96536	3.28e-12	4.41e-11	240.229	-23.6567	4.06562	-5.81871	5.93e-09	7.8e-08
K11938	791.005	-26.2909	3.77548	-6.96358	3.32e-12	4.46e-11	654.3	-26.1408	4.50063	-5.80826	6.31e-09	8.25e-08
K01229	107.737	-25.2401	3.62756	-6.95786	3.45e-12	4.63e-11	223.686	-26.6089	4.58123	-5.80825	6.31e-09	8.25e-08
K05681	285.059	-26.7251	3.84424	-6.952	3.6e-12	4.81e-11	1425.93	-28.5515	4.9213	-5.80161	6.57e-09	8.55e-08
K10543	347.416	-26.686	3.83998	-6.94952	3.67e-12	4.88e-11	22.5833	-26.1376	4.50949	-5.79613	6.79e-09	8.82e-08
K07387	1602.63	-14.9263	2.14847	-6.94739	3.72e-12	4.94e-11	307.902	-26.2099	4.52326	-5.79448	6.85e-09	8.88e-08
K02064	518.943	-25.6456	3.69483	-6.94095	3.89e-12	5.16e-11	182.978	-23.6478	4.0818	-5.79348	6.89e-09	8.92e-08
K03580	2581.43	-15.6139	2.25124	-6.93568	4.04e-12	5.35e-11	320.232	-25.9092	4.47501	-5.78976	7.05e-09	9.09e-08
K07287	1135.42	-25.9062	3.73617	-6.93391	4.09e-12	5.4e-11	320.241	-29.2793	5.06151	-5.7847	7.26e-09	9.35e-08
K05710	203.754	-24.7719	3.57696	-6.92542	4.35e-12	5.72e-11	1252.11	-13.6002	2.35265	-5.78082	7.43e-09	9.55e-08
K08297	1085.27	-29.9867	4.3305	-6.92455	4.37e-12	5.74e-11	609.809	-27.5425	4.77107	-5.77281	7.8e-09	9.99e-08
K12144	700.868	-24.7766	3.58081	-6.91927	4.54e-12	5.95e-11	6.87348	-30	5.19902	-5.77032	7.91e-09	1.01e-07
K02396	411.542	-29.3508	4.24995	-6.90617	4.98e-12	6.51e-11	713.08	-12.4758	2.16436	-5.76421	8.2e-09	1.05e-07
K02400	1103.76	-28.5451	4.14088	-6.89348	5.44e-12	7.1e-11	251.566	-25.8242	4.48273	-5.76082	8.37e-09	1.06e-07
K07334	460.917	-7.97702	1.15746	-6.89182	5.51e-12	7.17e-11	428.48	-29.562	5.13531	-5.75661	8.58e-09	1.09e-07
K06968	423.346	-25.3483	3.67904	-6.88993	5.58e-12	7.25e-11	158.624	-25.275	4.39213	-5.7546	8.68e-09	1.1e-07
K08892	56.5961	-30	4.35509	-6.8885	5.64e-12	7.3e-11	504.223	-22.8934	3.97941	-5.75296	8.77e-09	1.11e-07
K01414	849.66	-26.4045	3.83578	-6.88372	5.83e-12	7.53e-11	83.3789	-25.115	4.37607	-5.73916	9.51e-09	1.2e-07
K00795	439.789	-25.2908	3.67461	-6.88257	5.88e-12	7.58e-11	129.595	-25.173	4.38988	-5.73433	9.79e-09	1.23e-07
K02852	480.167	-27.475	4.00131	-6.86651	6.58e-12	8.46e-11	361.707	-23.0921	4.02712	-5.73414	9.8e-09	1.23e-07
K09901	439.164	-26.6527	3.88788	-6.85534	7.11e-12	9.11e-11	1100.74	-27.6837	4.8304	-5.73113	9.98e-09	1.25e-07
K12289	404.645	-24.5704	3.58633	-6.85111	7.33e-12	9.36e-11	205.668	-25.546	4.45817	-5.73016	1e-08	1.25e-07
K08280	74.9298	-24.264	3.54386	-6.84679	7.55e-12	9.62e-11	1368.08	-23.4397	4.09373	-5.72574	1.03e-08	1.28e-07
K09889	466.959	-25.1363	3.6748	-6.84017	7.91e-12	1.01e-10	1090.7	-13.3693	2.33601	-5.72315	1.05e-08	1.3e-07
K09158	242.801	-24.4119	3.56973	-6.83859	8e-12	1.01e-10	331.38	-24.5583	4.2929	-5.72068	1.06e-08	1.31e-07
K08349	1246.54	-26.1447	3.82364	-6.83765	8.05e-12	1.02e-10	437.165	-26.8556	4.695	-5.72003	1.07e-08	1.32e-07
K07127	246.675	-28.161	4.11865	-6.83743	8.06e-12	1.02e-10	603.706	-25.033	4.38706	-5.70611	1.16e-08	1.42e-07
K00112	562.515	-25.4263	3.72339	-6.8288	8.56e-12	1.08e-10	353.229	-18.351	3.21616	-5.70589	1.16e-08	1.42e-07
K08172	1865.28	-26.5261	3.88516	-6.82754	8.64e-12	1.08e-10	618.553	-25.0362	4.38964	-5.70347	1.17e-08	1.43e-07
K12071	633.83	-27.9964	4.10014	-6.82817	8.6e-12	1.08e-10	59.0108	-26.8926	4.71413	-5.70468	1.17e-08	1.43e-07
K09997	395.529	-24.8342	3.63795	-6.82644	8.7e-12	1.09e-10	545.675	-25.0985	4.40104	-5.70287	1.18e-08	1.43e-07
K15726	1335.93	-28.6461	4.19883	-6.8224	8.95e-12	1.12e-10	244.08	-25.6013	4.48948	-5.70252	1.18e-08	1.43e-07
K07262	459.831	-25.0643	3.67741	-6.81574	9.38e-12	1.17e-10	200.955	-25.6034	4.4894	-5.70308	1.18e-08	1.43e-07
K15827	1589.13	-24.9616	3.66238	-6.81568	9.38e-12	1.17e-10	22.4553	-29.5725	5.19056	-5.69737	1.22e-08	1.48e-07
K07390	291.085	-24.4529	3.59068	-6.81009	9.75e-12	1.21e-10	386.419	-26.9599	4.73482	-5.69396	1.24e-08	1.5e-07
K02679	1179.16	-24.615	3.61617	-6.80693	9.97e-12	1.23e-10	320.776	-25.593	4.49712	-5.69097	1.26e-08	1.53e-07
K07237	269.855	-24.3021	3.57439	-6.79896	1.05e-11	1.3e-10	533.963	-24.9147	4.38394	-5.68318	1.32e-08	1.59e-07
K08315	452.706	-24.6993	3.634	-6.79671	1.07e-11	1.32e-10	182.939	-25.7105	4.52443	-5.68259	1.33e-08	1.59e-07
K02849	539.657	-26.2279	3.8634	-6.78881	1.13e-11	1.39e-10	422.894	-26.3929	4.64625	-5.68047	1.34e-08	1.61e-07
K00769	398.647	-24.7857	3.65423	-6.78274	1.18e-11	1.45e-10	431.708	-26.479	4.66811	-5.67231	1.41e-08	1.69e-07
K02507	1257.36	-25.5903	3.77349	-6.7816	1.19e-11	1.45e-10	285.015	-29.0177	5.11919	-5.66841	1.44e-08	1.72e-07
K07399	606.855	-25.267	3.72936	-6.77516	1.24e-11	1.52e-10	190.458	-23.727	4.18592	-5.66829	1.44e-08	1.72e-07
K00246	219.69	-25.6062	3.78079	-6.7727	1.26e-11	1.54e-10	339.033	-26.2987	4.642	-5.66538	1.47e-08	1.74e-07
K06143	374.534	-27.082	4.00041	-6.7698	1.29e-11	1.57e-10	182.285	-23.2703	4.10873	-5.66364	1.48e-08	1.76e-07
K08504	454.446	-27.5811	4.07578	-6.76707	1.31e-11	1.59e-10	305.446	-29.5405	5.21621	-5.66322	1.49e-08	1.76e-07
K07006	277.082	-26.9894	3.99027	-6.76381	1.34e-11	1.63e-10	834.074	-13.0117	2.29774	-5.66283	1.49e-08	1.76e-07
K03186	288.426	-24.9332	3.69383	-6.74996	1.48e-11	1.79e-10	411.568	-26.2206	4.63412	-5.65817	1.53e-08	1.8e-07
K12974	2239.71	-26.3315	3.90188	-6.74842	1.49e-11	1.8e-10	228.042	-30	5.3052	-5.65483	1.56e-08	1.82e-07
K11534	568.333	-25.3229	3.75273	-6.74786	1.5e-11	1.81e-10	120.846	-30	5.30525	-5.65477	1.56e-08	1.82e-07
K03214	1302.32	-25.3125	3.7522	-6.74605	1.52e-11	1.82e-10	178.755	-30	5.30521	-5.65482	1.56e-08	1.82e-07
K03615	1306.72	-14.5429	2.1561	-6.74498	1.53e-11	1.83e-10	75.8449	-30	5.30538	-5.65464	1.56e-08	1.82e-07
K09801	241.825	-23.9382	3.55503	-6.73361	1.66e-11	1.97e-10	29.2229	-29.3214	5.18624	-5.65369	1.57e-08	1.83e-07
K02100	793.559	-26.8153	3.98192	-6.73426	1.65e-11	1.97e-10	141.89	-30	5.30521	-5.65482	1.56e-08	1.82e-07
K15837	511.753	-28.2602	4.19675	-6.73384	1.65e-11	1.97e-10	8.00262	-30	5.30656	-5.65338	1.57e-08	1.83e-07
K14091	335.637	-25.4143	3.77712	-6.72848	1.71e-11	2.04e-10	1223.91	-29.9853	5.30514	-5.65213	1.58e-08	1.84e-07
K02196	499.997	-23.4551	3.48743	-6.72563	1.75e-11	2.07e-10	639.813	-29.9753	5.30514	-5.65023	1.6e-08	1.85e-07
K09159	281.367	-24.0445	3.57616	-6.72356	1.77e-11	2.1e-10	313.034	-29.9748	5.30519	-5.65008	1.6e-08	1.85e-07
K07221	3096.34	-16.1482	2.40265	-6.72101	1.8e-11	2.13e-10	1027.67	-29.9656	5.30514	-5.64841	1.62e-08	1.86e-07
K02851	1952.38	-25.6959	3.82448	-6.71879	1.83e-11	2.16e-10	275.935	-29.9636	5.30517	-5.648	1.62e-08	1.87e-07
K02682	515.873	-26.4258	3.93421	-6.71694	1.86e-11	2.18e-10	526.478	-29.9475	5.30515	-5.64499	1.65e-08	1.89e-07
K12142	409.274	-26.1049	3.89223	-6.70692	1.99e-11	2.33e-10	92.0706	-29.9461	5.30522	-5.64466	1.66e-08	1.89e-07
K01699	326.775	-28.9556	4.31873	-6.70465	2.02e-11	2.36e-10	8871.46	-29.9366	5.30513	-5.64296	1.67e-08	1.9e-07
K04014	292.303	-25.1654	3.7546	-6.70255	2.05e-11	2.39e-10	405.99	-21.3304	3.77991	-5.6431	1.67e-08	1.9e-07
K07283	595.699	-26.8584	4.00777	-6.70159	2.06e-11	2.4e-10	233.942	-25.3413	4.49423	-5.63863	1.71e-08	1.95e-07
K14055	347.59	-25.0341	3.73698	-6.69903	2.1e-11	2.44e-10	13.2344	-29.9134	5.30583	-5.63783	1.72e-08	1.95e-07
K03276	222.906	-30	4.47925	-6.69755	2.12e-11	2.46e-10	228.294	-25.6931	4.55896	-5.63573	1.74e-08	1.97e-07
K06190	1219.43	-24.8196	3.70972	-6.69042	2.23e-11	2.58e-10	146.77	-29.8861	5.3052	-5.63336	1.77e-08	2e-07
K04112	484.751	-25.6845	3.84074	-6.68739	2.27e-11	2.63e-10	1050.36	-13.2558	2.35412	-5.63091	1.79e-08	2.02e-07
K01501	251.566	-29.9465	4.48273	-6.68043	2.38e-11	2.75e-10	120.976	-29.868	5.30522	-5.62993	1.8e-08	2.03e-07
K00323	1672.54	-25.4384	3.80967	-6.67733	2.43e-11	2.8e-10	1664.39	-26.7656	4.75612	-5.62762	1.83e-08	2.05e-07
K07663	200.955	-29.973	4.4894	-6.6764	2.45e-11	2.81e-10	541.152	-24.6463	4.38063	-5.62619	1.84e-08	2.07e-07
K02459	234.965	-25.2232	3.78021	-6.67241	2.52e-11	2.89e-10	207.281	-25.6043	4.55267	-5.62402	1.87e-08	2.09e-07
K09806	652.921	-27.1591	4.0712	-6.67101	2.54e-11	2.91e-10	462.917	-26.0683	4.63723	-5.62152	1.89e-08	2.11e-07
K07580	43.1768	-20.233	3.03476	-6.66708	2.61e-11	2.98e-10	214.206	-25.688	4.57242	-5.61802	1.93e-08	2.15e-07
K07703	230.194	-24.9536	3.7434	-6.66601	2.63e-11	3e-10	267.271	-25.4194	4.52533	-5.61713	1.94e-08	2.16e-07
K03840	291.698	-30	4.50209	-6.66357	2.67e-11	3.04e-10	826.663	-12.9477	2.30628	-5.61411	1.98e-08	2.18e-07
K04568	460.454	-25.6834	3.85677	-6.65929	2.75e-11	3.12e-10	274.884	-25.9517	4.62287	-5.61376	1.98e-08	2.18e-07
K00879	374.504	-26.2221	3.93782	-6.65903	2.76e-11	3.12e-10	210.409	-27.6418	4.92321	-5.61459	1.97e-08	2.18e-07
K06338	278.619	-25.3457	3.80845	-6.6551	2.83e-11	3.2e-10	220.346	-23.6869	4.21939	-5.61382	1.98e-08	2.18e-07
K09921	238.606	-25.156	3.78114	-6.65301	2.87e-11	3.24e-10	182.327	-29.777	5.30522	-5.61278	1.99e-08	2.19e-07
K09788	375.31	-25.5099	3.83726	-6.64796	2.97e-11	3.35e-10	527.331	-26.0119	4.63484	-5.61225	2e-08	2.19e-07
K08682	208.841	-30	4.51439	-6.64542	3.02e-11	3.4e-10	1020.46	-24.8912	4.43689	-5.61006	2.02e-08	2.21e-07
K03764	219.571	-24.719	3.72091	-6.64328	3.07e-11	3.44e-10	619.128	-24.1787	4.30971	-5.61029	2.02e-08	2.21e-07
K01456	345.646	-26.3352	3.97204	-6.63014	3.35e-11	3.75e-10	1149.03	-27.0287	4.82025	-5.60733	2.05e-08	2.24e-07
K05714	315.626	-24.6904	3.72418	-6.62977	3.36e-11	3.76e-10	649.438	-24.6111	4.39271	-5.60271	2.11e-08	2.29e-07
K05365	1533.34	-26.6344	4.02274	-6.62096	3.57e-11	3.98e-10	142.57	-20.4692	3.65335	-5.60287	2.11e-08	2.29e-07
K09702	168.313	-26.1123	3.94781	-6.61438	3.73e-11	4.14e-10	1423.18	-13.7922	2.46324	-5.59923	2.15e-08	2.33e-07
K06905	312.754	-25.606	3.87181	-6.61344	3.75e-11	4.16e-10	412.613	-29.6992	5.30515	-5.59819	2.17e-08	2.34e-07
K04022	343.461	-30	4.53719	-6.61203	3.79e-11	4.19e-10	716.727	-25.3656	4.53196	-5.59705	2.18e-08	2.35e-07
K02387	640.467	-26.9567	4.08169	-6.60428	3.99e-11	4.4e-10	178.257	-24.6744	4.40831	-5.59725	2.18e-08	2.35e-07
K04017	360.957	-25.4854	3.85948	-6.60332	4.02e-11	4.42e-10	427.712	-26.1235	4.67028	-5.59358	2.22e-08	2.39e-07
K02413	295.302	-24.1059	3.65065	-6.60318	4.02e-11	4.42e-10	195.02	-29.6529	5.30522	-5.58938	2.28e-08	2.43e-07
K03675	269.811	-24.8666	3.76897	-6.59772	4.18e-11	4.57e-10	782.018	-26.1686	4.68226	-5.58889	2.29e-08	2.44e-07
K13498	402.113	-25.4785	3.86187	-6.59746	4.18e-11	4.57e-10	212.416	-27.9705	5.00399	-5.58963	2.28e-08	2.43e-07
K06497	177.996	-25.3244	3.83901	-6.5966	4.21e-11	4.58e-10	1640.99	-29.6206	5.30513	-5.58339	2.36e-08	2.51e-07
K12370	613.031	-26.1315	3.96141	-6.5965	4.21e-11	4.58e-10	4.95578	-29.9577	5.36086	-5.58823	2.29e-08	2.44e-07
K04016	449.858	-26.1005	3.95718	-6.59574	4.23e-11	4.6e-10	589.195	-24.5111	4.39206	-5.58078	2.39e-08	2.53e-07
K09131	140.122	-24.084	3.65342	-6.59218	4.33e-11	4.7e-10	136.491	-24.0284	4.30548	-5.5809	2.39e-08	2.53e-07
K02193	164.548	-24.6256	3.73612	-6.59123	4.36e-11	4.72e-10	336.915	-29.1325	5.22423	-5.57643	2.46e-08	2.59e-07
K02080	207.281	-29.9963	4.55267	-6.58873	4.44e-11	4.79e-10	41.9427	-29.5833	5.30541	-5.57606	2.46e-08	2.59e-07
K03805	396.582	-26.2877	3.994	-6.58179	4.65e-11	5.01e-10	519.158	-25.2334	4.5261	-5.57508	2.47e-08	2.6e-07
K06175	1303.53	-24.8821	3.78094	-6.58093	4.68e-11	5.03e-10	848.045	-13.0845	2.34748	-5.57385	2.49e-08	2.62e-07
K12521	228.294	-29.97	4.55896	-6.57387	4.9e-11	5.27e-10	96.9771	-26.8518	4.82094	-5.56984	2.55e-08	2.67e-07
K07019	356.562	-25.6059	3.89751	-6.56982	5.04e-11	5.4e-10	53.6909	-24.2965	4.3632	-5.5685	2.57e-08	2.69e-07
K16153	2489.48	-15.9769	2.43268	-6.56764	5.11e-11	5.47e-10	146.719	-24.3005	4.3649	-5.56726	2.59e-08	2.7e-07
K13020	198.617	-25.0542	3.81507	-6.56717	5.13e-11	5.47e-10	503.262	-24.2478	4.35619	-5.56627	2.6e-08	2.71e-07
K02569	223.228	-24.5344	3.73598	-6.56705	5.13e-11	5.47e-10	474.244	-25.9878	4.67105	-5.5636	2.64e-08	2.75e-07
K02553	189.298	-24.9184	3.80149	-6.55489	5.57e-11	5.9e-10	1131.22	-25.4522	4.58775	-5.54786	2.89e-08	2.99e-07
K08350	611.668	-25.896	3.95065	-6.55487	5.57e-11	5.9e-10	54.5428	-29.4963	5.30531	-5.55976	2.7e-08	2.8e-07
K08299	214.206	-29.9734	4.57242	-6.55527	5.55e-11	5.9e-10	59.6545	-29.4633	5.30531	-5.55355	2.8e-08	2.9e-07
K02521	501.851	-25.6937	3.92006	-6.55441	5.59e-11	5.91e-10	151.53	-23.5682	4.24912	-5.54659	2.91e-08	3.01e-07
K03776	814.984	-27.3517	4.17468	-6.55181	5.68e-11	6e-10	752.077	-26.3842	4.75862	-5.54451	2.95e-08	3.03e-07
K02688	1089.46	-25.7699	3.93917	-6.54197	6.07e-11	6.4e-10	60.7867	-29.414	5.30524	-5.54432	2.95e-08	3.03e-07
K00247	139.286	-24.3815	3.72721	-6.54149	6.09e-11	6.41e-10	543.752	-24.1615	4.35836	-5.54372	2.96e-08	3.04e-07
K03732	383.399	-25.6779	3.9277	-6.53765	6.25e-11	6.56e-10	469.099	-25.0478	4.51878	-5.54304	2.97e-08	3.05e-07
K12961	200.507	-24.6645	3.77713	-6.52996	6.58e-11	6.88e-10	423.942	-26.642	4.81628	-5.53165	3.17e-08	3.24e-07
K13922	409.157	-25.1869	3.85696	-6.53025	6.57e-11	6.88e-10	33.2157	-29.3622	5.30542	-5.53439	3.12e-08	3.19e-07
K05801	1644.76	-14.4982	2.22054	-6.52915	6.61e-11	6.91e-10	451.586	-24.7171	4.47075	-5.52861	3.23e-08	3.29e-07
K03604	869.679	-26.2108	4.01599	-6.52661	6.73e-11	7.01e-10	266.98	-24.3726	4.40864	-5.52836	3.23e-08	3.29e-07
K07645	354.591	-25.3721	3.88958	-6.52309	6.89e-11	7.16e-10	1530.35	-24.9638	4.51687	-5.52679	3.26e-08	3.31e-07
K01141	533.504	-25.6669	3.93558	-6.52175	6.95e-11	7.22e-10	673.48	-12.8088	2.31772	-5.52645	3.27e-08	3.31e-07
K09891	363.718	-25.2099	3.86621	-6.52057	7e-11	7.26e-10	604.802	-24.9449	4.5148	-5.52514	3.29e-08	3.33e-07
K07153	178.427	-24.6753	3.78512	-6.51902	7.08e-11	7.32e-10	150.58	-23.9426	4.33376	-5.52467	3.3e-08	3.33e-07
K05762	889.028	-27.4509	4.21213	-6.51711	7.17e-11	7.4e-10	528.293	-25.9564	4.69881	-5.52404	3.31e-08	3.34e-07
K13509	434.249	-25.399	3.89891	-6.51438	7.3e-11	7.52e-10	79.2224	-29.3006	5.30527	-5.52292	3.33e-08	3.35e-07
K02504	338.403	-25.5204	3.91776	-6.51403	7.32e-11	7.53e-10	266.764	-24.888	4.50878	-5.5199	3.39e-08	3.4e-07
K07724	467.64	-24.6838	3.78998	-6.51292	7.37e-11	7.57e-10	242.108	-24.8678	4.50683	-5.5178	3.43e-08	3.44e-07
K03633	510.684	-25.5419	3.92337	-6.51019	7.51e-11	7.69e-10	160.203	-24.6625	4.47047	-5.51675	3.45e-08	3.45e-07
K01708	479.986	-27.3026	4.2046	-6.49353	8.39e-11	8.58e-10	186.339	-19.5075	3.53844	-5.51302	3.53e-08	3.52e-07
K10000	376.564	-25.1065	3.86958	-6.48817	8.69e-11	8.87e-10	917.697	-13.2774	2.41118	-5.50657	3.66e-08	3.64e-07
K03567	415.043	-24.7147	3.80927	-6.48803	8.7e-11	8.87e-10	903.268	-26.4981	4.81134	-5.50743	3.64e-08	3.63e-07
K13301	394.111	-25.1308	3.87529	-6.48488	8.88e-11	9.03e-10	1136.91	-26.6959	4.84945	-5.50493	3.69e-08	3.65e-07
K13243	2712.02	-28.0508	4.32569	-6.48469	8.89e-11	9.03e-10	366.751	-24.579	4.46421	-5.50578	3.68e-08	3.65e-07
K07470	688.543	-27.9905	4.31823	-6.48193	9.06e-11	9.18e-10	367.033	-26.3487	4.78613	-5.50522	3.69e-08	3.65e-07
K01266	111.593	-22.8	3.51859	-6.47986	9.18e-11	9.29e-10	395.767	-25.4543	4.62442	-5.50431	3.71e-08	3.65e-07
K16026	210.615	-26.8034	4.14139	-6.47208	9.67e-11	9.77e-10	482.211	-25.804	4.68785	-5.50445	3.7e-08	3.65e-07
K16140	552.769	-29.9867	4.63581	-6.4685	9.9e-11	9.98e-10	583.32	-12.498	2.27194	-5.50102	3.78e-08	3.71e-07
K11751	837.052	-25.9453	4.01117	-6.46827	9.91e-11	9.98e-10	346.789	-29.1915	5.3052	-5.50243	3.75e-08	3.69e-07
K08298	462.917	-29.9898	4.63723	-6.46718	9.98e-11	1e-09	1266.1	-13.5599	2.46643	-5.49779	3.85e-08	3.77e-07
K00803	411.568	-29.961	4.63412	-6.4653	1.01e-10	1.01e-09	350.581	-25.3469	4.61204	-5.49581	3.89e-08	3.81e-07
K01484	523.92	-29.9723	4.63628	-6.46474	1.01e-10	1.02e-09	148.526	-23.6868	4.31614	-5.48797	4.07e-08	3.97e-07
K09970	339.033	-29.9946	4.642	-6.46156	1.04e-10	1.03e-09	544.726	-12.4666	2.27219	-5.4866	4.1e-08	3.99e-07
K11062	549.567	-25.5911	3.95974	-6.46282	1.03e-10	1.03e-09	160.817	-29.1103	5.30521	-5.48711	4.09e-08	3.98e-07
K09890	802.323	-23.3755	3.61846	-6.46007	1.05e-10	1.04e-09	83.9025	-29.0982	5.30543	-5.48461	4.14e-08	4.03e-07
K07109	453.426	-25.3335	3.92254	-6.45844	1.06e-10	1.05e-09	210.759	-23.2397	4.23832	-5.48324	4.18e-08	4.05e-07
K12150	236.924	-24.4652	3.78849	-6.45778	1.06e-10	1.05e-09	278.08	-26.4238	4.82594	-5.47537	4.37e-08	4.22e-07
K05809	310.607	-24.7407	3.83102	-6.458	1.06e-10	1.05e-09	734.523	-26.1422	4.77339	-5.47664	4.33e-08	4.2e-07
K08961	434.781	-26.4648	4.10126	-6.45284	1.1e-10	1.08e-09	193.352	-23.6668	4.32393	-5.47345	4.41e-08	4.26e-07
K03738	422.894	-29.9869	4.64625	-6.45401	1.09e-10	1.08e-09	423.492	-23.7123	4.33243	-5.4732	4.42e-08	4.26e-07
K12685	464.848	-23.5748	3.65445	-6.45097	1.11e-10	1.1e-09	310.019	-25.5514	4.66954	-5.47192	4.45e-08	4.28e-07
K03337	115.477	-25.8419	4.00643	-6.45011	1.12e-10	1.1e-09	88.0016	-24.1035	4.40694	-5.46943	4.51e-08	4.33e-07
K05851	1141.44	-26.5597	4.11733	-6.45072	1.11e-10	1.1e-09	344.813	-25.1033	4.58943	-5.46981	4.51e-08	4.32e-07
K01026	438.709	-25.4135	3.94186	-6.44706	1.14e-10	1.12e-09	144.69	-24.518	4.48363	-5.46833	4.54e-08	4.34e-07
K13093	159.074	-25.8071	4.00653	-6.44125	1.18e-10	1.16e-09	859.994	-12.9389	2.36768	-5.46483	4.63e-08	4.42e-07
K03645	369.618	-24.8578	3.86047	-6.43905	1.2e-10	1.17e-09	7.62287	-29.0015	5.30673	-5.46505	4.63e-08	4.42e-07
K07743	361.707	-25.924	4.02712	-6.43736	1.22e-10	1.19e-09	298.147	-26.0614	4.77183	-5.46152	4.72e-08	4.49e-07
K07085	5480.77	-14.1722	2.20251	-6.43457	1.24e-10	1.2e-09	638.277	-12.6293	2.31337	-5.45923	4.78e-08	4.53e-07
K14187	636.856	-25.3968	3.94661	-6.43509	1.23e-10	1.2e-09	570.546	-12.3684	2.26518	-5.46026	4.75e-08	4.52e-07
K15257	481.456	-25.0937	3.90107	-6.43251	1.26e-10	1.22e-09	94.8298	-18.8967	3.46241	-5.45769	4.82e-08	4.56e-07
K11179	240.803	-24.2745	3.77454	-6.4311	1.27e-10	1.23e-09	182.233	-25.8635	4.74029	-5.45609	4.87e-08	4.6e-07
K10778	492.59	-25.7174	4.00016	-6.42911	1.28e-10	1.24e-09	655.424	-25.8322	4.73893	-5.45107	5.01e-08	4.72e-07
K10540	1499.5	-24.8345	3.86396	-6.4272	1.3e-10	1.25e-09	747.066	-12.5281	2.29873	-5.45002	5.04e-08	4.74e-07
K07783	626.242	-26.5427	4.13021	-6.42648	1.31e-10	1.26e-09	347.9	-23.323	4.2829	-5.44562	5.16e-08	4.85e-07
K03603	446.85	-25.0001	3.89176	-6.42386	1.33e-10	1.28e-09	41.7628	-28.8884	5.30529	-5.4452	5.17e-08	4.86e-07
K03863	222.643	-26.262	4.09018	-6.42075	1.36e-10	1.3e-09	546.14	-12.4522	2.28713	-5.44447	5.2e-08	4.87e-07
K09897	352.093	-24.7208	3.85271	-6.41648	1.39e-10	1.34e-09	277.161	-20.3035	3.73439	-5.43692	5.42e-08	5.07e-07
K11904	1017.91	-26.8828	4.19016	-6.41571	1.4e-10	1.34e-09	145.031	-28.8406	5.30524	-5.43625	5.44e-08	5.08e-07
K05777	446.95	-25.3543	3.95576	-6.40947	1.46e-10	1.39e-09	1306.36	-26.4822	4.87666	-5.4304	5.62e-08	5.23e-07
K10936	253.898	-25.9963	4.05685	-6.40801	1.47e-10	1.4e-09	348.069	-25.3724	4.67369	-5.42877	5.67e-08	5.27e-07
K07239	1472.97	-15.2504	2.38072	-6.40581	1.5e-10	1.42e-09	675.15	-12.6534	2.33123	-5.4278	5.71e-08	5.29e-07
K03919	182.285	-26.3038	4.10873	-6.40193	1.53e-10	1.46e-09	675.718	-25.8593	4.76444	-5.42757	5.71e-08	5.29e-07
K09999	382.488	-24.6439	3.85055	-6.40008	1.55e-10	1.47e-09	259.388	-23.0054	4.2441	-5.42057	5.94e-08	5.48e-07
K14524	349.853	-24.8367	3.88031	-6.40068	1.55e-10	1.47e-09	472.142	-25.4222	4.685	-5.4263	5.75e-08	5.32e-07
K03756	411.816	-25.2035	3.93907	-6.39834	1.57e-10	1.48e-09	247.494	-24.537	4.52987	-5.41671	6.07e-08	5.59e-07
K11477	458.057	-25.5755	3.99847	-6.39632	1.59e-10	1.5e-09	171.524	-24.9992	4.61689	-5.41473	6.14e-08	5.64e-07
K12986	370.578	-24.1217	3.77386	-6.39177	1.64e-10	1.54e-09	246.675	-22.2442	4.11865	-5.40084	6.63e-08	6.08e-07
K09902	207.101	-24.0418	3.76714	-6.38197	1.75e-10	1.64e-09	588.947	-25.2906	4.68735	-5.39551	6.83e-08	6.25e-07
K09910	268.544	-24.5614	3.84898	-6.38127	1.76e-10	1.64e-09	488.752	-25.2995	4.69143	-5.3927	6.94e-08	6.34e-07
K13874	87.3949	-25.0826	3.9321	-6.37893	1.78e-10	1.67e-09	199.702	-23.1957	4.30214	-5.39166	6.98e-08	6.36e-07
K03806	387.571	-24.8765	3.9029	-6.37384	1.84e-10	1.72e-09	1309.27	-26.365	4.89923	-5.38145	7.39e-08	6.72e-07
K09904	190.675	-24.1188	3.78494	-6.3723	1.86e-10	1.73e-09	1107.46	-28.5135	5.30513	-5.3747	7.67e-08	6.96e-07
K02182	515.256	-29.7824	4.67315	-6.37308	1.85e-10	1.73e-09	121.365	-24.6343	4.58266	-5.37554	7.64e-08	6.94e-07
K02047	273.923	-24.9854	3.92138	-6.3716	1.87e-10	1.74e-09	325.08	-25.2292	4.69437	-5.37434	7.69e-08	6.96e-07
K04754	436.916	-25.0837	3.93688	-6.37146	1.87e-10	1.74e-09	737.231	-25.7598	4.79466	-5.3726	7.76e-08	7.01e-07
K07261	471.447	-24.7953	3.89399	-6.36758	1.92e-10	1.78e-09	614.071	-12.5346	2.33295	-5.37285	7.75e-08	7.01e-07
K03350	367.706	-24.6993	3.88304	-6.36083	2.01e-10	1.85e-09	1158.12	-13.4392	2.50279	-5.36968	7.89e-08	7.11e-07
K15836	437.252	-30	4.71866	-6.35773	2.05e-10	1.89e-09	122.172	-24.6635	4.59821	-5.36372	8.15e-08	7.32e-07
K06477	214.766	-26.4875	4.16707	-6.35639	2.07e-10	1.9e-09	227.232	-25.4324	4.74612	-5.35858	8.39e-08	7.52e-07
K02399	280.642	-27.112	4.26586	-6.35558	2.08e-10	1.91e-09	527.957	-25.1443	4.69691	-5.35337	8.63e-08	7.73e-07
K07235	318.64	-24.1954	3.80961	-6.35115	2.14e-10	1.96e-09	384.284	-24.6619	4.61941	-5.33877	9.36e-08	8.35e-07
K01285	497.306	-26.8611	4.23059	-6.34926	2.16e-10	1.98e-09	80.1788	-23.6596	4.43165	-5.33878	9.36e-08	8.35e-07
K13919	192.632	-24.387	3.84782	-6.33789	2.33e-10	2.12e-09	513.377	-25.0553	4.70074	-5.33007	9.82e-08	8.73e-07
K08160	741.539	-27.7019	4.37061	-6.33823	2.32e-10	2.12e-09	207.684	-25.2251	4.72677	-5.33666	9.47e-08	8.43e-07
K11076	524.041	-26.7336	4.2222	-6.33168	2.43e-10	2.2e-09	449.122	-24.7661	4.65013	-5.3259	1e-07	8.88e-07
K06141	935.937	-29.9943	4.73696	-6.33198	2.42e-10	2.2e-09	616.055	-25.7345	4.82875	-5.32942	9.85e-08	8.75e-07
K01522	78.3483	-25.4589	4.02193	-6.33002	2.45e-10	2.22e-09	164.443	-21.4142	4.02069	-5.326	1e-07	8.88e-07
K06202	306.792	-24.4799	3.86709	-6.33033	2.45e-10	2.22e-09	330.95	-28.2572	5.30519	-5.32633	1e-07	8.88e-07
K01632	896.667	-26.6329	4.21157	-6.32375	2.55e-10	2.31e-09	244.746	-24.7234	4.64309	-5.32477	1.01e-07	8.92e-07
K13255	725.685	-27.3874	4.33318	-6.32039	2.61e-10	2.36e-09	643.418	-27.8634	5.23492	-5.3226	1.02e-07	9.01e-07
K10532	1252.11	-14.8643	2.35265	-6.31813	2.65e-10	2.38e-09	1624.33	-26.3389	4.95209	-5.31875	1.04e-07	9.17e-07
K11746	422.114	-25.1022	3.97263	-6.31878	2.64e-10	2.38e-09	103.794	-28.2372	5.3055	-5.32225	1.02e-07	9.01e-07
K00245	475.187	-24.9463	3.94912	-6.31693	2.67e-10	2.4e-09	720.648	-12.883	2.42358	-5.31569	1.06e-07	9.31e-07
K07231	113.111	-25.0298	3.96306	-6.31577	2.69e-10	2.41e-09	391.358	-28.1688	5.30516	-5.30969	1.1e-07	9.61e-07
K10901	1517.87	-14.5504	2.30553	-6.31108	2.77e-10	2.48e-09	587.106	-24.7644	4.6643	-5.30935	1.1e-07	9.61e-07
K07648	642.094	-26.5415	4.20636	-6.30984	2.79e-10	2.49e-09	1143.48	-13.7746	2.59765	-5.30273	1.14e-07	9.94e-07
K07346	1020.46	-27.9969	4.43689	-6.31003	2.79e-10	2.49e-09	244.919	-22.2135	4.18552	-5.30721	1.11e-07	9.71e-07
K00348	578.581	-13.238	2.10157	-6.29911	2.99e-10	2.67e-09	279.394	-22.5757	4.26109	-5.29811	1.17e-07	1.02e-06
K09895	262.237	-25.2312	4.01286	-6.28758	3.22e-10	2.87e-09	486.806	-24.908	4.70284	-5.29638	1.18e-07	1.03e-06
K08970	778.466	-25.0464	3.98552	-6.28436	3.29e-10	2.93e-09	2125.53	-27.2016	5.13835	-5.29383	1.2e-07	1.04e-06
K02421	415.219	-25.1734	4.01567	-6.26879	3.64e-10	3.23e-09	246.521	-23.8397	4.51043	-5.28545	1.25e-07	1.09e-06
K15555	534.794	-25.0308	3.99349	-6.26791	3.66e-10	3.24e-09	1259.33	-13.6843	2.59009	-5.28331	1.27e-07	1.1e-06
K01230	70.5053	-29.9572	4.78414	-6.26178	3.81e-10	3.36e-09	182.374	-25.0703	4.74937	-5.27865	1.3e-07	1.12e-06
K11107	288.425	-23.7923	3.80487	-6.25312	4.02e-10	3.54e-09	397.785	-23.0912	4.37933	-5.27276	1.34e-07	1.15e-06
K13918	703.467	-26.701	4.27022	-6.25284	4.03e-10	3.54e-09	710.811	-25.5865	4.85344	-5.27182	1.35e-07	1.16e-06
K12152	279.394	-26.6405	4.26109	-6.25205	4.05e-10	3.55e-09	1137.51	-26.346	4.99966	-5.26956	1.37e-07	1.17e-06
K02623	645.001	-27.5978	4.41454	-6.25157	4.06e-10	3.56e-09	561.833	-24.225	4.59804	-5.26855	1.38e-07	1.18e-06
K12141	442.211	-26.0014	4.16307	-6.24573	4.22e-10	3.69e-09	337.452	-26.5358	5.03718	-5.26798	1.38e-07	1.18e-06
K02397	321.496	-25.4412	4.0769	-6.24033	4.37e-10	3.81e-09	579.814	-25.6469	4.87643	-5.25936	1.45e-07	1.23e-06
K06957	584.535	-26.1319	4.1889	-6.23837	4.42e-10	3.86e-09	50.6761	-21.529	4.09492	-5.2575	1.46e-07	1.24e-06
K03971	432.78	-26.6416	4.27501	-6.23195	4.61e-10	4.01e-09	21.2567	-26.9959	5.13489	-5.25735	1.46e-07	1.24e-06
K02045	551.446	-25.5019	4.09292	-6.23073	4.64e-10	4.03e-09	280.642	-22.4106	4.26586	-5.25348	1.49e-07	1.26e-06
K08324	611.093	-26.5727	4.26878	-6.22489	4.82e-10	4.18e-09	655.121	-23.7055	4.51405	-5.2515	1.51e-07	1.28e-06
K13018	134.572	-23.7724	3.81976	-6.22354	4.86e-10	4.2e-09	596.924	-25.1313	4.79185	-5.2446	1.57e-07	1.32e-06
K04046	1530.35	-28.1111	4.51687	-6.22358	4.86e-10	4.2e-09	377.391	-24.633	4.69129	-5.2508	1.51e-07	1.28e-06
K12288	318.492	-25.3325	4.07077	-6.22302	4.88e-10	4.21e-09	123.723	-23.4182	4.46675	-5.24277	1.58e-07	1.33e-06
K12795	239.802	-25.446	4.0895	-6.22227	4.9e-10	4.22e-09	250.577	-21.619	4.13249	-5.23146	1.68e-07	1.41e-06
K07234	141.13	-22.998	3.69708	-6.22059	4.95e-10	4.26e-09	146.079	-23.9425	4.58225	-5.22505	1.74e-07	1.46e-06
K07680	77.9942	-23.5185	3.78494	-6.21372	5.17e-10	4.44e-09	134.699	-24.7404	4.73585	-5.22406	1.75e-07	1.47e-06
K09011	834.074	-14.2758	2.29774	-6.21298	5.2e-10	4.46e-09	924.06	-27.6745	5.2982	-5.22337	1.76e-07	1.47e-06
K09907	199.117	-24.6595	3.97094	-6.20999	5.3e-10	4.54e-09	234.208	-23.9067	4.577	-5.22322	1.76e-07	1.47e-06
K03079	527.831	-25.6313	4.12874	-6.20802	5.37e-10	4.59e-09	147.831	-23.418	4.48463	-5.22183	1.77e-07	1.48e-06
K16090	974.695	-27.0171	4.35534	-6.2032	5.53e-10	4.72e-09	520.58	-25.2412	4.83468	-5.22087	1.78e-07	1.48e-06
K02572	210.182	-24.7762	3.99656	-6.19937	5.67e-10	4.83e-09	440.128	-12.1481	2.32727	-5.2199	1.79e-07	1.49e-06
K01577	401.447	-25.8054	4.16663	-6.19335	5.89e-10	5.01e-09	309.191	-27.6799	5.30517	-5.21753	1.81e-07	1.51e-06
K11743	477.978	-26.4557	4.27517	-6.18821	6.09e-10	5.16e-09	235.697	-23.6714	4.53915	-5.21494	1.84e-07	1.52e-06
K02317	614.442	-26.1509	4.22583	-6.18833	6.08e-10	5.16e-09	498.261	-24.6877	4.73359	-5.21543	1.83e-07	1.52e-06
K09798	256.041	-25.3311	4.10324	-6.17343	6.68e-10	5.66e-09	312.48	-25.4352	4.87792	-5.21435	1.84e-07	1.52e-06
K11533	2479.47	-29.9935	4.8658	-6.16415	7.09e-10	5.98e-09	472.851	-26.9038	5.16965	-5.20418	1.95e-07	1.61e-06
K01144	826.663	-14.2118	2.30628	-6.16223	7.17e-10	6.05e-09	418.677	-11.8534	2.27829	-5.20275	1.96e-07	1.61e-06
K06162	311.518	-25.6659	4.16562	-6.16137	7.21e-10	6.07e-09	269.003	-27.6008	5.30515	-5.20264	1.96e-07	1.61e-06
K10545	457.767	-26.1404	4.24345	-6.16018	7.27e-10	6.11e-09	472.302	-24.5822	4.72665	-5.20078	1.98e-07	1.63e-06
K16322	958.827	-29.4159	4.78176	-6.15169	7.67e-10	6.43e-09	384.358	-26.7211	5.14638	-5.1922	2.08e-07	1.7e-06
K07406	357.713	-25.6675	4.17283	-6.15109	7.7e-10	6.44e-09	640.585	-27.5315	5.30518	-5.18956	2.11e-07	1.72e-06
K03598	400.932	-25.2813	4.11538	-6.14312	8.09e-10	6.76e-09	476.98	-26.4686	5.10325	-5.18662	2.14e-07	1.75e-06
K01753	831.68	-26.9272	4.38925	-6.1348	8.53e-10	7.11e-09	547.393	-26.9972	5.20562	-5.18618	2.15e-07	1.75e-06
K09998	191.282	-24.8121	4.05057	-6.12557	9.04e-10	7.53e-09	509.17	-24.7282	4.77131	-5.18268	2.19e-07	1.78e-06
K02409	603.706	-26.8647	4.38706	-6.12363	9.15e-10	7.61e-09	5834.52	-13.261	2.55951	-5.18108	2.21e-07	1.79e-06
K05372	240.462	-27.9089	4.56202	-6.11766	9.5e-10	7.89e-09	191.837	-25.1146	4.84745	-5.18098	2.21e-07	1.79e-06
K09612	830.454	-26.8989	4.39782	-6.11642	9.57e-10	7.94e-09	1150.8	-27.4785	5.30513	-5.17961	2.22e-07	1.8e-06
K15540	2150.57	-27.7943	4.54607	-6.11391	9.72e-10	8.05e-09	453.6	-24.4152	4.71348	-5.17987	2.22e-07	1.8e-06
K01277	848.045	-14.3486	2.34748	-6.11234	9.82e-10	8.11e-09	197.401	-23.9763	4.63395	-5.17406	2.29e-07	1.85e-06
K05305	1423.18	-15.0563	2.46324	-6.1124	9.81e-10	8.11e-09	274.746	-24.2366	4.68238	-5.17612	2.27e-07	1.83e-06
K06951	48.1802	-21.7191	3.55456	-6.1102	9.95e-10	8.2e-09	399.692	-24.2257	4.68657	-5.16919	2.35e-07	1.89e-06
K09470	325.08	-28.6341	4.69437	-6.09966	1.06e-09	8.75e-09	636.808	-24.8112	4.80087	-5.16807	2.37e-07	1.9e-06
K07306	383.441	-30	4.92142	-6.0958	1.09e-09	8.95e-09	294.44	-24.9472	4.82715	-5.16809	2.36e-07	1.9e-06
K06938	235.697	-27.6661	4.53915	-6.09498	1.09e-09	8.99e-09	363.018	-24.0599	4.65559	-5.16796	2.37e-07	1.9e-06
K06074	347.9	-26.0924	4.2829	-6.09221	1.11e-09	9.13e-09	649.385	-27.3806	5.30514	-5.16114	2.45e-07	1.96e-06
K06918	384.433	-25.5866	4.20196	-6.08919	1.13e-09	9.29e-09	473.369	-27.3678	5.30514	-5.15873	2.49e-07	1.99e-06
K16148	770.182	-27.1114	4.45439	-6.08645	1.15e-09	9.44e-09	439.684	-26.5931	5.15684	-5.15686	2.51e-07	2e-06
K01167	312.48	-29.6789	4.87792	-6.08433	1.17e-09	9.55e-09	455.639	-25.4878	4.94283	-5.15652	2.52e-07	2e-06
K05528	95.1691	-22.4138	3.69034	-6.07364	1.25e-09	1.02e-08	352.296	-26.3442	5.11009	-5.15532	2.53e-07	2.01e-06
K14213	673.48	-14.0729	2.31772	-6.07186	1.26e-09	1.03e-08	184.99	-26.1583	5.07654	-5.15279	2.57e-07	2.03e-06
K12681	877.629	-26.5108	4.36624	-6.07177	1.27e-09	1.03e-08	461.175	-26.2866	5.10121	-5.15301	2.56e-07	2.03e-06
K07277	4554.9	-12.1867	2.00822	-6.06841	1.29e-09	1.05e-08	483.572	-24.3619	4.72861	-5.15201	2.58e-07	2.04e-06
K00443	127.993	-23.8249	3.92951	-6.06307	1.34e-09	1.08e-08	172.53	-25.6293	4.9774	-5.14914	2.62e-07	2.07e-06
K06222	712.217	-25.8331	4.26088	-6.06286	1.34e-09	1.08e-08	240.266	-24.1339	4.68571	-5.15054	2.6e-07	2.05e-06
K02345	344.813	-27.812	4.58943	-6.06	1.36e-09	1.1e-08	3273.35	-5.16358	1.00307	-5.14779	2.64e-07	2.08e-06
K12885	583.32	-13.7621	2.27194	-6.05742	1.38e-09	1.12e-08	644.492	-12.6118	2.4501	-5.14748	2.64e-07	2.08e-06
K07711	618.553	-26.5591	4.38964	-6.05039	1.44e-09	1.16e-08	273.59	-26.1732	5.09139	-5.14068	2.74e-07	2.15e-06
K00855	651.816	-27.1906	4.49334	-6.05131	1.44e-09	1.16e-08	296.223	-26.1635	5.08623	-5.14398	2.69e-07	2.11e-06
K10243	1273.91	-27.344	4.51919	-6.05065	1.44e-09	1.16e-08	377.396	-26.3971	5.13269	-5.14293	2.7e-07	2.12e-06
K07405	544.726	-13.7307	2.27219	-6.04294	1.51e-09	1.21e-08	143.438	-24.9493	4.85424	-5.13969	2.75e-07	2.15e-06
K16087	1058.58	-25.1538	4.16242	-6.04308	1.51e-09	1.21e-08	298.591	-26.1007	5.08018	-5.13776	2.78e-07	2.17e-06
K02416	503.262	-26.3235	4.35619	-6.04279	1.51e-09	1.21e-08	1138.08	-27.2502	5.30514	-5.13656	2.8e-07	2.18e-06
K01858	546.743	-13.7977	2.28498	-6.03845	1.56e-09	1.24e-08	903.906	-24.9707	4.86114	-5.13679	2.79e-07	2.18e-06
K03634	724.215	-13.825	2.2907	-6.03528	1.59e-09	1.26e-08	235.309	-27.2472	5.3052	-5.13594	2.81e-07	2.18e-06
K02390	541.152	-26.4379	4.38063	-6.03518	1.59e-09	1.26e-08	275.294	-24.6185	4.79656	-5.13253	2.86e-07	2.22e-06
K05779	172.553	-30	4.9733	-6.03221	1.62e-09	1.28e-08	433.355	-24.9143	4.85734	-5.12921	2.91e-07	2.25e-06
K11930	291.992	-29.6418	4.91349	-6.03274	1.61e-09	1.28e-08	507.556	-26.5586	5.17507	-5.13203	2.87e-07	2.22e-06
K06617	917.697	-14.5415	2.41118	-6.03084	1.63e-09	1.29e-08	383.904	-26.321	5.13487	-5.12593	2.96e-07	2.29e-06
K02414	589.195	-26.4862	4.39206	-6.03046	1.63e-09	1.29e-08	62.7619	-27.194	5.30533	-5.12578	2.96e-07	2.29e-06
K12151	1740.57	-27.6353	4.58583	-6.02624	1.68e-09	1.33e-08	644.797	-26.2612	5.12455	-5.12458	2.98e-07	2.3e-06
K01179	240.229	-24.4936	4.06562	-6.02456	1.7e-09	1.34e-08	389.395	-26.3542	5.1435	-5.12379	2.99e-07	2.3e-06
K02412	649.438	-26.46	4.39271	-6.02362	1.71e-09	1.35e-08	342.844	-24.6802	4.81675	-5.12383	2.99e-07	2.3e-06
K05934	570.546	-13.6325	2.26518	-6.01831	1.76e-09	1.39e-08	356.104	-25.1632	4.91179	-5.12303	3.01e-07	2.31e-06
K02422	259.388	-25.5404	4.2441	-6.01785	1.77e-09	1.39e-08	133.043	-25.6634	5.01211	-5.12028	3.05e-07	2.34e-06
K07751	309.892	-25.3539	4.21413	-6.0164	1.78e-09	1.4e-08	246.223	-24.3106	4.7504	-5.11759	3.09e-07	2.37e-06
K02858	257.407	-24.6119	4.0909	-6.01626	1.78e-09	1.4e-08	222.082	-25.998	5.08237	-5.11532	3.13e-07	2.4e-06
K00140	124.086	-30	4.9882	-6.01419	1.81e-09	1.42e-08	291.698	-23.0258	4.50209	-5.11447	3.15e-07	2.4e-06
K02850	170.553	-29.985	4.98614	-6.01367	1.81e-09	1.42e-08	488.683	-23.5176	4.59973	-5.11282	3.17e-07	2.42e-06
K16079	1266.1	-14.824	2.46643	-6.0103	1.85e-09	1.44e-08	336.283	-26.126	5.11056	-5.11215	3.19e-07	2.42e-06
K06996	106.866	-24.0691	4.00396	-6.01133	1.84e-09	1.44e-08	343.461	-23.1986	4.53719	-5.11299	3.17e-07	2.42e-06
K15545	761.349	-26.5234	4.41551	-6.00687	1.89e-09	1.47e-08	363.571	-26.7533	5.23839	-5.10715	3.27e-07	2.47e-06
K13043	638.277	-13.8934	2.31337	-6.00567	1.91e-09	1.48e-08	424.566	-12.0534	2.36031	-5.10669	3.28e-07	2.48e-06
K01630	292.397	-24.9612	4.15904	-6.00166	1.95e-09	1.51e-08	337.419	-26.0457	5.10166	-5.10534	3.3e-07	2.49e-06
K01787	747.066	-13.7922	2.29873	-5.99993	1.97e-09	1.52e-08	217.619	-27.0644	5.30518	-5.10151	3.37e-07	2.54e-06
K08323	1309.27	-29.3937	4.89923	-5.99967	1.98e-09	1.52e-08	209.018	-24.996	4.90001	-5.10122	3.37e-07	2.54e-06
K12660	193.533	-30	4.99922	-6.00093	1.96e-09	1.52e-08	539.604	-27.0684	5.30516	-5.10228	3.36e-07	2.53e-06
K05905	859.994	-14.203	2.36768	-5.99873	1.99e-09	1.53e-08	290.255	-25.9036	5.08116	-5.09797	3.43e-07	2.57e-06
K09523	546.14	-13.7163	2.28713	-5.99716	2.01e-09	1.54e-08	216.149	-24.5808	4.82361	-5.09595	3.47e-07	2.6e-06
K09969	362.068	-25.5024	4.25266	-5.99681	2.01e-09	1.54e-08	521.145	-27.024	5.30516	-5.09391	3.51e-07	2.62e-06
K05876	1043.64	-28.1321	4.69068	-5.99744	2e-09	1.54e-08	15.8934	-27.0467	5.30557	-5.0978	3.44e-07	2.57e-06
K15193	187.451	-27.1054	4.53388	-5.97841	2.25e-09	1.72e-08	397.899	-26.9617	5.29389	-5.09298	3.52e-07	2.63e-06
K07020	266.764	-26.9532	4.50878	-5.97794	2.26e-09	1.73e-08	460.935	-25.8051	5.07196	-5.08779	3.62e-07	2.7e-06
K02048	1118.05	-26.4727	4.42948	-5.97647	2.28e-09	1.74e-08	301.61	-23.4679	4.61343	-5.08688	3.64e-07	2.71e-06
K03477	543.752	-26.0391	4.35836	-5.97452	2.31e-09	1.76e-08	324.859	-26.9469	5.30516	-5.07938	3.79e-07	2.81e-06
K09461	458.49	-26.6022	4.45262	-5.9745	2.31e-09	1.76e-08	126.676	-26.976	5.30519	-5.08484	3.68e-07	2.73e-06
K12944	527.957	-28.0467	4.69691	-5.97132	2.35e-09	1.79e-08	173.821	-25.2345	4.96895	-5.07844	3.81e-07	2.82e-06
K13002	675.15	-13.9175	2.33123	-5.97005	2.37e-09	1.8e-08	240.462	-23.1524	4.56202	-5.07503	3.87e-07	2.86e-06
K07296	655.121	-26.9507	4.51405	-5.97039	2.37e-09	1.8e-08	10.6912	-26.9395	5.3062	-5.07698	3.83e-07	2.84e-06
K02291	145.208	-21.8785	3.66588	-5.96814	2.4e-09	1.82e-08	141.255	-25.0181	4.92954	-5.07514	3.87e-07	2.86e-06
K00104	734.523	-28.4628	4.77339	-5.96281	2.48e-09	1.87e-08	265.456	-25.681	5.06121	-5.07409	3.89e-07	2.87e-06
K07033	93.1846	-21.0364	3.5325	-5.9551	2.6e-09	1.95e-08	364.207	-23.6208	4.66649	-5.0618	4.15e-07	3.05e-06
K11905	210.759	-25.2422	4.23832	-5.9557	2.59e-09	1.95e-08	442.642	-24.2544	4.7916	-5.06187	4.15e-07	3.05e-06
K16078	102.91	-26.5101	4.45087	-5.95616	2.58e-09	1.95e-08	394.554	-24.4599	4.82196	-5.0726	3.92e-07	2.89e-06
K07644	1131.22	-27.3238	4.58775	-5.95582	2.59e-09	1.95e-08	149.999	-25.1176	4.9541	-5.07007	3.98e-07	2.92e-06
K07796	4479.06	-13.8193	2.32548	-5.94254	2.81e-09	2.1e-08	52.9135	-23.0526	4.55602	-5.0598	4.2e-07	3.07e-06
K07347	5338.24	-28.4639	4.78964	-5.9428	2.8e-09	2.1e-08	603.968	-24.0619	4.7553	-5.06001	4.19e-07	3.07e-06
K15536	303.32	-24.8041	4.1749	-5.94126	2.83e-09	2.12e-08	268.849	-26.1618	5.17263	-5.05774	4.24e-07	3.1e-06
K14591	527.331	-27.5264	4.63484	-5.93903	2.87e-09	2.14e-08	515.256	-23.6307	4.67315	-5.0567	4.27e-07	3.11e-06
K09909	404.438	-24.9362	4.20271	-5.93337	2.97e-09	2.21e-08	230.434	-25.4463	5.03676	-5.05212	4.37e-07	3.18e-06
K01659	313.673	-25.7012	4.33139	-5.93371	2.96e-09	2.21e-08	229.521	-25.9997	5.14374	-5.05463	4.31e-07	3.14e-06
K03777	556.945	-26.0209	4.38694	-5.93145	3e-09	2.24e-08	181.789	-25.1842	4.98561	-5.05138	4.39e-07	3.19e-06
K06917	513.094	-25.5858	4.31738	-5.92624	3.1e-09	2.3e-08	170.553	-25.1517	4.98614	-5.04431	4.55e-07	3.29e-06
K03275	265.456	-29.9959	5.06121	-5.92661	3.09e-09	2.3e-08	505.699	-25.9283	5.13975	-5.04465	4.54e-07	3.29e-06
K06166	251.78	-24.7367	4.17503	-5.92492	3.12e-09	2.31e-08	200.003	-25.2642	5.00982	-5.04294	4.58e-07	3.31e-06
K01894	309.741	-26.9443	4.54784	-5.92463	3.13e-09	2.32e-08	1167.76	-12.829	2.54478	-5.04131	4.62e-07	3.32e-06
K09898	226.038	-23.8301	4.02549	-5.91979	3.22e-09	2.38e-08	315.434	-25.3673	5.03156	-5.04163	4.62e-07	3.32e-06
K16076	1149.03	-28.5356	4.82025	-5.91995	3.22e-09	2.38e-08	305.351	-24.0517	4.77088	-5.04136	4.62e-07	3.32e-06
K00881	345.115	-30	5.06971	-5.91749	3.27e-09	2.41e-08	80.1352	-24.3017	4.82057	-5.04125	4.63e-07	3.32e-06
K00955	614.071	-13.7987	2.33295	-5.91469	3.32e-09	2.44e-08	57.7046	-23.0955	4.58629	-5.03576	4.76e-07	3.41e-06
K11249	150.58	-25.6345	4.33376	-5.91508	3.32e-09	2.44e-08	481.916	-26.7224	5.30515	-5.03706	4.73e-07	3.39e-06
K03418	76.902	-22.1056	3.74447	-5.90353	3.56e-09	2.61e-08	354.92	-23.5639	4.68336	-5.03141	4.87e-07	3.49e-06
K07708	296.223	-29.9962	5.08623	-5.89752	3.69e-09	2.7e-08	400.49	-26.4352	5.25612	-5.02942	4.92e-07	3.52e-06
K00697	619.128	-25.4111	4.30971	-5.89624	3.72e-09	2.72e-08	267.211	-26.5612	5.28154	-5.02906	4.93e-07	3.52e-06
K00521	172.53	-29.3172	4.9774	-5.89006	3.86e-09	2.82e-08	119.304	-24.6098	4.89881	-5.02364	5.07e-07	3.61e-06
K02410	526.98	-25.417	4.31623	-5.88871	3.89e-09	2.83e-08	349.596	-11.7201	2.33514	-5.01902	5.19e-07	3.69e-06
K06447	315.402	-30	5.09431	-5.88893	3.89e-09	2.83e-08	167.773	-24.9626	4.97148	-5.02116	5.14e-07	3.65e-06
K00575	397.785	-25.7838	4.37933	-5.88761	3.92e-09	2.85e-08	674.7	-26.6117	5.30515	-5.0162	5.27e-07	3.73e-06
K02972	350.581	-27.1446	4.61204	-5.88559	3.97e-09	2.88e-08	455.098	-12.4611	2.48419	-5.01618	5.27e-07	3.73e-06
K07310	449.122	-27.3601	4.65013	-5.88373	4.01e-09	2.91e-08	111.886	-18.4908	3.68606	-5.01642	5.26e-07	3.73e-06
K00529	310.019	-27.4429	4.66954	-5.87701	4.18e-09	3.03e-08	144.844	-18.7121	3.73031	-5.01625	5.27e-07	3.73e-06
K00932	337.419	-29.9747	5.10166	-5.87547	4.22e-09	3.05e-08	412.72	-24.8231	4.9492	-5.01558	5.29e-07	3.73e-06
K06887	451.25	-26.0787	4.44035	-5.87312	4.28e-09	3.09e-08	120.299	-24.574	4.90214	-5.01292	5.36e-07	3.78e-06
K03407	354.434	-25.076	4.27168	-5.87028	4.35e-09	3.14e-08	143.458	-24.7399	4.93664	-5.0115	5.4e-07	3.8e-06
K07641	336.283	-29.9974	5.11056	-5.86968	4.37e-09	3.15e-08	376.077	-26.5392	5.29718	-5.01007	5.44e-07	3.83e-06
K01337	437.165	-27.5524	4.695	-5.86846	4.4e-09	3.17e-08	215.518	-22.5136	4.49467	-5.00896	5.47e-07	3.84e-06
K10212	50.4298	24.2836	4.1437	5.86037	4.62e-09	3.32e-08	595.739	24.0395	4.80069	5.00751	5.51e-07	3.87e-06
K13632	474.244	-27.3532	4.67105	-5.8559	4.74e-09	3.41e-08	191.371	-25.0008	4.99378	-5.00638	5.55e-07	3.88e-06
K05341	1012.27	-27.7544	4.74092	-5.85423	4.79e-09	3.44e-08	527.998	-26.5574	5.30515	-5.00595	5.56e-07	3.89e-06
K03336	136.491	-25.1844	4.30548	-5.84937	4.93e-09	3.53e-08	651.246	-12.7671	2.55165	-5.00345	5.63e-07	3.93e-06
K16321	372.34	-30	5.13251	-5.84509	5.06e-09	3.62e-08	308.38	-23.1707	4.63126	-5.00312	5.64e-07	3.94e-06
K10213	222.082	-29.7039	5.08237	-5.84449	5.08e-09	3.63e-08	946.49	-25.4335	5.08643	-5.00027	5.73e-07	3.98e-06
K16091	561.833	-26.8561	4.59804	-5.84078	5.2e-09	3.71e-08	389.598	-24.7983	4.95886	-5.0008	5.71e-07	3.98e-06
K15428	88.0016	-25.7259	4.40694	-5.83758	5.3e-09	3.77e-08	335.038	-26.5257	5.30516	-4.99997	5.73e-07	3.98e-06
K02474	720.648	-14.1471	2.42358	-5.83727	5.31e-09	3.78e-08	90.3347	-23.5783	4.71573	-4.99993	5.74e-07	3.98e-06
K02848	391.382	-30	5.14085	-5.83561	5.36e-09	3.81e-08	94.8735	-26.5255	5.3052	-4.99991	5.74e-07	3.98e-06
K03184	1306.36	-28.4348	4.87666	-5.83081	5.52e-09	3.91e-08	56.5961	-21.7727	4.35509	-4.99938	5.75e-07	3.98e-06
K03579	1132.4	-26.5713	4.55847	-5.82898	5.58e-09	3.95e-08	690.962	-25.229	5.04746	-4.99836	5.78e-07	4e-06
K02505	354.703	-26.0232	4.46479	-5.82855	5.59e-09	3.96e-08	102.639	-22.9809	4.60892	-4.98618	6.16e-07	4.25e-06
K05781	245.415	-24.0356	4.12535	-5.82631	5.67e-09	4.01e-08	343.549	-26.4199	5.30516	-4.98003	6.36e-07	4.39e-06
K02452	545.675	-25.6371	4.40104	-5.82525	5.7e-09	4.03e-08	380.416	-26.3628	5.29586	-4.97799	6.42e-07	4.43e-06
K09823	416.364	-24.9793	4.2892	-5.82376	5.75e-09	4.06e-08	196.332	-26.4072	5.30519	-4.97762	6.44e-07	4.43e-06
K12145	182.939	-26.3368	4.52443	-5.82103	5.85e-09	4.11e-08	394.846	-23.2145	4.66616	-4.97509	6.52e-07	4.48e-06
K07113	323.304	-24.9006	4.27742	-5.82142	5.84e-09	4.11e-08	1132.04	-26.3931	5.30514	-4.97501	6.52e-07	4.48e-06
K10011	389.395	-29.9101	5.1435	-5.81512	6.06e-09	4.26e-08	310.321	-26.3913	5.30516	-4.97465	6.54e-07	4.48e-06
K01061	513.377	-27.3119	4.70074	-5.81013	6.24e-09	4.38e-08	453.782	-24.605	4.94672	-4.974	6.56e-07	4.49e-06
K13920	142.037	-23.9176	4.11872	-5.80703	6.36e-09	4.45e-08	220.44	-25.5081	5.13064	-4.97172	6.64e-07	4.53e-06
K07353	1136.91	-28.1478	4.84945	-5.80433	6.46e-09	4.51e-08	273.51	-26.3639	5.30516	-4.96947	6.71e-07	4.57e-06
K01608	365.323	-29.8066	5.13634	-5.80308	6.51e-09	4.53e-08	437.252	-23.4162	4.71866	-4.96246	6.96e-07	4.73e-06
K07506	4028.08	-12.6985	2.18945	-5.79986	6.64e-09	4.62e-08	24.5302	-25.3396	5.10691	-4.96183	6.98e-07	4.74e-06
K02805	268.849	-29.9902	5.17263	-5.79786	6.72e-09	4.67e-08	328.013	-26.317	5.30516	-4.96064	7.03e-07	4.76e-06
K03080	507.556	-29.9874	5.17507	-5.79459	6.85e-09	4.75e-08	570.717	-25.7412	5.19594	-4.95411	7.27e-07	4.92e-06
K08313	528.293	-27.2195	4.69881	-5.79284	6.92e-09	4.8e-08	257.627	-24.3304	4.91399	-4.95125	7.37e-07	4.99e-06
K01482	186.77	-25.766	4.44815	-5.79252	6.93e-09	4.8e-08	621.452	-26.2507	5.30516	-4.94815	7.49e-07	5.06e-06
K14326	1143.48	-15.0387	2.59765	-5.78936	7.07e-09	4.88e-08	383.254	-11.8501	2.3956	-4.94659	7.55e-07	5.09e-06
K09972	207.01	-25.0363	4.32841	-5.78417	7.29e-09	5.03e-08	17.4572	-26.2418	5.30688	-4.94485	7.62e-07	5.13e-06
K01690	836.352	-26.8354	4.64128	-5.7819	7.39e-09	5.09e-08	132.244	-23.4559	4.75207	-4.93593	7.98e-07	5.37e-06
K01682	571.001	-29.9546	5.18249	-5.77997	7.47e-09	5.15e-08	469.572	-26.1805	5.30516	-4.93492	8.02e-07	5.39e-06
K07592	675.718	-27.5265	4.76444	-5.7775	7.58e-09	5.22e-08	638.091	-25.8812	5.24522	-4.93423	8.05e-07	5.4e-06
K07715	710.811	-28.0351	4.85344	-5.77634	7.63e-09	5.25e-08	294.307	-26.1531	5.30517	-4.92975	8.23e-07	5.52e-06
K09913	482.211	-27.0745	4.68785	-5.77547	7.67e-09	5.27e-08	280.984	-22.7627	4.62046	-4.9265	8.37e-07	5.6e-06
K01611	547.284	-25.0369	4.33714	-5.77267	7.8e-09	5.35e-08	665.405	-25.7683	5.23215	-4.925	8.44e-07	5.64e-06
K11202	599.532	-26.7427	4.63685	-5.76743	8.05e-09	5.51e-08	208.841	-22.2307	4.51439	-4.92442	8.46e-07	5.65e-06
K08678	440.128	-13.4122	2.32727	-5.76307	8.26e-09	5.64e-08	357.087	-25.9941	5.27913	-4.92392	8.48e-07	5.66e-06
K12136	199.46	-23.2815	4.03965	-5.76325	8.25e-09	5.64e-08	185.49	-25.4543	5.17546	-4.91827	8.73e-07	5.82e-06
K08351	547.393	-29.9848	5.20562	-5.76009	8.41e-09	5.73e-08	650.095	-25.5121	5.18762	-4.91788	8.75e-07	5.82e-06
K06214	1513.3	-24.9155	4.32776	-5.75713	8.56e-09	5.82e-08	229.701	-25.8883	5.26738	-4.91484	8.89e-07	5.9e-06
K02043	395.767	-26.6173	4.62442	-5.75582	8.62e-09	5.85e-08	222.906	-22.0122	4.47925	-4.91427	8.91e-07	5.9e-06
K02398	220.346	-24.2683	4.21939	-5.75163	8.84e-09	5.99e-08	698.274	-25.6652	5.22294	-4.91393	8.93e-07	5.9e-06
K13250	144.69	-25.7811	4.48363	-5.75004	8.92e-09	6.03e-08	208.693	-26.0592	5.30517	-4.91205	9.01e-07	5.93e-06
K03314	369.684	-25.8006	4.48676	-5.75038	8.9e-09	6.03e-08	665.48	-26.0669	5.30515	-4.91352	8.95e-07	5.91e-06
K13637	903.268	-27.6645	4.81134	-5.74986	8.93e-09	6.03e-08	682.201	-25.6088	5.21233	-4.91313	8.96e-07	5.91e-06
K07647	548.973	-26.4071	4.59424	-5.74786	9.04e-09	6.1e-08	101.229	-23.4009	4.76404	-4.912	9.02e-07	5.93e-06
K01908	472.851	-29.712	5.16965	-5.7474	9.06e-09	6.11e-08	123.365	-25.0895	5.11084	-4.90908	9.15e-07	6.02e-06
K05790	528.958	-27.1475	4.72536	-5.74507	9.19e-09	6.18e-08	557.133	-25.3732	5.17054	-4.90726	9.24e-07	6.06e-06
K15358	258.563	-26.8241	4.67025	-5.7436	9.27e-09	6.23e-08	409.461	-25.096	5.11432	-4.90701	9.25e-07	6.07e-06
K06512	80.1788	-25.4461	4.43165	-5.74191	9.36e-09	6.29e-08	182.049	-26.0296	5.30525	-4.90637	9.28e-07	6.08e-06
K00138	614.628	-26.1378	4.55318	-5.74056	9.44e-09	6.33e-08	70.5053	-23.4692	4.78414	-4.90563	9.31e-07	6.09e-06
K05780	195.048	-23.7395	4.13611	-5.73957	9.49e-09	6.36e-08	187.451	-22.241	4.53388	-4.90551	9.32e-07	6.09e-06
K10548	316.783	-27.2874	4.75697	-5.7363	9.68e-09	6.47e-08	245.619	-25.9946	5.30518	-4.89986	9.59e-07	6.25e-06
K01822	196.914	-27.4101	4.78089	-5.73325	9.85e-09	6.58e-08	706.945	-25.9898	5.30515	-4.89898	9.63e-07	6.27e-06
K11739	707.252	-30	5.23653	-5.72898	1.01e-08	6.74e-08	807.785	-25.7776	5.26482	-4.8962	9.77e-07	6.36e-06
K07660	334.007	-25.0668	4.3856	-5.7157	1.09e-08	7.28e-08	591.51	-25.9656	5.30514	-4.89442	9.86e-07	6.41e-06
K01496	256.162	-26.1235	4.57698	-5.70759	1.15e-08	7.62e-08	177.834	-25.3184	5.17359	-4.89376	9.89e-07	6.42e-06
K00171	130.162	-23.334	4.09112	-5.70357	1.17e-08	7.79e-08	492.438	-25.9532	5.30516	-4.89207	9.98e-07	6.47e-06
K03774	308.38	-26.3876	4.63126	-5.69772	1.21e-08	8.06e-08	235.861	-24.6011	5.03095	-4.88995	1.01e-06	6.53e-06
K07702	394.846	-26.5814	4.66616	-5.69663	1.22e-08	8.1e-08	866.845	-25.9395	5.30515	-4.88949	1.01e-06	6.54e-06
K07245	488.683	-26.201	4.59973	-5.69619	1.23e-08	8.11e-08	249.596	-25.9364	5.30519	-4.88888	1.01e-06	6.55e-06
K01407	622.38	-26.7742	4.70511	-5.69046	1.27e-08	8.38e-08	1121.2	-25.9248	5.30514	-4.88672	1.03e-06	6.61e-06
K13818	116.411	-20.7606	3.64998	-5.68788	1.29e-08	8.49e-08	288.011	-25.3993	5.19763	-4.8867	1.03e-06	6.61e-06
K15451	274.746	-26.6221	4.68238	-5.68558	1.3e-08	8.6e-08	705.083	-25.5556	5.2303	-4.88608	1.03e-06	6.62e-06
K08308	352.603	-24.7456	4.35571	-5.68118	1.34e-08	8.81e-08	174.788	-25.9172	5.30517	-4.88528	1.03e-06	6.64e-06
K04021	307.902	-25.6838	4.52326	-5.67817	1.36e-08	8.95e-08	442.035	-25.8048	5.28491	-4.88273	1.05e-06	6.71e-06
K08095	223.686	-25.9835	4.58123	-5.67173	1.41e-08	9.27e-08	546.743	-10.2843	2.10687	-4.8813	1.05e-06	6.74e-06
K08195	392.4	-25.6289	4.5216	-5.66811	1.44e-08	9.46e-08	247.174	-25.8812	5.30518	-4.87848	1.07e-06	6.83e-06
K03207	280.984	-26.1742	4.62046	-5.66484	1.47e-08	9.63e-08	208.552	-25.8638	5.30518	-4.8752	1.09e-06	6.94e-06
K15635	644.492	-13.8759	2.4501	-5.66341	1.48e-08	9.7e-08	627.957	-25.3809	5.20864	-4.87284	1.1e-06	7e-06
K01303	3168.86	-12.1534	2.14645	-5.66207	1.5e-08	9.76e-08	635.559	-25.3094	5.19399	-4.87282	1.1e-06	7e-06
K02281	122.16	-28.4966	5.036	-5.65858	1.53e-08	9.95e-08	227.296	-25.8516	5.30521	-4.87288	1.1e-06	7e-06
K02453	720.959	-26.6678	4.71522	-5.65568	1.55e-08	1.01e-07	90.4753	-19.6987	4.04365	-4.87152	1.11e-06	7.02e-06
K08318	259.337	-30	5.30517	-5.65486	1.56e-08	1.01e-07	129.738	-25.8262	5.30522	-4.86807	1.13e-06	7.13e-06
K07289	4515.7	-12.0361	2.12937	-5.65241	1.58e-08	1.02e-07	553.662	-25.1231	5.16408	-4.86498	1.14e-06	7.22e-06
K07709	335.038	-29.9889	5.30516	-5.65277	1.58e-08	1.02e-07	166.19	-25.8116	5.30518	-4.86535	1.14e-06	7.22e-06
K05443	16.7806	-30	5.30603	-5.65395	1.57e-08	1.02e-07	244.231	-25.8218	5.30516	-4.86731	1.13e-06	7.15e-06
K09922	176.309	-11.9615	2.11682	-5.65067	1.6e-08	1.03e-07	394.122	-12.0255	2.47468	-4.85943	1.18e-06	7.39e-06
K07350	921.649	-27.149	4.80494	-5.65024	1.6e-08	1.03e-07	595.876	-25.2733	5.20083	-4.85948	1.18e-06	7.39e-06
K01638	924.06	-29.9444	5.2982	-5.6518	1.59e-08	1.03e-07	77.8297	-23.2475	4.77885	-4.86467	1.15e-06	7.23e-06
K11474	208.552	-29.9795	5.30518	-5.65099	1.6e-08	1.03e-07	117.989	-23.2763	4.78698	-4.86243	1.16e-06	7.3e-06
K04335	158.624	-24.8073	4.39213	-5.64811	1.62e-08	1.04e-07	406.262	-24.8722	5.11941	-4.85842	1.18e-06	7.41e-06
K07312	679.517	-25.9622	4.59693	-5.64773	1.63e-08	1.04e-07	581.9	-25.2389	5.1951	-4.85821	1.18e-06	7.41e-06
K01825	475.212	-29.8779	5.29013	-5.64785	1.62e-08	1.04e-07	837.258	-25.5941	5.26749	-4.85889	1.18e-06	7.41e-06
K02062	235.687	-24.6431	4.36604	-5.64428	1.66e-08	1.06e-07	181.413	-25.7617	5.30517	-4.85596	1.2e-06	7.48e-06
K05778	377.391	-26.4764	4.69129	-5.64374	1.66e-08	1.06e-07	211.472	-25.2398	5.19933	-4.85443	1.21e-06	7.53e-06
K02278	72.5414	-29.9488	5.30526	-5.64511	1.65e-08	1.06e-07	67.7691	-25.7637	5.30527	-4.85624	1.2e-06	7.48e-06
K01022	424.566	-13.3175	2.36031	-5.64225	1.68e-08	1.07e-07	467.282	-25.0835	5.16797	-4.85364	1.21e-06	7.54e-06
K11680	58.1287	-29.938	5.30528	-5.64307	1.67e-08	1.07e-07	108.412	-25.7522	5.30521	-4.85414	1.21e-06	7.53e-06
K12207	387.715	-29.9216	5.30516	-5.64009	1.7e-08	1.08e-07	590.767	-25.2132	5.19569	-4.85273	1.22e-06	7.57e-06
K01113	142.225	-24.1997	4.29107	-5.63954	1.71e-08	1.09e-07	75.4773	-25.7306	5.30524	-4.85003	1.23e-06	7.66e-06
K16258	496.994	-29.8861	5.30517	-5.6334	1.77e-08	1.12e-07	111.736	-25.7076	5.30519	-4.84574	1.26e-06	7.81e-06
K06157	197.681	-29.8907	5.30522	-5.6342	1.76e-08	1.12e-07	362.886	-25.7281	5.30516	-4.84964	1.24e-06	7.67e-06
K14062	1100.74	-27.1968	4.8304	-5.63033	1.8e-08	1.14e-07	428.453	-25.7017	5.30516	-4.84466	1.27e-06	7.85e-06
K13731	84.2116	-29.8596	5.30528	-5.62827	1.82e-08	1.15e-07	191.634	-25.6892	5.3052	-4.84227	1.28e-06	7.93e-06
K10192	498.874	-24.7181	4.39308	-5.62661	1.84e-08	1.16e-07	210.222	-25.6137	5.29339	-4.83882	1.31e-06	8.05e-06
K12687	1023.74	-29.8405	5.30514	-5.62482	1.86e-08	1.17e-07	202.854	-25.1368	5.19684	-4.83695	1.32e-06	8.12e-06
K00117	737.231	-26.9253	4.79466	-5.6157	1.96e-08	1.23e-07	219.163	-24.2908	5.02453	-4.83444	1.34e-06	8.21e-06
K04784	1107.46	-29.7983	5.30513	-5.61688	1.94e-08	1.23e-07	485.439	-24.9613	5.16281	-4.83483	1.33e-06	8.2e-06
K07309	1624.33	-27.8063	4.95209	-5.61507	1.96e-08	1.24e-07	705.255	-12.0707	2.49731	-4.8335	1.34e-06	8.23e-06
K15906	81.7339	-29.7818	5.30524	-5.61366	1.98e-08	1.25e-07	284.786	-25.3846	5.25161	-4.83369	1.34e-06	8.23e-06
K15736	329.376	-25.8889	4.6198	-5.60391	2.1e-08	1.31e-07	321.032	-24.2982	5.03094	-4.82975	1.37e-06	8.36e-06
K11893	567.205	-26.7362	4.77044	-5.60457	2.09e-08	1.31e-07	387.715	-25.624	5.30516	-4.83	1.37e-06	8.36e-06
K12290	269.425	-24.666	4.40251	-5.60272	2.11e-08	1.32e-07	187.704	-25.6116	5.3052	-4.82764	1.38e-06	8.44e-06
K01761	397.793	-23.4792	4.19215	-5.60076	2.13e-08	1.34e-07	730.229	-25.608	5.30515	-4.827	1.39e-06	8.46e-06
K02533	289.501	-25.3345	4.524	-5.60003	2.14e-08	1.34e-07	223.486	-25.6067	5.30518	-4.82673	1.39e-06	8.46e-06
K15723	354.92	-26.2041	4.68336	-5.59516	2.2e-08	1.38e-07	580.546	-24.9899	5.18077	-4.82359	1.41e-06	8.59e-06
K07279	992.554	-27.2021	4.86559	-5.59072	2.26e-08	1.41e-07	665.834	-25.1682	5.2202	-4.82131	1.43e-06	8.68e-06
K12518	1425.93	-27.5043	4.9213	-5.58883	2.29e-08	1.42e-07	52.5717	-22.8637	4.74351	-4.82	1.44e-06	8.72e-06
K12678	1123.79	-29.6084	5.30514	-5.58108	2.39e-08	1.49e-07	309.471	-24.4115	5.06608	-4.81861	1.45e-06	8.77e-06
K11216	507.545	-26.6845	4.78614	-5.57538	2.47e-08	1.53e-07	1008.95	-25.331	5.25757	-4.81801	1.45e-06	8.77e-06
K09918	199.702	-23.9824	4.30214	-5.57454	2.48e-08	1.54e-07	553.288	-24.9505	5.17841	-4.81818	1.45e-06	8.77e-06
K00883	247.174	-29.5686	5.30518	-5.57353	2.5e-08	1.55e-07	187.007	-22.7052	4.71657	-4.81392	1.48e-06	8.95e-06
K13894	270.481	-25.0955	4.50486	-5.57076	2.54e-08	1.57e-07	531.22	-24.8973	5.17336	-4.8126	1.49e-06	8.99e-06
K00176	349.596	-12.9842	2.33514	-5.56034	2.69e-08	1.66e-07	849.507	-25.3152	5.26116	-4.81172	1.5e-06	9.02e-06
K00647	2651.67	-12.1171	2.18011	-5.55801	2.73e-08	1.68e-07	306.505	-11.427	2.37521	-4.81095	1.5e-06	9.03e-06
K00336	772.253	-26.4159	4.75226	-5.55861	2.72e-08	1.68e-07	91.5316	-24.7479	5.1433	-4.81168	1.5e-06	9.02e-06
K11075	549.347	-25.7957	4.64541	-5.55295	2.81e-08	1.73e-07	275.909	-25.5232	5.30517	-4.81101	1.5e-06	9.03e-06
K11735	408.361	-28.5314	5.13911	-5.55182	2.83e-08	1.74e-07	208.264	-25.522	5.30518	-4.81076	1.5e-06	9.03e-06
K09476	616.055	-26.8003	4.82875	-5.55016	2.85e-08	1.75e-07	531.651	-24.8083	5.1572	-4.81043	1.51e-06	9.03e-06
K03181	776.865	-25.4929	4.5963	-5.5464	2.92e-08	1.79e-07	80.4588	-23.7895	4.94551	-4.81032	1.51e-06	9.03e-06
K15721	274.884	-25.6255	4.62287	-5.5432	2.97e-08	1.82e-07	174.428	-25.5171	5.30519	-4.80984	1.51e-06	9.04e-06
K14269	378.932	-25.4541	4.5942	-5.54049	3.02e-08	1.85e-07	133.776	-25.5165	5.30519	-4.80971	1.51e-06	9.04e-06
K05396	498.261	-26.2191	4.73359	-5.53895	3.04e-08	1.86e-07	399.758	-24.4119	5.07975	-4.80573	1.54e-06	9.21e-06
K00840	976.271	-26.61	4.8088	-5.53361	3.14e-08	1.91e-07	742.239	-25.1203	5.23594	-4.79767	1.61e-06	9.55e-06
K14440	424.42	-28.3827	5.12849	-5.53432	3.12e-08	1.91e-07	403.398	-24.6416	5.13371	-4.79997	1.59e-06	9.46e-06
K07774	352.488	-24.4045	4.41157	-5.53195	3.17e-08	1.93e-07	559.186	-24.8085	5.17259	-4.79615	1.62e-06	9.62e-06
K14061	233.942	-24.8106	4.49423	-5.52055	3.38e-08	2.06e-07	423.201	-24.6045	5.13072	-4.79553	1.62e-06	9.64e-06
K07701	324.859	-29.2581	5.30516	-5.51502	3.49e-08	2.12e-07	424.42	-24.5903	5.12849	-4.79484	1.63e-06	9.66e-06
K08989	201.72	-24.361	4.41858	-5.51332	3.52e-08	2.14e-07	192.474	-25.4299	5.30519	-4.7934	1.64e-06	9.71e-06
K00098	158.781	-29.2501	5.30525	-5.51343	3.52e-08	2.14e-07	342.117	-23.5692	4.91628	-4.79411	1.63e-06	9.68e-06
K10037	364.207	-25.7132	4.66649	-5.51018	3.58e-08	2.17e-07	172.931	-25.4232	5.3052	-4.79213	1.65e-06	9.76e-06
K06163	214.549	-22.8512	4.15021	-5.50604	3.67e-08	2.22e-07	459.559	-24.9167	5.20171	-4.79009	1.67e-06	9.85e-06
K01782	386.419	-26.0651	4.73482	-5.50498	3.69e-08	2.23e-07	219.763	-25.403	5.30517	-4.78834	1.68e-06	9.92e-06
K12265	1015.6	-27.4859	4.99666	-5.50086	3.78e-08	2.28e-07	691.207	-25.3998	5.30516	-4.78776	1.69e-06	9.94e-06
K07229	587.106	-25.6491	4.6643	-5.49903	3.82e-08	2.3e-07	513.603	-6.99301	1.46185	-4.78368	1.72e-06	1.01e-05
K12976	651.246	-14.0312	2.55165	-5.49886	3.82e-08	2.3e-07	157.627	-25.382	5.30519	-4.78438	1.72e-06	1.01e-05
K07311	453.6	-25.9179	4.71348	-5.49867	3.83e-08	2.3e-07	447.332	-24.5191	5.126	-4.78327	1.72e-06	1.01e-05
K15549	319.386	-27.9748	5.09351	-5.49225	3.97e-08	2.39e-07	1133.43	-13.3269	2.78709	-4.78167	1.74e-06	1.02e-05
K09477	433.289	-25.4552	4.63553	-5.49132	3.99e-08	2.4e-07	638.268	-25.3584	5.30516	-4.77994	1.75e-06	1.03e-05
K03968	146.079	-25.1483	4.58225	-5.48819	4.06e-08	2.44e-07	174.805	-25.3573	5.30519	-4.77972	1.76e-06	1.03e-05
K14054	355.953	-24.8238	4.52426	-5.48682	4.09e-08	2.45e-07	40.9131	-22.4695	4.70114	-4.77957	1.76e-06	1.03e-05
K02255	431.708	-25.6087	4.66811	-5.48588	4.11e-08	2.46e-07	313.754	-25.1261	5.25978	-4.77702	1.78e-06	1.04e-05
K00322	596.924	-26.2874	4.79185	-5.48586	4.11e-08	2.46e-07	576.068	-24.7086	5.17192	-4.77744	1.78e-06	1.04e-05
K11203	534.52	-26.0754	4.7529	-5.48622	4.11e-08	2.46e-07	508.92	-25.3521	5.30517	-4.77875	1.76e-06	1.03e-05
K13076	8871.46	-29.0952	5.30513	-5.48436	4.15e-08	2.48e-07	407.101	-11.552	2.41838	-4.77673	1.78e-06	1.04e-05
K02510	571.439	-25.8499	4.71364	-5.48407	4.16e-08	2.48e-07	448.108	-25.332	5.30516	-4.77497	1.8e-06	1.04e-05
K05310	190.585	-24.9494	4.5532	-5.47954	4.26e-08	2.54e-07	517.493	-24.7047	5.17372	-4.77503	1.8e-06	1.04e-05
K02624	297.077	-29.0633	5.30515	-5.47832	4.29e-08	2.56e-07	51.3873	-24.0643	5.041	-4.77371	1.81e-06	1.05e-05
K03185	368.194	-25.5957	4.67347	-5.47681	4.33e-08	2.57e-07	90.7708	-25.3263	5.3052	-4.77386	1.81e-06	1.05e-05
K09919	383.254	-13.1142	2.3956	-5.47427	4.39e-08	2.61e-07	154.431	-25.32	5.3052	-4.77268	1.82e-06	1.05e-05
K04484	854.052	-14.0934	2.57605	-5.47094	4.48e-08	2.65e-07	403.317	-11.9778	2.51118	-4.76977	1.84e-06	1.07e-05
K02383	62.3505	-20.6724	3.78061	-5.46801	4.55e-08	2.69e-07	207.588	-25.3029	5.30518	-4.76946	1.85e-06	1.07e-05
K00228	396.049	-25.0275	4.57842	-5.4664	4.59e-08	2.72e-07	356.298	-24.2886	5.09282	-4.76919	1.85e-06	1.07e-05
K02386	384.284	-25.241	4.61941	-5.46411	4.65e-08	2.75e-07	232.665	-23.9613	5.02458	-4.76882	1.85e-06	1.07e-05
K06987	1808.79	-23.5412	4.31175	-5.45979	4.77e-08	2.81e-07	317.236	-25.0533	5.25451	-4.76797	1.86e-06	1.07e-05
K06116	399.692	-25.59	4.68657	-5.4603	4.75e-08	2.81e-07	126.426	-24.8085	5.20242	-4.76864	1.85e-06	1.07e-05
K03203	231.987	-25.354	4.64878	-5.4539	4.93e-08	2.9e-07	437.595	-24.3705	5.11153	-4.76776	1.86e-06	1.07e-05
K16074	483.572	-25.7646	4.72861	-5.44867	5.07e-08	2.99e-07	432.896	-24.2981	5.09702	-4.76713	1.87e-06	1.07e-05
K13923	142.144	-28.8908	5.30526	-5.44569	5.16e-08	3.03e-07	247.762	-23.9114	5.01585	-4.76716	1.87e-06	1.07e-05
K07638	636.808	-26.1307	4.80087	-5.44291	5.24e-08	3.08e-07	150.626	-24.5435	5.14906	-4.7666	1.87e-06	1.07e-05
K04775	403.525	-27.7488	5.10168	-5.43914	5.35e-08	3.14e-07	496.994	-25.2845	5.30517	-4.76602	1.88e-06	1.07e-05
K03414	155.684	-24.3836	4.48356	-5.43845	5.37e-08	3.15e-07	511.2	-24.6445	5.17198	-4.765	1.89e-06	1.08e-05
K01169	293.61	-24.8044	4.56293	-5.43606	5.45e-08	3.18e-07	353.032	-24.1757	5.07565	-4.76308	1.91e-06	1.09e-05
K02423	235.799	-24.0808	4.43118	-5.4344	5.5e-08	3.21e-07	43.447	-25.2661	5.30528	-4.76245	1.91e-06	1.09e-05
K02451	274.395	-24.2738	4.46664	-5.43446	5.5e-08	3.21e-07	1023.74	-25.2674	5.30514	-4.76281	1.91e-06	1.09e-05
K12148	244.746	-25.1968	4.64309	-5.42672	5.74e-08	3.35e-07	115.773	-24.2935	5.101	-4.7625	1.91e-06	1.09e-05
K05245	389.632	-27.8493	5.14095	-5.41715	6.06e-08	3.53e-07	452.049	-25.2624	5.30516	-4.76186	1.92e-06	1.09e-05
K03482	644.797	-27.7318	5.12455	-5.41156	6.25e-08	3.63e-07	521.771	-24.5493	5.1573	-4.76012	1.93e-06	1.1e-05
K06132	509.17	-25.8124	4.77131	-5.40993	6.3e-08	3.66e-07	355.388	-24.1465	5.07333	-4.75949	1.94e-06	1.1e-05
K13380	332.959	-27.6999	5.1207	-5.40939	6.32e-08	3.67e-07	816.672	-25.2401	5.30516	-4.75766	1.96e-06	1.11e-05
K07752	221.858	-24.8526	4.60024	-5.40247	6.57e-08	3.81e-07	363.611	-24.2057	5.09018	-4.75537	1.98e-06	1.12e-05
K07290	481.1	-28.0438	5.19609	-5.3971	6.77e-08	3.92e-07	369.042	-24.1611	5.08381	-4.75256	2.01e-06	1.13e-05
K03412	171.524	-24.9078	4.61689	-5.39492	6.86e-08	3.96e-07	358.742	-22.7749	4.79314	-4.75155	2.02e-06	1.14e-05
K05805	256.358	-23.727	4.39804	-5.39491	6.86e-08	3.96e-07	169.713	-25.0953	5.2816	-4.75146	2.02e-06	1.14e-05
K02425	173.143	-23.9393	4.43863	-5.3934	6.91e-08	3.99e-07	498.909	-24.4504	5.14679	-4.7506	2.03e-06	1.14e-05
K05819	317.983	-27.4754	5.09802	-5.38942	7.07e-08	4.07e-07	676.142	-25.2013	5.30516	-4.75034	2.03e-06	1.14e-05
K02846	472.142	-25.228	4.685	-5.38485	7.25e-08	4.17e-07	378.671	-24.2373	5.10409	-4.7486	2.05e-06	1.15e-05
K13169	102.639	-24.7983	4.60892	-5.38051	7.43e-08	4.27e-07	381.533	-24.2006	5.10338	-4.74207	2.12e-06	1.19e-05
K15437	167.814	-26.7323	4.96892	-5.3799	7.45e-08	4.28e-07	621.317	-24.5893	5.18566	-4.74179	2.12e-06	1.19e-05
K12507	263.844	-25.3073	4.71089	-5.37208	7.78e-08	4.46e-07	1024.36	-25.1532	5.30525	-4.7412	2.12e-06	1.19e-05
K14082	394.122	-13.2896	2.47468	-5.37024	7.86e-08	4.5e-07	101.665	-22.5674	4.76186	-4.73921	2.15e-06	1.2e-05
K07280	177.192	-23.514	4.37936	-5.36928	7.91e-08	4.52e-07	438.063	-24.2763	5.12593	-4.73599	2.18e-06	1.22e-05
K11935	250.055	-24.7419	4.61134	-5.36544	8.08e-08	4.62e-07	363.086	-25.1097	5.30518	-4.73305	2.21e-06	1.23e-05
K03417	235.945	-28.4344	5.30518	-5.35974	8.33e-08	4.76e-07	500.884	-24.5256	5.18167	-4.73315	2.21e-06	1.23e-05
K12138	215.812	-25.4511	4.7491	-5.35915	8.36e-08	4.77e-07	168.851	-25.1054	5.30523	-4.7322	2.22e-06	1.24e-05
K07789	569.499	-26.4191	4.93014	-5.35869	8.38e-08	4.78e-07	514.361	-24.4056	5.15785	-4.73174	2.23e-06	1.24e-05
K07700	752.077	-25.4892	4.75862	-5.35642	8.49e-08	4.83e-07	202.031	-23.6685	5.0036	-4.73031	2.24e-06	1.24e-05
K03643	525.799	-10.0674	1.88015	-5.3546	8.57e-08	4.88e-07	107.842	-25.0962	5.30523	-4.73046	2.24e-06	1.24e-05
K12975	554.027	-28.3946	5.30516	-5.35227	8.69e-08	4.93e-07	197.681	-25.0921	5.30522	-4.7297	2.25e-06	1.24e-05
K14136	34.1359	-22.7084	4.24483	-5.34967	8.81e-08	4.99e-07	119.51	-25.0756	5.30523	-4.72658	2.28e-06	1.26e-05
K10942	11.085	-28.3875	5.30625	-5.34982	8.8e-08	4.99e-07	366.111	-25.073	5.30522	-4.72611	2.29e-06	1.26e-05
K09313	427.712	-24.9642	4.67028	-5.34533	9.03e-08	5.1e-07	108.345	-25.0651	5.30521	-4.72462	2.31e-06	1.27e-05
K00729	473.369	-28.3571	5.30514	-5.34521	9.03e-08	5.1e-07	228.09	-23.766	5.0296	-4.72522	2.3e-06	1.27e-05
K07252	306.505	-12.6912	2.37521	-5.34317	9.13e-08	5.15e-07	222.022	-23.6324	5.00191	-4.72467	2.3e-06	1.27e-05
K12139	305.063	-25.8013	4.82887	-5.34313	9.14e-08	5.15e-07	146.426	-25.0661	5.30521	-4.7248	2.3e-06	1.27e-05
K02506	282.254	-24.1523	4.52204	-5.34101	9.24e-08	5.21e-07	501.329	-24.4012	5.16743	-4.72212	2.33e-06	1.28e-05
K09803	79.9667	-26.4457	4.95295	-5.33939	9.33e-08	5.25e-07	194.809	-25.0522	5.30523	-4.72218	2.33e-06	1.28e-05
K10525	269.003	-28.3206	5.30515	-5.33832	9.38e-08	5.28e-07	233.603	-24.672	5.22527	-4.72168	2.34e-06	1.28e-05
K09937	96.0589	-26.3358	4.93535	-5.33616	9.49e-08	5.33e-07	152.288	-25.044	5.30521	-4.72064	2.35e-06	1.29e-05
K08092	334.828	-25.9347	4.86109	-5.33517	9.55e-08	5.36e-07	162.068	-25.0361	5.30521	-4.71916	2.37e-06	1.3e-05
K10016	177.761	-26.5934	4.98523	-5.33444	9.58e-08	5.37e-07	201.015	-23.5899	5.00094	-4.7171	2.39e-06	1.31e-05
K10014	472.302	-25.2072	4.72665	-5.33299	9.66e-08	5.41e-07	618.997	-12.7978	2.71325	-4.7168	2.4e-06	1.31e-05
K12981	93.6753	-28.2918	5.30527	-5.33277	9.67e-08	5.41e-07	355.047	-24.0178	5.09214	-4.71664	2.4e-06	1.31e-05
K00350	336.404	-12.874	2.4149	-5.33104	9.77e-08	5.46e-07	184.9	-25.0195	5.30524	-4.71601	2.41e-06	1.31e-05
K11906	363.018	-24.8015	4.65559	-5.32726	9.97e-08	5.57e-07	446.33	-24.1358	5.12163	-4.71252	2.45e-06	1.33e-05
K07140	290.517	-27.0177	5.07613	-5.3225	1.02e-07	5.71e-07	174.474	-24.9964	5.3052	-4.71168	2.46e-06	1.34e-05
K08137	570.717	-27.6311	5.19594	-5.31782	1.05e-07	5.85e-07	290.517	-23.9131	5.07613	-4.7109	2.47e-06	1.34e-05
K13895	789.512	-27.0879	5.09393	-5.31769	1.05e-07	5.85e-07	110.565	-24.9927	5.30523	-4.71095	2.47e-06	1.34e-05
K11897	270.592	-26.6929	5.02477	-5.31226	1.08e-07	6.01e-07	36.0878	-22.7288	4.82861	-4.70712	2.51e-06	1.36e-05
K06144	306.876	-26.7874	5.05128	-5.3031	1.14e-07	6.31e-07	22.5559	-24.9614	5.30561	-4.70472	2.54e-06	1.37e-05
K00060	438.466	-25.5936	4.82752	-5.3016	1.15e-07	6.36e-07	265.862	-24.9603	5.30517	-4.7049	2.54e-06	1.37e-05
K15722	188.314	-26.2171	4.94525	-5.30146	1.15e-07	6.36e-07	387.948	-24.9461	5.30518	-4.70222	2.57e-06	1.38e-05
K05713	234.995	-26.7045	5.03735	-5.30129	1.15e-07	6.36e-07	69.9686	-24.9513	5.30522	-4.70317	2.56e-06	1.38e-05
K09516	407.101	-12.816	2.41838	-5.29943	1.16e-07	6.42e-07	473.543	-24.1159	5.12842	-4.7024	2.57e-06	1.38e-05
K14414	422.179	-26.2383	4.95134	-5.29924	1.16e-07	6.42e-07	385.852	-24.0036	5.10478	-4.70218	2.57e-06	1.38e-05
K11901	358.742	-25.3914	4.79314	-5.29743	1.17e-07	6.47e-07	341.844	-24.2278	5.15254	-4.70211	2.57e-06	1.38e-05
K02132	221.488	-24.8265	4.69063	-5.29278	1.2e-07	6.64e-07	865.106	-13.0354	2.7728	-4.70117	2.59e-06	1.39e-05
K07810	301.61	-24.4071	4.61343	-5.29044	1.22e-07	6.7e-07	242.879	-23.6726	5.03705	-4.6997	2.61e-06	1.4e-05
K00386	147.367	-25.5989	4.83879	-5.29036	1.22e-07	6.7e-07	75.0035	-23.8681	5.07921	-4.69918	2.61e-06	1.4e-05
K01483	179.417	-24.237	4.58194	-5.28968	1.23e-07	6.72e-07	248.24	-24.9253	5.30518	-4.69829	2.62e-06	1.4e-05
K05553	75.6486	-28.0282	5.30535	-5.28301	1.27e-07	6.96e-07	179.402	-23.8795	5.08506	-4.696	2.65e-06	1.42e-05
K04338	461.175	-26.9365	5.10121	-5.28042	1.29e-07	7.05e-07	222.409	-24.8871	5.30521	-4.69107	2.72e-06	1.45e-05
K16324	254.892	-28.01	5.30517	-5.27975	1.29e-07	7.07e-07	123.146	-24.7697	5.28159	-4.68982	2.73e-06	1.46e-05
K12344	403.317	-13.2419	2.51118	-5.27316	1.34e-07	7.32e-07	481.1	-24.3673	5.19609	-4.68954	2.74e-06	1.46e-05
K12147	234.208	-24.1337	4.577	-5.27283	1.34e-07	7.33e-07	408.361	-24.0866	5.13911	-4.68691	2.77e-06	1.47e-05
K07336	229.251	-25.0346	4.75163	-5.26863	1.37e-07	7.49e-07	216.199	-23.4917	5.01232	-4.68678	2.78e-06	1.47e-05
K03987	13.6269	-27.933	5.30611	-5.26431	1.41e-07	7.66e-07	69.4284	-23.8071	5.07924	-4.68714	2.77e-06	1.47e-05
K02173	393.249	-24.9422	4.73866	-5.26356	1.41e-07	7.68e-07	397.585	-11.4784	2.44996	-4.68515	2.8e-06	1.48e-05
K09018	355.047	-26.7994	5.09214	-5.2629	1.42e-07	7.7e-07	243.858	-24.4429	5.21898	-4.68347	2.82e-06	1.5e-05
K11911	591.51	-27.8668	5.30514	-5.25278	1.5e-07	8.13e-07	342.781	-23.7263	5.06669	-4.68279	2.83e-06	1.5e-05
K12203	674.7	-27.8501	5.30515	-5.24964	1.52e-07	8.26e-07	160.766	-24.8402	5.30521	-4.68224	2.84e-06	1.5e-05
K15022	152.971	-23.5433	4.48833	-5.24544	1.56e-07	8.45e-07	369.986	-24.8338	5.30517	-4.68106	2.85e-06	1.51e-05
K04336	184.38	-25.9668	4.95178	-5.24394	1.57e-07	8.51e-07	176.174	-24.8284	5.30525	-4.67998	2.87e-06	1.51e-05
K10973	257.627	-25.765	4.91399	-5.2432	1.58e-07	8.52e-07	317.983	-23.845	5.09802	-4.67731	2.91e-06	1.53e-05
K04081	228.09	-26.3707	5.0296	-5.24309	1.58e-07	8.52e-07	181.332	-23.4013	5.00321	-4.67727	2.91e-06	1.53e-05
K09161	505.699	-26.9451	5.13975	-5.24249	1.58e-07	8.54e-07	259.806	-24.3783	5.213	-4.67643	2.92e-06	1.53e-05
K08289	1609.83	-11.5156	2.19756	-5.24017	1.6e-07	8.64e-07	149.666	-24.8103	5.30525	-4.67657	2.92e-06	1.53e-05
K10831	216.199	-26.2509	5.01232	-5.23727	1.63e-07	8.76e-07	158.781	-24.7977	5.30525	-4.67417	2.95e-06	1.55e-05
K10742	1133.43	-14.591	2.78709	-5.23522	1.65e-07	8.85e-07	223.389	-10.8962	2.33138	-4.6737	2.96e-06	1.55e-05
K10124	1027.67	-27.771	5.30514	-5.23473	1.65e-07	8.87e-07	155.749	-24.7914	5.30522	-4.67302	2.97e-06	1.55e-05
K08163	643.418	-27.3888	5.23492	-5.23194	1.68e-07	8.99e-07	121.415	-24.2973	5.20046	-4.67216	2.98e-06	1.56e-05
K05880	629.879	-26.3215	5.03152	-5.23133	1.68e-07	9e-07	539.47	-24.4401	5.23249	-4.67084	3e-06	1.57e-05
K07781	222.022	-26.1677	5.00191	-5.23154	1.68e-07	9e-07	171.085	-24.7861	5.3052	-4.67204	2.98e-06	1.56e-05
K03098	454.28	-25.4059	4.85683	-5.23097	1.69e-07	9.01e-07	435.012	-23.8479	5.10624	-4.67035	3.01e-06	1.57e-05
K05775	1150.8	-27.7493	5.30513	-5.23066	1.69e-07	9.02e-07	408.492	-23.748	5.08551	-4.66974	3.02e-06	1.57e-05
K11768	481.916	-27.7084	5.30515	-5.22293	1.76e-07	9.4e-07	236.383	-23.348	5.0012	-4.66848	3.03e-06	1.58e-05
K02657	223.389	-12.1603	2.33138	-5.21591	1.83e-07	9.75e-07	196.861	-24.7642	5.30522	-4.66789	3.04e-06	1.58e-05
K10771	67.5752	-21.4067	4.10703	-5.2122	1.87e-07	9.94e-07	396.098	-24.7612	5.30517	-4.66737	3.05e-06	1.58e-05
K11201	1223.91	-27.641	5.30514	-5.21024	1.89e-07	1e-06	103.242	-24.76	5.30523	-4.66708	3.06e-06	1.59e-05
K07716	142.439	-26.0021	4.99258	-5.20814	1.91e-07	1.01e-06	165.448	-24.7515	5.30527	-4.66546	3.08e-06	1.59e-05
K07354	527.998	-27.631	5.30515	-5.20834	1.91e-07	1.01e-06	667.448	-24.7555	5.30517	-4.66629	3.07e-06	1.59e-05
K14588	467.282	-26.8942	5.16797	-5.20401	1.95e-07	1.03e-06	419.324	-23.7226	5.08912	-4.66143	3.14e-06	1.62e-05
K07314	511.2	-26.9146	5.17198	-5.20392	1.95e-07	1.03e-06	142.144	-24.7304	5.30526	-4.66149	3.14e-06	1.62e-05
K01185	2353.23	-12.2957	2.36322	-5.20295	1.96e-07	1.04e-06	164.969	-22.925	4.91888	-4.6606	3.15e-06	1.63e-05
K13244	1121.2	-27.593	5.30514	-5.20117	1.98e-07	1.04e-06	352.749	-17.6672	3.79196	-4.65911	3.18e-06	1.63e-05
K16135	587.674	-24.0439	4.62246	-5.20155	1.98e-07	1.04e-06	361.771	-23.851	5.11889	-4.65942	3.17e-06	1.63e-05
K00815	363.571	-27.257	5.23839	-5.20332	1.96e-07	1.04e-06	389.632	-23.9625	5.14095	-4.6611	3.15e-06	1.62e-05
K00207	403.398	-26.6955	5.13371	-5.20005	1.99e-07	1.05e-06	61.1458	-24.7167	5.30524	-4.65893	3.18e-06	1.63e-05
K15426	8.8641	-27.8619	5.36086	-5.19729	2.02e-07	1.06e-06	169.868	-22.9156	4.92172	-4.65602	3.22e-06	1.65e-05
K03782	705.083	-27.1846	5.2303	-5.19752	2.02e-07	1.06e-06	530.792	-24.7133	5.30519	-4.65832	3.19e-06	1.64e-05
K07688	356.104	-25.521	4.91179	-5.19588	2.04e-07	1.07e-06	222.642	-23.3626	5.02003	-4.65387	3.26e-06	1.67e-05
K05350	244.231	-27.5457	5.30516	-5.19226	2.08e-07	1.09e-06	127.349	-24.688	5.30541	-4.65336	3.27e-06	1.67e-05
K07637	609.809	-24.7658	4.77107	-5.19083	2.09e-07	1.1e-06	424.396	-23.8523	5.13051	-4.64911	3.33e-06	1.71e-05
K09920	153.262	-25.6856	4.95085	-5.18812	2.12e-07	1.11e-06	521.173	-24.6482	5.30523	-4.64602	3.38e-06	1.73e-05
K05774	201.015	-25.9473	5.00094	-5.18848	2.12e-07	1.11e-06	375.838	-24.6513	5.30519	-4.64664	3.37e-06	1.72e-05
K15830	485.439	-26.7857	5.16281	-5.18821	2.12e-07	1.11e-06	554.027	-24.6468	5.30516	-4.64582	3.39e-06	1.73e-05
K02527	1780.43	-10.7346	2.06992	-5.18598	2.15e-07	1.12e-06	139.015	-24.6476	5.3052	-4.64594	3.39e-06	1.73e-05
K10002	186.721	-21.3704	4.12054	-5.1863	2.15e-07	1.12e-06	248.673	-24.6486	5.30517	-4.64614	3.38e-06	1.73e-05
K09714	194.998	-25.718	4.96057	-5.18449	2.17e-07	1.13e-06	137.808	-22.6357	4.87405	-4.64412	3.42e-06	1.74e-05
K09474	618.997	-14.0619	2.71325	-5.18269	2.19e-07	1.14e-06	93.6753	-24.6071	5.30527	-4.63823	3.51e-06	1.78e-05
K07471	202.031	-25.9349	5.0036	-5.18325	2.18e-07	1.14e-06	192.489	-22.9596	4.95014	-4.63817	3.52e-06	1.78e-05
K06197	192.489	-25.6458	4.95014	-5.18082	2.21e-07	1.15e-06	281.44	-24.0819	5.19321	-4.63718	3.53e-06	1.79e-05
K03670	837.258	-27.2914	5.26749	-5.18109	2.21e-07	1.15e-06	349.409	-24.6033	5.30518	-4.6376	3.52e-06	1.79e-05
K06922	428.453	-27.4839	5.30516	-5.1806	2.21e-07	1.15e-06	175.23	-24.584	5.30524	-4.63391	3.59e-06	1.82e-05
K10906	866.845	-27.4727	5.30515	-5.17849	2.24e-07	1.16e-06	219.723	-23.1101	4.98787	-4.63326	3.6e-06	1.82e-05
K01035	101.665	-24.6439	4.76186	-5.17527	2.28e-07	1.18e-06	252.734	-24.5736	5.30519	-4.63199	3.62e-06	1.83e-05
K01025	252.356	-27.431	5.30516	-5.17063	2.33e-07	1.2e-06	32.1993	-22.744	4.91711	-4.62548	3.74e-06	1.88e-05
K13955	220.44	-26.534	5.13064	-5.17168	2.32e-07	1.2e-06	119.961	-24.5427	5.30533	-4.62605	3.73e-06	1.88e-05
K01554	308.599	-26.036	5.03623	-5.16974	2.34e-07	1.21e-06	308.599	-23.2919	5.03623	-4.62487	3.75e-06	1.89e-05
K09697	55.5064	-19.1952	3.71407	-5.16824	2.36e-07	1.22e-06	457.87	-24.5337	5.30519	-4.62447	3.76e-06	1.89e-05
K07008	842.938	-14.0443	2.71885	-5.16553	2.4e-07	1.23e-06	51.2536	-21.8767	4.73407	-4.62112	3.82e-06	1.91e-05
K08326	381.533	-26.3631	5.10338	-5.1658	2.39e-07	1.23e-06	286.615	-24.0637	5.20403	-4.62406	3.76e-06	1.89e-05
K16147	706.945	-27.4024	5.30515	-5.16525	2.4e-07	1.23e-06	155.859	-24.3211	5.26043	-4.62341	3.77e-06	1.89e-05
K12146	380.416	-27.3544	5.29586	-5.16523	2.4e-07	1.23e-06	536.816	-24.5159	5.30518	-4.62113	3.82e-06	1.91e-05
K10986	185.348	-26.2383	5.08348	-5.16148	2.45e-07	1.26e-06	365.323	-23.7338	5.13634	-4.62076	3.82e-06	1.91e-05
K12035	865.106	-14.2995	2.7728	-5.15706	2.51e-07	1.28e-06	138.647	-24.5074	5.3052	-4.6195	3.85e-06	1.92e-05
K13631	320.241	-26.0945	5.06151	-5.15549	2.53e-07	1.29e-06	336.508	-23.6023	5.11375	-4.61545	3.92e-06	1.95e-05
K00956	330.536	-25.7657	4.99658	-5.15667	2.51e-07	1.29e-06	47.5216	-24.5038	5.30532	-4.61872	3.86e-06	1.93e-05
K15550	1154.66	-26.7898	5.19985	-5.15203	2.58e-07	1.32e-06	68.3098	-24.4859	5.30526	-4.6154	3.92e-06	1.95e-05
K00234	358.331	-25.7013	4.99278	-5.1477	2.64e-07	1.34e-06	189.849	-24.4695	5.3052	-4.61237	3.98e-06	1.98e-05
K10017	428.48	-26.4374	5.13531	-5.14816	2.63e-07	1.34e-06	130.235	-24.4738	5.30531	-4.61309	3.97e-06	1.97e-05
K10317	639.813	-27.3012	5.30514	-5.14618	2.66e-07	1.35e-06	391.382	-23.705	5.14085	-4.61111	4.01e-06	1.99e-05
K01455	95.9997	-18.5663	3.6087	-5.14488	2.68e-07	1.36e-06	58.0088	-24.4656	5.30594	-4.61098	4.01e-06	1.99e-05
K03755	665.405	-26.9079	5.23215	-5.1428	2.71e-07	1.37e-06	290.378	-24.4327	5.30519	-4.60544	4.12e-06	2.04e-05
K12525	807.785	-27.0618	5.26482	-5.14012	2.75e-07	1.39e-06	66.1269	-24.4239	5.30539	-4.60361	4.15e-06	2.06e-05
K06195	142.721	-24.5628	4.78179	-5.13674	2.8e-07	1.42e-06	39.7879	-23.0712	5.0154	-4.60007	4.22e-06	2.09e-05
K15922	347.638	-27.237	5.30516	-5.13406	2.84e-07	1.44e-06	70.1682	-23.3121	5.06829	-4.59961	4.23e-06	2.09e-05
K16136	378.671	-26.2039	5.10409	-5.1339	2.84e-07	1.44e-06	56.5571	-24.3996	5.30525	-4.59914	4.24e-06	2.09e-05
K15372	273.51	-27.2307	5.30516	-5.13286	2.85e-07	1.44e-06	27.3162	-24.3835	5.30537	-4.59601	4.31e-06	2.12e-05
K03669	849.507	-26.9976	5.26116	-5.13149	2.87e-07	1.45e-06	319.386	-23.4115	5.09351	-4.59634	4.3e-06	2.12e-05
K05597	1838.26	-11.3767	2.21875	-5.12754	2.94e-07	1.48e-06	404.045	-24.3815	5.30521	-4.59578	4.31e-06	2.12e-05
K07490	199.998	-25.7319	5.01902	-5.12688	2.95e-07	1.49e-06	177.761	-22.9112	4.98523	-4.59582	4.31e-06	2.12e-05
K06858	179.402	-26.0559	5.08506	-5.12401	2.99e-07	1.51e-06	147.633	-24.3863	5.30524	-4.59665	4.29e-06	2.12e-05
K03897	189.922	-27.1813	5.30524	-5.12348	3e-07	1.51e-06	36.0954	-24.3823	5.30531	-4.59583	4.31e-06	2.12e-05
K02024	665.834	-26.7335	5.2202	-5.12116	3.04e-07	1.53e-06	372.34	-23.5865	5.13251	-4.59552	4.32e-06	2.12e-05
K14615	74.0577	-23.6463	4.62044	-5.11775	3.09e-07	1.55e-06	312.58	-24.3793	5.30519	-4.59537	4.32e-06	2.12e-05
K13794	242.879	-25.7747	5.03705	-5.11703	3.1e-07	1.56e-06	219.327	-24.3728	5.30518	-4.59415	4.35e-06	2.13e-05
K02840	739.96	-13.0373	2.55004	-5.11258	3.18e-07	1.59e-06	155.592	-24.3732	5.30521	-4.5942	4.34e-06	2.13e-05
K07676	698.274	-26.6968	5.22294	-5.11144	3.2e-07	1.6e-06	1180.07	-9.55147	2.07958	-4.59298	4.37e-06	2.13e-05
K05919	52.5108	-23.4314	4.58466	-5.11083	3.21e-07	1.6e-06	83.0963	-24.3524	5.30527	-4.59023	4.43e-06	2.16e-05
K04333	247.762	-25.6361	5.01585	-5.11101	3.2e-07	1.6e-06	236.192	-23.1596	5.04261	-4.59278	4.37e-06	2.13e-05
K15829	385.852	-26.0944	5.10478	-5.11176	3.19e-07	1.6e-06	51.3983	-23.455	5.10646	-4.5932	4.37e-06	2.13e-05
K05375	190.588	-25.1472	4.92215	-5.10899	3.24e-07	1.62e-06	126.646	-24.0948	5.25057	-4.589	4.45e-06	2.17e-05
K15828	590.767	-26.537	5.19569	-5.1075	3.26e-07	1.63e-06	84.2434	-21.3111	4.64449	-4.58847	4.46e-06	2.17e-05
K01539	249.564	-27.0946	5.30526	-5.10711	3.27e-07	1.63e-06	196.914	-21.9296	4.78089	-4.58693	4.5e-06	2.19e-05
K08145	8.14808	-26.7066	5.2287	-5.10768	3.26e-07	1.63e-06	462.078	-24.3441	5.30522	-4.5887	4.46e-06	2.17e-05
K02753	357.087	-26.9573	5.27913	-5.10639	3.28e-07	1.63e-06	109.086	-24.3297	5.30531	-4.58591	4.52e-06	2.19e-05
K11177	397.899	-27.0184	5.29389	-5.1037	3.33e-07	1.66e-06	40.1237	-24.3206	5.30529	-4.58422	4.56e-06	2.21e-05
K00030	204.447	-23.0237	4.51397	-5.10054	3.39e-07	1.68e-06	391.166	-24.0801	5.25311	-4.58396	4.56e-06	2.21e-05
K12341	1356.23	-26.6883	5.23352	-5.09949	3.41e-07	1.69e-06	436.771	-24.3163	5.30518	-4.58351	4.57e-06	2.21e-05
K02464	408.912	-25.5142	5.00416	-5.0986	3.42e-07	1.7e-06	736.238	-12.1222	2.64531	-4.58251	4.59e-06	2.22e-05
K02391	356.298	-25.9561	5.09282	-5.0966	3.46e-07	1.71e-06	295.537	-24.2636	5.30525	-4.57352	4.8e-06	2.32e-05
K00504	362.886	-27.0411	5.30516	-5.09713	3.45e-07	1.71e-06	368.058	-23.6055	5.15387	-4.58016	4.65e-06	2.25e-05
K09456	595.876	-26.5006	5.20083	-5.09545	3.48e-07	1.72e-06	219.049	-24.2521	5.3052	-4.57138	4.85e-06	2.34e-05
K08994	356.733	-27.0352	5.3052	-5.09599	3.47e-07	1.72e-06	86.8277	-24.2519	5.30529	-4.57126	4.85e-06	2.34e-05
K00137	423.201	-26.1367	5.13072	-5.09416	3.5e-07	1.73e-06	199.998	-22.9423	5.01902	-4.57106	4.85e-06	2.34e-05
K03078	221.562	-24.852	4.88065	-5.09194	3.54e-07	1.75e-06	167.814	-22.7089	4.96892	-4.57019	4.87e-06	2.34e-05
K10748	219.163	-25.5641	5.02453	-5.08786	3.62e-07	1.78e-06	88.2274	-24.2431	5.30525	-4.56964	4.89e-06	2.35e-05
K00892	531.22	-26.3212	5.17336	-5.08783	3.62e-07	1.78e-06	150.807	-24.2439	5.3052	-4.56984	4.88e-06	2.35e-05
K09566	294.037	-26.9904	5.30516	-5.08757	3.63e-07	1.78e-06	82.8074	-24.2409	5.30528	-4.56921	4.9e-06	2.35e-05
K03690	399.585	-25.3817	4.98995	-5.08657	3.65e-07	1.79e-06	190.588	-22.4827	4.92215	-4.56766	4.93e-06	2.36e-05
K13014	235.861	-25.5897	5.03095	-5.08646	3.65e-07	1.79e-06	306.876	-23.0674	5.05128	-4.56664	4.96e-06	2.37e-05
K09459	69.4284	-25.8324	5.07924	-5.08588	3.66e-07	1.8e-06	109.798	-24.2031	5.30527	-4.56209	5.06e-06	2.42e-05
K05711	211.472	-26.4329	5.19933	-5.0839	3.7e-07	1.81e-06	188.314	-22.5454	4.94525	-4.55901	5.14e-06	2.46e-05
K12524	2022.74	-10.8209	2.12891	-5.08283	3.72e-07	1.82e-06	278.8	-11.0186	2.41761	-4.55765	5.17e-06	2.47e-05
K09789	278.8	-12.2827	2.41761	-5.0805	3.76e-07	1.84e-06	270.592	-22.8987	5.02477	-4.55716	5.19e-06	2.47e-05
K14475	95.0202	-21.6487	4.26219	-5.07924	3.79e-07	1.85e-06	72.0411	-24.1769	5.30525	-4.55716	5.18e-06	2.47e-05
K12957	500.884	-26.3044	5.18167	-5.07644	3.85e-07	1.88e-06	184.38	-22.5646	4.95178	-4.55686	5.19e-06	2.47e-05
K11745	627.957	-26.4206	5.20864	-5.07245	3.93e-07	1.91e-06	707.252	-23.8589	5.23653	-4.55624	5.21e-06	2.48e-05
K10555	376.077	-26.8509	5.29718	-5.06891	4e-07	1.95e-06	96.0589	-22.4545	4.93535	-4.54972	5.37e-06	2.55e-05
K10556	202.854	-26.3407	5.19684	-5.06861	4.01e-07	1.95e-06	79.5901	-24.1269	5.30529	-4.54771	5.42e-06	2.57e-05
K10711	208.264	-26.8901	5.30518	-5.06864	4.01e-07	1.95e-06	78.1121	-24.1272	5.30527	-4.54777	5.42e-06	2.57e-05
K10558	284.786	-26.6094	5.25161	-5.06691	4.04e-07	1.96e-06	39.146	-24.1205	5.3053	-4.54649	5.45e-06	2.59e-05
K09712	406.262	-25.9351	5.11941	-5.06603	4.06e-07	1.97e-06	93.0063	-24.1168	5.30529	-4.54581	5.47e-06	2.59e-05
K07780	384.358	-26.0576	5.14638	-5.06329	4.12e-07	2e-06	18.7343	-24.0905	5.30549	-4.54067	5.61e-06	2.65e-05
K03974	447.332	-25.9488	5.126	-5.06219	4.14e-07	2.01e-06	124.086	-22.6475	4.9882	-4.54021	5.62e-06	2.66e-05
K05712	377.396	-25.9691	5.13269	-5.05955	4.2e-07	2.03e-06	403.525	-23.1582	5.10168	-4.53932	5.64e-06	2.67e-05
K07445	492.438	-26.8329	5.30516	-5.05789	4.24e-07	2.05e-06	560.544	-6.75556	1.48835	-4.53895	5.65e-06	2.67e-05
K12682	816.672	-26.802	5.30516	-5.05206	4.37e-07	2.11e-06	86.6903	-24.0334	5.30527	-4.53009	5.9e-06	2.78e-05
K09607	280.503	-23.7347	4.69928	-5.05071	4.4e-07	2.13e-06	47.4759	-24.0299	5.3053	-4.52942	5.91e-06	2.79e-05
K05499	650.095	-26.1995	5.18762	-5.05039	4.41e-07	2.13e-06	162.39	-24.0262	5.30524	-4.52877	5.93e-06	2.79e-05
K07762	233.603	-26.3883	5.22527	-5.05012	4.42e-07	2.13e-06	62.2688	-24.0201	5.30523	-4.52763	5.97e-06	2.81e-05
K10955	265.813	-26.7876	5.30523	-5.04928	4.43e-07	2.14e-06	345.115	-22.936	5.06971	-4.52413	6.06e-06	2.85e-05
K12113	273.59	-25.7036	5.09139	-5.04844	4.45e-07	2.14e-06	366.102	-23.9791	5.30519	-4.51993	6.19e-06	2.9e-05
K06159	439.684	-26.0338	5.15684	-5.0484	4.46e-07	2.14e-06	149.305	-23.9981	5.30532	-4.52341	6.09e-06	2.86e-05
K09912	369.042	-25.6586	5.08381	-5.04712	4.49e-07	2.15e-06	1131.07	-7.0306	1.55666	-4.51646	6.29e-06	2.95e-05
K07812	460.935	-25.5976	5.07196	-5.04689	4.49e-07	2.16e-06	66.9452	-23.9604	5.30538	-4.51624	6.29e-06	2.95e-05
K00183	782.018	-23.6239	4.68226	-5.04541	4.53e-07	2.17e-06	174.73	-23.9545	5.30523	-4.51527	6.32e-06	2.96e-05
K10013	438.063	-25.8605	5.12593	-5.04503	4.53e-07	2.17e-06	388.239	-23.9548	5.30524	-4.51532	6.32e-06	2.96e-05
K12661	412.613	-26.7613	5.30515	-5.04441	4.55e-07	2.18e-06	185.348	-22.9521	5.08348	-4.51505	6.33e-06	2.96e-05
K16325	219.763	-26.7559	5.30517	-5.04336	4.57e-07	2.19e-06	332.959	-23.0932	5.1207	-4.50976	6.49e-06	3.03e-05
K11925	1138.08	-26.747	5.30514	-5.04171	4.61e-07	2.21e-06	304.017	-22.9354	5.08786	-4.50788	6.55e-06	3.05e-05
K02401	427.853	-24.71	4.90389	-5.03885	4.68e-07	2.23e-06	321.48	-23.876	5.30525	-4.50046	6.78e-06	3.16e-05
K15324	169.713	-26.6177	5.2816	-5.0397	4.66e-07	2.23e-06	276.181	-23.8879	5.30522	-4.50271	6.71e-06	3.13e-05
K02617	417.738	-25.8988	5.14083	-5.03787	4.71e-07	2.24e-06	52.5108	-20.623	4.58466	-4.49826	6.85e-06	3.18e-05
K11074	443.597	-25.0726	4.97604	-5.03866	4.69e-07	2.24e-06	29.2047	-23.8687	5.30537	-4.49898	6.83e-06	3.18e-05
K01521	236.192	-25.3943	5.04261	-5.03594	4.76e-07	2.26e-06	212.14	-23.8578	5.30525	-4.49702	6.89e-06	3.19e-05
K13891	363.611	-25.636	5.09018	-5.03637	4.74e-07	2.26e-06	170.979	-23.8613	5.30525	-4.49768	6.87e-06	3.19e-05
K02336	730.229	-26.7167	5.30515	-5.03599	4.75e-07	2.26e-06	286.156	-23.8592	5.30522	-4.49731	6.88e-06	3.19e-05
K07771	335.078	-24.9217	4.95116	-5.0335	4.82e-07	2.28e-06	67.7433	-23.8449	5.3054	-4.49446	6.97e-06	3.23e-05
K04064	236.383	-25.1573	5.0012	-5.03025	4.9e-07	2.32e-06	151.672	-23.8373	5.30536	-4.49306	7.02e-06	3.24e-05
K04420	174.788	-26.6802	5.30517	-5.0291	4.93e-07	2.33e-06	246.691	-23.8048	5.30526	-4.48702	7.22e-06	3.33e-05
K00235	445.799	-25.0742	4.98641	-5.02851	4.94e-07	2.34e-06	64.1916	-23.802	5.30532	-4.48644	7.24e-06	3.34e-05
K06073	309.471	-25.4735	5.06608	-5.02826	4.95e-07	2.34e-06	177.624	-23.7988	5.30529	-4.48586	7.26e-06	3.34e-05
K02562	501.329	-25.9838	5.16743	-5.02838	4.95e-07	2.34e-06	234.843	-23.8008	5.30522	-4.48629	7.25e-06	3.34e-05
K09475	521.771	-25.9253	5.1573	-5.02691	4.98e-07	2.35e-06	355.001	-23.7939	5.3052	-4.48501	7.29e-06	3.35e-05
K03812	164.969	-24.7191	4.91888	-5.02535	5.03e-07	2.36e-06	396.164	-11.0498	2.47044	-4.47278	7.72e-06	3.54e-05
K01034	117.989	-24.0553	4.78698	-5.02515	5.03e-07	2.36e-06	85.2363	-19.9673	4.46265	-4.47431	7.67e-06	3.52e-05
K01093	352.296	-25.6787	5.11009	-5.0251	5.03e-07	2.36e-06	91.6119	-23.767	5.30537	-4.4798	7.47e-06	3.43e-05
K01565	50.816	-26.0735	5.18774	-5.02599	5.01e-07	2.36e-06	32.5068	-23.7817	5.30533	-4.48261	7.37e-06	3.39e-05
K02436	298.591	-25.5128	5.08018	-5.02203	5.11e-07	2.4e-06	117.036	-20.289	4.53852	-4.4704	7.81e-06	3.57e-05
K15502	581.9	-26.0896	5.1951	-5.02196	5.11e-07	2.4e-06	39.0135	-23.7203	5.3054	-4.47097	7.79e-06	3.57e-05
K06140	342.781	-25.4405	5.06669	-5.02113	5.14e-07	2.41e-06	10022.8	-7.93711	1.77653	-4.46775	7.9e-06	3.61e-05
K03717	446.33	-25.7117	5.12163	-5.02021	5.16e-07	2.41e-06	315.402	-22.7413	5.09431	-4.46407	8.04e-06	3.67e-05
K02297	498.909	-25.8396	5.14679	-5.02053	5.15e-07	2.41e-06	254.892	-23.6991	5.30517	-4.46717	7.93e-06	3.62e-05
K11907	691.207	-26.6392	5.30516	-5.02138	5.13e-07	2.41e-06	23.4643	-23.7117	5.30556	-4.46921	7.85e-06	3.59e-05
K13889	383.904	-25.7762	5.13487	-5.01984	5.17e-07	2.42e-06	104.264	-23.6683	5.30524	-4.46131	8.15e-06	3.71e-05
K03813	60.3672	-21.8212	4.34807	-5.01859	5.21e-07	2.43e-06	19.3058	-23.6606	5.30548	-4.45966	8.21e-06	3.74e-05
K10762	559.186	-25.9563	5.17259	-5.01806	5.22e-07	2.43e-06	44.2176	-23.6532	5.30538	-4.45834	8.26e-06	3.76e-05
K01216	100.247	-24.771	4.93714	-5.01728	5.24e-07	2.44e-06	26.5588	-23.6305	5.30541	-4.45404	8.43e-06	3.83e-05
K08227	290.255	-25.4887	5.08116	-5.01632	5.27e-07	2.45e-06	79.1672	-23.6249	5.30543	-4.45297	8.47e-06	3.85e-05
K03472	531.651	-25.8504	5.1572	-5.01249	5.37e-07	2.5e-06	88.1769	-23.6133	5.30532	-4.45087	8.55e-06	3.88e-05
K11066	355.388	-25.4119	5.07333	-5.00892	5.47e-07	2.54e-06	55.2858	-23.6065	5.30537	-4.44954	8.61e-06	3.9e-05
K12973	419.324	-25.4884	5.08912	-5.0084	5.49e-07	2.54e-06	84.2116	-23.5933	5.30528	-4.44714	8.7e-06	3.93e-05
K10003	435.012	-25.5783	5.10624	-5.00922	5.47e-07	2.54e-06	35.6456	-23.6092	5.30538	-4.45004	8.59e-06	3.89e-05
K12339	514.361	-25.8336	5.15785	-5.00859	5.48e-07	2.54e-06	72.5414	-23.6008	5.30526	-4.44856	8.64e-06	3.91e-05
K10015	408.492	-25.462	5.08551	-5.00677	5.54e-07	2.56e-06	346.615	-23.5871	5.30521	-4.44602	8.75e-06	3.95e-05
K08347	621.317	-25.9607	5.18566	-5.00625	5.55e-07	2.57e-06	610.952	-12.5565	2.82627	-4.44279	8.88e-06	4.01e-05
K10680	623.794	-25.8419	5.16257	-5.00563	5.57e-07	2.57e-06	58.1287	-23.566	5.30528	-4.44199	8.91e-06	4.02e-05
K04080	350.793	-26.5528	5.3052	-5.00506	5.58e-07	2.58e-06	103.152	-23.5645	5.30524	-4.44174	8.92e-06	4.02e-05
K07355	115.773	-25.5169	5.101	-5.00234	5.66e-07	2.61e-06	53.8834	-22.0012	4.95963	-4.43606	9.16e-06	4.12e-05
K05709	150.626	-25.7404	5.14906	-4.99904	5.76e-07	2.66e-06	254.112	-11.3818	2.56627	-4.43517	9.2e-06	4.14e-05
K03838	553.288	-25.8732	5.17841	-4.99637	5.84e-07	2.69e-06	417.738	-22.7952	5.14083	-4.43414	9.24e-06	4.15e-05
K15069	52.5717	-23.6951	4.74351	-4.99527	5.88e-07	2.7e-06	67.5752	-18.1905	4.10703	-4.42912	9.46e-06	4.24e-05
K11208	281.44	-25.9414	5.19321	-4.99525	5.88e-07	2.7e-06	78.4672	-23.5038	5.3054	-4.43016	9.42e-06	4.23e-05
K10649	130.235	-26.4929	5.30531	-4.99366	5.92e-07	2.72e-06	73.2749	-23.473	5.30539	-4.42437	9.67e-06	4.33e-05
K02180	181.413	-26.4889	5.30517	-4.99303	5.94e-07	2.73e-06	343.489	-23.4469	5.30537	-4.41947	9.89e-06	4.43e-05
K12204	452.049	-26.4897	5.30516	-4.99318	5.94e-07	2.73e-06	25.5227	-23.4486	5.30539	-4.41977	9.88e-06	4.42e-05
K00477	342.263	-25.1502	5.03871	-4.99139	5.99e-07	2.75e-06	24.317	-21.6699	4.90534	-4.41761	9.98e-06	4.46e-05
K05877	526.478	-26.4755	5.30515	-4.99052	6.02e-07	2.76e-06	86.0927	-23.4271	5.30533	-4.41576	1.01e-05	4.49e-05
K08218	3930.97	-11.405	2.28715	-4.98658	6.15e-07	2.81e-06	487.955	-23.4201	5.30523	-4.41454	1.01e-05	4.51e-05
K07712	682.201	-25.9862	5.21233	-4.98554	6.18e-07	2.82e-06	350.793	-23.3987	5.3052	-4.41051	1.03e-05	4.59e-05
K14080	104.266	-26.4511	5.30528	-4.9858	6.17e-07	2.82e-06	382.271	-23.4079	5.30522	-4.41223	1.02e-05	4.56e-05
K08173	576.068	-25.7687	5.17192	-4.98242	6.28e-07	2.86e-06	176.409	-23.4	5.30529	-4.41069	1.03e-05	4.59e-05
K11732	517.493	-25.7623	5.17372	-4.97945	6.38e-07	2.9e-06	249.564	-23.3962	5.30526	-4.40999	1.03e-05	4.59e-05
K08720	91.5316	-25.6076	5.1433	-4.97882	6.4e-07	2.91e-06	1469.56	-6.88248	1.56332	-4.40248	1.07e-05	4.74e-05
K03487	317.236	-26.1634	5.25451	-4.97923	6.38e-07	2.91e-06	193.533	-22.0373	4.99922	-4.40815	1.04e-05	4.63e-05
K00358	121.415	-25.8918	5.20046	-4.97876	6.4e-07	2.91e-06	27.6726	-23.3778	5.30537	-4.40645	1.05e-05	4.66e-05
K05997	149.097	-23.781	4.77795	-4.97723	6.45e-07	2.93e-06	176.715	-23.3537	5.30523	-4.40202	1.07e-05	4.75e-05
K02465	173.821	-24.7296	4.96895	-4.97681	6.46e-07	2.93e-06	85.3008	-23.3274	5.30533	-4.39697	1.1e-05	4.86e-05
K06786	94.7607	-24.9343	5.01036	-4.97654	6.47e-07	2.93e-06	232.709	-23.3262	5.3053	-4.39678	1.1e-05	4.86e-05
K03229	106.333	-26.3823	5.30534	-4.97279	6.6e-07	2.99e-06	824.333	-9.46249	2.1542	-4.39259	1.12e-05	4.95e-05
K03329	230.434	-25.0457	5.03676	-4.97258	6.61e-07	2.99e-06	81.7339	-23.2535	5.30524	-4.38311	1.17e-05	5.16e-05
K09473	177.834	-25.7275	5.17359	-4.97286	6.6e-07	2.99e-06	356.733	-23.308	5.3052	-4.39343	1.12e-05	4.93e-05
K13797	111.736	-26.3605	5.30519	-4.96882	6.74e-07	3.04e-06	83.077	-23.2232	5.30552	-4.37717	1.2e-05	5.3e-05
K07509	580.546	-25.7344	5.18077	-4.96729	6.79e-07	3.07e-06	31.2096	-23.2215	5.30535	-4.377	1.2e-05	5.3e-05
K09934	200.003	-24.8768	5.00982	-4.96562	6.85e-07	3.09e-06	1869.15	-10.2281	2.33985	-4.37126	1.24e-05	5.43e-05
K05945	267.211	-26.2249	5.28154	-4.96539	6.86e-07	3.09e-06	32.5364	-23.167	5.30553	-4.36658	1.26e-05	5.54e-05
K13171	448.108	-26.3403	5.30516	-4.96503	6.87e-07	3.09e-06	78.7495	-23.1667	5.30529	-4.36673	1.26e-05	5.54e-05
K14246	174.428	-26.3362	5.30519	-4.96424	6.9e-07	3.1e-06	145.079	-23.1588	5.30532	-4.36521	1.27e-05	5.57e-05
K07430	210.222	-26.2666	5.29339	-4.96215	6.97e-07	3.13e-06	31.2153	-23.1492	5.30543	-4.36331	1.28e-05	5.61e-05
K03200	166.19	-26.3253	5.30518	-4.96218	6.97e-07	3.13e-06	452.049	-23.1523	5.30544	-4.36387	1.28e-05	5.6e-05
K08353	167.773	-24.6654	4.97148	-4.96138	7e-07	3.14e-06	53.7332	-23.1491	5.30557	-4.36316	1.28e-05	5.61e-05
K15034	104.264	-26.3159	5.30524	-4.96035	7.04e-07	3.15e-06	67.9963	-23.1448	5.30533	-4.36255	1.29e-05	5.62e-05
K07351	424.396	-25.4411	5.13051	-4.95878	7.09e-07	3.17e-06	375.749	-11.8133	2.7113	-4.35705	1.32e-05	5.75e-05
K12516	249.596	-26.2988	5.30519	-4.95719	7.15e-07	3.2e-06	74.8416	-23.1123	5.3054	-4.35638	1.32e-05	5.77e-05
K12542	533.817	-25.9267	5.23083	-4.95652	7.18e-07	3.21e-06	166.174	-23.1026	5.30527	-4.35464	1.33e-05	5.81e-05
K08354	181.789	-24.6968	4.98561	-4.95361	7.28e-07	3.25e-06	140.436	-23.1027	5.3054	-4.35457	1.33e-05	5.81e-05
K10557	305.446	-25.8378	5.21621	-4.95337	7.29e-07	3.25e-06	73.8566	-23.1003	5.30547	-4.35406	1.34e-05	5.82e-05
K14057	330.95	-26.2753	5.30519	-4.95277	7.32e-07	3.26e-06	79.9667	-21.5544	4.95295	-4.35183	1.35e-05	5.87e-05
K08277	191.371	-24.7323	4.99378	-4.95263	7.32e-07	3.26e-06	265.813	-23.0938	5.30523	-4.35303	1.34e-05	5.84e-05
K12571	207.588	-26.2745	5.30518	-4.95261	7.32e-07	3.26e-06	122.16	-21.9048	5.036	-4.34964	1.36e-05	5.92e-05
K13635	473.543	-25.39	5.12842	-4.95084	7.39e-07	3.29e-06	172.553	-21.6218	4.9733	-4.34758	1.38e-05	5.97e-05
K03832	4244.74	-8.79591	1.77745	-4.9486	7.47e-07	3.32e-06	87.3049	-23.0628	5.30572	-4.34678	1.38e-05	5.99e-05
K08276	353.032	-25.1001	5.07565	-4.94521	7.61e-07	3.37e-06	344.699	-23.0245	5.30526	-4.33994	1.43e-05	6.17e-05
K10111	396.098	-26.2377	5.30517	-4.94568	7.59e-07	3.37e-06	299.606	-23.0272	5.30535	-4.34038	1.42e-05	6.16e-05
K02079	391.166	-25.963	5.25311	-4.94241	7.72e-07	3.41e-06	30.3596	-22.9568	5.30547	-4.32701	1.51e-05	6.52e-05
K00470	174.805	-26.2209	5.30519	-4.94249	7.71e-07	3.41e-06	43.6024	-22.9572	5.30549	-4.32707	1.51e-05	6.52e-05
K06990	270.389	-26.2119	5.30516	-4.94083	7.78e-07	3.43e-06	29.2778	-22.9529	5.30549	-4.32624	1.52e-05	6.53e-05
K07136	141.255	-24.3385	4.92954	-4.93728	7.92e-07	3.49e-06	211.776	-22.9191	5.30531	-4.32004	1.56e-05	6.71e-05
K02394	369.986	-26.1845	5.30517	-4.93565	7.99e-07	3.52e-06	130.373	-22.8848	5.30549	-4.31342	1.61e-05	6.91e-05
K09980	149.999	-24.4459	4.9541	-4.93449	8.04e-07	3.53e-06	114.256	-21.154	4.91352	-4.30527	1.67e-05	7.16e-05
K01146	473.292	-25.2936	5.12527	-4.93507	8.01e-07	3.53e-06	82.1501	-22.868	5.30548	-4.31025	1.63e-05	7e-05
K09251	638.091	-25.8728	5.24522	-4.93263	8.11e-07	3.56e-06	106.333	-22.8375	5.30534	-4.30463	1.67e-05	7.17e-05
K10710	210.409	-24.2778	4.92321	-4.93128	8.17e-07	3.58e-06	40.1582	-22.8187	5.30553	-4.30093	1.7e-05	7.27e-05
K01355	117.991	-26.1634	5.30527	-4.93158	8.16e-07	3.58e-06	27.2384	-22.822	5.30559	-4.30151	1.7e-05	7.26e-05
K03746	155.308	-26.164	5.30519	-4.93178	8.15e-07	3.58e-06	31.4626	-22.8228	5.30546	-4.30176	1.69e-05	7.26e-05
K15365	123.365	-25.1984	5.11084	-4.93038	8.21e-07	3.59e-06	13.3476	-22.8167	5.30575	-4.30037	1.71e-05	7.29e-05
K05708	313.754	-25.9223	5.25978	-4.9284	8.29e-07	3.62e-06	225.512	-11.118	2.58765	-4.29655	1.73e-05	7.41e-05
K11264	185.49	-25.5082	5.17546	-4.92868	8.28e-07	3.62e-06	259.337	-22.7824	5.30517	-4.29437	1.75e-05	7.47e-05
K03459	154.431	-26.1466	5.3052	-4.92849	8.29e-07	3.62e-06	69.0079	-22.7749	5.30529	-4.29287	1.76e-05	7.52e-05
K06641	254.112	-12.6459	2.56627	-4.92775	8.32e-07	3.63e-06	72.6921	-22.7637	5.30558	-4.29052	1.78e-05	7.59e-05
K00405	189.543	-24.8067	5.03395	-4.92787	8.31e-07	3.63e-06	51.3562	-22.7553	5.30556	-4.28896	1.8e-05	7.64e-05
K07349	1132.04	-26.1407	5.30514	-4.92742	8.33e-07	3.63e-06	46.791	-22.7485	5.30592	-4.28738	1.81e-05	7.69e-05
K06319	39.7879	-24.7053	5.0154	-4.92588	8.4e-07	3.66e-06	20.3561	-22.7388	5.3057	-4.28573	1.82e-05	7.74e-05
K09021	119.304	-24.1066	4.89881	-4.92092	8.61e-07	3.75e-06	41.3547	-22.7129	5.30557	-4.28095	1.86e-05	7.9e-05
K01043	409.461	-25.1632	5.11432	-4.92014	8.65e-07	3.76e-06	27.3216	-22.701	5.30553	-4.27874	1.88e-05	7.98e-05
K12776	123.146	-25.9867	5.28159	-4.92023	8.64e-07	3.76e-06	163.309	-22.6962	5.30532	-4.27801	1.89e-05	8e-05
K08004	152.288	-26.0985	5.30521	-4.91941	8.68e-07	3.77e-06	34.5798	-22.666	5.30558	-4.27212	1.94e-05	8.2e-05
K04623	22.0206	-26.0855	5.30591	-4.9163	8.82e-07	3.82e-06	204.158	-22.6448	5.30525	-4.26838	1.97e-05	8.33e-05
K08485	143.458	-24.257	4.93664	-4.91367	8.94e-07	3.87e-06	73.236	-22.6306	5.30541	-4.26556	1.99e-05	8.42e-05
K15737	219.327	-26.0592	5.30518	-4.91202	9.01e-07	3.9e-06	56.6454	-22.6297	5.30559	-4.26526	2e-05	8.43e-05
K01364	222.409	-26.0493	5.30521	-4.91014	9.1e-07	3.93e-06	19.9623	-19.5986	4.59767	-4.26273	2.02e-05	8.52e-05
K11740	400.49	-25.8086	5.25612	-4.91021	9.1e-07	3.93e-06	10.6945	-22.5963	5.30576	-4.25882	2.06e-05	8.65e-05
K14268	275.909	-26.0305	5.30517	-4.90663	9.27e-07	3.99e-06	94.8375	-22.5879	5.30572	-4.25727	2.07e-05	8.69e-05
K04334	291.336	-24.2532	4.94604	-4.90356	9.41e-07	4.05e-06	27.313	-22.5886	5.30575	-4.25739	2.07e-05	8.69e-05
K08361	635.559	-25.459	5.19399	-4.90162	9.5e-07	4.09e-06	38.2182	-20.8899	4.92521	-4.24143	2.22e-05	9.32e-05
K12274	189.185	-25.0396	5.10861	-4.90146	9.51e-07	4.09e-06	14.4268	-22.4972	5.30563	-4.24025	2.23e-05	9.37e-05
K00963	1180.07	-9.84463	2.00883	-4.90069	9.55e-07	4.1e-06	3360.34	-3.9231	0.925365	-4.23952	2.24e-05	9.39e-05
K12945	399.758	-24.8917	5.07975	-4.90017	9.58e-07	4.11e-06	18.1939	-22.4856	5.30564	-4.23805	2.25e-05	9.44e-05
K07740	355.001	-25.989	5.3052	-4.89878	9.64e-07	4.13e-06	62.9068	-22.4832	5.30539	-4.2378	2.26e-05	9.45e-05
K11929	553.662	-25.2928	5.16408	-4.89783	9.69e-07	4.15e-06	189.922	-22.4351	5.30524	-4.22886	2.35e-05	9.82e-05
K02403	265.862	-25.9812	5.30517	-4.89733	9.71e-07	4.16e-06	30.335	-22.4361	5.30572	-4.22866	2.35e-05	9.82e-05
K11139	212.416	-24.4858	5.00399	-4.89325	9.92e-07	4.24e-06	17.9828	-22.416	5.30555	-4.22502	2.39e-05	9.95e-05
K14393	343.549	-25.9533	5.30516	-4.89209	9.98e-07	4.26e-06	79.2812	-22.4131	5.30547	-4.22452	2.39e-05	9.97e-05
K04460	610.952	-13.8206	2.82627	-4.89004	1.01e-06	4.3e-06	706.897	-6.35777	1.50513	-4.22407	2.4e-05	9.98e-05
K14026	146.426	-25.9274	5.30521	-4.88716	1.02e-06	4.36e-06	1533.1	-5.6172	1.3306	-4.22156	2.43e-05	0.000100769
K10425	75.0035	-24.8216	5.07921	-4.8869	1.02e-06	4.36e-06	27.1503	-22.3942	5.30572	-4.22077	2.43e-05	0.000101044
K13630	137.808	-23.8128	4.87405	-4.88564	1.03e-06	4.38e-06	13.3042	-22.381	5.30585	-4.21818	2.46e-05	0.000102056
K07664	341.844	-25.1729	5.15254	-4.88553	1.03e-06	4.38e-06	9.21552	-22.3858	5.30586	-4.21908	2.45e-05	0.00010173
K12299	294.307	-25.9136	5.30517	-4.8846	1.04e-06	4.39e-06	35.2563	-22.3328	5.30568	-4.20922	2.56e-05	0.000105947
K15751	162.068	-25.9149	5.30521	-4.8848	1.04e-06	4.39e-06	75.6486	-22.3673	5.30535	-4.21599	2.49e-05	0.000102897
K11274	160.766	-25.9166	5.30521	-4.88512	1.03e-06	4.39e-06	23.1283	-22.37	5.30564	-4.21626	2.48e-05	0.000102851
K01007	2215.11	-10.9248	2.23688	-4.88394	1.04e-06	4.4e-06	187.069	-20.7187	4.92401	-4.20768	2.58e-05	0.000106592
K02536	1293.85	-9.01688	1.84639	-4.88352	1.04e-06	4.41e-06	191.776	-22.3082	5.30532	-4.20487	2.61e-05	0.000107843
K03991	90.7708	-25.8994	5.3052	-4.88189	1.05e-06	4.43e-06	18.9224	-22.1967	5.30585	-4.18344	2.87e-05	0.000118178
K14053	553.999	-25.8988	5.30517	-4.88181	1.05e-06	4.43e-06	88.4303	-22.2042	5.30702	-4.18394	2.86e-05	0.000118008
K04783	176.715	-25.9025	5.30523	-4.88245	1.05e-06	4.43e-06	6.80062	-22.2882	5.30612	-4.20047	2.66e-05	0.00010988
K09954	80.1352	-23.529	4.82057	-4.88097	1.06e-06	4.44e-06	138.915	-22.1762	5.30537	-4.17995	2.92e-05	0.000119738
K10004	346.615	-25.8966	5.30521	-4.88135	1.05e-06	4.44e-06	20.8218	-22.1934	5.30776	-4.18131	2.9e-05	0.000119112
K11073	666.992	-25.1041	5.14419	-4.88008	1.06e-06	4.46e-06	67.0884	-22.1589	5.30684	-4.17553	2.97e-05	0.000121994
K00758	310.321	-25.8888	5.30516	-4.87993	1.06e-06	4.46e-06	11.4434	-22.0932	5.30584	-4.16394	3.13e-05	0.000128167
K00673	366.102	-25.89	5.30519	-4.88013	1.06e-06	4.46e-06	870.02	-22.1036	5.30599	-4.16579	3.1e-05	0.000127228
K11910	536.816	-25.8733	5.30518	-4.87699	1.08e-06	4.52e-06	7.70022	-22.0658	5.30601	-4.15865	3.2e-05	0.000130973
K05368	436.771	-25.873	5.30518	-4.87693	1.08e-06	4.52e-06	17.5038	-22.0684	5.30574	-4.15935	3.19e-05	0.000130672
K06777	208.693	-25.8692	5.30517	-4.87622	1.08e-06	4.53e-06	24.4711	-22.0573	5.30555	-4.15741	3.22e-05	0.000131588
K12684	667.448	-25.8675	5.30517	-4.87591	1.08e-06	4.54e-06	15.1131	-22.0489	5.3058	-4.15562	3.24e-05	0.000132526
K05517	459.559	-25.3566	5.20171	-4.87466	1.09e-06	4.56e-06	2776.89	-6.15043	1.48305	-4.14715	3.37e-05	0.00013742
K14287	742.239	-25.5102	5.23594	-4.87213	1.1e-06	4.62e-06	111.904	-21.9937	5.3056	-4.14538	3.39e-05	0.000138381
K12291	204.158	-25.8412	5.30525	-4.87087	1.11e-06	4.64e-06	37.8431	-21.9703	5.3054	-4.14111	3.46e-05	0.000140877
K05825	213.422	-23.3372	4.79284	-4.86917	1.12e-06	4.67e-06	35.6695	-21.9083	5.30616	-4.12883	3.65e-05	0.000148282
K00483	572.54	-25.8213	5.30517	-4.86719	1.13e-06	4.71e-06	11638.1	-3.18363	0.772116	-4.12326	3.74e-05	0.000151696
K08330	36.0878	-23.5037	4.82861	-4.8676	1.13e-06	4.71e-06	22.5378	-21.8924	5.30584	-4.12611	3.69e-05	0.00014994
K10537	382.271	-25.8206	5.30522	-4.86702	1.13e-06	4.71e-06	28.7133	-21.8644	5.30558	-4.12103	3.77e-05	0.000153058
K15971	126.646	-25.5232	5.25057	-4.86104	1.17e-06	4.85e-06	25.6983	-21.8082	5.30559	-4.11043	3.95e-05	0.000160017
K03087	557.133	-25.1282	5.17054	-4.85988	1.17e-06	4.87e-06	27.1085	-21.7716	5.30573	-4.1034	4.07e-05	0.000164836
K12616	25.3483	-25.7782	5.30551	-4.85876	1.18e-06	4.9e-06	8.10954	-21.7553	5.30614	-4.10003	4.13e-05	0.000167131
K09143	51.3873	-24.4637	5.041	-4.85294	1.22e-06	5.04e-06	12.0413	-21.7259	5.30625	-4.0944	4.23e-05	0.000170994
K03820	742.788	-13.3402	2.75271	-4.84623	1.26e-06	5.21e-06	27.1898	-21.7204	5.30588	-4.09364	4.25e-05	0.000171425
K04773	3138.64	-8.99232	1.85622	-4.84441	1.27e-06	5.25e-06	3047.38	-4.65634	1.14025	-4.08361	4.43e-05	0.00017887
K04786	363.086	-25.6944	5.30518	-4.84326	1.28e-06	5.28e-06	1189.06	-9.41362	2.3083	-4.07815	4.54e-05	0.000182984
K03465	59.2812	-21.678	4.47792	-4.84108	1.29e-06	5.33e-06	17.5806	-21.8578	5.36086	-4.0773	4.56e-05	0.000183521
K12560	56.5571	-25.6758	5.30525	-4.8397	1.3e-06	5.37e-06	519.769	-12.3503	3.03438	-4.07012	4.7e-05	0.000189129
K07210	13.7352	-25.684	5.30939	-4.83746	1.32e-06	5.42e-06	554.133	-12.5695	3.09218	-4.06492	4.8e-05	0.000193253
K07804	275.935	-25.6588	5.30517	-4.83655	1.32e-06	5.44e-06	252.135	-10.8501	2.6728	-4.05945	4.92e-05	0.000197691
K13654	315.434	-24.3152	5.03156	-4.83253	1.35e-06	5.54e-06	4365.55	-8.94016	2.21279	-4.04023	5.34e-05	0.000214144
K10549	252.734	-25.6378	5.30519	-4.8326	1.35e-06	5.54e-06	43.6474	-21.4604	5.30588	-4.04464	5.24e-05	0.000210307
K02467	290.378	-25.6341	5.30519	-4.8319	1.35e-06	5.55e-06	58.1853	-18.4234	4.56475	-4.03601	5.44e-05	0.000217706
K01974	223.486	-25.6204	5.30518	-4.82932	1.37e-06	5.62e-06	11.1258	-21.4085	5.30751	-4.03363	5.49e-05	0.000219767
K08154	336.915	-25.2267	5.22423	-4.82879	1.37e-06	5.63e-06	40.6088	-21.3408	5.30553	-4.02238	5.76e-05	0.00023037
K06884	337.452	-24.321	5.03718	-4.82828	1.38e-06	5.64e-06	7.08737	-21.3351	5.30625	-4.02074	5.8e-05	0.000231807
K08182	69.9686	-25.599	5.30522	-4.82525	1.4e-06	5.72e-06	6.10352	-21.3224	5.30651	-4.01816	5.87e-05	0.000234191
K01276	375.749	-13.0774	2.7113	-4.82327	1.41e-06	5.78e-06	181.721	-10.904	2.71606	-4.01465	5.95e-05	0.000237531
K11920	243.858	-25.165	5.21898	-4.82182	1.42e-06	5.81e-06	89.9341	-19.4593	4.87527	-3.99143	6.57e-05	0.000261843
K08068	184.99	-24.4761	5.07654	-4.82142	1.43e-06	5.82e-06	18.6481	-21.1674	5.30658	-3.9889	6.64e-05	0.000264462
K00713	155.749	-25.5539	5.30522	-4.81675	1.46e-06	5.95e-06	49.5794	-21.1485	5.30652	-3.98537	6.74e-05	0.000267833
K07356	259.806	-25.1036	5.213	-4.81558	1.47e-06	5.98e-06	11.2667	-21.0716	5.30663	-3.97081	7.16e-05	0.00028454
K12251	623.449	-8.95635	1.86007	-4.81506	1.47e-06	5.99e-06	88.4073	-21.0083	5.30721	-3.95845	7.54e-05	0.000299455
K15923	5391.52	-12.2731	2.54958	-4.8138	1.48e-06	6.02e-06	101.372	-20.9978	5.30573	-3.95757	7.57e-05	0.000300334
K01087	321.032	-24.1941	5.03094	-4.80906	1.52e-06	6.15e-06	188.08	-20.9497	5.30733	-3.94732	7.9e-05	0.000312811
K12522	83.0963	-25.5096	5.30527	-4.80835	1.52e-06	6.17e-06	73.739	-20.9329	5.30697	-3.94441	8e-05	0.000316261
K03836	334.048	-25.4889	5.30516	-4.80455	1.55e-06	6.28e-06	3.99733	-20.9319	5.30682	-3.94434	8e-05	0.000316261
K10171	147.633	-25.4724	5.30524	-4.80136	1.58e-06	6.37e-06	53.7817	-20.8258	5.30666	-3.92446	8.69e-05	0.000342559
K11684	175.23	-25.4617	5.30524	-4.79935	1.59e-06	6.43e-06	141.387	-10.4848	2.67199	-3.92398	8.71e-05	0.000343004
K09859	63.6559	-21.2406	4.43115	-4.79348	1.64e-06	6.6e-06	17.2015	-20.7482	5.30717	-3.90946	9.25e-05	0.000363233
K10551	309.191	-25.4227	5.30517	-4.79207	1.65e-06	6.64e-06	383.441	-19.2281	4.92142	-3.90703	9.34e-05	0.000366652
K08251	51.3983	-24.4627	5.10646	-4.79054	1.66e-06	6.69e-06	10.1117	-20.7304	5.3072	-3.90609	9.38e-05	0.000367808
K07591	61.1458	-25.3984	5.30524	-4.78742	1.69e-06	6.79e-06	100.296	-20.7187	5.30788	-3.90338	9.49e-05	0.000371689
K12580	72.0411	-25.3935	5.30525	-4.78648	1.7e-06	6.81e-06	1092.57	-10.7084	2.74401	-3.90245	9.52e-05	0.000372853
K00899	181.332	-23.9455	5.00321	-4.78603	1.7e-06	6.82e-06	18.8725	-18.8892	4.85065	-3.89415	9.85e-05	0.000385579
K06989	225.512	-12.3821	2.58765	-4.78506	1.71e-06	6.85e-06	39.7483	-20.6565	5.30556	-3.89337	9.89e-05	0.00038654
K03819	133.043	-23.981	5.01211	-4.78461	1.71e-06	6.86e-06	1668.43	-3.93743	1.01216	-3.89013	0.00010019	0.000391456
K11895	442.035	-25.2713	5.28491	-4.78178	1.74e-06	6.95e-06	36.0888	-20.6164	5.30714	-3.88466	0.000102474	0.000399523
K11903	487.955	-25.3657	5.30523	-4.78127	1.74e-06	6.96e-06	38.2659	-20.6166	5.30715	-3.88468	0.000102467	0.000399523
K12209	640.585	-25.3461	5.30518	-4.77761	1.77e-06	7.08e-06	110.624	-19.2741	4.9677	-3.87988	0.000104506	0.000406867
K08676	4707.96	-13.1948	2.76468	-4.77262	1.82e-06	7.25e-06	629.923	-12.7482	3.2872	-3.87814	0.000105257	0.000409498
K01826	82.8074	-25.3191	5.30528	-4.77244	1.82e-06	7.25e-06	31.2861	-20.5518	5.30587	-3.87341	0.000107325	0.00041695
K07190	219.049	-25.32	5.3052	-4.77269	1.82e-06	7.25e-06	295.712	-20.5711	5.30645	-3.87662	0.000105919	0.00041178
K07331	98.1815	-25.3031	5.30524	-4.76946	1.85e-06	7.35e-06	11.5425	-20.5234	5.31082	-3.86446	0.000111336	0.000432229
K02615	189.849	-25.3003	5.3052	-4.76896	1.85e-06	7.36e-06	70.2931	-17.6856	4.58472	-3.85751	0.000114548	0.000444382
K07026	171.085	-25.2849	5.3052	-4.76607	1.88e-06	7.46e-06	440.756	-12.3628	3.2073	-3.85458	0.000115929	0.000449101
K11943	145.128	-25.2826	5.30524	-4.76559	1.88e-06	7.47e-06	7124.67	-7.71493	2.00662	-3.84475	0.000120678	0.000467168
K07639	539.47	-24.9237	5.23249	-4.76326	1.9e-06	7.55e-06	387.019	-12.1264	3.15534	-3.84312	0.000121479	0.000469937
K10244	68.3098	-25.256	5.30526	-4.76055	1.93e-06	7.64e-06	138.73	-20.3755	5.30576	-3.84026	0.000122903	0.000474773
K10147	109.798	-25.2438	5.30527	-4.75824	1.95e-06	7.73e-06	13.6269	-20.3229	5.30611	-3.8301	0.000128091	0.000494465
K01991	4129.88	-14.1519	2.97517	-4.75668	1.97e-06	7.78e-06	310.038	-11.0817	2.90012	-3.8211	0.000132858	0.000512145
K02711	177.624	-25.2205	5.30529	-4.75384	2e-06	7.88e-06	172.288	-16.352	4.28529	-3.81585	0.000135715	0.00052279
K02666	258.986	-25.2164	5.3052	-4.75314	2e-06	7.9e-06	10957	-4.69482	1.23391	-3.80482	0.000141905	0.00054625
K02524	79.5901	-25.2027	5.30529	-4.75049	2.03e-06	8e-06	16.7806	-20.1841	5.30603	-3.80399	0.000142383	0.000547706
K16193	246.691	-25.1966	5.30526	-4.74936	2.04e-06	8.04e-06	63.0397	-20.1837	5.31219	-3.7995	0.00014499	0.000557341
K07165	9516.33	-13.0453	2.74733	-4.74835	2.05e-06	8.08e-06	41.7955	-20.1418	5.30839	-3.79433	0.000148044	0.00056868
K04479	313.034	-25.1871	5.30519	-4.74763	2.06e-06	8.1e-06	41.9367	-20.1262	5.30795	-3.7917	0.000149619	0.000574327
K13667	93.0063	-25.1778	5.30529	-4.74578	2.08e-06	8.16e-06	11.085	-20.1128	5.30625	-3.79039	0.000150411	0.000576558
K11531	286.615	-24.6813	5.20403	-4.74274	2.11e-06	8.27e-06	7291.07	-6.53302	1.72528	-3.78665	0.000152693	0.000584486
K07765	40.1237	-25.1287	5.30529	-4.73653	2.17e-06	8.52e-06	1603.05	-6.73021	1.78461	-3.77124	0.000162437	0.000621351
K11521	150.807	-25.1229	5.3052	-4.73552	2.18e-06	8.56e-06	1959.4	-8.05794	2.13737	-3.77002	0.000163231	0.000623952
K10538	234.843	-25.1137	5.30522	-4.73378	2.2e-06	8.63e-06	66.4199	-19.993	5.30689	-3.76737	0.000164977	0.000630183
K13890	276.181	-25.0496	5.30522	-4.7217	2.34e-06	9.13e-06	370.792	-11.6266	3.10118	-3.74908	0.000177486	0.000676079
K10550	191.634	-25.0472	5.3052	-4.72126	2.34e-06	9.14e-06	82.0219	-19.8437	5.30994	-3.73708	0.000186173	0.000708181
K14108	79.495	-23.011	4.87622	-4.71903	2.37e-06	9.22e-06	37.5319	-19.799	5.30888	-3.72941	0.000191931	0.000728564
K15652	217.619	-25.0318	5.30518	-4.71837	2.38e-06	9.23e-06	859.589	-8.63251	2.31924	-3.72212	0.000197556	0.000748878
K03516	191.776	-25.0163	5.30532	-4.71533	2.41e-06	9.36e-06	293.175	-11.9365	3.21838	-3.70886	0.000208191	0.000787554
K08319	1008.02	-24.8303	5.27654	-4.70579	2.53e-06	9.79e-06	4356.98	-3.45099	0.933783	-3.69571	0.000219275	0.000827766
K14328	149.305	-24.9595	5.30532	-4.70462	2.54e-06	9.83e-06	14.7807	-19.6123	5.30824	-3.69469	0.000220151	0.000830501
K12750	39.146	-24.9546	5.3053	-4.70371	2.55e-06	9.85e-06	945.968	-6.57798	1.80031	-3.6538	0.000258389	0.00097207
K01841	88.2274	-24.9561	5.30525	-4.70403	2.55e-06	9.85e-06	1100.93	-10.5814	2.88628	-3.66611	0.000246269	0.000927748
K13658	120.976	-24.8675	5.30522	-4.68737	2.77e-06	1.06e-05	822.308	-10.7553	2.96426	-3.62832	0.000285275	0.0010688
K07266	246.122	-24.8366	5.3052	-4.68157	2.85e-06	1.09e-05	42.5159	-19.2247	5.31399	-3.61775	0.000297173	0.0011111
K01289	232.709	-24.8241	5.3053	-4.67911	2.88e-06	1.1e-05	788.807	-12.4047	3.43504	-3.61124	0.000304741	0.00113784
K02442	166.174	-24.8125	5.30527	-4.67696	2.91e-06	1.11e-05	638.112	-10.8248	3.013	-3.59271	0.000327259	0.00122025
K10754	17.9828	-24.8212	5.30555	-4.67835	2.89e-06	1.11e-05	357.349	-11.875	3.29082	-3.60851	0.000307955	0.00114905
K13636	227.296	-24.7945	5.30521	-4.67361	2.96e-06	1.13e-05	364.543	-17.5896	4.89813	-3.59108	0.000329308	0.00122705
K08642	50.8754	23.3551	5.00016	4.67087	3e-06	1.14e-05	682.199	7.99343	2.24292	3.56385	0.00036546	0.00135991
K00484	248.6	-24.7652	5.30523	-4.66808	3.04e-06	1.16e-05	38.5805	-18.8867	5.30614	-3.5594	0.000371701	0.00138219
K15896	32.1993	-22.9238	4.91711	-4.66205	3.13e-06	1.19e-05	44.701	-18.8361	5.31459	-3.54423	0.000393765	0.00146027
K09749	108.345	-24.7039	5.30521	-4.65653	3.22e-06	1.22e-05	272.39	-11.2947	3.20626	-3.52271	0.000427161	0.00157876
K06134	22.4475	-21.4212	4.60767	-4.64903	3.34e-06	1.26e-05	5.7656	-18.7234	5.31614	-3.52199	0.000428315	0.00158089
K03514	55.2858	-24.6403	5.30537	-4.64441	3.41e-06	1.29e-05	6135.56	-9.4028	2.68144	-3.50662	0.000453839	0.00167285
K02304	689.27	7.30009	1.57249	4.64239	3.44e-06	1.3e-05	413.642	6.86982	1.96559	3.49505	0.000473978	0.0017459
K03815	235.309	-24.623	5.3052	-4.64128	3.46e-06	1.3e-05	6027.03	-4.44807	1.28242	-3.4685	0.000523371	0.00192395
K00519	22.9023	-20.3802	4.39031	-4.64209	3.45e-06	1.3e-05	132.974	-18.5251	5.30729	-3.49051	0.000482108	0.00177465
K03198	455.098	-10.5959	2.28443	-4.63829	3.51e-06	1.32e-05	25.3528	-18.4125	5.31762	-3.46255	0.000535085	0.00196437
K00607	44.2176	-24.607	5.30538	-4.63813	3.52e-06	1.32e-05	3393.75	-9.13174	2.64439	-3.45324	0.000553886	0.00203203
K11563	78.1121	-24.6024	5.30527	-4.63736	3.53e-06	1.33e-05	21181.8	-2.73595	0.794442	-3.44387	0.000573458	0.00210242
K06606	86.6903	-24.5702	5.30527	-4.63127	3.63e-06	1.36e-05	1001.6	-9.92658	2.8833	-3.44279	0.000575753	0.00210942
K06986	124.989	-24.5534	5.30526	-4.62812	3.69e-06	1.38e-05	2460.87	-3.12559	0.909833	-3.43535	0.000591797	0.00216241
K00543	151.672	-24.4975	5.30536	-4.61749	3.88e-06	1.45e-05	944.064	-8.95151	2.63051	-3.40296	0.000666591	0.00242598
K09274	32.5068	-24.4982	5.30533	-4.61766	3.88e-06	1.45e-05	13.7352	-18.041	5.30939	-3.39795	0.000678932	0.00246926
K03093	1030.9	24.1304	5.23018	4.61368	3.96e-06	1.47e-05	637.418	8.12622	2.39658	3.39075	0.000697017	0.00253166
K04802	21.5054	20.7117	4.49597	4.60673	4.09e-06	1.52e-05	320.856	8.71541	2.57764	3.38117	0.000721788	0.00261816
K10402	36.0954	-24.4372	5.30531	-4.60618	4.1e-06	1.52e-05	382.255	-9.40601	2.78808	-3.37365	0.000741796	0.00268717
K13108	27.6726	-24.4123	5.30537	-4.60143	4.2e-06	1.56e-05	51.3957	-16.4415	4.87623	-3.37177	0.000746865	0.00270374
K03175	86.8277	-24.3967	5.30529	-4.59856	4.25e-06	1.57e-05	4037.53	-4.06747	1.21252	-3.35455	0.000794947	0.00286642
K04337	138.915	-24.4016	5.30537	-4.59941	4.24e-06	1.57e-05	7184.09	-5.6799	1.69039	-3.36011	0.000779124	0.00281122
K14399	13.0239	24.0572	5.2302	4.59966	4.23e-06	1.57e-05	312.39	7.3732	2.19292	3.36228	0.00077301	0.002791
K03228	78.4672	-24.4055	5.3054	-4.60012	4.22e-06	1.57e-05	609.699	-9.4912	2.81862	-3.36733	0.00075901	0.00274589
K10705	139.015	-24.4026	5.3052	-4.59975	4.23e-06	1.57e-05	257.321	-11.1025	3.29808	-3.36635	0.000761694	0.00275196
K06146	258.616	-24.3947	5.30524	-4.59822	4.26e-06	1.57e-05	286.875	-12.047	3.59219	-3.35366	0.000797496	0.00287372
K07358	149.666	-24.3868	5.30525	-4.59674	4.29e-06	1.58e-05	9720.63	-4.56956	1.3627	-3.35332	0.000798476	0.00287536
K02370	67.9963	-24.3819	5.30533	-4.59573	4.31e-06	1.59e-05	210.011	-10.6935	3.1915	-3.35062	0.00080632	0.00290169
K01585	1382.36	-11.2642	2.45239	-4.59314	4.37e-06	1.61e-05	2945.33	-4.6898	1.40151	-3.34626	0.000819099	0.00294187
K10194	286.798	-24.3686	5.30524	-4.59331	4.36e-06	1.61e-05	176.309	-6.1784	1.84626	-3.34644	0.000818555	0.00294185
K01217	29.2047	-24.3647	5.30537	-4.59246	4.38e-06	1.61e-05	1056.38	-8.99265	2.68904	-3.34419	0.000825234	0.00296196
K14712	27.3216	-24.3616	5.30553	-4.59175	4.4e-06	1.62e-05	22950.9	-3.35591	1.00546	-3.33768	0.000844812	0.00302826
K12084	1024.36	-24.3407	5.30525	-4.58804	4.47e-06	1.64e-05	546.068	-9.79475	2.94555	-3.32527	0.000883338	0.00316179
K06520	90.9168	12.4622	2.71871	4.58389	4.56e-06	1.67e-05	6343.23	3.89257	1.17705	3.30705	0.000942847	0.00336424
K12487	91.6119	-24.3152	5.30537	-4.58314	4.58e-06	1.67e-05	397.876	-11.8886	3.59833	-3.30392	0.000953427	0.00339977
K13049	69.0079	-24.2986	5.30529	-4.58006	4.65e-06	1.7e-05	7090.32	-9.13414	2.76626	-3.30199	0.000960027	0.00341885
K05922	103.152	-24.1921	5.30524	-4.56004	5.11e-06	1.86e-05	562.567	-8.87657	2.6997	-3.28799	0.00100907	0.00358417
K15143	25.5227	-24.1495	5.30539	-4.55188	5.32e-06	1.93e-05	1408.74	-11.4839	3.51372	-3.26829	0.00108198	0.00383317
K00578	130.373	-24.1412	5.30549	-4.55022	5.36e-06	1.94e-05	241.625	-7.68594	2.36924	-3.24406	0.0011784	0.00416668
K06932	30.3596	-24.1051	5.30547	-4.54344	5.53e-06	2e-05	8.14808	-16.9446	5.2287	-3.24068	0.00119246	0.00420822
K03998	145.031	-24.0695	5.30524	-4.53693	5.71e-06	2.06e-05	10.5117	-17.2096	5.31596	-3.23734	0.00120648	0.00425495
K02402	256.555	-24.0671	5.30527	-4.53646	5.72e-06	2.07e-05	1496.65	-9.31396	2.88223	-3.23151	0.00123136	0.00433711
K13137	54.5428	-24.0264	5.30531	-4.52876	5.93e-06	2.14e-05	90.6995	-14.9584	4.63379	-3.22812	0.00124607	0.00438329
K05921	985.921	-13.9883	3.08946	-4.52774	5.96e-06	2.15e-05	2210.21	-6.72172	2.08861	-3.21827	0.00128965	0.00453366
K14726	43.6024	-24.0147	5.30549	-4.52639	6e-06	2.16e-05	115244	-6.59716	2.05358	-3.21252	0.00131574	0.00462241
K08150	135.69	-22.6122	4.99827	-4.524	6.07e-06	2.18e-05	13853.1	-3.92037	1.22069	-3.21161	0.00131996	0.00463425
K07881	19.3058	-23.9741	5.30548	-4.51874	6.22e-06	2.24e-05	75.3932	-15.8926	4.95517	-3.20728	0.00133996	0.00469846
K12072	202.844	-23.969	5.30527	-4.51795	6.24e-06	2.24e-05	63.4958	-17.0617	5.3312	-3.20035	0.00137259	0.00480977
K12977	67.7433	-23.957	5.3054	-4.51558	6.31e-06	2.27e-05	183.958	-10.7754	3.37308	-3.19452	0.00140062	0.00490487
K13956	26.5588	-23.9391	5.30541	-4.51221	6.42e-06	2.3e-05	2463.69	-11.6164	3.64548	-3.18653	0.00143993	0.00503928
K06027	29.2778	-23.9302	5.30549	-4.51045	6.47e-06	2.32e-05	21.6695	-16.9446	5.31932	-3.18548	0.00144514	0.00505429
K01623	773.727	7.97677	1.77145	4.50297	6.7e-06	2.4e-05	27.092	15.6654	4.93264	3.17587	0.0014939	0.00521814
K04936	40.1582	-23.834	5.30553	-4.49229	7.05e-06	2.52e-05	949.994	-6.4243	2.02377	-3.17441	0.00150139	0.00524097
K09525	66.1269	-23.8037	5.30539	-4.4867	7.23e-06	2.58e-05	137.559	-16.781	5.31817	-3.15542	0.0016027	0.00558392
K14063	228.042	-23.7533	5.3052	-4.47735	7.56e-06	2.69e-05	47.0523	-16.6987	5.31426	-3.14225	0.00167654	0.00582265
K00039	51.3562	-23.7417	5.30556	-4.47486	7.65e-06	2.72e-05	659.059	-8.31633	2.65129	-3.1367	0.00170859	0.00592642
K16055	554.133	-13.8336	3.09218	-4.47373	7.69e-06	2.73e-05	74.3913	-16.6615	5.31451	-3.1351	0.00171796	0.00595516
K12023	283.503	9.54892	2.13477	4.47303	7.71e-06	2.74e-05	1625.02	6.76788	2.15939	3.13416	0.00172345	0.0059704
K06720	35.2563	-23.7273	5.30568	-4.47206	7.75e-06	2.75e-05	15.9427	-16.6135	5.31517	-3.12568	0.00177396	0.00613373
K03691	18.1939	-23.6834	5.30564	-4.46381	8.05e-06	2.85e-05	7836.68	-7.45117	2.38605	-3.12281	0.00179133	0.00618989
K09964	22.5833	-20.1045	4.50949	-4.45827	8.26e-06	2.92e-05	27.8195	-16.5666	5.30542	-3.12257	0.00179279	0.00619101
K07174	22.5378	-23.5832	5.30584	-4.44476	8.8e-06	3.11e-05	1607.85	-2.73483	0.879557	-3.10933	0.00187512	0.006459
K12062	151.831	-21.6388	4.87843	-4.43562	9.18e-06	3.23e-05	10282.2	-5.77781	1.87026	-3.08931	0.00200619	0.0068888
K14352	69.406	23.1762	5.23008	4.43132	9.37e-06	3.29e-05	4870.1	2.17981	0.707801	3.07969	0.00207214	0.00710635
K11498	31.4626	-23.4957	5.30546	-4.42859	9.49e-06	3.33e-05	208.825	-11.076	3.60725	-3.07048	0.00213713	0.00732461
K11080	14.4268	-23.4882	5.30563	-4.42704	9.55e-06	3.35e-05	1255.21	-10.5092	3.43332	-3.06093	0.00220654	0.00755779
K14979	56.6454	-23.4684	5.30559	-4.42333	9.72e-06	3.41e-05	710.455	-6.19415	2.02766	-3.05483	0.00225189	0.0077083
K12690	1806.96	-19.812	4.48079	-4.42154	9.8e-06	3.44e-05	1273.46	-4.71237	1.54751	-3.04512	0.00232584	0.00795643
K01992	32.5364	-23.4053	5.30553	-4.41149	1.03e-05	3.6e-05	985.921	-8.94623	2.93916	-3.04381	0.00233606	0.0079864
K16260	125.139	-23.4025	5.30529	-4.41117	1.03e-05	3.6e-05	26.0864	-16.103	5.30544	-3.0352	0.00240378	0.00821279
K13041	27.1898	-23.1935	5.30588	-4.37128	1.24e-05	4.3e-05	5435.94	-1.71365	0.574605	-2.98231	0.0028608	0.00971359
K14966	27.1503	-23.1857	5.30572	-4.36995	1.24e-05	4.32e-05	6154.37	-7.7535	2.60132	-2.9806	0.00287686	0.00976206
K15735	120.846	-23.1328	5.30525	-4.36036	1.3e-05	4.51e-05	6472.05	-3.21698	1.08483	-2.96543	0.00302257	0.0102438
K05374	59.6545	-23.1331	5.30531	-4.36037	1.3e-05	4.51e-05	1589	-5.48301	1.85181	-2.96089	0.00306756	0.0103898
K00538	1049.42	-10.5942	2.43513	-4.35058	1.36e-05	4.7e-05	605.219	-7.241	2.45761	-2.94636	0.00321539	0.0108636
K09925	145.808	-23.0544	5.30524	-4.34558	1.39e-05	4.81e-05	1089.61	-10.9374	3.72693	-2.9347	0.0033387	0.0112733
K02587	66.9452	-23.0383	5.30538	-4.34244	1.41e-05	4.87e-05	1455.62	-7.52758	2.56955	-2.92953	0.00339476	0.0114555
K01905	10.6945	-23.0308	5.30576	-4.34072	1.42e-05	4.9e-05	11692.6	-3.97778	1.36323	-2.9179	0.00352398	0.0118696
K00455	141.89	-23.03	5.30521	-4.34102	1.42e-05	4.9e-05	373.085	-7.60703	2.60429	-2.92096	0.00348952	0.0117607
K01067	1680.96	-10.19	2.34904	-4.33796	1.44e-05	4.96e-05	10020.9	-6.58484	2.2571	-2.91739	0.00352975	0.0118812
K11710	192.548	-20.1665	4.65168	-4.33531	1.46e-05	5.02e-05	976.193	-11.2355	3.85147	-2.91721	0.00353177	0.0118812
K12608	11.4434	-22.9662	5.30584	-4.32847	1.5e-05	5.17e-05	959.919	-11.042	3.795	-2.90962	0.00361863	0.0121509
K07983	13.3042	-22.9227	5.30585	-4.32027	1.56e-05	5.36e-05	184.088	-15.5244	5.36086	-2.89588	0.00378098	0.0126805
K01897	7136.43	-5.22384	1.21062	-4.31501	1.6e-05	5.48e-05	1437.32	-5.98765	2.06836	-2.89489	0.00379296	0.0127129
K03287	1158.12	-9.63973	2.23394	-4.31512	1.6e-05	5.48e-05	770.108	-10.9636	3.80171	-2.88385	0.00392842	0.0131589
K14552	148.408	-22.8694	5.30581	-4.31026	1.63e-05	5.6e-05	24.7518	-15.3527	5.32977	-2.88056	0.00396974	0.0132891
K10035	36.0992	-22.8658	5.3059	-4.3095	1.64e-05	5.61e-05	4265.2	-2.58467	0.897732	-2.87911	0.00398804	0.0133422
K01569	31.2861	-22.8498	5.30587	-4.30651	1.66e-05	5.68e-05	5868.46	-1.55007	0.539412	-2.87363	0.0040578	0.0135673
K12897	15.1131	-22.7591	5.3058	-4.28947	1.79e-05	6.13e-05	729.762	-8.5162	2.98654	-2.85152	0.00435103	0.01453
K01397	83.077	-22.7459	5.30552	-4.28721	1.81e-05	6.19e-05	145.648	-10.4222	3.65946	-2.84803	0.00439914	0.0146727
K09511	68.8575	22.4126	5.23053	4.28495	1.83e-05	6.25e-05	528.535	9.49716	3.34521	2.83903	0.00452506	0.0150835
K07257	20.3561	-22.7014	5.3057	-4.27869	1.88e-05	6.42e-05	2960.54	-5.31814	1.87387	-2.83806	0.00453891	0.0151205
K09005	22.4553	-22.2047	5.19056	-4.27789	1.89e-05	6.44e-05	16187.6	-2.92942	1.03262	-2.83688	0.00455563	0.015167
K04139	101.372	-22.6377	5.30573	-4.26666	1.98e-05	6.76e-05	1678.79	-3.99713	1.41003	-2.83477	0.00458582	0.0152396
K00856	310.038	-12.3457	2.90012	-4.25697	2.07e-05	7.05e-05	799.995	-6.79617	2.39917	-2.83272	0.00461542	0.0153194
K08393	30.335	-22.5146	5.30572	-4.24346	2.2e-05	7.48e-05	533.204	-8.85995	3.12835	-2.83215	0.00462368	0.0153282
K09689	75.8449	-22.5061	5.30538	-4.24214	2.21e-05	7.52e-05	44.8202	-15.1744	5.36086	-2.83059	0.00464626	0.0153937
K06457	83.9025	-22.4633	5.30543	-4.23402	2.3e-05	7.79e-05	1410.19	-6.63332	2.35456	-2.81723	0.00484405	0.0160246
K09928	33.2157	-22.4242	5.30542	-4.22666	2.37e-05	8.03e-05	460.917	-3.16928	1.13044	-2.80359	0.00505378	0.0166933
K07578	53.7332	-22.4111	5.30557	-4.22407	2.4e-05	8.12e-05	1820.26	-6.34705	2.27325	-2.79206	0.00523744	0.0172895
K00301	41.4618	-22.4151	5.30696	-4.22372	2.4e-05	8.13e-05	174.147	-5.72582	2.05139	-2.79119	0.00525141	0.0173252
K06313	7.08737	-22.3754	5.30625	-4.21679	2.48e-05	8.38e-05	571.196	-5.64348	2.02412	-2.78812	0.00530149	0.0174799
K07481	9965.97	-9.09034	2.15976	-4.20897	2.57e-05	8.66e-05	1068.68	-9.99891	3.60285	-2.77528	0.00551548	0.0181636
K11383	87.3049	-22.1734	5.30572	-4.17914	2.93e-05	9.85e-05	454.977	-8.77826	3.17912	-2.76122	0.00575854	0.0189184
K12520	41.9427	-22.143	5.30541	-4.17366	3e-05	0.00010076	45.9467	-14.5884	5.30538	-2.74974	0.00596418	0.0195588
K15173	49.5794	-22.1158	5.30652	-4.16766	3.08e-05	0.000103264	637.735	-5.65353	2.06262	-2.74095	0.0061262	0.020054
K07267	295.712	-22.0927	5.30645	-4.16336	3.14e-05	0.000105163	286.021	-9.02908	3.29438	-2.74075	0.00612985	0.020054
K06985	370.792	-12.8907	3.10118	-4.15669	3.23e-05	0.000108215	3631.63	-2.12455	0.775344	-2.74014	0.00614138	0.0200797
K06789	11.2667	-22.0536	5.30663	-4.15586	3.24e-05	0.000108543	809.906	-6.49579	2.37269	-2.73773	0.0061864	0.0202148
K09162	638.124	6.80848	1.64054	4.15015	3.32e-05	0.000111223	4529.14	2.65489	0.971278	2.7334	0.00626839	0.0204705
K06913	74.3913	-22.055	5.31451	-4.14996	3.33e-05	0.000111249	9249.57	-4.29929	1.57525	-2.72928	0.00634737	0.0207161
K07327	6.10352	-21.9693	5.30651	-4.14007	3.47e-05	0.000116087	43.4146	-9.10926	3.33871	-2.72838	0.00636463	0.02076
K12064	93.9706	-21.9273	5.30579	-4.13271	3.59e-05	0.000119652	2278.67	-5.59341	2.058	-2.71789	0.00656999	0.0213916
K13275	270.437	-21.8939	5.30591	-4.12631	3.69e-05	0.000122956	2376.69	-3.77975	1.39118	-2.71694	0.00658887	0.0214403
K02270	18.6481	-21.8608	5.30658	-4.11956	3.8e-05	0.000126541	1831.02	-4.37979	1.61579	-2.71063	0.00671561	0.0218397
K12388	53.7817	-21.8567	5.30666	-4.11873	3.81e-05	0.000126922	4887.44	-4.06464	1.50098	-2.70799	0.00676914	0.0220007
K07576	13.2344	-21.801	5.30583	-4.10888	3.98e-05	0.000132301	1939.82	-5.7173	2.11263	-2.70625	0.00680474	0.0220902
K05595	2385.97	-7.80059	1.9005	-4.10449	4.05e-05	0.000134755	7105.62	-2.15007	0.794627	-2.70576	0.00681488	0.02211
K05926	293.175	-13.2006	3.21838	-4.10162	4.1e-05	0.000136356	361.774	-9.93861	3.67681	-2.70305	0.00687057	0.0222774
K15629	242.647	-21.6681	5.30686	-4.08305	4.44e-05	0.00014747	241.997	-10.3838	3.87048	-2.68283	0.00730011	0.0236282
K03197	806.937	-7.9146	1.94152	-4.07651	4.57e-05	0.00015141	1052.02	-8.59303	3.21439	-2.6733	0.00751096	0.0242676
K02199	6799.54	-5.73161	1.41436	-4.05243	5.07e-05	0.000167281	428.016	-8.75778	3.30129	-2.65283	0.0079819	0.0256981
K13747	600.105	-8.69618	2.14704	-4.05031	5.11e-05	0.000168703	12130.1	-4.23798	1.59788	-2.65226	0.00799553	0.0257268
K11371	129.914	-21.4791	5.30606	-4.04803	5.16e-05	0.000170153	89.0278	-9.59349	3.62373	-2.64741	0.00811113	0.0260681
K02266	3.99733	-21.3959	5.30682	-4.03178	5.54e-05	0.00018183	4011.46	-2.54014	0.969611	-2.61975	0.00879942	0.0281896
K05792	10.1117	-21.3952	5.3072	-4.03136	5.55e-05	0.000181942	75.8789	-14.0414	5.36086	-2.61924	0.00881253	0.0282063
K07454	1014.82	-6.25886	1.55706	-4.01966	5.83e-05	0.000190996	6252.64	-7.1975	2.75002	-2.61725	0.00886421	0.0283385
K08363	17.7272	-18.7209	4.66322	-4.01459	5.95e-05	0.00019503	3218.13	-7.55436	2.89086	-2.61318	0.0089703	0.0286609
K07504	418.677	-7.93563	1.9769	-4.01418	5.97e-05	0.000195255	1844.28	-3.65305	1.39816	-2.61276	0.00898133	0.0286794
K05784	22.0262	19.0336	4.75111	4.00613	6.17e-05	0.000201912	212.367	8.92638	3.4304	2.60214	0.00926451	0.0295664
K11685	975.69	-11.4934	2.87572	-3.99671	6.42e-05	0.000209993	431.719	-6.93753	2.66673	-2.60151	0.00928143	0.0296032
K06911	1274.67	-11.2954	2.82639	-3.99641	6.43e-05	0.000210007	2077.43	-6.94622	2.68248	-2.58947	0.00961228	0.0306227
K13695	1153.31	-8.29249	2.07493	-3.99652	6.43e-05	0.000210007	178.731	-9.95327	3.8434	-2.58971	0.00960578	0.0306198
K09759	58.0088	-21.1864	5.30594	-3.99296	6.53e-05	0.000212966	606.632	-4.62724	1.79564	-2.57693	0.00996811	0.0317378
K11442	590.226	7.82502	1.96081	3.99071	6.59e-05	0.000214748	227.553	6.49501	2.52509	2.57219	0.0101058	0.0321387
K00557	1125.11	-11.1555	2.81978	-3.95616	7.62e-05	0.000247859	2611.22	-4.67915	1.82441	-2.56475	0.010325	0.0327787
K10918	4851.27	-12.1338	3.0807	-3.93866	8.19e-05	0.000266335	472.963	-5.28289	2.07376	-2.54749	0.01085	0.0344055
K15519	476.809	7.87974	2.00268	3.93461	8.33e-05	0.000270554	350.176	5.85354	2.30295	2.54175	0.0110298	0.034935
K05571	731.056	7.11038	1.8107	3.92686	8.61e-05	0.00027893	2336.91	1.79797	0.71132	2.52766	0.0114826	0.0363062
K03204	1219.67	-10.839	2.76332	-3.92243	8.77e-05	0.000283943	1950.05	-4.44093	1.75956	-2.52389	0.0116063	0.0366763
K07338	272.39	-12.5588	3.20626	-3.91696	8.97e-05	0.000289792	1535.45	-4.52422	1.8122	-2.49654	0.0125412	0.0395392
K09007	582.084	7.03863	1.79817	3.91434	9.07e-05	0.000292625	1146.17	5.00241	2.00806	2.49117	0.0127324	0.0400957
K02818	24.6358	-19.1896	4.90262	-3.91416	9.07e-05	0.000292668	1680.96	-5.79295	2.32687	-2.48959	0.012789	0.0402278
K05799	4993.67	-5.47534	1.39949	-3.9124	9.14e-05	0.000294649	1259.75	-2.99573	1.20329	-2.48962	0.0127881	0.0402278
K05836	258.607	-19.3714	5.02354	-3.85612	0.000115202	0.000369318	66.508	-9.59863	3.94029	-2.43602	0.0148497	0.0464424
K02828	357.045	8.16903	2.11941	3.85439	0.000116016	0.000371716	526.47	8.99729	3.71276	2.42335	0.0153783	0.0480681
K16323	941.741	8.1516	2.11699	3.85055	0.000117851	0.00037738	98.677	12.6601	5.23006	2.42065	0.0154929	0.0483986
K13926	1536.57	-10.7713	2.8041	-3.84126	0.000122404	0.000391734	1726.28	-3.92288	1.62077	-2.42038	0.0155044	0.0484072
K10012	817.679	-7.76084	2.02068	-3.8407	0.000122683	0.000392404	41.6918	-12.9558	5.36086	-2.41674	0.0156603	0.0488658
K03338	90.6995	-17.6016	4.63379	-3.79854	0.00014555	0.000464749	1393.69	-5.84603	2.42802	-2.40774	0.0160517	0.0500015
K13581	749.778	-7.11067	1.87598	-3.79039	0.000150413	0.000479731	6340.04	-3.31649	1.38576	-2.39327	0.0166991	0.0519591
K06323	475.858	8.31253	2.20523	3.76946	0.0001636	0.000520899	4017.23	1.83976	0.770663	2.38724	0.0169752	0.0527282
K01070	933.292	-9.99151	2.65151	-3.76823	0.000164406	0.00052317	599.072	-8.06935	3.38188	-2.38605	0.0170303	0.0528694
K07476	312.39	8.23853	2.19239	3.75778	0.000171425	0.000544887	2001.85	3.83999	1.6109	2.38376	0.0171368	0.0531398
K07084	792.17	7.59941	2.02619	3.75059	0.000176419	0.000560126	4624.42	1.66813	0.701603	2.3776	0.0174259	0.0539139
K13852	257.321	-12.3666	3.29808	-3.74963	0.000177096	0.000561956	2338.06	-4.20265	1.76757	-2.37765	0.0174235	0.0539139
K00682	7.62287	-19.8838	5.30673	-3.74691	0.00017903	0.000567771	187.909	-6.4073	2.69442	-2.37799	0.0174073	0.0539139
K02473	210.011	-11.9576	3.1915	-3.74669	0.00017918	0.000567927	145.256	-10.6774	4.50636	-2.36942	0.0178161	0.05509
K02557	636.983	-8.35509	2.23116	-3.74474	0.000180581	0.000572045	33.4936	-12.6936	5.36086	-2.36784	0.0178924	0.0552945
K04600	179.362	13.4476	3.60349	3.73184	0.000190087	0.0006008	487.069	5.41773	2.29126	2.36452	0.0180537	0.0556671
K09822	1336.67	7.51674	2.0347	3.69427	0.00022052	0.000694638	72.0695	11.9984	5.09875	2.35321	0.018612	0.0571952
K14120	24.5302	-18.7558	5.10691	-3.67264	0.000240059	0.000753223	927.594	-3.92562	1.68566	-2.32883	0.0198679	0.0608155
K01178	397.876	-13.1527	3.59833	-3.65522	0.000256966	0.000805821	650.052	-7.41122	3.18505	-2.32687	0.0199719	0.0610998
K13288	2304.53	-6.78016	1.86024	-3.64478	0.000267617	0.000838284	2133.08	-5.33736	2.2967	-2.32393	0.0201292	0.0615122
K10851	307.522	7.3946	2.02954	3.64348	0.000268981	0.000842086	1614.43	4.13712	1.782	2.32162	0.0202537	0.0618579
K02656	6027.03	-4.66277	1.28136	-3.63892	0.000273786	0.00085665	4269.55	-3.31572	1.42984	-2.31895	0.020398	0.0622639
K07473	1533.1	-4.77114	1.31724	-3.62208	0.00029224	0.000912355	97.4479	-12.3683	5.36086	-2.30714	0.0210469	0.0641016
K00934	682.199	8.09927	2.24278	3.61127	0.000304703	0.000950733	2621.14	1.99344	0.864562	2.30572	0.0211262	0.0643074
K12405	8.00262	-19.1398	5.30656	-3.60682	0.000309978	0.000966656	654.247	-8.19019	3.55281	-2.30527	0.0211515	0.0643487
K12624	27.092	17.7646	4.92834	3.60459	0.000312644	0.000974428	3452.46	1.79115	0.777358	2.30415	0.0212144	0.0645039
K07181	82.0219	-19.1384	5.30994	-3.60425	0.000313054	0.000975165	1077.43	-2.54036	1.10538	-2.29818	0.0215516	0.0654929
K03147	2356.18	-7.5458	2.09391	-3.60369	0.000313726	0.000976715	1141.01	-5.43858	2.36715	-2.29752	0.0215889	0.0655697
K05565	2243.98	7.99031	2.22279	3.59473	0.000324729	0.00101041	3352.83	3.60932	1.5712	2.29717	0.021609	0.0655945
K09583	361.47	7.8048	2.17761	3.58411	0.000338226	0.00105182	3490.82	2.45755	1.07046	2.29578	0.0216884	0.065799
K09882	184.62	-18.9918	5.31049	-3.57627	0.00034853	0.00108266	753.098	-5.53805	2.41376	-2.29436	0.0217698	0.0659728
K02616	183.958	-12.0395	3.37308	-3.56928	0.000357966	0.00111136	3823.88	-1.46946	0.640654	-2.29368	0.0218088	0.0660544
K13378	1416.27	-9.07986	2.54686	-3.56513	0.00036368	0.00112848	1317.62	-6.2934	2.7451	-2.29259	0.0218715	0.0661734
K06347	238.905	6.97414	1.95904	3.55998	0.000370879	0.00114954	4858.55	2.04403	0.891753	2.29215	0.0218971	0.0662117
K02022	872.683	-7.62968	2.14994	-3.54878	0.000387022	0.00119891	658.734	-5.35335	2.33618	-2.2915	0.0219344	0.0662879
K09524	137.559	-18.8419	5.31817	-3.54292	0.000395725	0.0012252	142.946	-10.4303	4.55455	-2.29008	0.0220169	0.0665005
K04478	558.225	8.16747	2.30862	3.53782	0.000403446	0.00124841	1709.55	5.85844	2.55859	2.28971	0.022038	0.0665274
K00824	530.733	7.10058	2.01534	3.52328	0.000426246	0.00131751	3641.61	2.40769	1.05183	2.28905	0.0220765	0.0665704
K02280	1000.34	-9.02773	2.60212	-3.46938	0.000521661	0.00160889	8197.44	-3.54581	1.5555	-2.27953	0.0226358	0.0681065
K03088	16187.6	-3.57266	1.03244	-3.46042	0.000539337	0.00166157	1766.62	-4.39705	1.93384	-2.27374	0.0229818	0.0690715
K12551	624.239	8.21848	2.37782	3.45631	0.000547623	0.00168617	4348.99	1.92773	0.848056	2.27311	0.0230195	0.0691471
K06401	121.145	-16.8497	4.88786	-3.44725	0.000566327	0.00174281	65.4341	-9.61497	4.23053	-2.27276	0.0230408	0.069173
K00282	599.611	7.42303	2.15426	3.44574	0.000569502	0.00175162	2257.04	2.64692	1.16523	2.27158	0.0231116	0.0693476
K13640	1669.25	-6.28715	1.84042	-3.41615	0.000635127	0.00194705	25.4053	-8.09234	3.5792	-2.26094	0.0237631	0.0710686
K07800	151.986	6.48747	1.90532	3.40492	0.000661824	0.00202668	4762.52	1.99264	0.883669	2.25497	0.0241355	0.0721032
K05568	1625.02	7.3158	2.15931	3.38803	0.000703976	0.00215106	4037.51	1.84253	0.818693	2.25058	0.024412	0.0727704
K02560	889.252	-10.9194	3.22905	-3.38162	0.000720606	0.00220067	902.727	-3.96355	1.76418	-2.24669	0.0246601	0.0734699
K16164	967.056	5.56279	1.65127	3.36878	0.000755006	0.00230447	2283.74	2.94531	1.31257	2.24393	0.0248368	0.0739561
K15973	4858.55	2.99846	0.891646	3.36284	0.000771461	0.00235214	46.7151	11.5071	5.1374	2.23986	0.0251	0.0746584
K10144	243.867	7.54406	2.2486	3.355	0.000793637	0.00241712	2604.37	2.97471	1.32888	2.23851	0.0251881	0.0747985
K09924	294.51	-8.96082	2.67171	-3.35397	0.000796622	0.0024249	614.628	-10.0227	4.47734	-2.23855	0.0251854	0.0747985
K04748	737.954	6.78793	2.03553	3.33471	0.000853871	0.00259775	171.902	6.80821	3.04545	2.23554	0.025382	0.0753336
K08348	2335.47	-11.6063	3.4985	-3.31752	0.000908216	0.00275561	746.952	-6.25775	2.81067	-2.22643	0.0259854	0.0769158
K11695	779.65	8.26706	2.50044	3.30624	0.000945581	0.00286743	1237.38	2.9569	1.32915	2.22465	0.0261045	0.0772263
K11527	20683.9	-8.12309	2.46151	-3.30005	0.000966675	0.00292823	16.3982	-11.9202	5.36086	-2.22356	0.026178	0.0773603
K00283	632.262	7.05803	2.14402	3.29195	0.000994939	0.00301059	1639.6	3.31359	1.49275	2.21979	0.0264329	0.0780291
K06090	15.8934	-17.3256	5.30557	-3.26556	0.00109248	0.00329685	4153.79	-3.01508	1.36363	-2.21107	0.0270308	0.0795795
K01212	1864.06	-7.7532	2.37704	-3.26171	0.00110744	0.00334019	942.544	-5.47385	2.47642	-2.21039	0.0270781	0.0796757
K02347	870.783	7.94504	2.43675	3.26051	0.00111211	0.00335249	4740.93	2.4783	1.12193	2.20896	0.0271776	0.0798943
K03684	1634.23	-5.71794	1.76036	-3.24817	0.00116151	0.00349762	4244.74	-3.91663	1.7737	-2.20817	0.0272323	0.0799566
K03583	1715.49	-10.9546	3.39015	-3.23131	0.00123225	0.0037027	6795.87	-1.81527	0.826484	-2.19638	0.028065	0.0822699
K11184	14.2547	-17.0377	5.306	-3.21103	0.00132262	0.00396787	78.3483	-8.58828	3.93467	-2.18272	0.0290566	0.0850399
K12140	921.424	-9.15784	2.85814	-3.20413	0.00135472	0.00405982	415.043	-8.08291	3.70678	-2.18057	0.029215	0.0854122
K06939	145.648	-11.6863	3.65946	-3.19345	0.00140583	0.00421073	586.168	-6.30305	2.89946	-2.17387	0.0297152	0.0868279
K02361	934.319	-5.34249	1.6797	-3.18062	0.00146958	0.00439464	2729.68	-2.30712	1.06642	-2.16343	0.0305083	0.0890029
K02171	533.538	6.99569	2.20452	3.17333	0.001507	0.00450413	174.804	7.63372	3.53215	2.16121	0.0306792	0.0894539
K05824	228.482	6.8213	2.14998	3.17273	0.00151011	0.00451101	440.588	4.27338	1.9799	2.15838	0.0308981	0.0900439
K11476	1195.88	7.54002	2.37732	3.17164	0.00151579	0.00452558	864.216	4.36516	2.02673	2.15379	0.0312564	0.0910398
K02352	715.192	6.55726	2.07011	3.16759	0.00153709	0.00458672	1582.5	4.53618	2.10763	2.15226	0.0313766	0.091341
K02826	648.338	7.32498	2.31289	3.16702	0.00154007	0.00459319	1178.15	2.4226	1.12694	2.14972	0.031577	0.0918757
K06904	812.762	-6.41972	2.02854	-3.1647	0.00155241	0.00462507	7.79227	-11.515	5.36086	-2.14797	0.0317163	0.0921845
K03672	845.565	-5.6534	1.78801	-3.16184	0.00156778	0.00466837	2892.78	-5.12709	2.3901	-2.14514	0.0319417	0.0927885
K00952	709.019	7.25777	2.29689	3.15982	0.00157866	0.00469828	1607.73	4.39772	2.05225	2.14287	0.0321231	0.0932662
K12111	13853.1	-3.847	1.22033	-3.15243	0.00161919	0.00481123	81.1806	-9.30599	4.36092	-2.13395	0.0328466	0.0952152
K07345	6126.86	-12.331	3.91452	-3.15008	0.00163227	0.00484753	14931.2	-1.74162	0.816244	-2.1337	0.0328673	0.0952247
K01057	794.814	-6.15753	1.95555	-3.14874	0.00163975	0.00486716	6382.09	-2.11368	0.991077	-2.13271	0.0329482	0.0954085
K05838	2928.15	-6.40233	2.03668	-3.14352	0.00166931	0.00495229	3623.43	-3.32983	1.56464	-2.12818	0.0333221	0.0964401
K12552	1040.36	7.66145	2.4382	3.14226	0.00167648	0.00497093	1453.97	4.18643	1.96804	2.12721	0.0334026	0.0965746
K11996	2630.32	1.91731	0.611271	3.13659	0.00170925	0.00506542	647.713	3.49237	1.64177	2.1272	0.0334038	0.0965746
K12292	1008.99	6.58037	2.10329	3.12861	0.00175633	0.00520218	34.7528	11.1236	5.23041	2.12672	0.0334434	0.096638
K06889	11638.1	-2.4136	0.771629	-3.12792	0.00176046	0.00521167	1555.9	-2.98469	1.4048	-2.12463	0.0336173	0.0970891
K06859	43.4146	-10.3733	3.33871	-3.10699	0.00189001	0.00559223	847.901	-4.67486	2.20342	-2.12164	0.0338679	0.0977612
K02250	664.621	6.90265	2.23002	3.09533	0.00196592	0.0058107	7407.7	2.26302	1.06945	2.11607	0.034339	0.0990165
K00262	4265.2	-2.77033	0.896887	-3.08883	0.00200948	0.00593634	2670.38	-4.38605	2.07351	-2.11528	0.034406	0.0991575
K02448	646.397	8.64307	2.79924	3.08765	0.00201748	0.00595683	3704.36	2.11177	0.999284	2.11329	0.0345762	0.0995955
K13332	5.08841	15.9547	5.20548	3.06498	0.00217682	0.00641377	49.3121	6.39206	3.03173	2.10839	0.0349973	0.100597
K00917	605.111	-9.93482	3.24261	-3.06383	0.00218522	0.00643178	14530.1	-1.07484	0.510936	-2.10366	0.0354079	0.10167
K01665	1535.45	-5.48485	1.8101	-3.03013	0.00244445	0.00719098	6938.56	-3.54884	1.68803	-2.10236	0.0355221	0.101944
K03269	1290.95	-5.58108	1.84302	-3.02823	0.0024599	0.00723266	1384.31	-3.88219	1.84737	-2.10147	0.0355997	0.102113
K10696	387.019	-8.91086	2.95629	-3.0142	0.00257655	0.00755977	2432.3	-4.4965	2.14235	-2.09886	0.0358293	0.102557
K13727	98.2158	-13.1515	4.36732	-3.01134	0.00260096	0.0076274	958.008	-4.11502	1.96463	-2.09455	0.0362113	0.103596
K06252	241.997	-11.6479	3.87048	-3.00941	0.00261753	0.00767197	885.824	-3.06303	1.46298	-2.09369	0.0362877	0.10376
K03970	201.37	-7.47875	2.49162	-3.00157	0.00268595	0.0078643	8543.34	-4.30681	2.06208	-2.08857	0.0367463	0.104962
K03597	466.576	-7.93353	2.64482	-2.99965	0.00270291	0.0079057	4635.31	-2.66973	1.28371	-2.0797	0.0375534	0.1071
K01159	1459.06	-5.9127	1.97112	-2.99967	0.0027027	0.0079057	2295.5	-4.4089	2.11353	-2.08604	0.0369754	0.105561
K03339	594.997	5.58332	1.86563	2.99273	0.00276493	0.00808289	1527.6	3.20248	1.53983	2.07977	0.037547	0.1071
K07503	3475.1	-5.85641	1.96134	-2.98593	0.00282717	0.00825623	1192.92	-3.7842	1.82296	-2.07585	0.0379075	0.107997
K01129	3492.41	-5.34188	1.80046	-2.96696	0.00300759	0.00876939	5870.8	-2.34292	1.13103	-2.07148	0.0383138	0.108984
K05912	29.0189	-13.3055	4.49467	-2.96029	0.00307353	0.00895292	2901.9	-2.41021	1.16456	-2.06964	0.0384859	0.10936
K07821	540.744	-11.0015	3.74782	-2.93545	0.00333065	0.00969121	3518.56	-4.6881	2.27078	-2.06453	0.0389673	0.110613
K00946	1257.86	-5.43957	1.85333	-2.93503	0.00333514	0.00969925	407.213	-5.61134	2.72036	-2.06272	0.0391389	0.111043
K01971	178.783	-8.62772	2.97092	-2.90405	0.00368365	0.0106795	148.326	-7.95782	3.88177	-2.05005	0.0403598	0.114151
K00799	1904.78	-6.54909	2.2613	-2.89616	0.00377766	0.0109408	2263.78	-2.31579	1.13315	-2.04367	0.0409865	0.115804
K12987	67.7691	-15.3574	5.30527	-2.89475	0.00379463	0.0109842	5367.78	-4.83704	2.36915	-2.04167	0.0411839	0.116302
K03526	2215.43	-4.83175	1.6804	-2.87535	0.00403578	0.0116402	207.917	-5.14981	2.53226	-2.03368	0.0419836	0.118133
K05788	2295.5	-6.0569	2.11245	-2.86723	0.00414076	0.0119308	43.1174	-8.65402	4.25912	-2.03188	0.0421655	0.118523
K05386	37.8431	-15.1723	5.3054	-2.85978	0.00423939	0.0122024	1503	-4.17191	2.05649	-2.02866	0.0424929	0.11932
K03576	418.419	-7.93663	2.7761	-2.85891	0.00425099	0.0122295	3036.16	-2.06739	1.02148	-2.02391	0.0429794	0.120625
K03179	442.297	-7.23242	2.55303	-2.83288	0.00461308	0.0132237	7194.69	-3.71521	1.84459	-2.01411	0.0439981	0.123042
K03656	995.915	-9.28292	3.28161	-2.82877	0.00467273	0.0133878	45.5624	-5.54195	2.75273	-2.01326	0.0440876	0.123229
K02046	297.73	-8.70206	3.08599	-2.81986	0.00480449	0.0137583	465.88	-8.76264	4.35489	-2.01214	0.0442056	0.123496
K08365	368.893	4.99984	1.7738	2.81872	0.00482157	0.0138002	2695.54	1.97052	0.979866	2.01101	0.0443247	0.123765
K09781	546.105	-9.2123	3.27388	-2.81387	0.00489484	0.0139885	5934.74	-4.81759	2.39964	-2.00763	0.0446824	0.12451
K04763	37621.7	-2.45829	0.874236	-2.81192	0.0049246	0.0140663	942.706	-4.99543	2.48801	-2.0078	0.0446646	0.12451
K06205	532.925	-8.07352	2.87192	-2.81119	0.00493582	0.0140912	1043.54	-3.01618	1.50321	-2.00649	0.0448038	0.124785
K03298	7563.23	-3.634	1.29521	-2.80573	0.00502021	0.0143206	1669.25	-3.68134	1.84026	-2.00045	0.0454514	0.126524
K10407	187.704	-14.7851	5.3052	-2.78692	0.00532124	0.0151299	794.259	-6.65631	3.37112	-1.97451	0.0483239	0.133975
K09857	527.423	-9.67081	3.47864	-2.78005	0.005435	0.0154455	1009.27	-4.28643	2.17083	-1.97455	0.0483187	0.133975
K00631	722.88	-11.0197	3.9685	-2.77678	0.00548998	0.0155939	194.309	-9.39591	4.75913	-1.97429	0.0483485	0.133975
K04520	28.7133	-14.7083	5.30558	-2.77224	0.00556722	0.0157733	297.077	-10.3176	5.24117	-1.96857	0.049002	0.135443
K02477	4269.55	-3.9616	1.42917	-2.77195	0.00557214	0.0157793	4515.7	-4.12173	2.09634	-1.96616	0.0492802	0.136143
K00632	318.204	-10.1108	3.66511	-2.75866	0.00580384	0.0164188	508.954	-3.83613	1.95374	-1.96348	0.0495903	0.136861
K03146	66.508	-10.8627	3.94029	-2.75683	0.00583647	0.0165028	770.182	-8.54601	4.3568	-1.96154	0.0498165	0.137416
K10209	354.913	8.20229	2.9816	2.75097	0.00594189	0.016784	1153.31	3.95185	2.01703	1.95924	0.0500846	0.138017
K07772	213.53	-9.01124	3.29193	-2.73737	0.00619324	0.0174763	1788.15	-4.42912	2.26559	-1.95495	0.0505892	0.139206
K03241	154.489	-10.6415	3.90351	-2.72614	0.00640797	0.0180691	334.007	-8.39348	4.29811	-1.95283	0.0508394	0.139815
K04087	2196.09	-2.80683	1.02999	-2.72511	0.00642795	0.0181113	2495.49	-4.65577	2.38668	-1.95073	0.051089	0.140431
K00099	2463.45	-4.49936	1.65146	-2.72447	0.00644053	0.0181376	1345.05	-4.86638	2.49671	-1.94912	0.0512813	0.140888
K16213	1486.21	-5.11595	1.88919	-2.708	0.00676892	0.0190433	5208.73	-4.93764	2.53716	-1.94613	0.0516389	0.141728
K11536	49.0136	-14.434	5.36086	-2.69249	0.00709213	0.0199027	1177	-4.35524	2.24311	-1.94161	0.0521845	0.142915
K06156	1013.03	-11.7122	4.35999	-2.68628	0.00722522	0.0202458	6355.35	-3.31616	1.71006	-1.9392	0.0524766	0.143452
K12060	158.306	-14.2243	5.30538	-2.68111	0.00733794	0.0205411	880.923	-6.52016	3.36372	-1.93838	0.0525771	0.143603
K07269	395.796	-10.2471	3.83235	-2.67385	0.00749863	0.0209804	10277.7	-2.60553	1.34512	-1.93702	0.0527424	0.143963
K01912	2518.32	-5.43113	2.03721	-2.66597	0.00767674	0.021436	1318.81	-3.85579	2.00151	-1.92644	0.0540494	0.147236
K03527	1372.78	-4.4494	1.67364	-2.65851	0.00784861	0.0218941	18.2195	-7.31765	3.81205	-1.91961	0.054907	0.149478
K10450	145.256	-11.9415	4.50636	-2.64992	0.00805106	0.0224254	651.816	-8.37479	4.37359	-1.91485	0.0555111	0.150842
K12375	211.804	13.7723	5.22989	2.63338	0.00845397	0.0235126	1573.24	3.70455	1.93837	1.91117	0.0559832	0.151899
K01161	42.6826	-12.2507	4.67555	-2.62017	0.0087886	0.024407	13982.2	-3.32666	1.74557	-1.90577	0.0566802	0.153485
K12368	1390.42	-9.93193	3.80129	-2.61278	0.00898099	0.0249043	8707.9	-1.47894	0.77741	-1.90239	0.0571203	0.154524
K05782	654.3	-11.5828	4.44177	-2.60771	0.00911511	0.0252637	3154.84	-3.48875	1.84192	-1.89408	0.0582145	0.157406
K15518	560.082	4.72725	1.81376	2.60633	0.0091517	0.0253526	3118.58	3.00535	1.58784	1.89274	0.0583929	0.157768
K03313	2163.39	-4.12586	1.58381	-2.60501	0.00918707	0.025438	1200.36	-4.17064	2.20361	-1.89264	0.0584057	0.157768
K02619	1071.48	-3.56515	1.37392	-2.59487	0.00946263	0.0261622	374.969	-6.09708	3.22653	-1.88967	0.0588018	0.158602
K08976	350.176	5.97421	2.3027	2.59444	0.00947452	0.0261822	1137.39	3.34585	1.77153	1.88867	0.0589355	0.158885
K01507	1567.42	-4.82266	1.86346	-2.58802	0.00965295	0.0266621	236.823	-8.27915	4.38418	-1.88842	0.05897	0.158899
K11894	1540.64	-4.61841	1.78508	-2.58723	0.00967499	0.0267098	1298.12	-4.42727	2.34662	-1.88666	0.0592065	0.15938
K04084	516.287	-7.22648	2.79498	-2.58552	0.00972333	0.0268301	1131.63	-1.90271	1.00842	-1.88682	0.0591839	0.15938
K01917	1164.09	-5.2045	2.01308	-2.58534	0.00972839	0.0268308	7538.12	-2.7753	1.47151	-1.88602	0.0592919	0.159531
K15333	102.43	-13.8328	5.36086	-2.58034	0.00987035	0.0271956	3976.17	-2.06192	1.09962	-1.87512	0.0607764	0.163284
K01494	860.356	-5.18494	2.01401	-2.57444	0.0100404	0.027637	4078.74	-1.50893	0.805026	-1.87438	0.0608775	0.163476
K00423	385.583	-13.6283	5.3066	-2.56817	0.0102236	0.0281138	2983.1	-3.14912	1.68332	-1.87078	0.0613754	0.164651
K00314	164.698	13.4096	5.22989	2.56404	0.0103463	0.0284092	4630	1.39987	0.750501	1.86525	0.0621466	0.166475
K05816	582.496	-10.4566	4.08214	-2.56155	0.0104205	0.028599	258.563	-8.53422	4.5791	-1.86373	0.0623591	0.166924
K05167	9.25984	13.3974	5.23415	2.55961	0.0104789	0.0287311	71.8016	5.60974	3.01262	1.86208	0.0625921	0.167422
K11135	160.74	13.3644	5.22989	2.55539	0.0106068	0.0290577	51.1943	7.67045	4.12202	1.86085	0.0627659	0.167723
K07450	4378.16	-4.34285	1.69975	-2.555	0.0106187	0.0290577	3475.1	-3.64726	1.96151	-1.85942	0.0629679	0.168181
K00721	4049.29	-2.96549	1.16121	-2.5538	0.0106555	0.0291441	3810.63	-4.54796	2.44868	-1.85732	0.0632664	0.168813
K06607	646.074	5.45825	2.13786	2.55313	0.0106758	0.0291855	115.992	4.5561	2.45679	1.85449	0.0636687	0.169804
K08960	152.799	13.2943	5.22989	2.54199	0.0110224	0.0300744	3606.74	3.12282	1.68686	1.85126	0.0641318	0.170639
K08302	1579.77	-10.5885	4.17824	-2.5342	0.0112705	0.0306766	553.999	-9.68149	5.24121	-1.84719	0.06472	0.171854
K03189	1087.09	5.45184	2.1582	2.5261	0.0115336	0.0313471	1516.27	2.90466	1.57351	1.84598	0.0648952	0.172068
K08346	666.043	-10.5437	4.17684	-2.52433	0.0115918	0.03149	187.24	-4.70991	2.55351	-1.84448	0.0651129	0.172562
K08959	83.9806	12.4307	4.93689	2.51792	0.011805	0.0320535	903.144	3.90082	2.11547	1.84395	0.0651899	0.172682
K01187	5367.78	-5.95005	2.36849	-2.51217	0.0119992	0.0325493	1609.83	-3.89361	2.11948	-1.83706	0.0662004	0.175131
K03928	1572.09	3.80309	1.51465	2.51087	0.0120433	0.0326531	1373.16	4.57358	2.4897	1.837	0.0662103	0.175131
K03767	920.284	-4.99768	2.00117	-2.49738	0.0125114	0.0337916	5626.9	-2.62441	1.4374	-1.8258	0.0678803	0.178899
K06924	855.463	6.10825	2.4469	2.49633	0.0125488	0.0338762	1218.95	3.87359	2.12298	1.8246	0.0680612	0.179246
K12982	103.939	-12.087	4.84917	-2.49258	0.0126818	0.034186	1774.74	-3.6426	1.99948	-1.82178	0.0684888	0.180199
K07125	15.6657	-12.3644	4.96027	-2.49269	0.0126779	0.034186	237.439	-8.55099	4.69949	-1.81956	0.0688264	0.181
K12262	1027.37	-11.0694	4.44565	-2.48994	0.0127766	0.0343912	1273.91	-7.98594	4.41209	-1.81001	0.0702938	0.184504
K02815	1136.57	-6.18247	2.49452	-2.47842	0.0131965	0.0354201	636.983	-3.99038	2.21747	-1.79952	0.0719362	0.188363
K03924	3266.96	-6.38781	2.57762	-2.47818	0.0132053	0.0354269	4653.46	-6.22323	3.4642	-1.79644	0.0724249	0.189552
K09900	1033.77	-5.27694	2.13425	-2.4725	0.013417	0.0359604	1703.04	-2.12012	1.18321	-1.79184	0.0731591	0.191291
K11630	1661.82	3.22385	1.307	2.4666	0.0136404	0.0365418	15330.7	2.61761	1.46151	1.79103	0.073288	0.191536
K06129	115.376	12.8894	5.2299	2.46457	0.0137179	0.0367318	11.3629	9.36361	5.2317	1.78978	0.0734888	0.191969
K01785	5868.46	-1.32773	0.53896	-2.4635	0.0137587	0.0367884	77.9942	-6.55401	3.66895	-1.78634	0.0740436	0.193234
K03967	115.246	12.885	5.2299	2.46372	0.0137504	0.0367884	813.668	3.46287	1.94156	1.78355	0.0744965	0.194323
K13963	335.237	-7.98089	3.24056	-2.46281	0.0137852	0.0368416	1695.04	-2.47075	1.38781	-1.78032	0.0750235	0.195605
K15912	247.295	-10.334	4.1986	-2.4613	0.0138434	0.0369618	1959.82	-2.21815	1.24988	-1.77469	0.0759488	0.197828
K14744	708.47	-9.98319	4.05755	-2.4604	0.0138782	0.0370196	985.811	-4.26521	2.40983	-1.76992	0.0767404	0.1997
K01430	195.959	4.98187	2.03652	2.44626	0.0144345	0.0383939	1000.93	4.65161	2.63907	1.76259	0.0779691	0.20232
K00248	1709.55	6.25508	2.55842	2.4449	0.0144891	0.0385207	1034.88	4.98486	2.82861	1.7623	0.0780192	0.202354
K03355	519.769	-6.85109	2.8027	-2.44446	0.014507	0.0385501	601.718	-5.27082	2.99592	-1.75933	0.0785209	0.203559
K09692	2133.89	3.73615	1.53071	2.44079	0.0146552	0.0389255	3189.65	1.73205	0.98509	1.75827	0.078702	0.203895
K04766	125.042	10.4243	4.27969	2.43575	0.0148608	0.0394342	6126.4	1.12789	0.642437	1.75564	0.07915	0.204899
K14383	81.1806	-10.57	4.36092	-2.42381	0.0153585	0.0406588	1989.94	-2.74365	1.57141	-1.74598	0.0808146	0.208714
K07813	824.893	3.96646	1.64626	2.40938	0.0159797	0.0422234	543.366	2.88413	1.65377	1.74397	0.0811646	0.209222
K13570	242.457	-5.11117	2.12366	-2.40678	0.016094	0.0424854	1127.89	-3.43974	1.97576	-1.74098	0.0816879	0.210373
K13053	361.476	-10.0879	4.19251	-2.40618	0.0161204	0.042535	1138.26	-3.48922	2.00534	-1.73996	0.0818655	0.210731
K07301	1100.03	-4.82115	2.00482	-2.40478	0.0161822	0.042678	384.578	-3.99442	2.29964	-1.73698	0.0823909	0.211984
K03212	975.46	-5.49425	2.29633	-2.39262	0.0167286	0.0440363	2409.85	-4.85265	2.80419	-1.7305	0.0835409	0.214539
K01195	5984.87	-6.0329	2.52191	-2.3922	0.0167479	0.0440664	2678.64	-2.38891	1.38324	-1.72704	0.08416	0.215893
K08767	37.6647	-12.704	5.31388	-2.39073	0.0168151	0.0442224	1221.38	-3.22126	1.86521	-1.72702	0.0841639	0.215893
K11632	4663.6	2.99906	1.25492	2.38985	0.0168554	0.0443075	729.248	3.15813	1.82894	1.72675	0.0842117	0.215893
K07651	1582.5	5.01653	2.1075	2.38033	0.0172973	0.0454268	1109.91	2.81029	1.62816	1.72605	0.0843386	0.215947
K06019	146.042	-7.18763	3.02793	-2.37378	0.0176071	0.0461755	4075.44	-4.09669	2.37497	-1.72495	0.0845374	0.216185
K13745	352.749	8.5255	3.60443	2.36529	0.0180162	0.0472041	33.508	6.44431	3.74004	1.72306	0.084878	0.216954
K01138	9249.57	-3.7103	1.57409	-2.35711	0.0184178	0.0481662	618.317	-7.12318	4.14509	-1.71846	0.0857124	0.218679
K13629	546.013	-10.1556	4.3129	-2.3547	0.0185379	0.0484578	2884.6	-1.70947	0.99598	-1.71637	0.0860941	0.21955
K09940	1344.49	3.31986	1.41166	2.35174	0.0186861	0.0488223	43.1908	5.10783	2.97873	1.71477	0.0863875	0.220196
K09249	75.1661	12.2698	5.22991	2.34608	0.0189719	0.0494768	7.5344	8.96668	5.23228	1.71372	0.0865799	0.220275
K14724	75.125	12.2685	5.22991	2.34583	0.0189847	0.0494839	337.686	2.37739	1.38847	1.71223	0.0868534	0.220766
K03325	401.033	-6.80733	2.90414	-2.34401	0.0190777	0.0496835	568.369	-5.87798	3.43575	-1.71083	0.0871126	0.221322
VD	Vaginal delivery
CSD	C-section delivery
SGA	Small for gestational age
