# Supplementary material for: Birth mode is associated with earliest strain-conferred gut microbiome functions and immunostimulatory potential
Source: Nat Commun. 2018 Nov 30;9:5091. doi: 10.1038/s41467-018-07631-x (PMC6269548; doi:10.1038/s41467-018-07631-x)
Supplement: Supplementary file 14 — Supplementary Data 11 [file 41467_2018_7631_MOESM14_ESM.xlsx]

## Sheet: Sheet1
Supplementary Data 11: PanFP predictions.
Origin	neonatal stool	neonatal stool	neonatal stool	neonatal stool	neonatal stool	neonatal stool	neonatal stool	neonatal stool	neonatal stool	neonatal stool	neonatal stool	neonatal stool	neonatal stool	neonatal stool	neonatal stool	neonatal stool	neonatal stool	neonatal stool	neonatal stool	neonatal stool	neonatal stool	neonatal stool	neonatal stool	neonatal stool	neonatal stool	neonatal stool	neonatal stool	neonatal stool	neonatal stool	neonatal stool	neonatal stool	neonatal stool	neonatal stool	neonatal stool	neonatal stool	neonatal stool	neonatal stool	neonatal stool	neonatal stool	neonatal stool	neonatal stool	neonatal stool	neonatal stool	neonatal stool	neonatal stool	neonatal stool	neonatal stool	neonatal stool	neonatal stool
Time point	day 3 after birth	day 5 after birth	day 5 after birth	day 3 after birth	day 5 after birth	day 3 after birth	day 5 after birth	day 1 after birth	day 3 after birth	day 5 after birth	day 1 after birth	day 3 after birth	day 5 after birth	day 1 after birth	day 1 after birth	day 3 after birth	day 5 after birth	day 1 after birth	day 3 after birth	day 5 after birth	day 1 after birth	day 3 after birth	day 5 after birth	day 1 after birth	day 3 after birth	day 5 after birth	day 1 after birth	day 3 after birth	day 5 after birth	day 1 after birth	day 3 after birth	day 5 after birth	day 1 after birth	day 3 after birth	day 5 after birth	day 1 after birth	day 3 after birth	day 5 after birth	day 1 after birth	day 5 after birth	day 1 after birth	day 3 after birth	day 3 after birth	day 1 after birth	day 3 after birth	day 5 after birth	day 1 after birth	day 5 after birth	day 1 after birth
Delivery mode	vaginal	vaginal	vaginal	vaginal	vaginal	vaginal	vaginal	vaginal	vaginal	vaginal	vaginal	vaginal	vaginal	vaginal	vaginal	vaginal	vaginal	vaginal	vaginal	vaginal	vaginal	vaginal	vaginal	vaginal	vaginal	vaginal	vaginal	vaginal	vaginal	vaginal	vaginal	vaginal	vaginal	vaginal	vaginal	vaginal	vaginal	vaginal	vaginal	C-section	C-section	C-section	C-section	C-section	C-section	C-section	C-section	C-section	C-section
OTUs Participant ID	V2_C002	V3_C002	V3_C005	V2_C007	V3_C007	V2_C009	V3_C009	V1_C010	V2_C010	V3_C010	V1_C013	V2_C013	V3_C013	V1_C015	V1_C018	V2_C018	V3_C018	V1_C100	V2_C100	V3_C100	V1_C105	V2_C105	V3_C105	V1_C106	V2_C106	V3_C106	V1_C109	V2_C109	V3_C109	V1_C110	V2_C110	V3_C110	V1_C111	V2_C111	V3_C111	V1_C117	V2_C117	V3_C117	V1_C003	V3_C003	V1_C011	V2_C011	V2_C012	V1_C016	V2_C016	V3_C016	V1_C017	V3_C017	V1_C019
K08693	160	215	68	4	8	54	89	21	115	129	13	2	997	40	212	2	151	2	5	5	33	128	62	602	168	81	311	283	127	206	53	46	93	85	329	4	9	3	9	342	133	3	158	35	309	419	15	365	10
K08693	160	215	68	4	8	54	89	21	115	129	13	2	997	40	212	2	151	2	5	5	33	128	62	602	168	81	311	283	127	206	53	46	93	85	329	4	9	3	9	342	133	3	158	35	309	419	15	365	10
K08693	160	215	68	4	8	54	89	21	115	129	13	2	997	40	212	2	151	2	5	5	33	128	62	602	168	81	311	283	127	206	53	46	93	85	329	4	9	3	9	342	133	3	158	35	309	419	15	365	10
K08693	160	215	68	4	8	54	89	21	115	129	13	2	997	40	212	2	151	2	5	5	33	128	62	602	168	81	311	283	127	206	53	46	93	85	329	4	9	3	9	342	133	3	158	35	309	419	15	365	10
K08693	160	215	68	4	8	54	89	21	115	129	13	2	997	40	212	2	151	2	5	5	33	128	62	602	168	81	311	283	127	206	53	46	93	85	329	4	9	3	9	342	133	3	158	35	309	419	15	365	10
K03392	244	155	64	12	23	45	27	78	29	40	44	5	236	51	48	23	34	2	15	85	30	56	67	142	169	49	74	250	195	130	17	111	20	55	195	4	29	10	17	91	112	28	232	37	717	1049	7	512	17
K03392	244	155	64	12	23	45	27	78	29	40	44	5	236	51	48	23	34	2	15	85	30	56	67	142	169	49	74	250	195	130	17	111	20	55	195	4	29	10	17	91	112	28	232	37	717	1049	7	512	17
K00692	331	286	215	12	28	77	84	112	105	127	76	6	284	81	179	25	129	6	16	15	53	190	82	501	217	83	268	419	230	199	45	98	77	117	442	5	28	9	22	75	185	23	282	106	869	1260	18	1897	30
K00692	331	286	215	12	28	77	84	112	105	127	76	6	284	81	179	25	129	6	16	15	53	190	82	501	217	83	268	419	230	199	45	98	77	117	442	5	28	9	22	75	185	23	282	106	869	1260	18	1897	30
K00692	331	286	215	12	28	77	84	112	105	127	76	6	284	81	179	25	129	6	16	15	53	190	82	501	217	83	268	419	230	199	45	98	77	117	442	5	28	9	22	75	185	23	282	106	869	1260	18	1897	30
K01569	224	394	323	4	8	93	172	35	225	266	26	2	98	81	464	5	307	3	5	5	69	349	115	1327	252	163	644	548	214	433	113	73	200	155	619	5	15	3	27	168	147	5	105	122	335	431	29	1168	18
K01569	224	394	323	4	8	93	172	35	225	266	26	2	98	81	464	5	307	3	5	5	69	349	115	1327	252	163	644	548	214	433	113	73	200	155	619	5	15	3	27	168	147	5	105	122	335	431	29	1168	18
K00517	425	365	96	14	29	97	115	70	144	177	54	7	328	89	247	53	183	4	19	32	54	190	107	702	290	113	761	650	285	237	66	121	108	134	478	13	57	11	62	255	218	25	310	48	1018	1474	22	1050	27
K00517	425	365	96	14	29	97	115	70	144	177	54	7	328	89	247	53	183	4	19	32	54	190	107	702	290	113	761	650	285	237	66	121	108	134	478	13	57	11	62	255	218	25	310	48	1018	1474	22	1050	27
K00517	425	365	96	14	29	97	115	70	144	177	54	7	328	89	247	53	183	4	19	32	54	190	107	702	290	113	761	650	285	237	66	121	108	134	478	13	57	11	62	255	218	25	310	48	1018	1474	22	1050	27
K00517	425	365	96	14	29	97	115	70	144	177	54	7	328	89	247	53	183	4	19	32	54	190	107	702	290	113	761	650	285	237	66	121	108	134	478	13	57	11	62	255	218	25	310	48	1018	1474	22	1050	27
K00517	425	365	96	14	29	97	115	70	144	177	54	7	328	89	247	53	183	4	19	32	54	190	107	702	290	113	761	650	285	237	66	121	108	134	478	13	57	11	62	255	218	25	310	48	1018	1474	22	1050	27
K00517	425	365	96	14	29	97	115	70	144	177	54	7	328	89	247	53	183	4	19	32	54	190	107	702	290	113	761	650	285	237	66	121	108	134	478	13	57	11	62	255	218	25	310	48	1018	1474	22	1050	27
K00517	425	365	96	14	29	97	115	70	144	177	54	7	328	89	247	53	183	4	19	32	54	190	107	702	290	113	761	650	285	237	66	121	108	134	478	13	57	11	62	255	218	25	310	48	1018	1474	22	1050	27
K00517	425	365	96	14	29	97	115	70	144	177	54	7	328	89	247	53	183	4	19	32	54	190	107	702	290	113	761	650	285	237	66	121	108	134	478	13	57	11	62	255	218	25	310	48	1018	1474	22	1050	27
K13919	590	1388	107	2	4	326	686	153	904	1005	134	1	48	331	1731	1	1213	8	3	3	211	819	401	4913	830	612	2509	1695	602	1639	432	173	756	581	2384	8	7	2	74	511	503	20	80	156	357	215	121	968	47
K01026	226	401	991	6	9	106	176	976	149	177	1049	1	65	852	295	11	216	173	5	198	492	572	123	802	228	139	419	334	217	1137	501	124	123	114	499	90	20	6	78	215	178	224	128	583	264	219	78	3627	97
K01026	226	401	991	6	9	106	176	976	149	177	1049	1	65	852	295	11	216	173	5	198	492	572	123	802	228	139	419	334	217	1137	501	124	123	114	499	90	20	6	78	215	178	224	128	583	264	219	78	3627	97
K01026	226	401	991	6	9	106	176	976	149	177	1049	1	65	852	295	11	216	173	5	198	492	572	123	802	228	139	419	334	217	1137	501	124	123	114	499	90	20	6	78	215	178	224	128	583	264	219	78	3627	97
K01026	226	401	991	6	9	106	176	976	149	177	1049	1	65	852	295	11	216	173	5	198	492	572	123	802	228	139	419	334	217	1137	501	124	123	114	499	90	20	6	78	215	178	224	128	583	264	219	78	3627	97
K01026	226	401	991	6	9	106	176	976	149	177	1049	1	65	852	295	11	216	173	5	198	492	572	123	802	228	139	419	334	217	1137	501	124	123	114	499	90	20	6	78	215	178	224	128	583	264	219	78	3627	97
K13920	590	1388	160	2	4	326	686	154	904	1005	135	1	49	332	1731	3	1213	9	3	3	214	843	401	4913	830	612	2509	1695	602	1646	432	173	756	581	2384	8	7	2	75	511	503	20	80	174	357	215	121	1164	48
K01699	590	1388	160	2	4	326	686	154	904	1005	135	1	49	332	1731	3	1213	9	3	3	214	843	401	4913	830	612	2509	1695	602	1646	432	173	756	581	2384	8	7	2	75	511	503	20	80	174	357	215	121	1164	48
K04783	566	1307	195	6	9	309	646	303	849	940	254	1	52	419	1626	7	1147	42	5	156	323	805	424	4612	854	608	2883	1585	646	3737	1649	242	710	573	2413	23	17	6	88	588	504	56	111	479	368	213	117	859	62
K03153	129	73	211	16	23	26	37	327	37	92	249	3	11	263	75	183	138	12	12	690	75	172	254	201	401	187	3776	399	446	917	81	387	37	91	561	24	121	23	107	893	403	88	329	151	70	35	30	460	40
K03153	129	73	211	16	23	26	37	327	37	92	249	3	11	263	75	183	138	12	12	690	75	172	254	201	401	187	3776	399	446	917	81	387	37	91	561	24	121	23	107	893	403	88	329	151	70	35	30	460	40
K11961	719	1831	149	6	724	425	909	606	1250	1516	374	92	69	809	2398	143	2276	33	6	1	306	1298	715	6766	1091	815	4040	2257	763	2313	778	618	1107	1237	5922	40	409	343	204	697	597	121	13	395	304	3	217	559	104
K11960	731	1858	149	6	724	431	923	606	1268	1536	373	92	69	813	2434	141	2301	33	6	1	309	1314	723	6866	1107	828	4091	2290	775	2346	787	622	1122	1249	5971	41	409	343	204	708	606	121	13	396	308	3	219	560	105
K11962	731	1858	149	6	724	431	923	607	1268	1536	373	92	69	813	2434	141	2301	33	6	1	309	1314	723	6866	1107	828	4091	2290	775	2346	787	622	1122	1249	5971	41	409	343	204	708	606	121	13	396	308	3	219	560	105
K11963	731	1858	149	6	724	431	923	606	1268	1536	373	92	69	814	2434	141	2301	33	6	1	309	1314	723	6866	1107	828	4091	2290	775	2346	787	622	1122	1249	5971	41	409	343	204	708	606	121	13	396	308	3	219	560	105
K11959	731	1858	149	6	724	431	923	622	1268	1536	387	92	69	834	2434	145	2301	33	6	1	309	1314	723	6866	1107	828	4091	2290	775	2346	787	622	1122	1249	5971	41	409	343	205	708	606	122	13	403	308	3	219	560	105
K07046	333	868	54	725	2808	197	409	1444	703	1258	799	324	236	1319	1175	385	3057	33	7	74	359	1223	930	3097	521	376	2193	1040	382	1532	1075	1572	729	1858	10331	58	1439	1204	175	392	302	291	60	668	190	5	272	162	296
K07046	333	868	54	725	2808	197	409	1444	703	1258	799	324	236	1319	1175	385	3057	33	7	74	359	1223	930	3097	521	376	2193	1040	382	1532	1075	1572	729	1858	10331	58	1439	1204	175	392	302	291	60	668	190	5	272	162	296
K05873	434	886	923	708	663	212	425	458	556	618	95	2	163	218	1071	3	753	20	8	151	262	878	303	3008	613	413	1547	1089	488	3227	1445	204	463	393	1661	18	21	8	59	428	5278	52	9784	648	444	421	71	3570	55
K00019	1482	1277	281	57	116	345	374	659	463	547	408	28	1269	532	1527	212	571	23	76	213	199	864	409	2289	1154	404	1464	1841	1092	925	215	515	349	470	1695	42	133	46	145	436	739	117	1143	295	3920	5659	87	2531	136
K00019	1482	1277	281	57	116	345	374	659	463	547	408	28	1269	532	1527	212	571	23	76	213	199	864	409	2289	1154	404	1464	1841	1092	925	215	515	349	470	1695	42	133	46	145	436	739	117	1143	295	3920	5659	87	2531	136
K00019	1482	1277	281	57	116	345	374	659	463	547	408	28	1269	532	1527	212	571	23	76	213	199	864	409	2289	1154	404	1464	1841	1092	925	215	515	349	470	1695	42	133	46	145	436	739	117	1143	295	3920	5659	87	2531	136
K04784	577	1335	195	706	618	316	660	592	867	960	253	1	104	423	1662	5	1172	42	5	156	326	820	432	4712	871	620	2415	1618	658	3770	1655	245	725	585	2461	22	17	6	88	598	5420	82	9739	480	389	213	119	860	65
K02106	1313	1746	329	34	70	438	711	495	920	1031	383	17	3508	579	1697	110	1196	34	46	49	310	929	498	4813	1246	652	2749	2278	1028	1696	488	379	741	688	2656	31	74	26	166	1347	820	87	852	327	2621	3558	146	2214	97
K02009	579	1360	1829	2	60	322	675	527	885	988	567	1	77	714	2683	10	1198	75	27	21	452	2011	394	4813	955	600	2457	1668	594	1996	543	172	741	598	2498	41	9	2	106	506	621	106	98	856	374	218	138	8571	102
K01720	1174	2876	75	2	4	670	1425	407	1879	2088	298	1	47	757	3650	68	2525	15	3	2	374	1639	828	10393	1717	1276	7592	3527	1226	3377	923	347	1594	1202	4941	32	11	2	201	1083	956	51	71	303	591	222	248	283	107
K13745	873	2049	12	2	4	475	1007	293	1327	1465	152	1	9072	488	2616	40	1796	10	3	2	267	1130	583	7467	1472	905	3867	2563	895	2381	649	244	1141	850	3494	14	5	2	144	3504	1183	34	724	199	459	211	185	146	98
K13745	873	2049	12	2	4	475	1007	293	1327	1465	152	1	9072	488	2616	40	1796	10	3	2	267	1130	583	7467	1472	905	3867	2563	895	2381	649	244	1141	850	3494	14	5	2	144	3504	1183	34	724	199	459	211	185	146	98
K00863	2238	1914	661	1162	5276	518	560	195	695	800	124	42	1928	304	1170	31	825	22	112	102	294	886	537	3309	1464	547	1899	2715	1509	2535	3023	647	509	690	2413	28	176	64	232	434	912	40	1665	301	5930	8575	93	5786	104
K00863	2238	1914	661	1162	5276	518	560	195	695	800	124	42	1928	304	1170	31	825	22	112	102	294	886	537	3309	1464	547	1899	2715	1509	2535	3023	647	509	690	2413	28	176	64	232	434	912	40	1665	301	5930	8575	93	5786	104
K00863	2238	1914	661	1162	5276	518	560	195	695	800	124	42	1928	304	1170	31	825	22	112	102	294	886	537	3309	1464	547	1899	2715	1509	2535	3023	647	509	690	2413	28	176	64	232	434	912	40	1665	301	5930	8575	93	5786	104
K00863	2238	1914	661	1162	5276	518	560	195	695	800	124	42	1928	304	1170	31	825	22	112	102	294	886	537	3309	1464	547	1899	2715	1509	2535	3023	647	509	690	2413	28	176	64	232	434	912	40	1665	301	5930	8575	93	5786	104
K00863	2238	1914	661	1162	5276	518	560	195	695	800	124	42	1928	304	1170	31	825	22	112	102	294	886	537	3309	1464	547	1899	2715	1509	2535	3023	647	509	690	2413	28	176	64	232	434	912	40	1665	301	5930	8575	93	5786	104
K00863	2238	1914	661	1162	5276	518	560	195	695	800	124	42	1928	304	1170	31	825	22	112	102	294	886	537	3309	1464	547	1899	2715	1509	2535	3023	647	509	690	2413	28	176	64	232	434	912	40	1665	301	5930	8575	93	5786	104
K00863	2238	1914	661	1162	5276	518	560	195	695	800	124	42	1928	304	1170	31	825	22	112	102	294	886	537	3309	1464	547	1899	2715	1509	2535	3023	647	509	690	2413	28	176	64	232	434	912	40	1665	301	5930	8575	93	5786	104
K01259	701	1665	629	7	371	382	814	891	1094	1303	633	46	44	976	2867	275	1796	38	9	155	352	1640	619	6064	1155	767	5631	2202	836	2691	645	484	962	922	4244	54	291	194	207	780	1558	179	661	685	278	23	206	14342	236
K11031	2646	1431	597	186	288	4787	6186	260	143	206	1286	63	2722	902	41	29	2302	15	2903	791	226	3050	1212	100	1371	471	1972	2265	1583	256	229	774	22	480	1494	4	256	94	17	135	775	72	2267	327	8263	12123	726	5602	126
K01761	401	980	708	1413	2669	243	475	1497	641	987	450	184	249	819	2369	82	2094	68	96	25	502	1762	623	3156	673	371	1562	1069	355	5269	3048	916	625	1234	6648	42	819	688	116	344	10270	242	19282	1136	205	9	170	2594	187
K01761	401	980	708	1413	2669	243	475	1497	641	987	450	184	249	819	2369	82	2094	68	96	25	502	1762	623	3156	673	371	1562	1069	355	5269	3048	916	625	1234	6648	42	819	688	116	344	10270	242	19282	1136	205	9	170	2594	187
K03399	5156	10210	1096	2	6	6895	8710	420	959	1065	1105	1	65	2543	2815	5	1294	17	27	7	645	1746	425	5214	1220	685	2662	1794	636	1872	458	423	803	616	2529	11	7	94	132	541	1889	103	85	736	490	215	2874	4581	140
K03399	5156	10210	1096	2	6	6895	8710	420	959	1065	1105	1	65	2543	2815	5	1294	17	27	7	645	1746	425	5214	1220	685	2662	1794	636	1872	458	423	803	616	2529	11	7	94	132	541	1889	103	85	736	490	215	2874	4581	140
K02191	5156	10210	1096	2	6	6895	8710	420	959	1065	1105	1	65	2560	2815	5	1294	19	27	7	645	1746	425	5214	1220	685	2662	1794	636	1872	458	423	803	616	2529	11	7	94	130	541	1889	103	85	736	490	215	2874	4581	140
K01674	1097	1819	235	51	341	426	494	280	543	614	203	13	1512	403	1038	79	699	15	35	36	307	2872	480	2973	790	398	13928	2550	724	11432	1139	286	452	424	1611	31	4643	1118	77	1663	1274	40	1192	212	1957	2723	84	3931	108
K07250	1347	3274	585	8	737	770	1635	614	2170	2548	295	92	76	921	4094	40	3526	26	1	88	517	2297	1145	11530	1951	1445	7329	3999	1390	4111	1214	827	1849	1800	8219	26	444	345	210	1404	1133	113	76	553	531	17	316	2048	146
K07250	1347	3274	585	8	737	770	1635	614	2170	2548	295	92	76	921	4094	40	3526	26	1	88	517	2297	1145	11530	1951	1445	7329	3999	1390	4111	1214	827	1849	1800	8219	26	444	345	210	1404	1133	113	76	553	531	17	316	2048	146
K07250	1347	3274	585	8	737	770	1635	614	2170	2548	295	92	76	921	4094	40	3526	26	1	88	517	2297	1145	11530	1951	1445	7329	3999	1390	4111	1214	827	1849	1800	8219	26	444	345	210	1404	1133	113	76	553	531	17	316	2048	146
K07250	1347	3274	585	8	737	770	1635	614	2170	2548	295	92	76	921	4094	40	3526	26	1	88	517	2297	1145	11530	1951	1445	7329	3999	1390	4111	1214	827	1849	1800	8219	26	444	345	210	1404	1133	113	76	553	531	17	316	2048	146
K07250	1347	3274	585	8	737	770	1635	614	2170	2548	295	92	76	921	4094	40	3526	26	1	88	517	2297	1145	11530	1951	1445	7329	3999	1390	4111	1214	827	1849	1800	8219	26	444	345	210	1404	1133	113	76	553	531	17	316	2048	146
K07250	1347	3274	585	8	737	770	1635	614	2170	2548	295	92	76	921	4094	40	3526	26	1	88	517	2297	1145	11530	1951	1445	7329	3999	1390	4111	1214	827	1849	1800	8219	26	444	345	210	1404	1133	113	76	553	531	17	316	2048	146
K07250	1347	3274	585	8	737	770	1635	614	2170	2548	295	92	76	921	4094	40	3526	26	1	88	517	2297	1145	11530	1951	1445	7329	3999	1390	4111	1214	827	1849	1800	8219	26	444	345	210	1404	1133	113	76	553	531	17	316	2048	146
K08969	783	593	287	89	6929	163	148	1486	688	2076	359	888	1340	1727	547	4	6597	41	41	39	710	2356	2013	802	468	154	567	933	539	1690	1855	4122	824	4333	24932	21	3942	3278	87	157	455	339	740	1023	2315	3157	424	4070	293
K08969	783	593	287	89	6929	163	148	1486	688	2076	359	888	1340	1727	547	4	6597	41	41	39	710	2356	2013	802	468	154	567	933	539	1690	1855	4122	824	4333	24932	21	3942	3278	87	157	455	339	740	1023	2315	3157	424	4070	293
K01035	2558	2593	681	84	180	697	898	447	1084	1214	316	43	5586	568	2878	5	1377	41	234	133	426	1653	706	5414	2070	808	2845	3418	1763	1927	545	720	833	943	3446	25	175	69	97	1712	1390	70	1870	406	6174	8773	145	5121	122
K01035	2558	2593	681	84	180	697	898	447	1084	1214	316	43	5586	568	2878	5	1377	41	234	133	426	1653	706	5414	2070	808	2845	3418	1763	1927	545	720	833	943	3446	25	175	69	97	1712	1390	70	1870	406	6174	8773	145	5121	122
K01035	2558	2593	681	84	180	697	898	447	1084	1214	316	43	5586	568	2878	5	1377	41	234	133	426	1653	706	5414	2070	808	2845	3418	1763	1927	545	720	833	943	3446	25	175	69	97	1712	1390	70	1870	406	6174	8773	145	5121	122
K01035	2558	2593	681	84	180	697	898	447	1084	1214	316	43	5586	568	2878	5	1377	41	234	133	426	1653	706	5414	2070	808	2845	3418	1763	1927	545	720	833	943	3446	25	175	69	97	1712	1390	70	1870	406	6174	8773	145	5121	122
K01035	2558	2593	681	84	180	697	898	447	1084	1214	316	43	5586	568	2878	5	1377	41	234	133	426	1653	706	5414	2070	808	2845	3418	1763	1927	545	720	833	943	3446	25	175	69	97	1712	1390	70	1870	406	6174	8773	145	5121	122
K01035	2558	2593	681	84	180	697	898	447	1084	1214	316	43	5586	568	2878	5	1377	41	234	133	426	1653	706	5414	2070	808	2845	3418	1763	1927	545	720	833	943	3446	25	175	69	97	1712	1390	70	1870	406	6174	8773	145	5121	122
K01035	2558	2593	681	84	180	697	898	447	1084	1214	316	43	5586	568	2878	5	1377	41	234	133	426	1653	706	5414	2070	808	2845	3418	1763	1927	545	720	833	943	3446	25	175	69	97	1712	1390	70	1870	406	6174	8773	145	5121	122
K01034	2558	2593	1145	84	180	697	898	553	1084	1228	457	43	5593	675	2883	5	1386	66	234	140	503	1870	711	5414	2070	811	2845	3443	1776	2065	605	727	833	943	3446	37	180	69	106	1733	1398	101	1893	582	6184	8783	153	6700	140
K01034	2558	2593	1145	84	180	697	898	553	1084	1228	457	43	5593	675	2883	5	1386	66	234	140	503	1870	711	5414	2070	811	2845	3443	1776	2065	605	727	833	943	3446	37	180	69	106	1733	1398	101	1893	582	6184	8783	153	6700	140
K01034	2558	2593	1145	84	180	697	898	553	1084	1228	457	43	5593	675	2883	5	1386	66	234	140	503	1870	711	5414	2070	811	2845	3443	1776	2065	605	727	833	943	3446	37	180	69	106	1733	1398	101	1893	582	6184	8783	153	6700	140
K01034	2558	2593	1145	84	180	697	898	553	1084	1228	457	43	5593	675	2883	5	1386	66	234	140	503	1870	711	5414	2070	811	2845	3443	1776	2065	605	727	833	943	3446	37	180	69	106	1733	1398	101	1893	582	6184	8783	153	6700	140
K01034	2558	2593	1145	84	180	697	898	553	1084	1228	457	43	5593	675	2883	5	1386	66	234	140	503	1870	711	5414	2070	811	2845	3443	1776	2065	605	727	833	943	3446	37	180	69	106	1733	1398	101	1893	582	6184	8783	153	6700	140
K01034	2558	2593	1145	84	180	697	898	553	1084	1228	457	43	5593	675	2883	5	1386	66	234	140	503	1870	711	5414	2070	811	2845	3443	1776	2065	605	727	833	943	3446	37	180	69	106	1733	1398	101	1893	582	6184	8783	153	6700	140
K01034	2558	2593	1145	84	180	697	898	553	1084	1228	457	43	5593	675	2883	5	1386	66	234	140	503	1870	711	5414	2070	811	2845	3443	1776	2065	605	727	833	943	3446	37	180	69	106	1733	1398	101	1893	582	6184	8783	153	6700	140
K05895	5163	10202	1725	2	6	6897	8699	2002	904	1009	2173	1	75	3648	2717	110	1224	169	27	14	836	1982	403	4913	1170	648	6275	1704	607	1935	517	416	756	596	2465	101	9	94	186	518	1873	369	99	1406	488	219	3024	6835	192
K05895	5163	10202	1725	2	6	6897	8699	2002	904	1009	2173	1	75	3648	2717	110	1224	169	27	14	836	1982	403	4913	1170	648	6275	1704	607	1935	517	416	756	596	2465	101	9	94	186	518	1873	369	99	1406	488	219	3024	6835	192
K00355	5895	10265	378	59	1899	6928	8534	1035	917	1381	1335	252	1201	3109	1583	155	2688	27	84	59	745	1387	956	4342	1378	621	2192	2324	1089	1712	844	1689	841	1714	8729	29	1118	983	217	530	1885	244	910	790	3443	4613	2978	2675	231
K00355	5895	10265	378	59	1899	6928	8534	1035	917	1381	1335	252	1201	3109	1583	155	2688	27	84	59	745	1387	956	4342	1378	621	2192	2324	1089	1712	844	1689	841	1714	8729	29	1118	983	217	530	1885	244	910	790	3443	4613	2978	2675	231
K01451	1463	3628	221	1418	728	838	1666	1044	2120	2351	624	5	97	1229	4151	259	2861	50	31	83	495	2665	1082	11820	2037	1796	16850	4348	1442	7319	1751	459	1816	1379	5681	106	1532	410	337	1616	1329	161	277	552	796	421	325	854	177
K04019	1338	3358	707	13	132	784	1543	931	1953	2162	918	1	57	1283	4715	6	2619	138	3	38	754	3441	932	10628	1911	1318	10951	4040	1267	8519	1626	366	1636	1249	5134	89	2017	481	210	1554	1396	182	274	657	661	216	306	3904	182
K04019	1338	3358	707	13	132	784	1543	931	1953	2162	918	1	57	1283	4715	6	2619	138	3	38	754	3441	932	10628	1911	1318	10951	4040	1267	8519	1626	366	1636	1249	5134	89	2017	481	210	1554	1396	182	274	657	661	216	306	3904	182
K01470	272	699	3204	2339	4996	1682	1540	2416	3185	3664	1465	4816	2593	2133	948	89	3730	183	3712	1507	710	1968	1313	2306	2103	1389	1563	789	276	8958	2772	2013	766	3669	19177	113	3404	2503	251	282	226	408	33	1153	902	9	427	4700	251
K01466	1082	2863	629	1104	5666	660	1250	362	1609	1858	203	47	44	684	3057	13	2479	28	3	147	486	3271	951	8623	1491	1102	12834	3570	1103	11351	4170	581	1366	1240	5529	50	3237	896	330	1701	1271	51	407	456	401	11	230	2091	123
K01466	1082	2863	629	1104	5666	660	1250	362	1609	1858	203	47	44	684	3057	13	2479	28	3	147	486	3271	951	8623	1491	1102	12834	3570	1103	11351	4170	581	1366	1240	5529	50	3237	896	330	1701	1271	51	407	456	401	11	230	2091	123
K01466	1082	2863	629	1104	5666	660	1250	362	1609	1858	203	47	44	684	3057	13	2479	28	3	147	486	3271	951	8623	1491	1102	12834	3570	1103	11351	4170	581	1366	1240	5529	50	3237	896	330	1701	1271	51	407	456	401	11	230	2091	123
K10536	1957	2299	1253	81	652	581	621	1647	674	774	1579	32	1468	1581	1202	219	826	193	84	120	845	2922	930	3392	1434	2199	11438	3132	1254	9637	1773	535	519	616	2212	110	3651	1096	171	1237	1237	342	1630	883	4647	6488	222	6669	287
K10536	1957	2299	1253	81	652	581	621	1647	674	774	1579	32	1468	1581	1202	219	826	193	84	120	845	2922	930	3392	1434	2199	11438	3132	1254	9637	1773	535	519	616	2212	110	3651	1096	171	1237	1237	342	1630	883	4647	6488	222	6669	287
K05934	5196	10286	1994	2	40	6917	8740	2935	959	1071	3001	1	79	4343	2827	39	1298	324	27	49	1267	2148	427	5214	1220	686	2792	1805	642	4391	1992	426	803	674	2853	169	9	94	204	549	1901	539	103	1940	554	219	3113	9333	283
K05934	5196	10286	1994	2	40	6917	8740	2935	959	1071	3001	1	79	4343	2827	39	1298	324	27	49	1267	2148	427	5214	1220	686	2792	1805	642	4391	1992	426	803	674	2853	169	9	94	204	549	1901	539	103	1940	554	219	3113	9333	283
K02189	5196	10285	2042	2	40	6917	8740	3111	959	1069	3223	1	80	4512	2827	103	1296	348	27	56	1320	2167	426	5214	1220	685	2662	1800	640	4478	2052	425	803	674	2853	185	9	94	242	546	1900	592	100	2028	564	217	3131	9527	299
K02189	5196	10285	2042	2	40	6917	8740	3111	959	1069	3223	1	80	4512	2827	103	1296	348	27	56	1320	2167	426	5214	1220	685	2662	1800	640	4478	2052	425	803	674	2853	185	9	94	242	546	1900	592	100	2028	564	217	3131	9527	299
K06042	5209	10226	1945	4	44	6905	8701	2538	906	1013	2791	2	125	4145	2720	106	1224	287	29	45	1158	2081	409	4913	1193	652	6277	1743	634	4206	1930	429	756	646	2728	157	13	96	228	521	1886	508	141	1899	671	428	3059	9215	233
K06042	5209	10226	1945	4	44	6905	8701	2538	906	1013	2791	2	125	4145	2720	106	1224	287	29	45	1158	2081	409	4913	1193	652	6277	1743	634	4206	1930	429	756	646	2728	157	13	96	228	521	1886	508	141	1899	671	428	3059	9215	233
K01195	2234	3285	488	86	2310	696	1050	2687	1499	2077	1722	308	1707	2471	2523	22	3738	275	126	260	906	1992	1393	6918	1929	996	3771	3553	1752	3279	1427	1948	1286	2428	12098	138	1368	1084	177	883	1205	478	1374	1153	4926	6689	509	6457	306
K01195	2234	3285	488	86	2310	696	1050	2687	1499	2077	1722	308	1707	2471	2523	22	3738	275	126	260	906	1992	1393	6918	1929	996	3771	3553	1752	3279	1427	1948	1286	2428	12098	138	1368	1084	177	883	1205	478	1374	1153	4926	6689	509	6457	306
K01195	2234	3285	488	86	2310	696	1050	2687	1499	2077	1722	308	1707	2471	2523	22	3738	275	126	260	906	1992	1393	6918	1929	996	3771	3553	1752	3279	1427	1948	1286	2428	12098	138	1368	1084	177	883	1205	478	1374	1153	4926	6689	509	6457	306
K01195	2234	3285	488	86	2310	696	1050	2687	1499	2077	1722	308	1707	2471	2523	22	3738	275	126	260	906	1992	1393	6918	1929	996	3771	3553	1752	3279	1427	1948	1286	2428	12098	138	1368	1084	177	883	1205	478	1374	1153	4926	6689	509	6457	306
K01195	2234	3285	488	86	2310	696	1050	2687	1499	2077	1722	308	1707	2471	2523	22	3738	275	126	260	906	1992	1393	6918	1929	996	3771	3553	1752	3279	1427	1948	1286	2428	12098	138	1368	1084	177	883	1205	478	1374	1153	4926	6689	509	6457	306
K01195	2234	3285	488	86	2310	696	1050	2687	1499	2077	1722	308	1707	2471	2523	22	3738	275	126	260	906	1992	1393	6918	1929	996	3771	3553	1752	3279	1427	1948	1286	2428	12098	138	1368	1084	177	883	1205	478	1374	1153	4926	6689	509	6457	306
K01195	2234	3285	488	86	2310	696	1050	2687	1499	2077	1722	308	1707	2471	2523	22	3738	275	126	260	906	1992	1393	6918	1929	996	3771	3553	1752	3279	1427	1948	1286	2428	12098	138	1368	1084	177	883	1205	478	1374	1153	4926	6689	509	6457	306
K02008	1126	2462	2883	725	393	460	794	1270	960	1074	1202	10	7735	1301	2802	16	1288	206	57	73	739	2793	496	5113	1401	667	4010	2259	896	3690	1057	310	787	772	3227	115	548	137	152	2861	1304	263	1100	1369	1763	2098	193	15072	201
K07248	1084	2653	1219	884	768	5732	7959	733	3008	3095	1484	2201	1145	1463	3354	37	4698	23	4598	1749	380	4281	1797	9525	2647	1911	6720	3214	1323	7333	1661	559	1506	1882	8283	22	816	471	192	1282	1120	94	226	412	864	11	982	1292	91
K07248	1084	2653	1219	884	768	5732	7959	733	3008	3095	1484	2201	1145	1463	3354	37	4698	23	4598	1749	380	4281	1797	9525	2647	1911	6720	3214	1323	7333	1661	559	1506	1882	8283	22	816	471	192	1282	1120	94	226	412	864	11	982	1292	91
K07248	1084	2653	1219	884	768	5732	7959	733	3008	3095	1484	2201	1145	1463	3354	37	4698	23	4598	1749	380	4281	1797	9525	2647	1911	6720	3214	1323	7333	1661	559	1506	1882	8283	22	816	471	192	1282	1120	94	226	412	864	11	982	1292	91
K02006	1135	2494	2561	1426	665	465	795	1475	942	1054	1355	10	8632	1446	2763	16	1265	232	57	80	766	2635	488	5013	1409	654	3959	2229	887	3692	1255	316	772	760	3179	126	548	137	154	3122	1354	295	1154	1295	1770	2097	213	13896	218
K02007	1084	2350	2936	725	393	434	738	1489	886	993	1391	10	8638	1444	2662	16	1191	235	57	80	802	2754	464	4712	1359	617	3806	2129	852	3644	1082	297	725	725	3034	128	548	137	152	3091	1318	301	1158	1417	1756	2097	210	15264	223
K05936	5196	10286	2101	2	40	6917	8740	3269	959	1071	3408	1	81	4715	2828	110	1298	372	27	63	1372	2195	427	5214	1220	686	6428	1805	642	4564	2137	426	803	674	2853	194	9	94	251	549	1901	625	104	2103	575	219	3139	9724	308
K05936	5196	10286	2101	2	40	6917	8740	3269	959	1071	3408	1	81	4715	2828	110	1298	372	27	63	1372	2195	427	5214	1220	686	6428	1805	642	4564	2137	426	803	674	2853	194	9	94	251	549	1901	625	104	2103	575	219	3139	9724	308
K01183	716	1883	3650	1621	2524	1938	2074	1409	3742	3890	856	4540	2399	1195	2495	43	2689	114	3706	1493	572	2396	1002	7045	2772	1570	4812	2520	787	10843	2343	912	1246	2855	13590	67	2692	1552	260	927	660	218	130	915	1001	21	331	7795	192
K01183	716	1883	3650	1621	2524	1938	2074	1409	3742	3890	856	4540	2399	1195	2495	43	2689	114	3706	1493	572	2396	1002	7045	2772	1570	4812	2520	787	10843	2343	912	1246	2855	13590	67	2692	1552	260	927	660	218	130	915	1001	21	331	7795	192
K03735	1534	3900	830	16	177	907	1777	1076	2247	2487	973	1	59	1453	5343	106	3021	123	27	35	786	4000	1078	12439	2190	1524	13324	4750	1461	10117	1817	420	1908	1436	5906	92	2519	602	313	1859	1609	196	327	791	721	217	357	4310	203
K03735	1534	3900	830	16	177	907	1777	1076	2247	2487	973	1	59	1453	5343	106	3021	123	27	35	786	4000	1078	12439	2190	1524	13324	4750	1461	10117	1817	420	1908	1436	5906	92	2519	602	313	1859	1609	196	327	791	721	217	357	4310	203
K09690	710	1656	2290	1885	5945	1145	1426	3934	2346	2363	3193	2203	1157	3214	2149	193	1538	486	1877	847	1371	1567	700	6081	1940	1793	8670	2263	689	13636	8233	231	974	1482	6512	294	837	545	513	940	592	744	43	2276	711	2	512	5798	351
K12960	5995	10889	1705	1534	829	11197	14190	1477	101	137	3049	31	1431	3778	1539	10	2356	197	2976	785	844	4172	1099	201	1207	763	1969	1237	844	864	911	670	31	359	1421	89	129	187	103	94	1915	330	1220	1142	4554	6275	3544	10064	241
K12960	5995	10889	1705	1534	829	11197	14190	1477	101	137	3049	31	1431	3778	1539	10	2356	197	2976	785	844	4172	1099	201	1207	763	1969	1237	844	864	911	670	31	359	1421	89	129	187	103	94	1915	330	1220	1142	4554	6275	3544	10064	241
K03736	1534	3900	830	16	177	907	1777	1174	2247	2487	1105	1	59	1555	5343	104	3021	146	27	42	835	4000	1078	12439	2190	1524	13324	4751	1462	10196	1877	420	1908	1436	5906	103	2519	602	318	1859	1609	224	328	822	732	217	364	4310	214
K03736	1534	3900	830	16	177	907	1777	1174	2247	2487	1105	1	59	1555	5343	104	3021	146	27	42	835	4000	1078	12439	2190	1524	13324	4751	1462	10196	1877	420	1908	1436	5906	103	2519	602	318	1859	1609	224	328	822	732	217	364	4310	214
K03077	1361	3420	2594	1609	1412	2326	2925	1094	4784	4810	648	4403	2283	1100	5070	3	3181	56	3760	1488	515	2608	1171	12332	3819	2289	6358	4107	1420	11218	2334	477	1978	2877	12474	37	1568	921	285	1280	1226	112	22	507	1224	1	399	1209	124
K03077	1361	3420	2594	1609	1412	2326	2925	1094	4784	4810	648	4403	2283	1100	5070	3	3181	56	3760	1488	515	2608	1171	12332	3819	2289	6358	4107	1420	11218	2334	477	1978	2877	12474	37	1568	921	285	1280	1226	112	22	507	1224	1	399	1209	124
K03077	1361	3420	2594	1609	1412	2326	2925	1094	4784	4810	648	4403	2283	1100	5070	3	3181	56	3760	1488	515	2608	1171	12332	3819	2289	6358	4107	1420	11218	2334	477	1978	2877	12474	37	1568	921	285	1280	1226	112	22	507	1224	1	399	1209	124
K01560	338	1047	798	65	4630	229	242	1782	542	1436	1182	551	413	1995	598	130	4356	171	3	185	938	4167	1485	1203	271	188	13138	1507	288	12216	2421	2610	628	2751	15934	137	6995	3140	229	1324	1035	415	731	1147	222	24	352	8610	319
K01560	338	1047	798	65	4630	229	242	1782	542	1436	1182	551	413	1995	598	130	4356	171	3	185	938	4167	1485	1203	271	188	13138	1507	288	12216	2421	2610	628	2751	15934	137	6995	3140	229	1324	1035	415	731	1147	222	24	352	8610	319
K01560	338	1047	798	65	4630	229	242	1782	542	1436	1182	551	413	1995	598	130	4356	171	3	185	938	4167	1485	1203	271	188	13138	1507	288	12216	2421	2610	628	2751	15934	137	6995	3140	229	1324	1035	415	731	1147	222	24	352	8610	319
K01560	338	1047	798	65	4630	229	242	1782	542	1436	1182	551	413	1995	598	130	4356	171	3	185	938	4167	1485	1203	271	188	13138	1507	288	12216	2421	2610	628	2751	15934	137	6995	3140	229	1324	1035	415	731	1147	222	24	352	8610	319
K01666	779	1964	4179	2416	2150	2741	2749	1776	4977	4799	1206	6604	3428	1234	2316	58	1817	123	5583	2225	729	1940	823	6559	3604	1956	4943	2310	762	17931	4923	341	1127	2938	13068	68	2858	1499	274	841	674	242	86	1216	1314	7	349	2739	128
K01666	779	1964	4179	2416	2150	2741	2749	1776	4977	4799	1206	6604	3428	1234	2316	58	1817	123	5583	2225	729	1940	823	6559	3604	1956	4943	2310	762	17931	4923	341	1127	2938	13068	68	2858	1499	274	841	674	242	86	1216	1314	7	349	2739	128
K01666	779	1964	4179	2416	2150	2741	2749	1776	4977	4799	1206	6604	3428	1234	2316	58	1817	123	5583	2225	729	1940	823	6559	3604	1956	4943	2310	762	17931	4923	341	1127	2938	13068	68	2858	1499	274	841	674	242	86	1216	1314	7	349	2739	128
K01666	779	1964	4179	2416	2150	2741	2749	1776	4977	4799	1206	6604	3428	1234	2316	58	1817	123	5583	2225	729	1940	823	6559	3604	1956	4943	2310	762	17931	4923	341	1127	2938	13068	68	2858	1499	274	841	674	242	86	1216	1314	7	349	2739	128
K01666	779	1964	4179	2416	2150	2741	2749	1776	4977	4799	1206	6604	3428	1234	2316	58	1817	123	5583	2225	729	1940	823	6559	3604	1956	4943	2310	762	17931	4923	341	1127	2938	13068	68	2858	1499	274	841	674	242	86	1216	1314	7	349	2739	128
K01666	779	1964	4179	2416	2150	2741	2749	1776	4977	4799	1206	6604	3428	1234	2316	58	1817	123	5583	2225	729	1940	823	6559	3604	1956	4943	2310	762	17931	4923	341	1127	2938	13068	68	2858	1499	274	841	674	242	86	1216	1314	7	349	2739	128
K01666	779	1964	4179	2416	2150	2741	2749	1776	4977	4799	1206	6604	3428	1234	2316	58	1817	123	5583	2225	729	1940	823	6559	3604	1956	4943	2310	762	17931	4923	341	1127	2938	13068	68	2858	1499	274	841	674	242	86	1216	1314	7	349	2739	128
K01843	47	111	5381	3289	2884	7420	8495	1727	5115	4719	2075	8805	5470	1509	1116	22	2652	106	10222	3623	235	3979	1229	401	3657	1846	2143	154	58	14723	2805	194	220	2919	13350	70	3139	1840	225	389	228	201	92	647	1467	7	923	4272	61
K01841	422	585	5989	4033	3539	3947	3241	2083	6570	6086	969	11011	5932	889	497	11	683	110	9279	3704	348	904	615	1404	4558	2104	890	661	298	22075	5565	322	414	3786	17086	48	3941	2304	259	233	203	185	216	909	2465	1046	300	1356	82
K01841	422	585	5989	4033	3539	3947	3241	2083	6570	6086	969	11011	5932	889	497	11	683	110	9279	3704	348	904	615	1404	4558	2104	890	661	298	22075	5565	322	414	3786	17086	48	3941	2304	259	233	203	185	216	909	2465	1046	300	1356	82
K01841	422	585	5989	4033	3539	3947	3241	2083	6570	6086	969	11011	5932	889	497	11	683	110	9279	3704	348	904	615	1404	4558	2104	890	661	298	22075	5565	322	414	3786	17086	48	3941	2304	259	233	203	185	216	909	2465	1046	300	1356	82
K01841	422	585	5989	4033	3539	3947	3241	2083	6570	6086	969	11011	5932	889	497	11	683	110	9279	3704	348	904	615	1404	4558	2104	890	661	298	22075	5565	322	414	3786	17086	48	3941	2304	259	233	203	185	216	909	2465	1046	300	1356	82
K01654	1133	1199	4874	2453	2503	2594	2173	2150	4186	3934	1578	6621	5136	1477	964	140	718	203	5653	2329	631	1960	790	2005	3448	2463	3918	1795	704	14117	2778	422	428	2537	11237	116	3475	1770	239	1099	687	345	876	915	3556	3558	288	6058	262
K01654	1133	1199	4874	2453	2503	2594	2173	2150	4186	3934	1578	6621	5136	1477	964	140	718	203	5653	2329	631	1960	790	2005	3448	2463	3918	1795	704	14117	2778	422	428	2537	11237	116	3475	1770	239	1099	687	345	876	915	3556	3558	288	6058	262
K15555	2006	4510	780	43	3642	1058	2191	1663	3151	4181	788	469	627	2160	5732	218	7229	65	16	16	951	3888	2266	15890	2725	1965	8631	5574	1997	6000	2330	2632	2813	4106	20735	68	2079	1725	423	1658	1629	327	356	1269	1620	1270	626	4759	329
K15555	2006	4510	780	43	3642	1058	2191	1663	3151	4181	788	469	627	2160	5732	218	7229	65	16	16	951	3888	2266	15890	2725	1965	8631	5574	1997	6000	2330	2632	2813	4106	20735	68	2079	1725	423	1658	1629	327	356	1269	1620	1270	626	4759	329
K02474	181	1579	3764	3330	2636	15453	20087	1874	3910	3619	4364	6604	3422	3001	251	106	7197	123	13962	4271	213	8581	2883	702	2879	2382	6012	245	129	11635	2827	225	227	2360	11111	72	2359	1432	217	190	128	297	71	750	1293	4	2311	2498	152
K15554	1981	4575	459	37	3627	1068	2253	1688	3237	4275	781	466	481	2192	5904	229	7353	51	8	38	937	3846	2286	16391	2777	2018	8881	5863	1975	6114	2373	2609	2890	4084	20592	64	2112	1720	449	2001	1669	351	227	1170	1219	644	641	3090	320
K15554	1981	4575	459	37	3627	1068	2253	1688	3237	4275	781	466	481	2192	5904	229	7353	51	8	38	937	3846	2286	16391	2777	2018	8881	5863	1975	6114	2373	2609	2890	4084	20592	64	2112	1720	449	2001	1669	351	227	1170	1219	644	641	3090	320
K01247	1842	4477	839	2492	6068	1053	2213	1440	2854	3185	947	1	115	1528	5723	212	3868	111	8	309	849	2928	1422	15541	2798	2335	7948	5293	2023	9060	5629	695	2392	1890	7927	99	41	52	516	1860	6548	259	9862	1099	889	240	410	3046	304
K01096	2268	4995	42	714	638	1176	2430	796	3198	3530	302	7	10307	1071	6156	8	4287	22	19	17	652	2725	1429	17511	3290	2173	8898	6141	2221	5725	1534	644	2690	2077	8486	25	30	11	281	4798	7160	78	10662	421	1767	1463	418	990	163
K01096	2268	4995	42	714	638	1176	2430	796	3198	3530	302	7	10307	1071	6156	8	4287	22	19	17	652	2725	1429	17511	3290	2173	8898	6141	2221	5725	1534	644	2690	2077	8486	25	30	11	281	4798	7160	78	10662	421	1767	1463	418	990	163
K02083	1877	4892	471	1102	5663	1126	2253	595	2934	3328	447	47	40	1215	6407	9	4255	57	1	81	782	4666	1505	16132	2769	1989	16444	6090	1914	13698	4876	775	2512	2077	8956	59	3235	894	438	2426	2029	95	414	596	723	18	408	1881	191
K02083	1877	4892	471	1102	5663	1126	2253	595	2934	3328	447	47	40	1215	6407	9	4255	57	1	81	782	4666	1505	16132	2769	1989	16444	6090	1914	13698	4876	775	2512	2077	8956	59	3235	894	438	2426	2029	95	414	596	723	18	408	1881	191
K03179	2336	6230	687	704	662	1333	2793	1680	3592	3965	1225	2	1961	2077	7208	345	4827	126	60	36	895	3449	1573	19800	3363	2432	10031	6682	2322	6774	1912	650	3039	2298	9448	112	10	6	478	2583	6871	317	9929	992	1255	421	525	2685	446
K03179	2336	6230	687	704	662	1333	2793	1680	3592	3965	1225	2	1961	2077	7208	345	4827	126	60	36	895	3449	1573	19800	3363	2432	10031	6682	2322	6774	1912	650	3039	2298	9448	112	10	6	478	2583	6871	317	9929	992	1255	421	525	2685	446
K03179	2336	6230	687	704	662	1333	2793	1680	3592	3965	1225	2	1961	2077	7208	345	4827	126	60	36	895	3449	1573	19800	3363	2432	10031	6682	2322	6774	1912	650	3039	2298	9448	112	10	6	478	2583	6871	317	9929	992	1255	421	525	2685	446
K02614	1344	1311	5105	3335	3031	7734	8866	1942	5588	5241	2133	8829	5640	1702	970	71	3190	103	10219	3661	395	3799	1625	2749	4427	2543	3633	1790	931	17277	4213	563	580	3387	15081	54	3231	1916	280	384	548	244	910	888	4802	4804	996	3356	117
K00694	2182	5198	323	1414	1301	1212	2495	1241	3265	3602	539	4	296	1302	7050	43	4363	61	11	17	752	3751	1478	17995	3132	2215	12007	6370	2165	8238	1830	622	2762	2116	8700	61	1022	246	317	2067	11728	154	19542	582	1388	837	431	1594	205
K00694	2182	5198	323	1414	1301	1212	2495	1241	3265	3602	539	4	296	1302	7050	43	4363	61	11	17	752	3751	1478	17995	3132	2215	12007	6370	2165	8238	1830	622	2762	2116	8700	61	1022	246	317	2067	11728	154	19542	582	1388	837	431	1594	205
K08310	2194	5271	87	704	617	1230	2613	865	3445	3808	373	2	10073	1212	6676	25	4637	26	5	5	687	2953	1511	18998	3415	2334	9622	6458	2258	6188	1661	628	2916	2204	9062	33	12	3	302	4957	7210	90	10470	467	1123	425	452	432	171
K01192	122	1478	7153	4833	4955	4646	3776	3008	7818	7366	1622	13299	6904	1588	419	48	1379	227	11232	4468	535	1190	848	1103	5239	2434	773	379	133	25878	6501	700	482	4872	22695	127	5113	3104	329	216	104	345	31	1165	2131	5	426	1071	197
K01192	122	1478	7153	4833	4955	4646	3776	3008	7818	7366	1622	13299	6904	1588	419	48	1379	227	11232	4468	535	1190	848	1103	5239	2434	773	379	133	25878	6501	700	482	4872	22695	127	5113	3104	329	216	104	345	31	1165	2131	5	426	1071	197
K01046	262	160	572	776	1077	77	84	626	82	256	195	46	136	285	126	63	697	22	55	2998	436	446	1154	301	1560	757	1628	372	1869	5990	1478	1904	83	521	3404	22	470	262	81	2522	6394	91	11002	543	315	92	40	1973	42
K01046	262	160	572	776	1077	77	84	626	82	256	195	46	136	285	126	63	697	22	55	2998	436	446	1154	301	1560	757	1628	372	1869	5990	1478	1904	83	521	3404	22	470	262	81	2522	6394	91	11002	543	315	92	40	1973	42
K08093	391	422	246	83	479	141	213	301	248	443	274	46	83	383	440	11	944	36	60	3300	443	440	1326	1203	1856	939	806	707	2154	4793	454	2095	222	637	3943	28	494	271	51	2849	1812	65	1567	193	375	96	60	2259	46
K08093	391	422	246	83	479	141	213	301	248	443	274	46	83	383	440	11	944	36	60	3300	443	440	1326	1203	1856	939	806	707	2154	4793	454	2095	222	637	3943	28	494	271	51	2849	1812	65	1567	193	375	96	60	2259	46
K08093	391	422	246	83	479	141	213	301	248	443	274	46	83	383	440	11	944	36	60	3300	443	440	1326	1203	1856	939	806	707	2154	4793	454	2095	222	637	3943	28	494	271	51	2849	1812	65	1567	193	375	96	60	2259	46
K08093	391	422	246	83	479	141	213	301	248	443	274	46	83	383	440	11	944	36	60	3300	443	440	1326	1203	1856	939	806	707	2154	4793	454	2095	222	637	3943	28	494	271	51	2849	1812	65	1567	193	375	96	60	2259	46
K08093	391	422	246	83	479	141	213	301	248	443	274	46	83	383	440	11	944	36	60	3300	443	440	1326	1203	1856	939	806	707	2154	4793	454	2095	222	637	3943	28	494	271	51	2849	1812	65	1567	193	375	96	60	2259	46
K08093	391	422	246	83	479	141	213	301	248	443	274	46	83	383	440	11	944	36	60	3300	443	440	1326	1203	1856	939	806	707	2154	4793	454	2095	222	637	3943	28	494	271	51	2849	1812	65	1567	193	375	96	60	2259	46
K01582	2959	7170	253	10	18	1675	3552	616	4680	5172	444	3	146	1560	9068	4	6279	32	11	154	949	4081	2102	25798	4354	3205	13077	8725	3119	8616	2264	935	3960	3009	12407	35	28	9	392	2756	2437	65	218	656	1557	636	597	1261	223
K01582	2959	7170	253	10	18	1675	3552	616	4680	5172	444	3	146	1560	9068	4	6279	32	11	154	949	4081	2102	25798	4354	3205	13077	8725	3119	8616	2264	935	3960	3009	12407	35	28	9	392	2756	2437	65	218	656	1557	636	597	1261	223
K01582	2959	7170	253	10	18	1675	3552	616	4680	5172	444	3	146	1560	9068	4	6279	32	11	154	949	4081	2102	25798	4354	3205	13077	8725	3119	8616	2264	935	3960	3009	12407	35	28	9	392	2756	2437	65	218	656	1557	636	597	1261	223
K01582	2959	7170	253	10	18	1675	3552	616	4680	5172	444	3	146	1560	9068	4	6279	32	11	154	949	4081	2102	25798	4354	3205	13077	8725	3119	8616	2264	935	3960	3009	12407	35	28	9	392	2756	2437	65	218	656	1557	636	597	1261	223
K01838	1523	3173	770	757	1724	736	1145	1363	1437	1746	944	104	596	1355	4096	54	2515	155	27	66	859	5214	1063	7420	1655	953	19017	4187	1193	15865	2219	811	1220	1410	6507	110	6052	1697	202	2065	7034	269	10873	776	1823	2101	283	12616	277
K00257	162	253	5001	4016	3181	7469	8557	2142	5152	4797	2056	8805	4576	1664	216	341	2807	60	10271	4631	142	3411	1599	602	4040	2117	3212	317	708	15800	2855	788	251	3058	14259	82	3232	1873	454	994	570	244	501	641	1538	41	979	1295	90
K01426	3085	3380	870	150	1116	853	709	1164	748	960	826	100	2521	1176	1194	415	1182	73	144	141	674	4971	1067	3350	1773	930	23443	4924	1899	18571	2017	1060	551	1010	4006	113	8040	2112	278	2240	2157	278	2988	691	7642	11104	198	7286	253
K01426	3085	3380	870	150	1116	853	709	1164	748	960	826	100	2521	1176	1194	415	1182	73	144	141	674	4971	1067	3350	1773	930	23443	4924	1899	18571	2017	1060	551	1010	4006	113	8040	2112	278	2240	2157	278	2988	691	7642	11104	198	7286	253
K01426	3085	3380	870	150	1116	853	709	1164	748	960	826	100	2521	1176	1194	415	1182	73	144	141	674	4971	1067	3350	1773	930	23443	4924	1899	18571	2017	1060	551	1010	4006	113	8040	2112	278	2240	2157	278	2988	691	7642	11104	198	7286	253
K01426	3085	3380	870	150	1116	853	709	1164	748	960	826	100	2521	1176	1194	415	1182	73	144	141	674	4971	1067	3350	1773	930	23443	4924	1899	18571	2017	1060	551	1010	4006	113	8040	2112	278	2240	2157	278	2988	691	7642	11104	198	7286	253
K01426	3085	3380	870	150	1116	853	709	1164	748	960	826	100	2521	1176	1194	415	1182	73	144	141	674	4971	1067	3350	1773	930	23443	4924	1899	18571	2017	1060	551	1010	4006	113	8040	2112	278	2240	2157	278	2988	691	7642	11104	198	7286	253
K01426	3085	3380	870	150	1116	853	709	1164	748	960	826	100	2521	1176	1194	415	1182	73	144	141	674	4971	1067	3350	1773	930	23443	4924	1899	18571	2017	1060	551	1010	4006	113	8040	2112	278	2240	2157	278	2988	691	7642	11104	198	7286	253
K01771	262	281	3630	2469	2195	2373	1945	983	3928	3713	411	6604	3451	391	284	5	619	21	5600	4473	245	580	1129	802	3803	1792	635	480	1484	13720	1990	1432	242	2420	11516	13	2555	1446	146	2020	1180	63	1052	169	1250	73	161	558	32
K00121	2131	5165	520	722	1113	1200	2426	1302	3180	3601	654	49	4745	1488	6129	232	4585	39	10	83	757	4043	1592	17394	3064	2160	14343	6425	2156	10402	2009	853	2706	2247	9628	67	2242	658	390	3713	7083	203	10427	737	1209	648	460	1698	266
K00121	2131	5165	520	722	1113	1200	2426	1302	3180	3601	654	49	4745	1488	6129	232	4585	39	10	83	757	4043	1592	17394	3064	2160	14343	6425	2156	10402	2009	853	2706	2247	9628	67	2242	658	390	3713	7083	203	10427	737	1209	648	460	1698	266
K00121	2131	5165	520	722	1113	1200	2426	1302	3180	3601	654	49	4745	1488	6129	232	4585	39	10	83	757	4043	1592	17394	3064	2160	14343	6425	2156	10402	2009	853	2706	2247	9628	67	2242	658	390	3713	7083	203	10427	737	1209	648	460	1698	266
K00121	2131	5165	520	722	1113	1200	2426	1302	3180	3601	654	49	4745	1488	6129	232	4585	39	10	83	757	4043	1592	17394	3064	2160	14343	6425	2156	10402	2009	853	2706	2247	9628	67	2242	658	390	3713	7083	203	10427	737	1209	648	460	1698	266
K00121	2131	5165	520	722	1113	1200	2426	1302	3180	3601	654	49	4745	1488	6129	232	4585	39	10	83	757	4043	1592	17394	3064	2160	14343	6425	2156	10402	2009	853	2706	2247	9628	67	2242	658	390	3713	7083	203	10427	737	1209	648	460	1698	266
K00121	2131	5165	520	722	1113	1200	2426	1302	3180	3601	654	49	4745	1488	6129	232	4585	39	10	83	757	4043	1592	17394	3064	2160	14343	6425	2156	10402	2009	853	2706	2247	9628	67	2242	658	390	3713	7083	203	10427	737	1209	648	460	1698	266
K00121	2131	5165	520	722	1113	1200	2426	1302	3180	3601	654	49	4745	1488	6129	232	4585	39	10	83	757	4043	1592	17394	3064	2160	14343	6425	2156	10402	2009	853	2706	2247	9628	67	2242	658	390	3713	7083	203	10427	737	1209	648	460	1698	266
K00121	2131	5165	520	722	1113	1200	2426	1302	3180	3601	654	49	4745	1488	6129	232	4585	39	10	83	757	4043	1592	17394	3064	2160	14343	6425	2156	10402	2009	853	2706	2247	9628	67	2242	658	390	3713	7083	203	10427	737	1209	648	460	1698	266
K00121	2131	5165	520	722	1113	1200	2426	1302	3180	3601	654	49	4745	1488	6129	232	4585	39	10	83	757	4043	1592	17394	3064	2160	14343	6425	2156	10402	2009	853	2706	2247	9628	67	2242	658	390	3713	7083	203	10427	737	1209	648	460	1698	266
K00121	2131	5165	520	722	1113	1200	2426	1302	3180	3601	654	49	4745	1488	6129	232	4585	39	10	83	757	4043	1592	17394	3064	2160	14343	6425	2156	10402	2009	853	2706	2247	9628	67	2242	658	390	3713	7083	203	10427	737	1209	648	460	1698	266
K00121	2131	5165	520	722	1113	1200	2426	1302	3180	3601	654	49	4745	1488	6129	232	4585	39	10	83	757	4043	1592	17394	3064	2160	14343	6425	2156	10402	2009	853	2706	2247	9628	67	2242	658	390	3713	7083	203	10427	737	1209	648	460	1698	266
K00121	2131	5165	520	722	1113	1200	2426	1302	3180	3601	654	49	4745	1488	6129	232	4585	39	10	83	757	4043	1592	17394	3064	2160	14343	6425	2156	10402	2009	853	2706	2247	9628	67	2242	658	390	3713	7083	203	10427	737	1209	648	460	1698	266
K00121	2131	5165	520	722	1113	1200	2426	1302	3180	3601	654	49	4745	1488	6129	232	4585	39	10	83	757	4043	1592	17394	3064	2160	14343	6425	2156	10402	2009	853	2706	2247	9628	67	2242	658	390	3713	7083	203	10427	737	1209	648	460	1698	266
K00121	2131	5165	520	722	1113	1200	2426	1302	3180	3601	654	49	4745	1488	6129	232	4585	39	10	83	757	4043	1592	17394	3064	2160	14343	6425	2156	10402	2009	853	2706	2247	9628	67	2242	658	390	3713	7083	203	10427	737	1209	648	460	1698	266
K00121	2131	5165	520	722	1113	1200	2426	1302	3180	3601	654	49	4745	1488	6129	232	4585	39	10	83	757	4043	1592	17394	3064	2160	14343	6425	2156	10402	2009	853	2706	2247	9628	67	2242	658	390	3713	7083	203	10427	737	1209	648	460	1698	266
K00121	2131	5165	520	722	1113	1200	2426	1302	3180	3601	654	49	4745	1488	6129	232	4585	39	10	83	757	4043	1592	17394	3064	2160	14343	6425	2156	10402	2009	853	2706	2247	9628	67	2242	658	390	3713	7083	203	10427	737	1209	648	460	1698	266
K08679	924	2312	4782	6027	4660	3582	3469	2517	6275	5994	992	8805	4663	1203	2442	152	1937	75	7437	3029	332	1844	957	6966	4532	2389	4996	2444	834	17872	3441	446	1222	3664	16359	58	3711	1978	324	959	10583	249	19374	510	1687	5	363	2307	148
K08679	924	2312	4782	6027	4660	3582	3469	2517	6275	5994	992	8805	4663	1203	2442	152	1937	75	7437	3029	332	1844	957	6966	4532	2389	4996	2444	834	17872	3441	446	1222	3664	16359	58	3711	1978	324	959	10583	249	19374	510	1687	5	363	2307	148
K01069	2533	5465	234	722	651	1291	2646	1261	3479	3853	638	9	9503	1498	6688	197	4674	48	27	169	747	3049	1615	19015	3631	2402	9808	6743	2542	6688	1676	804	2921	2309	9505	70	119	36	401	4813	7330	178	10733	639	2128	1892	473	1400	252
K01480	2216	6253	1629	3522	1755	1193	2414	2783	3049	3394	1855	6	359	2535	6909	183	4100	348	54	124	1275	3761	1393	16875	3058	2100	8526	5902	2151	11844	5819	695	2586	2155	9099	209	43	14	398	1834	6724	499	9966	2297	1639	1277	575	7751	332
K01480	2216	6253	1629	3522	1755	1193	2414	2783	3049	3394	1855	6	359	2535	6909	183	4100	348	54	124	1275	3761	1393	16875	3058	2100	8526	5902	2151	11844	5819	695	2586	2155	9099	209	43	14	398	1834	6724	499	9966	2297	1639	1277	575	7751	332
K03071	2310	5638	138	704	618	1320	2812	1589	3701	4082	1026	1	10029	1862	7171	203	4990	82	34	95	842	3184	1638	20401	3660	2520	10340	6877	2428	6916	1908	695	3132	2367	9764	80	11	5	463	5143	7363	251	10459	754	1071	211	528	786	268
K03071	2310	5638	138	704	618	1320	2812	1589	3701	4082	1026	1	10029	1862	7171	203	4990	82	34	95	842	3184	1638	20401	3660	2520	10340	6877	2428	6916	1908	695	3132	2367	9764	80	11	5	463	5143	7363	251	10459	754	1071	211	528	786	268
K03071	2310	5638	138	704	618	1320	2812	1589	3701	4082	1026	1	10029	1862	7171	203	4990	82	34	95	842	3184	1638	20401	3660	2520	10340	6877	2428	6916	1908	695	3132	2367	9764	80	11	5	463	5143	7363	251	10459	754	1071	211	528	786	268
K03205	2060	1540	2775	105	2038	432	233	6503	251	562	5268	226	2097	5088	918	73	1417	893	112	235	2624	3125	1080	301	1263	1854	5788	2117	1149	22440	11745	1371	194	1392	7105	449	3058	1454	291	566	1010	1288	1865	4872	6032	8562	638	13766	544
K05966	3259	6020	469	1149	5406	1434	2566	539	3294	3642	375	27	1222	1208	6290	8	4338	38	71	67	867	4525	1688	17895	3504	2275	17397	7642	2760	14339	4879	915	2746	2253	9011	49	3186	778	472	2556	2559	66	1471	594	4444	5430	430	6253	216
K05964	3327	6100	608	1151	5410	1455	2596	534	3333	3685	370	28	1271	1205	6363	4	4387	38	74	69	886	4619	1710	18095	3559	2304	17501	7747	2810	14424	4897	934	2777	2284	9128	48	3190	779	466	2578	2591	67	1512	638	4594	5639	435	6825	222
K15553	2463	5822	676	739	3901	1352	2854	1994	4009	5128	1006	466	484	2577	8175	341	8389	66	8	38	1104	4930	2622	20809	3591	2546	11072	7332	2468	7532	2901	2752	3563	4576	22618	82	2112	1720	611	2455	2163	400	234	1423	1404	645	763	3910	381
K15553	2463	5822	676	739	3901	1352	2854	1994	4009	5128	1006	466	484	2577	8175	341	8389	66	8	38	1104	4930	2622	20809	3591	2546	11072	7332	2468	7532	2901	2752	3563	4576	22618	82	2112	1720	611	2455	2163	400	234	1423	1404	645	763	3910	381
K01070	2819	6770	39	706	623	1584	3358	1313	4423	4876	685	3	7412	1724	8546	193	5938	38	32	12	876	3750	1938	24312	4238	2992	12335	8241	2881	7937	2127	805	3734	2832	11639	53	13	5	460	4664	7548	174	10328	680	1498	627	594	452	279
K01070	2819	6770	39	706	623	1584	3358	1313	4423	4876	685	3	7412	1724	8546	193	5938	38	32	12	876	3750	1938	24312	4238	2992	12335	8241	2881	7937	2127	805	3734	2832	11639	53	13	5	460	4664	7548	174	10328	680	1498	627	594	452	279
K01070	2819	6770	39	706	623	1584	3358	1313	4423	4876	685	3	7412	1724	8546	193	5938	38	32	12	876	3750	1938	24312	4238	2992	12335	8241	2881	7937	2127	805	3734	2832	11639	53	13	5	460	4664	7548	174	10328	680	1498	627	594	452	279
K02782	2200	5009	880	1131	5498	1165	2078	466	2614	2895	343	9	433	1019	6941	7	3488	42	26	98	808	6308	1418	14220	2851	1798	22451	6341	1953	18719	5051	640	2186	1724	7029	56	5572	1336	410	2809	2603	61	1098	662	1898	1888	354	5510	190
K02782	2200	5009	880	1131	5498	1165	2078	466	2614	2895	343	9	433	1019	6941	7	3488	42	26	98	808	6308	1418	14220	2851	1798	22451	6341	1953	18719	5051	640	2186	1724	7029	56	5572	1336	410	2809	2603	61	1098	662	1898	1888	354	5510	190
K02747	4339	4986	621	1936	6219	1268	1616	681	1986	2216	281	70	3241	810	3569	2	2464	37	185	169	766	3726	1372	10151	3183	1468	14947	6751	3001	12654	4310	1221	1558	1675	6185	41	3797	945	358	1958	7247	84	12677	442	10051	14200	258	7271	201
K02747	4339	4986	621	1936	6219	1268	1616	681	1986	2216	281	70	3241	810	3569	2	2464	37	185	169	766	3726	1372	10151	3183	1468	14947	6751	3001	12654	4310	1221	1558	1675	6185	41	3797	945	358	1958	7247	84	12677	442	10051	14200	258	7271	201
K02746	4339	4986	621	1936	6219	1268	1616	680	1986	2216	281	70	3241	810	3569	2	2464	37	185	169	766	3726	1372	10151	3183	1468	14947	6751	3001	12652	4310	1221	1558	1675	6185	42	3797	945	358	1958	7237	84	12671	440	10051	14200	258	7136	201
K02746	4339	4986	621	1936	6219	1268	1616	680	1986	2216	281	70	3241	810	3569	2	2464	37	185	169	766	3726	1372	10151	3183	1468	14947	6751	3001	12652	4310	1221	1558	1675	6185	42	3797	945	358	1958	7237	84	12671	440	10051	14200	258	7136	201
K05306	532	1412	5939	4804	4336	8472	9645	2305	7075	6651	1979	11006	5749	1638	1509	85	3647	48	12029	4403	259	4750	1774	4294	5042	3057	8286	1794	551	22673	3941	407	856	4081	18459	39	5437	2702	329	940	5578	206	9880	529	1961	11	1066	1179	74
K05306	532	1412	5939	4804	4336	8472	9645	2305	7075	6651	1979	11006	5749	1638	1509	85	3647	48	12029	4403	259	4750	1774	4294	5042	3057	8286	1794	551	22673	3941	407	856	4081	18459	39	5437	2702	329	940	5578	206	9880	529	1961	11	1066	1179	74
K05306	532	1412	5939	4804	4336	8472	9645	2305	7075	6651	1979	11006	5749	1638	1509	85	3647	48	12029	4403	259	4750	1774	4294	5042	3057	8286	1794	551	22673	3941	407	856	4081	18459	39	5437	2702	329	940	5578	206	9880	529	1961	11	1066	1179	74
K03182	2716	7061	616	1795	5841	1519	3115	1693	4001	4415	1153	4	2053	2069	7779	170	5354	139	17	33	1092	4161	1799	22130	3744	2716	13950	7766	2641	13075	6203	750	3394	2585	10630	99	1022	247	627	3054	7297	275	10174	1212	1569	837	568	4008	313
K03182	2716	7061	616	1795	5841	1519	3115	1693	4001	4415	1153	4	2053	2069	7779	170	5354	139	17	33	1092	4161	1799	22130	3744	2716	13950	7766	2641	13075	6203	750	3394	2585	10630	99	1022	247	627	3054	7297	275	10174	1212	1569	837	568	4008	313
K03182	2716	7061	616	1795	5841	1519	3115	1693	4001	4415	1153	4	2053	2069	7779	170	5354	139	17	33	1092	4161	1799	22130	3744	2716	13950	7766	2641	13075	6203	750	3394	2585	10630	99	1022	247	627	3054	7297	275	10174	1212	1569	837	568	4008	313
K00068	2585	5912	721	1125	5435	1379	2592	547	3313	3658	367	9	432	1208	7074	6	4419	47	26	98	877	5756	1682	18030	3302	2268	21631	7383	2383	17710	5190	752	2773	2198	9024	58	4564	1096	464	2950	2719	72	1035	696	2066	1882	438	6224	215
K02745	4461	5292	648	1936	6219	1339	1769	708	2189	2440	300	70	3242	877	3958	3	2736	38	185	169	807	3909	1460	11254	3365	1604	15510	7120	3129	13021	4407	1256	1728	1803	6716	43	3797	945	374	2070	7347	87	12679	476	10099	14200	284	7379	211
K02745	4461	5292	648	1936	6219	1339	1769	708	2189	2440	300	70	3242	877	3958	3	2736	38	185	169	807	3909	1460	11254	3365	1604	15510	7120	3129	13021	4407	1256	1728	1803	6716	43	3797	945	374	2070	7347	87	12679	476	10099	14200	284	7379	211
K00980	629	923	424	94	642	254	302	578	305	504	502	47	128	610	546	12	1021	75	131	3135	701	1875	1375	1504	1853	927	7988	1678	2118	12588	2190	2009	268	675	4049	54	3102	886	88	3583	2287	140	1902	593	520	302	89	6458	96
K09691	911	2391	2848	1917	7287	1303	1546	5287	2500	2735	4063	2341	1265	4339	2337	177	2644	655	1877	882	2024	4250	1171	6482	2006	1843	19559	3287	751	27393	11974	878	1147	2207	10682	384	5474	2019	585	1906	1159	977	459	3338	807	2	680	7474	547
K01182	454	521	1049	172	10908	4472	6249	4863	1085	3266	4023	1384	1159	5454	996	26	12746	445	2772	894	2033	6693	3904	1628	486	489	2813	1289	369	8096	6352	6290	1359	6781	39513	214	6239	5150	250	881	697	1090	461	3029	977	656	1579	10335	710
K01182	454	521	1049	172	10908	4472	6249	4863	1085	3266	4023	1384	1159	5454	996	26	12746	445	2772	894	2033	6693	3904	1628	486	489	2813	1289	369	8096	6352	6290	1359	6781	39513	214	6239	5150	250	881	697	1090	461	3029	977	656	1579	10335	710
K01182	454	521	1049	172	10908	4472	6249	4863	1085	3266	4023	1384	1159	5454	996	26	12746	445	2772	894	2033	6693	3904	1628	486	489	2813	1289	369	8096	6352	6290	1359	6781	39513	214	6239	5150	250	881	697	1090	461	3029	977	656	1579	10335	710
K08094	888	1393	377	1177	6023	370	600	565	761	1081	484	98	303	771	1374	16	1915	67	68	3171	650	1531	1646	3810	2300	1239	4906	1937	2477	9272	3748	2358	664	1183	6487	50	1713	686	265	3231	2164	124	1761	390	1060	928	153	2898	103
K08094	888	1393	377	1177	6023	370	600	565	761	1081	484	98	303	771	1374	16	1915	67	68	3171	650	1531	1646	3810	2300	1239	4906	1937	2477	9272	3748	2358	664	1183	6487	50	1713	686	265	3231	2164	124	1761	390	1060	928	153	2898	103
K08094	888	1393	377	1177	6023	370	600	565	761	1081	484	98	303	771	1374	16	1915	67	68	3171	650	1531	1646	3810	2300	1239	4906	1937	2477	9272	3748	2358	664	1183	6487	50	1713	686	265	3231	2164	124	1761	390	1060	928	153	2898	103
K08094	888	1393	377	1177	6023	370	600	565	761	1081	484	98	303	771	1374	16	1915	67	68	3171	650	1531	1646	3810	2300	1239	4906	1937	2477	9272	3748	2358	664	1183	6487	50	1713	686	265	3231	2164	124	1761	390	1060	928	153	2898	103
K08094	888	1393	377	1177	6023	370	600	565	761	1081	484	98	303	771	1374	16	1915	67	68	3171	650	1531	1646	3810	2300	1239	4906	1937	2477	9272	3748	2358	664	1183	6487	50	1713	686	265	3231	2164	124	1761	390	1060	928	153	2898	103
K08094	888	1393	377	1177	6023	370	600	565	761	1081	484	98	303	771	1374	16	1915	67	68	3171	650	1531	1646	3810	2300	1239	4906	1937	2477	9272	3748	2358	664	1183	6487	50	1713	686	265	3231	2164	124	1761	390	1060	928	153	2898	103
K00983	1163	1198	6669	4062	3807	4113	3375	2769	6707	6241	1757	11024	16431	1642	957	151	866	207	9359	3800	563	1958	909	2005	5341	2890	3984	1817	721	21082	3884	502	507	3959	17696	110	5040	2647	319	3833	1192	379	1446	817	4227	3551	384	4312	275
K00983	1163	1198	6669	4062	3807	4113	3375	2769	6707	6241	1757	11024	16431	1642	957	151	866	207	9359	3800	563	1958	909	2005	5341	2890	3984	1817	721	21082	3884	502	507	3959	17696	110	5040	2647	319	3833	1192	379	1446	817	4227	3551	384	4312	275
K00100	813	1061	7127	5142	10572	4073	3394	2812	6844	6742	1441	11246	9961	1649	827	115	2560	180	9322	3740	736	2337	1278	2106	4921	2547	3582	1278	556	23858	7957	1442	707	5002	23964	115	5553	3349	558	1557	798	370	924	1415	3330	2102	453	9615	208
K00041	1754	5052	4121	2428	2605	3331	3910	3940	6458	6498	2631	6650	3460	3207	5105	37	4092	362	5577	2259	1226	4025	1607	14438	4903	2933	12998	5270	1679	22511	5132	805	2378	4065	18070	192	4577	2031	435	1988	1604	567	267	1644	1723	7	756	3844	328
K00041	1754	5052	4121	2428	2605	3331	3910	3940	6458	6498	2631	6650	3460	3207	5105	37	4092	362	5577	2259	1226	4025	1607	14438	4903	2933	12998	5270	1679	22511	5132	805	2378	4065	18070	192	4577	2031	435	1988	1604	567	267	1644	1723	7	756	3844	328
K03430	560	1459	7274	4908	4427	9246	10262	2223	8317	7788	2039	13208	6839	1660	1959	62	3690	55	13882	5138	270	5151	1860	4194	5939	3427	8267	1759	538	26178	4528	446	881	4780	21640	36	6221	3161	365	945	728	182	251	597	2276	10	1103	1740	69
K03430	560	1459	7274	4908	4427	9246	10262	2223	8317	7788	2039	13208	6839	1660	1959	62	3690	55	13882	5138	270	5151	1860	4194	5939	3427	8267	1759	538	26178	4528	446	881	4780	21640	36	6221	3161	365	945	728	182	251	597	2276	10	1103	1740	69
K03430	560	1459	7274	4908	4427	9246	10262	2223	8317	7788	2039	13208	6839	1660	1959	62	3690	55	13882	5138	270	5151	1860	4194	5939	3427	8267	1759	538	26178	4528	446	881	4780	21640	36	6221	3161	365	945	728	182	251	597	2276	10	1103	1740	69
K08281	2082	5111	548	753	6762	1205	2568	2377	3822	5365	922	781	628	2924	6776	138	10243	63	90	46	1229	4950	3112	18597	3072	2277	14723	6438	2127	7345	3254	4064	3481	5823	30450	64	3508	2917	443	2194	6635	454	9659	1533	969	6	831	1924	416
K08281	2082	5111	548	753	6762	1205	2568	2377	3822	5365	922	781	628	2924	6776	138	10243	63	90	46	1229	4950	3112	18597	3072	2277	14723	6438	2127	7345	3254	4064	3481	5823	30450	64	3508	2917	443	2194	6635	454	9659	1533	969	6	831	1924	416
K00040	2491	6388	658	1101	6321	1478	3062	3411	4073	4692	2495	138	110	3539	7833	88	6355	382	6	52	1630	5022	2100	22171	3609	2704	17124	7845	2538	17838	8097	1316	3509	3291	14851	224	2629	995	605	2721	2315	611	299	2088	1056	1	818	4864	430
K00040	2491	6388	658	1101	6321	1478	3062	3411	4073	4692	2495	138	110	3539	7833	88	6355	382	6	52	1630	5022	2100	22171	3609	2704	17124	7845	2538	17838	8097	1316	3509	3291	14851	224	2629	995	605	2721	2315	611	299	2088	1056	1	818	4864	430
K00074	1397	3014	4222	3231	9582	718	1392	5157	1973	2890	3875	465	684	4656	5049	453	5700	553	168	210	2015	5087	1782	9763	1941	1205	6850	3566	1331	10694	8087	2503	1853	3379	17809	329	2081	1730	670	1133	1325	1066	445	3792	1482	1284	795	17248	688
K00074	1397	3014	4222	3231	9582	718	1392	5157	1973	2890	3875	465	684	4656	5049	453	5700	553	168	210	2015	5087	1782	9763	1941	1205	6850	3566	1331	10694	8087	2503	1853	3379	17809	329	2081	1730	670	1133	1325	1066	445	3792	1482	1284	795	17248	688
K00074	1397	3014	4222	3231	9582	718	1392	5157	1973	2890	3875	465	684	4656	5049	453	5700	553	168	210	2015	5087	1782	9763	1941	1205	6850	3566	1331	10694	8087	2503	1853	3379	17809	329	2081	1730	670	1133	1325	1066	445	3792	1482	1284	795	17248	688
K00074	1397	3014	4222	3231	9582	718	1392	5157	1973	2890	3875	465	684	4656	5049	453	5700	553	168	210	2015	5087	1782	9763	1941	1205	6850	3566	1331	10694	8087	2503	1853	3379	17809	329	2081	1730	670	1133	1325	1066	445	3792	1482	1284	795	17248	688
K00074	1397	3014	4222	3231	9582	718	1392	5157	1973	2890	3875	465	684	4656	5049	453	5700	553	168	210	2015	5087	1782	9763	1941	1205	6850	3566	1331	10694	8087	2503	1853	3379	17809	329	2081	1730	670	1133	1325	1066	445	3792	1482	1284	795	17248	688
K03081	5029	5552	563	193	631	1422	1709	419	2070	2321	289	83	4702	856	3685	2	2567	33	226	494	845	4281	1618	10493	3699	1620	17915	7614	3572	13999	1831	1569	1610	1831	6776	39	4881	1214	190	2761	2881	59	3856	432	11909	16922	271	8025	223
K01910	3455	6165	576	2556	5935	1469	2609	569	3319	3671	367	30	9487	1193	6327	5	4380	38	79	75	877	4337	1697	17995	3807	2298	16072	7723	2878	13259	5084	972	2762	2287	9120	46	2696	663	463	4907	3044	70	2119	628	4872	6056	437	7294	225
K01212	56	140	9381	6507	5686	10472	10919	3459	10175	9377	2932	17610	9113	2323	178	32	2927	130	17599	6557	189	3750	1616	501	6880	3391	2325	201	76	28733	5195	370	394	5775	26316	63	6279	3680	398	204	56	340	52	698	2813	13	1191	608	100
K06133	1955	4036	1916	719	660	961	1965	2936	2571	2864	2359	6	9391	2666	4979	77	3501	369	76	432	1736	3079	1257	14102	2884	1821	7173	5391	2000	15634	7713	696	2165	1841	7822	207	125	21	414	4895	7043	572	10762	2826	1608	1276	499	8177	375
K07665	1709	4156	4868	4697	3419	8352	10461	2436	7677	7538	2547	8807	4653	2534	5088	332	6050	99	10156	3608	640	5471	2351	14462	5837	3578	9283	4895	1711	19171	4269	678	2381	4561	20096	73	3146	1841	566	1538	1352	326	110	922	2351	420	1300	1220	232
K10824	1713	2929	242	790	763	739	1375	656	1751	2017	324	10	564	750	3320	8	2583	17	79	2876	674	1612	1796	9425	3211	1880	4989	3756	3087	6768	998	2032	1451	1417	6548	21	291	102	158	3324	7279	73	11311	317	2105	2167	228	1522	101
K05350	2638	2268	1116	2334	17447	608	496	4337	1058	2480	2654	924	2991	4049	1120	48	6980	455	136	187	1650	4287	2456	2406	1517	465	9012	3290	1646	13324	9657	4633	1071	4909	27133	272	6591	3932	565	932	1213	881	2223	2318	7418	10453	729	8243	555
K05350	2638	2268	1116	2334	17447	608	496	4337	1058	2480	2654	924	2991	4049	1120	48	6980	455	136	187	1650	4287	2456	2406	1517	465	9012	3290	1646	13324	9657	4633	1071	4909	27133	272	6591	3932	565	932	1213	881	2223	2318	7418	10453	729	8243	555
K05350	2638	2268	1116	2334	17447	608	496	4337	1058	2480	2654	924	2991	4049	1120	48	6980	455	136	187	1650	4287	2456	2406	1517	465	9012	3290	1646	13324	9657	4633	1071	4909	27133	272	6591	3932	565	932	1213	881	2223	2318	7418	10453	729	8243	555
K05350	2638	2268	1116	2334	17447	608	496	4337	1058	2480	2654	924	2991	4049	1120	48	6980	455	136	187	1650	4287	2456	2406	1517	465	9012	3290	1646	13324	9657	4633	1071	4909	27133	272	6591	3932	565	932	1213	881	2223	2318	7418	10453	729	8243	555
K05350	2638	2268	1116	2334	17447	608	496	4337	1058	2480	2654	924	2991	4049	1120	48	6980	455	136	187	1650	4287	2456	2406	1517	465	9012	3290	1646	13324	9657	4633	1071	4909	27133	272	6591	3932	565	932	1213	881	2223	2318	7418	10453	729	8243	555
K15587	1713	2929	268	790	763	739	1375	656	1751	2017	324	10	564	749	3320	8	2583	17	79	2876	676	1624	1796	9425	3211	1880	4989	3756	3087	6772	998	2032	1451	1417	6548	21	291	102	158	3324	7279	73	11312	326	2105	2167	228	1620	101
K15585	1724	2957	269	790	763	746	1389	659	1770	2038	326	10	564	756	3355	8	2608	18	79	2876	680	1640	1804	9525	3227	1893	5040	3790	3099	6805	1007	2036	1466	1429	6596	21	291	102	159	3335	7288	73	11312	328	2109	2167	230	1621	102
K15586	1724	2957	269	790	763	746	1389	688	1770	2038	373	10	564	786	3355	9	2608	20	79	2876	704	1640	1804	9525	3227	1893	5040	3790	3099	6805	1007	2036	1466	1429	6596	23	291	102	159	3335	7288	79	11312	339	2109	2167	235	1621	103
K01007	6870	14174	2055	2114	1333	7806	10614	1764	3470	3860	1903	5	318	3900	7751	143	4656	119	14	49	1314	4321	1547	19264	3601	2403	11012	6792	2356	6731	2162	939	2951	2253	9251	94	56	100	466	2171	8196	326	9979	1529	1702	1069	3241	8946	357
K01007	6870	14174	2055	2114	1333	7806	10614	1764	3470	3860	1903	5	318	3900	7751	143	4656	119	14	49	1314	4321	1547	19264	3601	2403	11012	6792	2356	6731	2162	939	2951	2253	9251	94	56	100	466	2171	8196	326	9979	1529	1702	1069	3241	8946	357
K01007	6870	14174	2055	2114	1333	7806	10614	1764	3470	3860	1903	5	318	3900	7751	143	4656	119	14	49	1314	4321	1547	19264	3601	2403	11012	6792	2356	6731	2162	939	2951	2253	9251	94	56	100	466	2171	8196	326	9979	1529	1702	1069	3241	8946	357
K01007	6870	14174	2055	2114	1333	7806	10614	1764	3470	3860	1903	5	318	3900	7751	143	4656	119	14	49	1314	4321	1547	19264	3601	2403	11012	6792	2356	6731	2162	939	2951	2253	9251	94	56	100	466	2171	8196	326	9979	1529	1702	1069	3241	8946	357
K01007	6870	14174	2055	2114	1333	7806	10614	1764	3470	3860	1903	5	318	3900	7751	143	4656	119	14	49	1314	4321	1547	19264	3601	2403	11012	6792	2356	6731	2162	939	2951	2253	9251	94	56	100	466	2171	8196	326	9979	1529	1702	1069	3241	8946	357
K01007	6870	14174	2055	2114	1333	7806	10614	1764	3470	3860	1903	5	318	3900	7751	143	4656	119	14	49	1314	4321	1547	19264	3601	2403	11012	6792	2356	6731	2162	939	2951	2253	9251	94	56	100	466	2171	8196	326	9979	1529	1702	1069	3241	8946	357
K15584	1724	2957	403	790	763	746	1389	661	1770	2038	328	10	566	757	3357	8	2608	18	79	2876	688	1699	1804	9525	3227	1893	5040	3790	3099	6823	1007	2036	1466	1429	6596	22	291	102	160	3336	7288	74	11314	373	2109	2167	230	2110	104
K01251	4805	10590	5574	3317	6331	14102	16744	3014	5669	5936	3275	9221	4872	4739	943	287	6087	125	10211	3600	826	4854	2433	2313	4100	3108	8181	773	253	15727	3918	2327	844	5160	26133	101	4976	3601	413	308	1436	494	29	1508	1837	2	3912	3663	398
K01251	4805	10590	5574	3317	6331	14102	16744	3014	5669	5936	3275	9221	4872	4739	943	287	6087	125	10211	3600	826	4854	2433	2313	4100	3108	8181	773	253	15727	3918	2327	844	5160	26133	101	4976	3601	413	308	1436	494	29	1508	1837	2	3912	3663	398
K01779	5957	11989	2221	1923	7866	8055	9997	1907	3206	3677	1863	2436	1508	3842	5546	171	4188	115	1864	779	1152	4875	1559	10074	3104	1998	12178	4318	1321	14790	5360	1699	1768	3004	14574	98	4433	2074	520	1828	3245	364	757	1322	1516	861	3183	9874	389
K01779	5957	11989	2221	1923	7866	8055	9997	1907	3206	3677	1863	2436	1508	3842	5546	171	4188	115	1864	779	1152	4875	1559	10074	3104	1998	12178	4318	1321	14790	5360	1699	1768	3004	14574	98	4433	2074	520	1828	3245	364	757	1322	1516	861	3183	9874	389
K01628	2587	4262	2261	2225	10500	1038	1723	2210	2115	2359	2015	26	9327	2265	5187	82	2790	318	68	133	1377	4631	1157	11230	2802	1473	12687	5325	2019	15135	8701	704	1729	1583	6390	189	2622	639	675	4241	2448	441	1931	1768	4126	5234	412	14091	345
K01628	2587	4262	2261	2225	10500	1038	1723	2210	2115	2359	2015	26	9327	2265	5187	82	2790	318	68	133	1377	4631	1157	11230	2802	1473	12687	5325	2019	15135	8701	704	1729	1583	6390	189	2622	639	675	4241	2448	441	1931	1768	4126	5234	412	14091	345
K08641	1192	3657	7172	5535	4598	5290	5084	2657	9439	9013	1505	13208	6837	1868	3653	103	2954	96	11269	4448	501	2902	1417	10393	6752	3566	8212	3698	1193	26863	4882	593	1832	5461	24299	62	5709	3004	493	1383	1166	255	196	760	2537	1	581	2395	189
K08641	1192	3657	7172	5535	4598	5290	5084	2657	9439	9013	1505	13208	6837	1868	3653	103	2954	96	11269	4448	501	2902	1417	10393	6752	3566	8212	3698	1193	26863	4882	593	1832	5461	24299	62	5709	3004	493	1383	1166	255	196	760	2537	1	581	2395	189
K02806	3082	6103	334	755	1240	1444	2708	1337	3527	3962	715	65	10905	1630	6968	199	4991	49	52	48	889	4595	1816	19098	3848	2401	16622	7690	2731	12260	2256	1064	2968	2573	10803	77	2858	818	384	5560	7892	195	11433	732	3599	3968	500	3550	294
K01685	1909	5465	4204	2428	2605	3422	4106	4187	6715	6783	2794	6650	3461	3402	5674	151	4438	378	5577	2259	1281	4281	1720	16090	5153	3116	13766	5819	1851	22985	5270	850	2624	4258	18907	214	4577	2031	497	2164	1733	616	270	1757	1785	8	798	4151	391
K01685	1909	5465	4204	2428	2605	3422	4106	4187	6715	6783	2794	6650	3461	3402	5674	151	4438	378	5577	2259	1281	4281	1720	16090	5153	3116	13766	5819	1851	22985	5270	850	2624	4258	18907	214	4577	2031	497	2164	1733	616	270	1757	1785	8	798	4151	391
K01709	534	1876	9758	6436	5657	6393	5445	3460	10838	10103	1957	17610	9120	1823	1454	41	1565	214	14860	5925	570	1811	1084	4111	7420	3572	2359	1393	486	31871	6597	475	950	6213	28058	101	6277	3677	469	563	400	366	53	1068	2916	10	547	2150	149
K00978	545	1904	9892	6436	5711	6399	5459	3554	10856	10123	2125	17610	9122	2002	1491	51	1589	228	14860	5932	559	1886	1158	4211	7474	3921	2410	1426	498	30077	5579	478	966	6210	28025	112	6277	3718	475	573	409	397	55	898	2931	10	557	2595	156
K00978	545	1904	9892	6436	5711	6399	5459	3554	10856	10123	2125	17610	9122	2002	1491	51	1589	228	14860	5932	559	1886	1158	4211	7474	3921	2410	1426	498	30077	5579	478	966	6210	28025	112	6277	3718	475	573	409	397	55	898	2931	10	557	2595	156
K00978	545	1904	9892	6436	5711	6399	5459	3554	10856	10123	2125	17610	9122	2002	1491	51	1589	228	14860	5932	559	1886	1158	4211	7474	3921	2410	1426	498	30077	5579	478	966	6210	28025	112	6277	3718	475	573	409	397	55	898	2931	10	557	2595	156
K00690	3242	3704	792	189	9699	945	1275	2883	2294	4318	1380	1246	3219	3465	3225	18	10737	178	136	154	1657	5281	3554	8121	2457	1172	8563	5012	2316	8368	3696	6243	2209	6991	38219	98	7013	4891	264	1286	1761	639	2236	1877	7677	10456	811	7936	562
K01429	1301	2493	389	791	759	506	878	955	1087	1295	525	9	6838	806	2051	152	1735	64	109	3032	582	1122	1554	5815	2839	1467	6400	2566	2758	5862	772	1990	895	1029	5046	65	302	106	210	5002	7368	156	11828	403	1829	1967	177	3381	123
K01429	1301	2493	389	791	759	506	878	955	1087	1295	525	9	6838	806	2051	152	1735	64	109	3032	582	1122	1554	5815	2839	1467	6400	2566	2758	5862	772	1990	895	1029	5046	65	302	106	210	5002	7368	156	11828	403	1829	1967	177	3381	123
K01429	1301	2493	389	791	759	506	878	955	1087	1295	525	9	6838	806	2051	152	1735	64	109	3032	582	1122	1554	5815	2839	1467	6400	2566	2758	5862	772	1990	895	1029	5046	65	302	106	210	5002	7368	156	11828	403	1829	1967	177	3381	123
K01429	1301	2493	389	791	759	506	878	955	1087	1295	525	9	6838	806	2051	152	1735	64	109	3032	582	1122	1554	5815	2839	1467	6400	2566	2758	5862	772	1990	895	1029	5046	65	302	106	210	5002	7368	156	11828	403	1829	1967	177	3381	123
K01429	1301	2493	389	791	759	506	878	955	1087	1295	525	9	6838	806	2051	152	1735	64	109	3032	582	1122	1554	5815	2839	1467	6400	2566	2758	5862	772	1990	895	1029	5046	65	302	106	210	5002	7368	156	11828	403	1829	1967	177	3381	123
K01239	738	941	497	114	2372	263	366	784	556	1143	405	283	442	902	1568	126	2870	36	72	3378	683	2104	1977	2147	2239	1084	7201	1475	2444	8348	1166	3250	557	1872	10909	41	2688	1414	101	3259	2414	164	2012	587	1019	942	196	6055	178
K01239	738	941	497	114	2372	263	366	784	556	1143	405	283	442	902	1568	126	2870	36	72	3378	683	2104	1977	2147	2239	1084	7201	1475	2444	8348	1166	3250	557	1872	10909	41	2688	1414	101	3259	2414	164	2012	587	1019	942	196	6055	178
K01239	738	941	497	114	2372	263	366	784	556	1143	405	283	442	902	1568	126	2870	36	72	3378	683	2104	1977	2147	2239	1084	7201	1475	2444	8348	1166	3250	557	1872	10909	41	2688	1414	101	3259	2414	164	2012	587	1019	942	196	6055	178
K01430	1293	2466	443	791	759	500	864	978	1068	1275	541	9	7742	821	2016	153	1712	68	109	3032	582	1131	1546	5715	2847	1455	6479	2537	2750	5836	764	1987	880	1032	5079	67	302	106	209	5264	7410	162	11887	427	1824	1967	175	3577	124
K01430	1293	2466	443	791	759	500	864	978	1068	1275	541	9	7742	821	2016	153	1712	68	109	3032	582	1131	1546	5715	2847	1455	6479	2537	2750	5836	764	1987	880	1032	5079	67	302	106	209	5264	7410	162	11887	427	1824	1967	175	3577	124
K01430	1293	2466	443	791	759	500	864	978	1068	1275	541	9	7742	821	2016	153	1712	68	109	3032	582	1131	1546	5715	2847	1455	6479	2537	2750	5836	764	1987	880	1032	5079	67	302	106	209	5264	7410	162	11887	427	1824	1967	175	3577	124
K01430	1293	2466	443	791	759	500	864	978	1068	1275	541	9	7742	821	2016	153	1712	68	109	3032	582	1131	1546	5715	2847	1455	6479	2537	2750	5836	764	1987	880	1032	5079	67	302	106	209	5264	7410	162	11887	427	1824	1967	175	3577	124
K01430	1293	2466	443	791	759	500	864	978	1068	1275	541	9	7742	821	2016	153	1712	68	109	3032	582	1131	1546	5715	2847	1455	6479	2537	2750	5836	764	1987	880	1032	5079	67	302	106	209	5264	7410	162	11887	427	1824	1967	175	3577	124
K01479	2561	3622	307	123	211	924	1554	576	1970	2279	419	27	1262	907	3988	161	2845	23	124	2992	754	1946	2010	10676	3825	2087	6107	4820	3704	7204	1111	2320	1635	1659	7397	30	369	129	266	3567	2843	105	2415	422	4396	5520	277	3999	226
K01479	2561	3622	307	123	211	924	1554	576	1970	2279	419	27	1262	907	3988	161	2845	23	124	2992	754	1946	2010	10676	3825	2087	6107	4820	3704	7204	1111	2320	1635	1659	7397	30	369	129	266	3567	2843	105	2415	422	4396	5520	277	3999	226
K01476	352	443	3052	1817	1609	10352	13478	1169	2760	2680	2807	4403	2327	1950	504	70	5232	55	9232	5480	396	6134	2865	1428	3380	2112	4653	746	1825	11463	1948	1674	295	1859	9282	50	1814	1002	171	2448	1474	172	1286	609	1140	92	1544	2847	106
K01476	352	443	3052	1817	1609	10352	13478	1169	2760	2680	2807	4403	2327	1950	504	70	5232	55	9232	5480	396	6134	2865	1428	3380	2112	4653	746	1825	11463	1948	1674	295	1859	9282	50	1814	1002	171	2448	1474	172	1286	609	1140	92	1544	2847	106
K01476	352	443	3052	1817	1609	10352	13478	1169	2760	2680	2807	4403	2327	1950	504	70	5232	55	9232	5480	396	6134	2865	1428	3380	2112	4653	746	1825	11463	1948	1674	295	1859	9282	50	1814	1002	171	2448	1474	172	1286	609	1140	92	1544	2847	106
K01476	352	443	3052	1817	1609	10352	13478	1169	2760	2680	2807	4403	2327	1950	504	70	5232	55	9232	5480	396	6134	2865	1428	3380	2112	4653	746	1825	11463	1948	1674	295	1859	9282	50	1814	1002	171	2448	1474	172	1286	609	1140	92	1544	2847	106
K01476	352	443	3052	1817	1609	10352	13478	1169	2760	2680	2807	4403	2327	1950	504	70	5232	55	9232	5480	396	6134	2865	1428	3380	2112	4653	746	1825	11463	1948	1674	295	1859	9282	50	1814	1002	171	2448	1474	172	1286	609	1140	92	1544	2847	106
K01476	352	443	3052	1817	1609	10352	13478	1169	2760	2680	2807	4403	2327	1950	504	70	5232	55	9232	5480	396	6134	2865	1428	3380	2112	4653	746	1825	11463	1948	1674	295	1859	9282	50	1814	1002	171	2448	1474	172	1286	609	1140	92	1544	2847	106
K01476	352	443	3052	1817	1609	10352	13478	1169	2760	2680	2807	4403	2327	1950	504	70	5232	55	9232	5480	396	6134	2865	1428	3380	2112	4653	746	1825	11463	1948	1674	295	1859	9282	50	1814	1002	171	2448	1474	172	1286	609	1140	92	1544	2847	106
K01051	1894	5458	4088	2437	3689	3417	4129	4052	6906	7189	2604	6787	3560	3477	5852	27	5589	367	5577	2252	1342	4642	2056	16443	5233	3180	14041	5927	1904	23307	5530	1480	2798	5035	23336	196	5186	2545	472	2179	1767	608	242	1804	1827	3	856	3773	409
K01051	1894	5458	4088	2437	3689	3417	4129	4052	6906	7189	2604	6787	3560	3477	5852	27	5589	367	5577	2252	1342	4642	2056	16443	5233	3180	14041	5927	1904	23307	5530	1480	2798	5035	23336	196	5186	2545	472	2179	1767	608	242	1804	1827	3	856	3773	409
K02744	4913	5382	902	3046	11440	1376	1633	845	1975	2209	455	82	3807	967	3501	4	2415	78	218	208	932	4349	1472	9950	3419	1483	17632	7394	3315	16366	7274	1376	1527	1754	6410	73	4851	1204	544	2191	7666	130	13347	586	11745	16706	269	11093	243
K02744	4913	5382	902	3046	11440	1376	1633	845	1975	2209	455	82	3807	967	3501	4	2415	78	218	208	932	4349	1472	9950	3419	1483	17632	7394	3315	16366	7274	1376	1527	1754	6410	73	4851	1204	544	2191	7666	130	13347	586	11745	16706	269	11093	243
K02575	7570	16160	365	702	751	8276	11679	1636	4878	5408	1707	1	103	4097	9444	245	6552	54	3	32	1342	4345	2266	26860	4724	4011	17645	9276	3127	8806	2546	1114	4125	3110	12805	71	61	177	580	3069	8693	291	9765	1085	1446	232	3414	2131	404
K03476	5267	6146	776	1272	5736	1563	2015	586	2474	2766	475	83	4705	1110	4415	4	3103	64	225	428	1002	4717	1769	12533	4012	1868	19002	8289	3775	16118	4795	1598	1929	2082	7791	62	4875	1212	399	2926	3046	99	3923	591	12009	16920	330	8824	255
K03476	5267	6146	776	1272	5736	1563	2015	586	2474	2766	475	83	4705	1110	4415	4	3103	64	225	428	1002	4717	1769	12533	4012	1868	19002	8289	3775	16118	4795	1598	1929	2082	7791	62	4875	1212	399	2926	3046	99	3923	591	12009	16920	330	8824	255
K03476	5267	6146	776	1272	5736	1563	2015	586	2474	2766	475	83	4705	1110	4415	4	3103	64	225	428	1002	4717	1769	12533	4012	1868	19002	8289	3775	16118	4795	1598	1929	2082	7791	62	4875	1212	399	2926	3046	99	3923	591	12009	16920	330	8824	255
K01433	2128	5284	3539	3116	2756	3515	4447	2415	7259	7321	1250	6604	12495	2006	6759	341	4903	58	5597	2286	699	3340	1823	19240	5948	3520	10610	6472	2275	16897	3476	778	3071	4353	18854	74	2364	1382	577	4805	7189	296	10307	815	1863	13	654	414	281
K01433	2128	5284	3539	3116	2756	3515	4447	2415	7259	7321	1250	6604	12495	2006	6759	341	4903	58	5597	2286	699	3340	1823	19240	5948	3520	10610	6472	2275	16897	3476	778	3071	4353	18854	74	2364	1382	577	4805	7189	296	10307	815	1863	13	654	414	281
K01428	1288	2464	474	796	1480	501	865	1211	1122	1467	602	101	7808	1020	2044	161	2377	85	114	2960	722	1360	1715	5715	2810	1437	6489	2532	2706	7816	2119	2355	954	1473	7657	75	703	447	243	5204	7375	209	11855	809	1835	1966	218	3727	159
K01428	1288	2464	474	796	1480	501	865	1211	1122	1467	602	101	7808	1020	2044	161	2377	85	114	2960	722	1360	1715	5715	2810	1437	6489	2532	2706	7816	2119	2355	954	1473	7657	75	703	447	243	5204	7375	209	11855	809	1835	1966	218	3727	159
K01428	1288	2464	474	796	1480	501	865	1211	1122	1467	602	101	7808	1020	2044	161	2377	85	114	2960	722	1360	1715	5715	2810	1437	6489	2532	2706	7816	2119	2355	954	1473	7657	75	703	447	243	5204	7375	209	11855	809	1835	1966	218	3727	159
K01428	1288	2464	474	796	1480	501	865	1211	1122	1467	602	101	7808	1020	2044	161	2377	85	114	2960	722	1360	1715	5715	2810	1437	6489	2532	2706	7816	2119	2355	954	1473	7657	75	703	447	243	5204	7375	209	11855	809	1835	1966	218	3727	159
K01428	1288	2464	474	796	1480	501	865	1211	1122	1467	602	101	7808	1020	2044	161	2377	85	114	2960	722	1360	1715	5715	2810	1437	6489	2532	2706	7816	2119	2355	954	1473	7657	75	703	447	243	5204	7375	209	11855	809	1835	1966	218	3727	159
K01428	1288	2464	474	796	1480	501	865	1211	1122	1467	602	101	7808	1020	2044	161	2377	85	114	2960	722	1360	1715	5715	2810	1437	6489	2532	2706	7816	2119	2355	954	1473	7657	75	703	447	243	5204	7375	209	11855	809	1835	1966	218	3727	159
K03082	5155	6146	564	190	650	1552	2003	485	2450	2740	327	80	7269	989	4439	5	3091	37	218	487	951	4860	1786	12640	4054	1872	20374	8340	3746	15827	2116	1600	1939	2055	7729	46	5371	1329	226	3929	3253	65	4064	481	11578	16296	323	7800	242
K03273	6791	14318	1469	2909	1900	8610	11323	2339	4756	5012	2295	2201	11123	4247	7026	183	4779	145	1877	769	1263	3316	1613	19299	4497	2782	9804	6479	2237	10161	2816	907	3002	2936	12396	112	784	552	489	4986	8534	368	10409	1075	1416	1	3310	3253	351
K03273	6791	14318	1469	2909	1900	8610	11323	2339	4756	5012	2295	2201	11123	4247	7026	183	4779	145	1877	769	1263	3316	1613	19299	4497	2782	9804	6479	2237	10161	2816	907	3002	2936	12396	112	784	552	489	4986	8534	368	10409	1075	1416	1	3310	3253	351
K03394	5174	10230	7643	4095	3618	15065	17760	2977	7224	6816	3738	11007	5772	4481	2031	106	3882	178	12174	4387	1043	4973	1698	5013	5350	2838	4660	1738	619	21918	5038	639	970	4219	19061	95	3929	2396	424	608	1782	430	117	1806	2277	219	3868	9001	244
K03394	5174	10230	7643	4095	3618	15065	17760	2977	7224	6816	3738	11007	5772	4481	2031	106	3882	178	12174	4387	1043	4973	1698	5013	5350	2838	4660	1738	619	21918	5038	639	970	4219	19061	95	3929	2396	424	608	1782	430	117	1806	2277	219	3868	9001	244
K03767	4328	6082	368	853	6276	1505	2505	2220	3641	5051	852	745	2991	2627	6261	238	9233	63	142	159	1294	4792	3171	17210	4018	2284	11485	8068	3372	7864	3029	4289	3201	5631	28351	58	3826	2772	394	2247	7257	458	11714	1324	8231	10859	749	4548	500
K01646	7781	14621	700	2552	5927	7938	10482	787	3260	3604	1305	28	9395	3349	6223	7	4306	40	74	69	1213	4341	1660	17694	3912	2290	15915	7543	2788	13173	5057	1177	2715	2237	8935	46	2688	751	505	4873	4180	145	2025	896	4696	5639	3176	7337	292
K12251	1666	1642	8883	5758	5118	10133	10808	4053	9472	8833	3770	15437	9295	3144	1138	144	3561	223	15966	5939	685	4376	1916	3208	7110	3433	3728	2142	1126	26421	5024	773	771	5587	24950	109	5606	3269	446	493	670	517	1123	1174	6643	5851	1271	4838	255
K12251	1666	1642	8883	5758	5118	10133	10808	4053	9472	8833	3770	15437	9295	3144	1138	144	3561	223	15966	5939	685	4376	1916	3208	7110	3433	3728	2142	1126	26421	5024	773	771	5587	24950	109	5606	3269	446	493	670	517	1123	1174	6643	5851	1271	4838	255
K00001	3307	2195	3022	2518	7145	2163	1646	2375	3330	4226	946	5112	5817	1972	1004	137	5366	98	3908	3029	977	2544	2642	1604	4180	1850	1834	3172	2797	10767	3036	4639	843	5240	27221	79	4877	3519	230	1472	1873	397	3268	1134	10235	13621	482	8695	376
K00001	3307	2195	3022	2518	7145	2163	1646	2375	3330	4226	946	5112	5817	1972	1004	137	5366	98	3908	3029	977	2544	2642	1604	4180	1850	1834	3172	2797	10767	3036	4639	843	5240	27221	79	4877	3519	230	1472	1873	397	3268	1134	10235	13621	482	8695	376
K00001	3307	2195	3022	2518	7145	2163	1646	2375	3330	4226	946	5112	5817	1972	1004	137	5366	98	3908	3029	977	2544	2642	1604	4180	1850	1834	3172	2797	10767	3036	4639	843	5240	27221	79	4877	3519	230	1472	1873	397	3268	1134	10235	13621	482	8695	376
K00001	3307	2195	3022	2518	7145	2163	1646	2375	3330	4226	946	5112	5817	1972	1004	137	5366	98	3908	3029	977	2544	2642	1604	4180	1850	1834	3172	2797	10767	3036	4639	843	5240	27221	79	4877	3519	230	1472	1873	397	3268	1134	10235	13621	482	8695	376
K00001	3307	2195	3022	2518	7145	2163	1646	2375	3330	4226	946	5112	5817	1972	1004	137	5366	98	3908	3029	977	2544	2642	1604	4180	1850	1834	3172	2797	10767	3036	4639	843	5240	27221	79	4877	3519	230	1472	1873	397	3268	1134	10235	13621	482	8695	376
K00001	3307	2195	3022	2518	7145	2163	1646	2375	3330	4226	946	5112	5817	1972	1004	137	5366	98	3908	3029	977	2544	2642	1604	4180	1850	1834	3172	2797	10767	3036	4639	843	5240	27221	79	4877	3519	230	1472	1873	397	3268	1134	10235	13621	482	8695	376
K00001	3307	2195	3022	2518	7145	2163	1646	2375	3330	4226	946	5112	5817	1972	1004	137	5366	98	3908	3029	977	2544	2642	1604	4180	1850	1834	3172	2797	10767	3036	4639	843	5240	27221	79	4877	3519	230	1472	1873	397	3268	1134	10235	13621	482	8695	376
K00001	3307	2195	3022	2518	7145	2163	1646	2375	3330	4226	946	5112	5817	1972	1004	137	5366	98	3908	3029	977	2544	2642	1604	4180	1850	1834	3172	2797	10767	3036	4639	843	5240	27221	79	4877	3519	230	1472	1873	397	3268	1134	10235	13621	482	8695	376
K00001	3307	2195	3022	2518	7145	2163	1646	2375	3330	4226	946	5112	5817	1972	1004	137	5366	98	3908	3029	977	2544	2642	1604	4180	1850	1834	3172	2797	10767	3036	4639	843	5240	27221	79	4877	3519	230	1472	1873	397	3268	1134	10235	13621	482	8695	376
K00001	3307	2195	3022	2518	7145	2163	1646	2375	3330	4226	946	5112	5817	1972	1004	137	5366	98	3908	3029	977	2544	2642	1604	4180	1850	1834	3172	2797	10767	3036	4639	843	5240	27221	79	4877	3519	230	1472	1873	397	3268	1134	10235	13621	482	8695	376
K00001	3307	2195	3022	2518	7145	2163	1646	2375	3330	4226	946	5112	5817	1972	1004	137	5366	98	3908	3029	977	2544	2642	1604	4180	1850	1834	3172	2797	10767	3036	4639	843	5240	27221	79	4877	3519	230	1472	1873	397	3268	1134	10235	13621	482	8695	376
K00001	3307	2195	3022	2518	7145	2163	1646	2375	3330	4226	946	5112	5817	1972	1004	137	5366	98	3908	3029	977	2544	2642	1604	4180	1850	1834	3172	2797	10767	3036	4639	843	5240	27221	79	4877	3519	230	1472	1873	397	3268	1134	10235	13621	482	8695	376
K00001	3307	2195	3022	2518	7145	2163	1646	2375	3330	4226	946	5112	5817	1972	1004	137	5366	98	3908	3029	977	2544	2642	1604	4180	1850	1834	3172	2797	10767	3036	4639	843	5240	27221	79	4877	3519	230	1472	1873	397	3268	1134	10235	13621	482	8695	376
K03652	790	1147	1639	120	1178	305	198	889	103	361	564	98	414	736	840	118	1029	89	96	3111	842	3925	1497	201	1820	785	15806	1765	2116	18114	2670	2254	105	776	4794	95	5805	1663	196	3754	2751	186	2426	1085	1177	1354	100	11147	179
K01571	7662	12494	1860	1582	1064	11844	15241	3921	1444	1611	5027	48	4033	5915	2838	32	4058	507	2866	841	2077	6084	1931	7319	2669	2032	16439	4801	2124	17333	7188	1123	1127	1388	5591	263	2771	866	309	1969	3108	787	2376	3047	7329	9815	3915	12718	439
K01571	7662	12494	1860	1582	1064	11844	15241	3921	1444	1611	5027	48	4033	5915	2838	32	4058	507	2866	841	2077	6084	1931	7319	2669	2032	16439	4801	2124	17333	7188	1123	1127	1388	5591	263	2771	866	309	1969	3108	787	2376	3047	7329	9815	3915	12718	439
K03186	3512	9055	909	1795	5838	1986	4119	1861	5326	5884	1266	4	2058	2497	10299	165	7135	149	17	33	1368	5421	2377	29266	4925	3606	17616	10160	3478	15493	6832	985	4495	3428	14104	112	1026	247	735	3787	7962	298	10196	1460	1887	845	735	5059	379
K03186	3512	9055	909	1795	5838	1986	4119	1861	5326	5884	1266	4	2058	2497	10299	165	7135	149	17	33	1368	5421	2377	29266	4925	3606	17616	10160	3478	15493	6832	985	4495	3428	14104	112	1026	247	735	3787	7962	298	10196	1460	1887	845	735	5059	379
K03186	3512	9055	909	1795	5838	1986	4119	1861	5326	5884	1266	4	2058	2497	10299	165	7135	149	17	33	1368	5421	2377	29266	4925	3606	17616	10160	3478	15493	6832	985	4495	3428	14104	112	1026	247	735	3787	7962	298	10196	1460	1887	845	735	5059	379
K03186	3512	9055	909	1795	5838	1986	4119	1861	5326	5884	1266	4	2058	2497	10299	165	7135	149	17	33	1368	5421	2377	29266	4925	3606	17616	10160	3478	15493	6832	985	4495	3428	14104	112	1026	247	735	3787	7962	298	10196	1460	1887	845	735	5059	379
K00797	7888	14663	2749	758	392	7976	10645	4267	3428	3824	4223	29	1353	6016	7532	135	4534	516	76	148	2311	4574	1658	18597	4004	2412	10377	7316	2907	13035	5962	1215	2854	2537	10442	284	129	135	500	1992	3446	820	1177	3273	4993	5874	3485	13299	550
K00797	7888	14663	2749	758	392	7976	10645	4267	3428	3824	4223	29	1353	6016	7532	135	4534	516	76	148	2311	4574	1658	18597	4004	2412	10377	7316	2907	13035	5962	1215	2854	2537	10442	284	129	135	500	1992	3446	820	1177	3273	4993	5874	3485	13299	550
K00797	7888	14663	2749	758	392	7976	10645	4267	3428	3824	4223	29	1353	6016	7532	135	4534	516	76	148	2311	4574	1658	18597	4004	2412	10377	7316	2907	13035	5962	1215	2854	2537	10442	284	129	135	500	1992	3446	820	1177	3273	4993	5874	3485	13299	550
K00797	7888	14663	2749	758	392	7976	10645	4267	3428	3824	4223	29	1353	6016	7532	135	4534	516	76	148	2311	4574	1658	18597	4004	2412	10377	7316	2907	13035	5962	1215	2854	2537	10442	284	129	135	500	1992	3446	820	1177	3273	4993	5874	3485	13299	550
K00797	7888	14663	2749	758	392	7976	10645	4267	3428	3824	4223	29	1353	6016	7532	135	4534	516	76	148	2311	4574	1658	18597	4004	2412	10377	7316	2907	13035	5962	1215	2854	2537	10442	284	129	135	500	1992	3446	820	1177	3273	4993	5874	3485	13299	550
K01643	7875	14893	795	2555	5958	8000	10588	806	3389	3746	1321	28	8494	3402	6471	8	4477	42	74	70	1259	4748	1734	18396	4003	2377	17654	7884	2868	14549	5216	1202	2823	2319	9273	50	3190	871	518	4789	4260	147	2020	945	4727	5639	3193	7637	302
K01201	169	1016	5052	3444	12735	11845	14682	3767	6040	7555	3550	10045	5465	4508	946	50	14245	139	12991	4269	1066	9137	4815	1628	3773	2587	4721	561	187	17113	5673	5759	1401	8920	48458	67	8634	6509	327	243	188	675	58	1940	1813	6	2214	5085	492
K01201	169	1016	5052	3444	12735	11845	14682	3767	6040	7555	3550	10045	5465	4508	946	50	14245	139	12991	4269	1066	9137	4815	1628	3773	2587	4721	561	187	17113	5673	5759	1401	8920	48458	67	8634	6509	327	243	188	675	58	1940	1813	6	2214	5085	492
K01201	169	1016	5052	3444	12735	11845	14682	3767	6040	7555	3550	10045	5465	4508	946	50	14245	139	12991	4269	1066	9137	4815	1628	3773	2587	4721	561	187	17113	5673	5759	1401	8920	48458	67	8634	6509	327	243	188	675	58	1940	1813	6	2214	5085	492
K01201	169	1016	5052	3444	12735	11845	14682	3767	6040	7555	3550	10045	5465	4508	946	50	14245	139	12991	4269	1066	9137	4815	1628	3773	2587	4721	561	187	17113	5673	5759	1401	8920	48458	67	8634	6509	327	243	188	675	58	1940	1813	6	2214	5085	492
K02188	5185	10258	7910	4095	3620	15075	17776	4960	7243	6836	5258	11007	5776	5992	2794	73	3907	426	12180	4422	1429	5439	1706	5113	5472	2851	4582	1771	630	22384	5348	642	985	4245	19191	212	3929	2397	447	618	1891	771	120	2427	2334	219	4081	9980	330
K02188	5185	10258	7910	4095	3620	15075	17776	4960	7243	6836	5258	11007	5776	5992	2794	73	3907	426	12180	4422	1429	5439	1706	5113	5472	2851	4582	1771	630	22384	5348	642	985	4245	19191	212	3929	2397	447	618	1891	771	120	2427	2334	219	4081	9980	330
K00632	2994	7223	277	1435	1269	1702	3606	1504	4731	5266	647	1	1076	1804	9137	159	6467	40	27	1319	1059	4150	2517	25975	4963	3512	13656	8820	3814	10209	2355	1578	3991	3128	13256	56	124	41	479	4023	12873	193	20046	762	1428	255	631	1163	309
K00632	2994	7223	277	1435	1269	1702	3606	1504	4731	5266	647	1	1076	1804	9137	159	6467	40	27	1319	1059	4150	2517	25975	4963	3512	13656	8820	3814	10209	2355	1578	3991	3128	13256	56	124	41	479	4023	12873	193	20046	762	1428	255	631	1163	309
K00632	2994	7223	277	1435	1269	1702	3606	1504	4731	5266	647	1	1076	1804	9137	159	6467	40	27	1319	1059	4150	2517	25975	4963	3512	13656	8820	3814	10209	2355	1578	3991	3128	13256	56	124	41	479	4023	12873	193	20046	762	1428	255	631	1163	309
K00632	2994	7223	277	1435	1269	1702	3606	1504	4731	5266	647	1	1076	1804	9137	159	6467	40	27	1319	1059	4150	2517	25975	4963	3512	13656	8820	3814	10209	2355	1578	3991	3128	13256	56	124	41	479	4023	12873	193	20046	762	1428	255	631	1163	309
K00632	2994	7223	277	1435	1269	1702	3606	1504	4731	5266	647	1	1076	1804	9137	159	6467	40	27	1319	1059	4150	2517	25975	4963	3512	13656	8820	3814	10209	2355	1578	3991	3128	13256	56	124	41	479	4023	12873	193	20046	762	1428	255	631	1163	309
K00632	2994	7223	277	1435	1269	1702	3606	1504	4731	5266	647	1	1076	1804	9137	159	6467	40	27	1319	1059	4150	2517	25975	4963	3512	13656	8820	3814	10209	2355	1578	3991	3128	13256	56	124	41	479	4023	12873	193	20046	762	1428	255	631	1163	309
K00632	2994	7223	277	1435	1269	1702	3606	1504	4731	5266	647	1	1076	1804	9137	159	6467	40	27	1319	1059	4150	2517	25975	4963	3512	13656	8820	3814	10209	2355	1578	3991	3128	13256	56	124	41	479	4023	12873	193	20046	762	1428	255	631	1163	309
K00632	2994	7223	277	1435	1269	1702	3606	1504	4731	5266	647	1	1076	1804	9137	159	6467	40	27	1319	1059	4150	2517	25975	4963	3512	13656	8820	3814	10209	2355	1578	3991	3128	13256	56	124	41	479	4023	12873	193	20046	762	1428	255	631	1163	309
K00632	2994	7223	277	1435	1269	1702	3606	1504	4731	5266	647	1	1076	1804	9137	159	6467	40	27	1319	1059	4150	2517	25975	4963	3512	13656	8820	3814	10209	2355	1578	3991	3128	13256	56	124	41	479	4023	12873	193	20046	762	1428	255	631	1163	309
K00632	2994	7223	277	1435	1269	1702	3606	1504	4731	5266	647	1	1076	1804	9137	159	6467	40	27	1319	1059	4150	2517	25975	4963	3512	13656	8820	3814	10209	2355	1578	3991	3128	13256	56	124	41	479	4023	12873	193	20046	762	1428	255	631	1163	309
K00632	2994	7223	277	1435	1269	1702	3606	1504	4731	5266	647	1	1076	1804	9137	159	6467	40	27	1319	1059	4150	2517	25975	4963	3512	13656	8820	3814	10209	2355	1578	3991	3128	13256	56	124	41	479	4023	12873	193	20046	762	1428	255	631	1163	309
K01222	3034	6481	1336	2932	11638	1512	2690	1314	3431	3893	949	63	898	1783	7359	8	4872	143	46	71	1218	7012	1907	18845	3542	2349	26086	8320	2647	22925	8598	1058	2921	2485	10441	126	6316	1637	689	3396	7723	230	10980	1024	3272	3579	500	5104	288
K01222	3034	6481	1336	2932	11638	1512	2690	1314	3431	3893	949	63	898	1783	7359	8	4872	143	46	71	1218	7012	1907	18845	3542	2349	26086	8320	2647	22925	8598	1058	2921	2485	10441	126	6316	1637	689	3396	7723	230	10980	1024	3272	3579	500	5104	288
K04720	5150	10261	7744	4093	3647	15084	17798	4709	7259	6854	4982	11006	5727	5722	4034	14	3960	398	12273	4431	1384	5934	1773	5214	5679	3196	4631	1763	614	22312	5381	632	1001	4220	19057	193	3925	2440	409	626	2037	708	67	2287	2186	10	4067	9042	314
K01081	2361	1513	5110	4072	10161	3488	2703	3734	5848	6781	1472	9681	14682	2734	700	233	6665	109	7617	3155	882	2912	2564	1286	4885	1864	2411	2387	1544	15991	4264	4569	1018	7258	37478	77	7016	5002	406	2559	6272	587	12155	1451	8419	10049	692	8462	472
K01081	2361	1513	5110	4072	10161	3488	2703	3734	5848	6781	1472	9681	14682	2734	700	233	6665	109	7617	3155	882	2912	2564	1286	4885	1864	2411	2387	1544	15991	4264	4569	1018	7258	37478	77	7016	5002	406	2559	6272	587	12155	1451	8419	10049	692	8462	472
K01081	2361	1513	5110	4072	10161	3488	2703	3734	5848	6781	1472	9681	14682	2734	700	233	6665	109	7617	3155	882	2912	2564	1286	4885	1864	2411	2387	1544	15991	4264	4569	1018	7258	37478	77	7016	5002	406	2559	6272	587	12155	1451	8419	10049	692	8462	472
K01081	2361	1513	5110	4072	10161	3488	2703	3734	5848	6781	1472	9681	14682	2734	700	233	6665	109	7617	3155	882	2912	2564	1286	4885	1864	2411	2387	1544	15991	4264	4569	1018	7258	37478	77	7016	5002	406	2559	6272	587	12155	1451	8419	10049	692	8462	472
K01081	2361	1513	5110	4072	10161	3488	2703	3734	5848	6781	1472	9681	14682	2734	700	233	6665	109	7617	3155	882	2912	2564	1286	4885	1864	2411	2387	1544	15991	4264	4569	1018	7258	37478	77	7016	5002	406	2559	6272	587	12155	1451	8419	10049	692	8462	472
K03366	2562	2269	283	888	4500	635	741	1365	1145	2039	390	500	2306	1345	1694	22	4707	35	166	3246	907	1961	2651	4436	3200	1422	3068	3320	3512	6192	1521	4467	1047	3232	17592	34	2474	1870	147	3111	7482	240	12705	719	6225	8437	328	5509	239
K02232	5229	10369	7859	4095	3598	15098	17830	5215	7316	6918	5455	11007	5775	6258	2934	148	3999	435	12156	4418	1453	5480	1739	5515	5538	2900	8682	1906	677	22509	5409	655	1047	4292	19384	237	3929	2396	501	660	1929	817	121	2516	2351	219	4101	9789	354
K02232	5229	10369	7859	4095	3598	15098	17830	5215	7316	6918	5455	11007	5775	6258	2934	148	3999	435	12156	4418	1453	5480	1739	5515	5538	2900	8682	1906	677	22509	5409	655	1047	4292	19384	237	3929	2396	501	660	1929	817	121	2516	2351	219	4101	9789	354
K03340	4603	8943	8833	7807	6265	16283	18313	3976	8878	8163	4177	15409	8037	4647	116	35	2843	247	15884	5869	893	3858	1631	301	6278	3689	3099	106	37	29591	7576	572	324	5155	23638	118	5553	3418	442	143	6185	553	9663	1741	2701	1	3877	4613	185
K03340	4603	8943	8833	7807	6265	16283	18313	3976	8878	8163	4177	15409	8037	4647	116	35	2843	247	15884	5869	893	3858	1631	301	6278	3689	3099	106	37	29591	7576	572	324	5155	23638	118	5553	3418	442	143	6185	553	9663	1741	2701	1	3877	4613	185
K03340	4603	8943	8833	7807	6265	16283	18313	3976	8878	8163	4177	15409	8037	4647	116	35	2843	247	15884	5869	893	3858	1631	301	6278	3689	3099	106	37	29591	7576	572	324	5155	23638	118	5553	3418	442	143	6185	553	9663	1741	2701	1	3877	4613	185
K03340	4603	8943	8833	7807	6265	16283	18313	3976	8878	8163	4177	15409	8037	4647	116	35	2843	247	15884	5869	893	3858	1631	301	6278	3689	3099	106	37	29591	7576	572	324	5155	23638	118	5553	3418	442	143	6185	553	9663	1741	2701	1	3877	4613	185
K01580	1693	5362	6299	4804	4738	9129	11067	2417	8981	8825	2082	11053	5834	2239	5103	16	6495	92	12043	4335	668	6357	2717	14438	6740	4640	12239	5137	1725	24943	4912	911	2458	5522	24787	63	5139	2796	439	1801	6445	223	9883	854	2618	223	1305	2900	167
K01580	1693	5362	6299	4804	4738	9129	11067	2417	8981	8825	2082	11053	5834	2239	5103	16	6495	92	12043	4335	668	6357	2717	14438	6740	4640	12239	5137	1725	24943	4912	911	2458	5522	24787	63	5139	2796	439	1801	6445	223	9883	854	2618	223	1305	2900	167
K01580	1693	5362	6299	4804	4738	9129	11067	2417	8981	8825	2082	11053	5834	2239	5103	16	6495	92	12043	4335	668	6357	2717	14438	6740	4640	12239	5137	1725	24943	4912	911	2458	5522	24787	63	5139	2796	439	1801	6445	223	9883	854	2618	223	1305	2900	167
K01580	1693	5362	6299	4804	4738	9129	11067	2417	8981	8825	2082	11053	5834	2239	5103	16	6495	92	12043	4335	668	6357	2717	14438	6740	4640	12239	5137	1725	24943	4912	911	2458	5522	24787	63	5139	2796	439	1801	6445	223	9883	854	2618	223	1305	2900	167
K01580	1693	5362	6299	4804	4738	9129	11067	2417	8981	8825	2082	11053	5834	2239	5103	16	6495	92	12043	4335	668	6357	2717	14438	6740	4640	12239	5137	1725	24943	4912	911	2458	5522	24787	63	5139	2796	439	1801	6445	223	9883	854	2618	223	1305	2900	167
K01580	1693	5362	6299	4804	4738	9129	11067	2417	8981	8825	2082	11053	5834	2239	5103	16	6495	92	12043	4335	668	6357	2717	14438	6740	4640	12239	5137	1725	24943	4912	911	2458	5522	24787	63	5139	2796	439	1801	6445	223	9883	854	2618	223	1305	2900	167
K01580	1693	5362	6299	4804	4738	9129	11067	2417	8981	8825	2082	11053	5834	2239	5103	16	6495	92	12043	4335	668	6357	2717	14438	6740	4640	12239	5137	1725	24943	4912	911	2458	5522	24787	63	5139	2796	439	1801	6445	223	9883	854	2618	223	1305	2900	167
K01580	1693	5362	6299	4804	4738	9129	11067	2417	8981	8825	2082	11053	5834	2239	5103	16	6495	92	12043	4335	668	6357	2717	14438	6740	4640	12239	5137	1725	24943	4912	911	2458	5522	24787	63	5139	2796	439	1801	6445	223	9883	854	2618	223	1305	2900	167
K01580	1693	5362	6299	4804	4738	9129	11067	2417	8981	8825	2082	11053	5834	2239	5103	16	6495	92	12043	4335	668	6357	2717	14438	6740	4640	12239	5137	1725	24943	4912	911	2458	5522	24787	63	5139	2796	439	1801	6445	223	9883	854	2618	223	1305	2900	167
K01580	1693	5362	6299	4804	4738	9129	11067	2417	8981	8825	2082	11053	5834	2239	5103	16	6495	92	12043	4335	668	6357	2717	14438	6740	4640	12239	5137	1725	24943	4912	911	2458	5522	24787	63	5139	2796	439	1801	6445	223	9883	854	2618	223	1305	2900	167
K02227	5207	10313	7968	4095	3620	15088	17804	5222	7279	6878	5381	11007	5777	6183	2865	164	3957	442	12180	4415	1470	5497	1723	5314	5505	2876	8450	1840	655	24302	6502	649	1016	4326	19611	244	3930	2397	511	640	1911	815	123	2791	2396	220	4095	10225	357
K02227	5207	10313	7968	4095	3620	15088	17804	5222	7279	6878	5381	11007	5777	6183	2865	164	3957	442	12180	4415	1470	5497	1723	5314	5505	2876	8450	1840	655	24302	6502	649	1016	4326	19611	244	3930	2397	511	640	1911	815	123	2791	2396	220	4095	10225	357
K01813	2055	5141	3967	3596	7571	7825	10108	3609	6677	6677	3541	6607	3563	3720	5546	9	6342	326	8342	2911	1167	8002	2546	15741	5238	3369	22378	6389	1926	28072	7341	704	2542	4064	17804	196	6899	2465	606	2705	2136	534	660	1359	2261	637	1445	3884	267
K01813	2055	5141	3967	3596	7571	7825	10108	3609	6677	6677	3541	6607	3563	3720	5546	9	6342	326	8342	2911	1167	8002	2546	15741	5238	3369	22378	6389	1926	28072	7341	704	2542	4064	17804	196	6899	2465	606	2705	2136	534	660	1359	2261	637	1445	3884	267
K01818	2469	3822	7317	4882	4364	5498	5242	2779	9679	9290	1645	13234	16178	1865	3957	6	3191	167	11219	4511	872	2912	1648	11230	7707	3770	7359	4879	2018	28210	6074	953	1967	5785	25383	87	5315	2918	464	3852	1909	297	1684	1051	6281	5432	605	5047	208
K01818	2469	3822	7317	4882	4364	5498	5242	2779	9679	9290	1645	13234	16178	1865	3957	6	3191	167	11219	4511	872	2912	1648	11230	7707	3770	7359	4879	2018	28210	6074	953	1967	5785	25383	87	5315	2918	464	3852	1909	297	1684	1051	6281	5432	605	5047	208
K02041	1824	4188	617	89	1071	1003	1923	2127	2446	2923	1569	92	1018	2210	4697	238	4151	194	52	2898	1233	3832	2374	13283	3661	2641	14434	5301	3292	14381	2455	2443	2110	2198	10628	140	3181	1070	389	4568	3227	366	1813	974	917	87	480	7187	331
K02781	2736	6582	1073	1161	5850	1519	2505	666	2982	3301	478	9	434	1304	7165	11	3981	58	26	102	1101	9302	1783	16225	3110	2046	38673	8280	2223	32216	6304	731	2495	1972	8075	90	11171	2673	463	4283	3761	88	1859	836	1986	1888	424	9954	257
K02781	2736	6582	1073	1161	5850	1519	2505	666	2982	3301	478	9	434	1304	7165	11	3981	58	26	102	1101	9302	1783	16225	3110	2046	38673	8280	2223	32216	6304	731	2495	1972	8075	90	11171	2673	463	4283	3761	88	1859	836	1986	1888	424	9954	257
K01629	2126	5135	3939	3600	7694	7827	10085	3662	6644	6638	3555	6609	3656	3728	5475	6	6289	337	8347	2916	1262	7959	2673	15541	5325	4023	22280	6397	1954	30202	8666	721	2511	4041	17667	202	6970	2570	602	2682	2187	540	761	1618	2534	1051	1441	3194	275
K01629	2126	5135	3939	3600	7694	7827	10085	3662	6644	6638	3555	6609	3656	3728	5475	6	6289	337	8347	2916	1262	7959	2673	15541	5325	4023	22280	6397	1954	30202	8666	721	2511	4041	17667	202	6970	2570	602	2682	2187	540	761	1618	2534	1051	1441	3194	275
K01629	2126	5135	3939	3600	7694	7827	10085	3662	6644	6638	3555	6609	3656	3728	5475	6	6289	337	8347	2916	1262	7959	2673	15541	5325	4023	22280	6397	1954	30202	8666	721	2511	4041	17667	202	6970	2570	602	2682	2187	540	761	1618	2534	1051	1441	3194	275
K02226	5949	12176	7001	4095	3581	15520	18736	3257	8512	8236	3826	11007	5761	4974	5217	138	5608	174	12174	4387	1111	6113	2258	12032	6609	3705	8111	4075	1427	22219	4482	862	2050	5038	22438	99	3929	2396	561	1318	2513	446	111	1516	2585	219	4041	6528	364
K02226	5949	12176	7001	4095	3581	15520	18736	3257	8512	8236	3826	11007	5761	4974	5217	138	5608	174	12174	4387	1111	6113	2258	12032	6609	3705	8111	4075	1427	22219	4482	862	2050	5038	22438	99	3929	2396	561	1318	2513	446	111	1516	2585	219	4041	6528	364
K02169	2134	5306	4791	3989	3499	8634	11094	2457	8538	8493	2156	8805	13634	2455	6783	118	7269	69	10270	3611	740	6163	2716	19299	6820	4160	11709	6479	2237	20553	4275	788	3121	5125	22485	61	3140	1842	545	4771	7160	256	10330	839	2272	8	1371	713	221
K02169	2134	5306	4791	3989	3499	8634	11094	2457	8538	8493	2156	8805	13634	2455	6783	118	7269	69	10270	3611	740	6163	2716	19299	6820	4160	11709	6479	2237	20553	4275	788	3121	5125	22485	61	3140	1842	545	4771	7160	256	10330	839	2272	8	1371	713	221
K02044	1866	4265	938	88	1108	1024	1952	2325	2446	2922	1766	92	1022	2411	4701	260	4144	223	51	2833	1300	3973	2349	13283	3624	2623	14430	5314	3254	14436	2510	2403	2110	2191	10582	163	3174	1068	429	4508	3320	407	1863	1154	920	85	491	10115	367
K02557	2802	7032	4277	1578	1585	6769	10116	3509	5750	6155	3944	2201	1240	4404	10404	498	8383	277	4664	1444	1520	9036	2898	24671	5181	3685	15747	8415	2874	13869	3482	856	3830	3725	15968	199	1305	585	705	2707	7496	656	9811	2474	1577	37	1492	12743	619
K02557	2802	7032	4277	1578	1585	6769	10116	3509	5750	6155	3944	2201	1240	4404	10404	498	8383	277	4664	1444	1520	9036	2898	24671	5181	3685	15747	8415	2874	13869	3482	856	3830	3725	15968	199	1305	585	705	2707	7496	656	9811	2474	1577	37	1492	12743	619
K02361	1595	3892	8132	5703	4991	10599	12203	2981	11381	10935	2560	15409	7972	2626	4993	118	6212	67	15908	5861	512	5703	2592	14227	8304	4679	14662	4998	1629	29394	5652	755	2458	6633	29551	45	5539	3225	574	1877	1331	294	55	840	3036	12	1416	332	214
K02361	1595	3892	8132	5703	4991	10599	12203	2981	11381	10935	2560	15409	7972	2626	4993	118	6212	67	15908	5861	512	5703	2592	14227	8304	4679	14662	4998	1629	29394	5652	755	2458	6633	29551	45	5539	3225	574	1877	1331	294	55	840	3036	12	1416	332	214
K02361	1595	3892	8132	5703	4991	10599	12203	2981	11381	10935	2560	15409	7972	2626	4993	118	6212	67	15908	5861	512	5703	2592	14227	8304	4679	14662	4998	1629	29394	5652	755	2458	6633	29551	45	5539	3225	574	1877	1331	294	55	840	3036	12	1416	332	214
K02361	1595	3892	8132	5703	4991	10599	12203	2981	11381	10935	2560	15409	7972	2626	4993	118	6212	67	15908	5861	512	5703	2592	14227	8304	4679	14662	4998	1629	29394	5652	755	2458	6633	29551	45	5539	3225	574	1877	1331	294	55	840	3036	12	1416	332	214
K02361	1595	3892	8132	5703	4991	10599	12203	2981	11381	10935	2560	15409	7972	2626	4993	118	6212	67	15908	5861	512	5703	2592	14227	8304	4679	14662	4998	1629	29394	5652	755	2458	6633	29551	45	5539	3225	574	1877	1331	294	55	840	3036	12	1416	332	214
K03594	1994	6113	6445	4796	4327	9304	11497	3460	9543	9367	2844	11007	5803	3117	7019	403	6941	127	12043	4340	752	6605	2835	17895	7392	5044	11028	6008	2075	23750	4978	798	2944	5651	24897	120	3927	2384	709	1920	6635	401	9755	1280	2697	216	1428	2555	301
K01048	2085	5170	676	789	10732	1203	2582	4086	4153	6483	1906	1286	9122	4542	7001	88	13995	229	1	109	2014	6221	4222	18797	3325	2322	9709	6338	2234	10644	5745	6366	3918	8263	44745	134	5712	4799	448	4445	7113	784	10259	2530	1132	16	1121	2552	686
K02224	5174	10230	9275	4900	4361	15827	18363	5311	8485	7974	5436	13209	6919	6142	2520	137	3950	429	14033	5158	1358	5522	1793	5013	6263	3221	8329	1739	619	23971	4788	681	1010	4944	22372	231	4713	2856	520	625	1849	802	126	2299	2665	219	4136	10730	344
K02224	5174	10230	9275	4900	4361	15827	18363	5311	8485	7974	5436	13209	6919	6142	2520	137	3950	429	14033	5158	1358	5522	1793	5013	6263	3221	8329	1739	619	23971	4788	681	1010	4944	22372	231	4713	2856	520	625	1849	802	126	2299	2665	219	4136	10730	344
K00547	7520	11449	1040	1579	1219	7288	8837	1962	1050	1368	2089	95	2339	3651	1862	17	1884	174	188	3274	1258	1479	1900	5262	3703	1583	3148	3941	3835	5962	1099	3029	838	1454	6806	108	690	433	157	3269	4130	368	3505	1134	7421	10135	3044	10381	238
K00547	7520	11449	1040	1579	1219	7288	8837	1962	1050	1368	2089	95	2339	3651	1862	17	1884	174	188	3274	1258	1479	1900	5262	3703	1583	3148	3941	3835	5962	1099	3029	838	1454	6806	108	690	433	157	3269	4130	368	3505	1134	7421	10135	3044	10381	238
K00547	7520	11449	1040	1579	1219	7288	8837	1962	1050	1368	2089	95	2339	3651	1862	17	1884	174	188	3274	1258	1479	1900	5262	3703	1583	3148	3941	3835	5962	1099	3029	838	1454	6806	108	690	433	157	3269	4130	368	3505	1134	7421	10135	3044	10381	238
K01467	7161	12929	5222	3992	3950	10605	12213	2611	7488	7516	2075	8924	7661	3985	4590	299	4156	81	7517	3597	1070	2998	1965	12982	6611	3380	7037	5449	2573	19247	3890	1913	2222	5021	22562	95	3713	2330	572	2498	3322	362	1576	1162	5825	5467	3338	6627	404
K01467	7161	12929	5222	3992	3950	10605	12213	2611	7488	7516	2075	8924	7661	3985	4590	299	4156	81	7517	3597	1070	2998	1965	12982	6611	3380	7037	5449	2573	19247	3890	1913	2222	5021	22562	95	3713	2330	572	2498	3322	362	1576	1162	5825	5467	3338	6627	404
K07404	4774	7818	1072	825	1188	1887	3117	2328	3951	4404	1764	50	2358	2612	7460	57	5178	264	157	188	1668	6395	2251	21204	4601	3102	24657	10179	3821	21273	4582	1344	3255	2839	11226	165	5310	1336	430	3438	8554	396	12388	1465	7935	10255	633	13938	453
K07404	4774	7818	1072	825	1188	1887	3117	2328	3951	4404	1764	50	2358	2612	7460	57	5178	264	157	188	1668	6395	2251	21204	4601	3102	24657	10179	3821	21273	4582	1344	3255	2839	11226	165	5310	1336	430	3438	8554	396	12388	1465	7935	10255	633	13938	453
K07404	4774	7818	1072	825	1188	1887	3117	2328	3951	4404	1764	50	2358	2612	7460	57	5178	264	157	188	1668	6395	2251	21204	4601	3102	24657	10179	3821	21273	4582	1344	3255	2839	11226	165	5310	1336	430	3438	8554	396	12388	1465	7935	10255	633	13938	453
K07404	4774	7818	1072	825	1188	1887	3117	2328	3951	4404	1764	50	2358	2612	7460	57	5178	264	157	188	1668	6395	2251	21204	4601	3102	24657	10179	3821	21273	4582	1344	3255	2839	11226	165	5310	1336	430	3438	8554	396	12388	1465	7935	10255	633	13938	453
K07404	4774	7818	1072	825	1188	1887	3117	2328	3951	4404	1764	50	2358	2612	7460	57	5178	264	157	188	1668	6395	2251	21204	4601	3102	24657	10179	3821	21273	4582	1344	3255	2839	11226	165	5310	1336	430	3438	8554	396	12388	1465	7935	10255	633	13938	453
K07404	4774	7818	1072	825	1188	1887	3117	2328	3951	4404	1764	50	2358	2612	7460	57	5178	264	157	188	1668	6395	2251	21204	4601	3102	24657	10179	3821	21273	4582	1344	3255	2839	11226	165	5310	1336	430	3438	8554	396	12388	1465	7935	10255	633	13938	453
K02010	4651	6972	1575	3620	2031	1700	2863	2633	3590	4006	1890	53	16049	2675	8322	244	4723	263	146	397	1423	4654	2016	19571	5055	2930	11944	8718	3797	8390	2918	1451	2991	2689	10703	205	745	249	519	6534	8544	448	12879	1412	8280	10882	600	9360	412
K06998	2644	6486	2455	2860	2265	1498	2691	2536	3270	3648	1552	6	423	2323	8368	392	4414	167	44	269	1283	8353	1802	18285	3486	2292	31392	7960	2424	22606	3526	836	2796	2150	8880	174	7090	1696	544	3731	12869	425	20398	1656	1787	1286	537	8419	438
K01585	1904	5974	8253	6332	5575	6460	6630	3267	11988	11591	1591	15409	8027	2205	6619	172	4725	97	13068	5164	642	3782	2033	17452	8823	4818	9071	5810	1993	30321	5693	845	2957	7007	30987	57	5489	3223	655	1885	6547	304	9670	884	3187	1	797	922	272
K01585	1904	5974	8253	6332	5575	6460	6630	3267	11988	11591	1591	15409	8027	2205	6619	172	4725	97	13068	5164	642	3782	2033	17452	8823	4818	9071	5810	1993	30321	5693	845	2957	7007	30987	57	5489	3223	655	1885	6547	304	9670	884	3187	1	797	922	272
K00331	2331	7026	7644	5528	4866	5939	6537	3201	11371	11155	1501	13208	6897	2302	7390	247	5528	103	11191	4425	795	4239	2223	21003	8490	4872	10837	7013	2409	28032	5408	920	3463	6691	29364	107	4709	2761	719	2246	6816	312	9691	1114	3006	10	806	2811	364
K00331	2331	7026	7644	5528	4866	5939	6537	3201	11371	11155	1501	13208	6897	2302	7390	247	5528	103	11191	4425	795	4239	2223	21003	8490	4872	10837	7013	2409	28032	5408	920	3463	6691	29364	107	4709	2761	719	2246	6816	312	9691	1114	3006	10	806	2811	364
K01179	2193	6067	5160	1524	2889	2049	3349	3638	4974	5551	2376	2385	1394	3109	7825	131	6291	460	1901	1070	2452	5730	2287	19900	4421	3567	10154	6692	2472	32799	16087	1661	3242	4458	21117	271	1642	1240	608	2313	6956	676	9858	5431	1395	26	709	18073	551
K01179	2193	6067	5160	1524	2889	2049	3349	3638	4974	5551	2376	2385	1394	3109	7825	131	6291	460	1901	1070	2452	5730	2287	19900	4421	3567	10154	6692	2472	32799	16087	1661	3242	4458	21117	271	1642	1240	608	2313	6956	676	9858	5431	1395	26	709	18073	551
K00135	4935	8965	483	1500	2216	2137	4017	2374	5294	6092	1189	176	1893	2726	10127	503	7937	78	107	493	1323	5500	2935	28760	5710	3702	30300	11581	4519	12532	3242	2219	4511	4221	18249	132	1921	840	655	3875	8680	409	11630	1258	6526	7759	798	8943	548
K00135	4935	8965	483	1500	2216	2137	4017	2374	5294	6092	1189	176	1893	2726	10127	503	7937	78	107	493	1323	5500	2935	28760	5710	3702	30300	11581	4519	12532	3242	2219	4511	4221	18249	132	1921	840	655	3875	8680	409	11630	1258	6526	7759	798	8943	548
K00135	4935	8965	483	1500	2216	2137	4017	2374	5294	6092	1189	176	1893	2726	10127	503	7937	78	107	493	1323	5500	2935	28760	5710	3702	30300	11581	4519	12532	3242	2219	4511	4221	18249	132	1921	840	655	3875	8680	409	11630	1258	6526	7759	798	8943	548
K00135	4935	8965	483	1500	2216	2137	4017	2374	5294	6092	1189	176	1893	2726	10127	503	7937	78	107	493	1323	5500	2935	28760	5710	3702	30300	11581	4519	12532	3242	2219	4511	4221	18249	132	1921	840	655	3875	8680	409	11630	1258	6526	7759	798	8943	548
K00135	4935	8965	483	1500	2216	2137	4017	2374	5294	6092	1189	176	1893	2726	10127	503	7937	78	107	493	1323	5500	2935	28760	5710	3702	30300	11581	4519	12532	3242	2219	4511	4221	18249	132	1921	840	655	3875	8680	409	11630	1258	6526	7759	798	8943	548
K00135	4935	8965	483	1500	2216	2137	4017	2374	5294	6092	1189	176	1893	2726	10127	503	7937	78	107	493	1323	5500	2935	28760	5710	3702	30300	11581	4519	12532	3242	2219	4511	4221	18249	132	1921	840	655	3875	8680	409	11630	1258	6526	7759	798	8943	548
K00135	4935	8965	483	1500	2216	2137	4017	2374	5294	6092	1189	176	1893	2726	10127	503	7937	78	107	493	1323	5500	2935	28760	5710	3702	30300	11581	4519	12532	3242	2219	4511	4221	18249	132	1921	840	655	3875	8680	409	11630	1258	6526	7759	798	8943	548
K10010	2882	5250	403	101	166	1284	2476	2238	3197	3630	1523	15	10675	2322	6148	72	4544	205	94	2994	1174	2924	2482	17494	4951	2893	9045	6853	4229	9636	1825	2395	2684	2388	10539	135	346	112	321	7396	3922	349	2768	970	3165	3225	599	4290	243
K01186	1939	1074	10774	7419	9089	11513	11570	3456	11658	11252	2408	20176	13359	2310	170	19	5282	84	19579	7452	420	4730	2656	201	8677	3890	2987	1672	1197	32521	6257	2413	646	8284	39191	40	8661	5402	420	569	653	340	1746	905	9225	8772	1288	4241	191
K01186	1939	1074	10774	7419	9089	11513	11570	3456	11658	11252	2408	20176	13359	2310	170	19	5282	84	19579	7452	420	4730	2656	201	8677	3890	2987	1672	1197	32521	6257	2413	646	8284	39191	40	8661	5402	420	569	653	340	1746	905	9225	8772	1288	4241	191
K01186	1939	1074	10774	7419	9089	11513	11570	3456	11658	11252	2408	20176	13359	2310	170	19	5282	84	19579	7452	420	4730	2656	201	8677	3890	2987	1672	1197	32521	6257	2413	646	8284	39191	40	8661	5402	420	569	653	340	1746	905	9225	8772	1288	4241	191
K00156	6373	13953	5780	4794	4178	15765	19342	2699	9449	9256	3095	11006	5746	4517	6111	117	6813	71	12034	4345	969	5924	2655	17394	7324	4341	16225	5909	1983	23421	4741	1006	2867	5585	24636	58	3943	2391	579	1995	7714	317	9661	967	2708	1	4101	390	255
K01641	5040	3664	750	292	822	1042	579	339	503	692	238	103	4588	455	568	18	682	32	317	3170	858	3324	1955	1604	3913	1220	15251	5672	4625	15950	1315	2983	253	1167	4619	45	5757	1459	75	3907	3893	62	5864	333	14025	20339	78	13941	225
K01641	5040	3664	750	292	822	1042	579	339	503	692	238	103	4588	455	568	18	682	32	317	3170	858	3324	1955	1604	3913	1220	15251	5672	4625	15950	1315	2983	253	1167	4619	45	5757	1459	75	3907	3893	62	5864	333	14025	20339	78	13941	225
K01641	5040	3664	750	292	822	1042	579	339	503	692	238	103	4588	455	568	18	682	32	317	3170	858	3324	1955	1604	3913	1220	15251	5672	4625	15950	1315	2983	253	1167	4619	45	5757	1459	75	3907	3893	62	5864	333	14025	20339	78	13941	225
K01641	5040	3664	750	292	822	1042	579	339	503	692	238	103	4588	455	568	18	682	32	317	3170	858	3324	1955	1604	3913	1220	15251	5672	4625	15950	1315	2983	253	1167	4619	45	5757	1459	75	3907	3893	62	5864	333	14025	20339	78	13941	225
K01641	5040	3664	750	292	822	1042	579	339	503	692	238	103	4588	455	568	18	682	32	317	3170	858	3324	1955	1604	3913	1220	15251	5672	4625	15950	1315	2983	253	1167	4619	45	5757	1459	75	3907	3893	62	5864	333	14025	20339	78	13941	225
K01641	5040	3664	750	292	822	1042	579	339	503	692	238	103	4588	455	568	18	682	32	317	3170	858	3324	1955	1604	3913	1220	15251	5672	4625	15950	1315	2983	253	1167	4619	45	5757	1459	75	3907	3893	62	5864	333	14025	20339	78	13941	225
K01641	5040	3664	750	292	822	1042	579	339	503	692	238	103	4588	455	568	18	682	32	317	3170	858	3324	1955	1604	3913	1220	15251	5672	4625	15950	1315	2983	253	1167	4619	45	5757	1459	75	3907	3893	62	5864	333	14025	20339	78	13941	225
K03740	4850	3406	1098	287	841	980	510	346	423	618	204	96	4455	390	1152	4	599	31	312	3311	859	3507	2004	1203	3996	1536	13407	5364	4607	14686	1273	3021	185	1098	4413	37	5196	1360	60	3900	3937	58	5796	421	13598	19733	65	14897	195
K03740	4850	3406	1098	287	841	980	510	346	423	618	204	96	4455	390	1152	4	599	31	312	3311	859	3507	2004	1203	3996	1536	13407	5364	4607	14686	1273	3021	185	1098	4413	37	5196	1360	60	3900	3937	58	5796	421	13598	19733	65	14897	195
K03740	4850	3406	1098	287	841	980	510	346	423	618	204	96	4455	390	1152	4	599	31	312	3311	859	3507	2004	1203	3996	1536	13407	5364	4607	14686	1273	3021	185	1098	4413	37	5196	1360	60	3900	3937	58	5796	421	13598	19733	65	14897	195
K02231	5971	12232	7916	4095	3620	15536	18767	5268	8549	8278	5418	11007	5776	6511	5300	161	5658	430	12180	4415	1634	6549	2275	12232	6642	3730	12499	4145	1451	24652	5941	869	2081	5105	22778	241	3930	2397	616	1341	2542	809	129	2645	2701	220	4257	10044	451
K02231	5971	12232	7916	4095	3620	15536	18767	5268	8549	8278	5418	11007	5776	6511	5300	161	5658	430	12180	4415	1634	6549	2275	12232	6642	3730	12499	4145	1451	24652	5941	869	2081	5105	22778	241	3930	2397	616	1341	2542	809	129	2645	2701	220	4257	10044	451
K03739	4941	3454	1089	291	849	995	515	330	427	616	206	99	4548	393	1152	4	594	31	317	3316	864	3499	2015	1203	4041	1542	13411	5426	4653	14686	1273	3044	185	1113	4453	36	5202	1363	60	3892	3958	58	5864	423	13880	20145	66	15052	197
K03739	4941	3454	1089	291	849	995	515	330	427	616	206	99	4548	393	1152	4	594	31	317	3316	864	3499	2015	1203	4041	1542	13411	5426	4653	14686	1273	3044	185	1113	4453	36	5202	1363	60	3892	3958	58	5864	423	13880	20145	66	15052	197
K03739	4941	3454	1089	291	849	995	515	330	427	616	206	99	4548	393	1152	4	594	31	317	3316	864	3499	2015	1203	4041	1542	13411	5426	4653	14686	1273	3044	185	1113	4453	36	5202	1363	60	3892	3958	58	5864	423	13880	20145	66	15052	197
K06167	1473	5010	8337	6414	5725	10575	12049	3675	11141	10660	3082	15409	8028	3043	5249	217	5847	142	15807	5826	644	6910	2558	12882	8156	4514	14060	4735	1473	33684	6010	717	2252	6481	28924	97	7498	3704	611	1888	6427	423	9873	1054	3081	3	1404	982	292
K14188	4896	3530	1078	287	841	1006	566	368	497	691	224	96	4455	435	1331	12	693	32	312	3309	873	3554	2033	1728	4072	1589	13638	5527	4651	14823	1315	3030	262	1145	4606	39	5193	1360	68	3944	3986	64	5797	439	13615	19727	78	15163	200
K14188	4896	3530	1078	287	841	1006	566	368	497	691	224	96	4455	435	1331	12	693	32	312	3309	873	3554	2033	1728	4072	1589	13638	5527	4651	14823	1315	3030	262	1145	4606	39	5193	1360	68	3944	3986	64	5797	439	13615	19727	78	15163	200
K14188	4896	3530	1078	287	841	1006	566	368	497	691	224	96	4455	435	1331	12	693	32	312	3309	873	3554	2033	1728	4072	1589	13638	5527	4651	14823	1315	3030	262	1145	4606	39	5193	1360	68	3944	3986	64	5797	439	13615	19727	78	15163	200
K14188	4896	3530	1078	287	841	1006	566	368	497	691	224	96	4455	435	1331	12	693	32	312	3309	873	3554	2033	1728	4072	1589	13638	5527	4651	14823	1315	3030	262	1145	4606	39	5193	1360	68	3944	3986	64	5797	439	13615	19727	78	15163	200
K03367	4997	3506	1094	293	853	1009	531	389	448	639	235	100	4595	440	1188	19	619	33	320	3318	872	3519	2029	1303	4080	1557	13464	5496	4691	14720	1282	3060	201	1132	4521	40	5206	1364	62	3904	3980	69	5902	442	14025	20354	74	15134	202
K03367	4997	3506	1094	293	853	1009	531	389	448	639	235	100	4595	440	1188	19	619	33	320	3318	872	3519	2029	1303	4080	1557	13464	5496	4691	14720	1282	3060	201	1132	4521	40	5206	1364	62	3904	3980	69	5902	442	14025	20354	74	15134	202
K03367	4997	3506	1094	293	853	1009	531	389	448	639	235	100	4595	440	1188	19	619	33	320	3318	872	3519	2029	1303	4080	1557	13464	5496	4691	14720	1282	3060	201	1132	4521	40	5206	1364	62	3904	3980	69	5902	442	14025	20354	74	15134	202
K03367	4997	3506	1094	293	853	1009	531	389	448	639	235	100	4595	440	1188	19	619	33	320	3318	872	3519	2029	1303	4080	1557	13464	5496	4691	14720	1282	3060	201	1132	4521	40	5206	1364	62	3904	3980	69	5902	442	14025	20354	74	15134	202
K00343	2265	6273	8712	6332	5576	6667	7062	3715	12521	12190	1850	15409	8034	2595	7178	249	5448	97	13062	5164	770	4224	2269	20401	9234	5180	10563	6813	2340	31338	5951	943	3410	7332	32305	104	5493	3222	783	2201	6761	368	9693	1191	3315	10	870	2524	358
K00343	2265	6273	8712	6332	5576	6667	7062	3715	12521	12190	1850	15409	8034	2595	7178	249	5448	97	13062	5164	770	4224	2269	20401	9234	5180	10563	6813	2340	31338	5951	943	3410	7332	32305	104	5493	3222	783	2201	6761	368	9693	1191	3315	10	870	2524	358
K02233	6056	12418	7995	4095	3617	15584	18853	5384	8623	8359	5566	11007	5778	6648	5442	164	5756	454	12180	4422	1703	6646	2306	12633	6708	3780	12704	4277	1497	24875	6037	882	2143	5152	22971	254	3930	2397	632	1381	2587	839	130	2714	2729	220	4274	10341	465
K02233	6056	12418	7995	4095	3617	15584	18853	5384	8623	8359	5566	11007	5778	6648	5442	164	5756	454	12180	4422	1703	6646	2306	12633	6708	3780	12704	4277	1497	24875	6037	882	2143	5152	22971	254	3930	2397	632	1381	2587	839	130	2714	2729	220	4274	10341	465
K01644	8277	15846	1283	3253	6563	8220	11074	1943	4030	4453	1813	27	9409	4067	7725	237	5341	65	71	97	1409	5533	2007	21947	4621	2808	26075	9268	3249	15768	5572	1300	3368	2722	10941	116	3231	870	671	5714	9575	349	11675	1363	4757	5430	3309	9362	435
K00768	6173	12688	7710	4095	3620	15651	18980	5535	8751	8494	5637	11007	5773	6716	5686	169	5924	453	12180	4422	1736	6623	2360	13335	6823	3865	14231	4497	1571	25070	6106	901	2251	5234	23309	256	3927	2397	643	1441	2655	852	118	2660	2760	215	4296	9361	469
K00768	6173	12688	7710	4095	3620	15651	18980	5535	8751	8494	5637	11007	5773	6716	5686	169	5924	453	12180	4422	1736	6623	2360	13335	6823	3865	14231	4497	1571	25070	6106	901	2251	5234	23309	256	3927	2397	643	1441	2655	852	118	2660	2760	215	4296	9361	469
K01494	2356	5710	673	1869	15539	1342	2840	3799	4384	6666	1540	1243	10894	4231	7725	232	14023	179	27	179	1872	6432	4325	20201	3732	2846	15617	6896	2423	12264	8441	6239	4103	8301	44646	144	5542	4675	763	5330	7434	770	10454	2494	1160	5	1087	2467	661
K01494	2356	5710	673	1869	15539	1342	2840	3799	4384	6666	1540	1243	10894	4231	7725	232	14023	179	27	179	1872	6432	4325	20201	3732	2846	15617	6896	2423	12264	8441	6239	4103	8301	44646	144	5542	4675	763	5330	7434	770	10454	2494	1160	5	1087	2467	661
K08325	6268	14344	5871	4865	4245	20081	25286	2700	9320	9120	4133	11006	5748	5139	5865	56	8928	80	14874	4996	949	8511	3419	16692	7244	4520	12219	5569	1909	23390	4849	995	2759	5530	24536	45	3923	2396	511	1787	7628	316	9670	1064	2688	6	4776	628	286
K00340	2309	6970	8657	6332	5578	6696	7120	3725	12595	12271	1856	15409	8033	2620	7318	248	5546	108	13068	5164	781	4262	2301	20803	9300	5230	10768	6945	2386	31463	5986	955	3471	7379	32498	107	5493	3223	786	2240	6797	367	9692	1182	3332	10	880	2331	361
K00340	2309	6970	8657	6332	5578	6696	7120	3725	12595	12271	1856	15409	8033	2620	7318	248	5546	108	13068	5164	781	4262	2301	20803	9300	5230	10768	6945	2386	31463	5986	955	3471	7379	32498	107	5493	3223	786	2240	6797	367	9692	1182	3332	10	880	2331	361
K00339	2320	6998	8685	6332	5578	6703	7134	3727	12613	12292	1858	15409	8034	2626	7354	248	5571	108	13068	5164	787	4290	2309	20903	9316	5242	10819	6980	2398	31500	5995	959	3487	7390	32546	107	5493	3223	786	2251	6806	368	9693	1194	3337	10	882	2431	362
K00339	2320	6998	8685	6332	5578	6703	7134	3727	12613	12292	1858	15409	8034	2626	7354	248	5571	108	13068	5164	787	4290	2309	20903	9316	5242	10819	6980	2398	31500	5995	959	3487	7390	32546	107	5493	3223	786	2251	6806	368	9693	1194	3337	10	882	2431	362
K00342	2320	6998	8684	6332	5578	6703	7134	3725	12613	12291	1858	15409	8034	2626	7354	248	5571	108	13068	5164	787	4290	2309	20903	9316	5242	10819	6979	2398	31500	5995	959	3487	7390	32546	115	5493	3223	787	2251	6806	368	9692	1194	3337	10	882	2430	361
K00342	2320	6998	8684	6332	5578	6703	7134	3725	12613	12291	1858	15409	8034	2626	7354	248	5571	108	13068	5164	787	4290	2309	20903	9316	5242	10819	6979	2398	31500	5995	959	3487	7390	32546	115	5493	3223	787	2251	6806	368	9692	1194	3337	10	882	2430	361
K00338	2331	6440	8710	6332	5579	6706	7145	3729	12632	12311	1860	15409	8034	2633	7389	249	5595	98	13062	5164	792	4316	2317	21003	9333	5255	10870	7012	2409	31537	6004	962	3502	7402	32594	105	5493	3222	789	2261	6815	368	9692	1205	3341	10	884	2529	364
K00338	2331	6440	8710	6332	5579	6706	7145	3729	12632	12311	1860	15409	8034	2633	7389	249	5595	98	13062	5164	792	4316	2317	21003	9333	5255	10870	7012	2409	31537	6004	962	3502	7402	32594	105	5493	3222	789	2261	6815	368	9692	1205	3341	10	884	2529	364
K00330	2309	6970	8791	6332	5578	6696	7120	3746	12595	12271	1877	15409	8036	2635	7320	262	5546	108	13068	5164	789	4321	2301	20803	9300	5230	10768	6945	2386	31482	5986	955	3471	7379	32498	107	5493	3223	795	2240	6797	373	9693	1236	3332	10	882	2821	364
K00330	2309	6970	8791	6332	5578	6696	7120	3746	12595	12271	1877	15409	8036	2635	7320	262	5546	108	13068	5164	789	4321	2301	20803	9300	5230	10768	6945	2386	31482	5986	955	3471	7379	32498	107	5493	3223	795	2240	6797	373	9693	1236	3332	10	882	2821	364
K01198	563	1486	6048	6547	26289	3379	2949	6671	6277	7490	4242	9817	5360	5546	2331	51	8543	628	7469	3090	2156	5907	2911	3675	4090	1977	10397	1991	481	31390	15835	4817	1530	8140	43255	336	10647	6330	1002	1169	881	1173	456	2863	2026	223	1066	12818	830
K01198	563	1486	6048	6547	26289	3379	2949	6671	6277	7490	4242	9817	5360	5546	2331	51	8543	628	7469	3090	2156	5907	2911	3675	4090	1977	10397	1991	481	31390	15835	4817	1530	8140	43255	336	10647	6330	1002	1169	881	1173	456	2863	2026	223	1066	12818	830
K00341	2331	7026	8739	6332	5555	6709	7148	3729	12632	12312	1861	15409	8035	2633	7390	245	5595	107	13068	5164	793	4329	2317	21003	9333	5255	10870	7013	2409	31540	6004	962	3502	7402	32594	104	5493	3223	793	2261	6816	369	9693	1214	3341	10	884	2627	362
K00341	2331	7026	8739	6332	5555	6709	7148	3729	12632	12312	1861	15409	8035	2633	7390	245	5595	107	13068	5164	793	4329	2317	21003	9333	5255	10870	7013	2409	31540	6004	962	3502	7402	32594	104	5493	3223	793	2261	6816	369	9693	1214	3341	10	884	2627	362
K00337	2331	7026	8738	6332	5587	6709	7148	3728	12632	12312	1858	15409	8035	2631	7390	247	5595	108	13068	5164	793	4329	2317	21003	9333	5255	10870	7012	2409	31540	6004	962	3502	7402	32594	114	5493	3223	789	2261	6815	368	9693	1213	3341	10	884	2627	363
K00337	2331	7026	8738	6332	5587	6709	7148	3728	12632	12312	1858	15409	8035	2631	7390	247	5595	108	13068	5164	793	4329	2317	21003	9333	5255	10870	7012	2409	31540	6004	962	3502	7402	32594	114	5493	3223	789	2261	6815	368	9693	1213	3341	10	884	2627	363
K01804	2012	5139	4423	3571	14942	3481	4246	4577	7471	8974	2696	7571	4133	4627	6367	33	11473	356	5619	2289	2015	6733	3757	17252	5347	3264	14506	6243	2002	26758	10152	4981	3546	8736	44954	203	8722	5478	741	2292	1948	827	377	2528	2041	11	1129	6469	647
K01804	2012	5139	4423	3571	14942	3481	4246	4577	7471	8974	2696	7571	4133	4627	6367	33	11473	356	5619	2289	2015	6733	3757	17252	5347	3264	14506	6243	2002	26758	10152	4981	3546	8736	44954	203	8722	5478	741	2292	1948	827	377	2528	2041	11	1129	6469	647
K02011	5247	7197	1869	3648	2429	1781	2855	3093	3583	4008	2141	68	14957	2850	8013	284	4678	297	185	512	1560	4666	2117	19371	5289	2969	15379	9187	4191	8526	2846	1660	2960	2804	11095	223	810	273	559	6069	13508	529	23029	1568	10280	13809	610	12753	447
K11927	2037	5725	7523	6679	10342	10116	12215	4635	10948	10676	3695	13208	6895	3978	6578	341	7222	279	13965	5094	1008	6489	3245	18697	8390	6867	11468	6224	2133	28985	8766	849	3108	6477	28655	181	4704	3011	852	1994	6590	611	9672	1594	3001	1	1609	3955	435
K01438	2600	6861	4875	4005	3505	8873	11583	2828	9163	9222	2583	8805	6424	3013	8720	256	8153	97	10259	4301	938	7124	3221	22749	7662	4744	13494	7944	3039	22602	4676	1277	3651	5550	24382	84	3251	1863	658	3825	7575	362	10237	1050	2493	42	1482	1312	300
K01438	2600	6861	4875	4005	3505	8873	11583	2828	9163	9222	2583	8805	6424	3013	8720	256	8153	97	10259	4301	938	7124	3221	22749	7662	4744	13494	7944	3039	22602	4676	1277	3651	5550	24382	84	3251	1863	658	3825	7575	362	10237	1050	2493	42	1482	1312	300
K01438	2600	6861	4875	4005	3505	8873	11583	2828	9163	9222	2583	8805	6424	3013	8720	256	8153	97	10259	4301	938	7124	3221	22749	7662	4744	13494	7944	3039	22602	4676	1277	3651	5550	24382	84	3251	1863	658	3825	7575	362	10237	1050	2493	42	1482	1312	300
K01438	2600	6861	4875	4005	3505	8873	11583	2828	9163	9222	2583	8805	6424	3013	8720	256	8153	97	10259	4301	938	7124	3221	22749	7662	4744	13494	7944	3039	22602	4676	1277	3651	5550	24382	84	3251	1863	658	3825	7575	362	10237	1050	2493	42	1482	1312	300
K01438	2600	6861	4875	4005	3505	8873	11583	2828	9163	9222	2583	8805	6424	3013	8720	256	8153	97	10259	4301	938	7124	3221	22749	7662	4744	13494	7944	3039	22602	4676	1277	3651	5550	24382	84	3251	1863	658	3825	7575	362	10237	1050	2493	42	1482	1312	300
K01438	2600	6861	4875	4005	3505	8873	11583	2828	9163	9222	2583	8805	6424	3013	8720	256	8153	97	10259	4301	938	7124	3221	22749	7662	4744	13494	7944	3039	22602	4676	1277	3651	5550	24382	84	3251	1863	658	3825	7575	362	10237	1050	2493	42	1482	1312	300
K02190	9707	18969	8256	4971	4403	26723	32372	3686	8485	7968	5973	13209	6902	7500	2748	10	6200	219	16772	5784	1388	7840	2608	5013	6551	3520	6370	1728	613	25708	5961	927	1010	4928	22367	102	4711	2949	476	615	3113	560	107	1993	2829	215	7369	7173	308
K02190	9707	18969	8256	4971	4403	26723	32372	3686	8485	7968	5973	13209	6902	7500	2748	10	6200	219	16772	5784	1388	7840	2608	5013	6551	3520	6370	1728	613	25708	5961	927	1010	4928	22367	102	4711	2949	476	615	3113	560	107	1993	2829	215	7369	7173	308
K02790	2506	5967	1047	783	899	1410	2779	2311	3553	3990	1553	1	152	2398	9121	5	5000	226	51	2657	1364	6023	2563	19765	4879	3040	18400	7508	3882	16923	2646	2121	3028	2505	11086	149	3247	801	344	4872	8741	363	11240	1258	1283	279	617	4918	243
K02791	2506	5967	1047	783	899	1410	2779	2311	3553	3990	1553	1	152	2398	9121	5	5000	226	51	2657	1364	6023	2563	19765	4879	3040	18400	7508	3882	16923	2646	2121	3028	2505	11086	149	3247	801	344	4872	8741	363	11240	1258	1283	279	617	4918	243
K02790	2506	5967	1047	783	899	1410	2779	2311	3553	3990	1553	1	152	2398	9121	5	5000	226	51	2657	1364	6023	2563	19765	4879	3040	18400	7508	3882	16923	2646	2121	3028	2505	11086	149	3247	801	344	4872	8741	363	11240	1258	1283	279	617	4918	243
K02791	2506	5967	1047	783	899	1410	2779	2311	3553	3990	1553	1	152	2398	9121	5	5000	226	51	2657	1364	6023	2563	19765	4879	3040	18400	7508	3882	16923	2646	2121	3028	2505	11086	149	3247	801	344	4872	8741	363	11240	1258	1283	279	617	4918	243
K02790	2506	5967	1047	783	899	1410	2779	2311	3553	3990	1553	1	152	2398	9121	5	5000	226	51	2657	1364	6023	2563	19765	4879	3040	18400	7508	3882	16923	2646	2121	3028	2505	11086	149	3247	801	344	4872	8741	363	11240	1258	1283	279	617	4918	243
K02791	2506	5967	1047	783	899	1410	2779	2311	3553	3990	1553	1	152	2398	9121	5	5000	226	51	2657	1364	6023	2563	19765	4879	3040	18400	7508	3882	16923	2646	2121	3028	2505	11086	149	3247	801	344	4872	8741	363	11240	1258	1283	279	617	4918	243
K02790	2506	5967	1047	783	899	1410	2779	2311	3553	3990	1553	1	152	2398	9121	5	5000	226	51	2657	1364	6023	2563	19765	4879	3040	18400	7508	3882	16923	2646	2121	3028	2505	11086	149	3247	801	344	4872	8741	363	11240	1258	1283	279	617	4918	243
K02791	2506	5967	1047	783	899	1410	2779	2311	3553	3990	1553	1	152	2398	9121	5	5000	226	51	2657	1364	6023	2563	19765	4879	3040	18400	7508	3882	16923	2646	2121	3028	2505	11086	149	3247	801	344	4872	8741	363	11240	1258	1283	279	617	4918	243
K13953	5742	6151	787	250	1596	1609	2172	1060	2786	3403	636	228	4171	1513	4969	140	4646	48	282	2877	1182	3510	2893	14026	5572	2625	15105	8687	5537	10469	1907	3659	2264	3122	13851	67	2267	968	308	4312	3999	211	4840	789	13005	18041	426	10245	337
K13953	5742	6151	787	250	1596	1609	2172	1060	2786	3403	636	228	4171	1513	4969	140	4646	48	282	2877	1182	3510	2893	14026	5572	2625	15105	8687	5537	10469	1907	3659	2264	3122	13851	67	2267	968	308	4312	3999	211	4840	789	13005	18041	426	10245	337
K13953	5742	6151	787	250	1596	1609	2172	1060	2786	3403	636	228	4171	1513	4969	140	4646	48	282	2877	1182	3510	2893	14026	5572	2625	15105	8687	5537	10469	1907	3659	2264	3122	13851	67	2267	968	308	4312	3999	211	4840	789	13005	18041	426	10245	337
K13953	5742	6151	787	250	1596	1609	2172	1060	2786	3403	636	228	4171	1513	4969	140	4646	48	282	2877	1182	3510	2893	14026	5572	2625	15105	8687	5537	10469	1907	3659	2264	3122	13851	67	2267	968	308	4312	3999	211	4840	789	13005	18041	426	10245	337
K13953	5742	6151	787	250	1596	1609	2172	1060	2786	3403	636	228	4171	1513	4969	140	4646	48	282	2877	1182	3510	2893	14026	5572	2625	15105	8687	5537	10469	1907	3659	2264	3122	13851	67	2267	968	308	4312	3999	211	4840	789	13005	18041	426	10245	337
K13953	5742	6151	787	250	1596	1609	2172	1060	2786	3403	636	228	4171	1513	4969	140	4646	48	282	2877	1182	3510	2893	14026	5572	2625	15105	8687	5537	10469	1907	3659	2264	3122	13851	67	2267	968	308	4312	3999	211	4840	789	13005	18041	426	10245	337
K13953	5742	6151	787	250	1596	1609	2172	1060	2786	3403	636	228	4171	1513	4969	140	4646	48	282	2877	1182	3510	2893	14026	5572	2625	15105	8687	5537	10469	1907	3659	2264	3122	13851	67	2267	968	308	4312	3999	211	4840	789	13005	18041	426	10245	337
K13953	5742	6151	787	250	1596	1609	2172	1060	2786	3403	636	228	4171	1513	4969	140	4646	48	282	2877	1182	3510	2893	14026	5572	2625	15105	8687	5537	10469	1907	3659	2264	3122	13851	67	2267	968	308	4312	3999	211	4840	789	13005	18041	426	10245	337
K13953	5742	6151	787	250	1596	1609	2172	1060	2786	3403	636	228	4171	1513	4969	140	4646	48	282	2877	1182	3510	2893	14026	5572	2625	15105	8687	5537	10469	1907	3659	2264	3122	13851	67	2267	968	308	4312	3999	211	4840	789	13005	18041	426	10245	337
K13953	5742	6151	787	250	1596	1609	2172	1060	2786	3403	636	228	4171	1513	4969	140	4646	48	282	2877	1182	3510	2893	14026	5572	2625	15105	8687	5537	10469	1907	3659	2264	3122	13851	67	2267	968	308	4312	3999	211	4840	789	13005	18041	426	10245	337
K13953	5742	6151	787	250	1596	1609	2172	1060	2786	3403	636	228	4171	1513	4969	140	4646	48	282	2877	1182	3510	2893	14026	5572	2625	15105	8687	5537	10469	1907	3659	2264	3122	13851	67	2267	968	308	4312	3999	211	4840	789	13005	18041	426	10245	337
K13953	5742	6151	787	250	1596	1609	2172	1060	2786	3403	636	228	4171	1513	4969	140	4646	48	282	2877	1182	3510	2893	14026	5572	2625	15105	8687	5537	10469	1907	3659	2264	3122	13851	67	2267	968	308	4312	3999	211	4840	789	13005	18041	426	10245	337
K13953	5742	6151	787	250	1596	1609	2172	1060	2786	3403	636	228	4171	1513	4969	140	4646	48	282	2877	1182	3510	2893	14026	5572	2625	15105	8687	5537	10469	1907	3659	2264	3122	13851	67	2267	968	308	4312	3999	211	4840	789	13005	18041	426	10245	337
K13993	377	2013	13708	9213	12474	12183	12290	4257	12680	11682	3195	22014	11470	2545	168	131	3079	200	21446	8056	371	6153	1899	401	8572	4149	9509	852	136	43360	9531	481	458	7351	33638	140	10439	5224	767	819	913	448	703	1528	3609	228	1273	14797	192
K01750	1231	2618	2376	985	1203	5742	7611	1596	2385	2500	2304	2202	1248	2114	3713	231	4144	132	4678	4734	933	7557	2725	6447	3855	2208	25267	3830	2777	21906	2755	2135	1021	1754	8603	151	6211	1779	325	4858	3170	358	2121	968	1156	305	970	5067	189
K01750	1231	2618	2376	985	1203	5742	7611	1596	2385	2500	2304	2202	1248	2114	3713	231	4144	132	4678	4734	933	7557	2725	6447	3855	2208	25267	3830	2777	21906	2755	2135	1021	1754	8603	151	6211	1779	325	4858	3170	358	2121	968	1156	305	970	5067	189
K01750	1231	2618	2376	985	1203	5742	7611	1596	2385	2500	2304	2202	1248	2114	3713	231	4144	132	4678	4734	933	7557	2725	6447	3855	2208	25267	3830	2777	21906	2755	2135	1021	1754	8603	151	6211	1779	325	4858	3170	358	2121	968	1156	305	970	5067	189
K01750	1231	2618	2376	985	1203	5742	7611	1596	2385	2500	2304	2202	1248	2114	3713	231	4144	132	4678	4734	933	7557	2725	6447	3855	2208	25267	3830	2777	21906	2755	2135	1021	1754	8603	151	6211	1779	325	4858	3170	358	2121	968	1156	305	970	5067	189
K05946	5316	9533	5870	4997	8067	9059	9972	3393	3854	3676	3274	6612	3872	4306	618	86	591	335	5661	5377	1443	2522	1545	301	4612	2326	4586	1100	2172	21019	5993	2247	165	2604	12594	177	4303	2013	455	3023	3425	559	2101	1629	2657	1780	3079	12808	368
K01488	4398	6645	2572	1656	4982	2383	3243	3235	4866	5766	1797	2666	4759	3081	7197	245	7480	245	1994	1183	2034	6417	2918	18037	5182	2822	22159	8655	3611	27336	9759	3277	3138	5214	24888	175	5862	2807	565	3147	8156	560	12304	3095	8333	10450	759	13984	548
K01488	4398	6645	2572	1656	4982	2383	3243	3235	4866	5766	1797	2666	4759	3081	7197	245	7480	245	1994	1183	2034	6417	2918	18037	5182	2822	22159	8655	3611	27336	9759	3277	3138	5214	24888	175	5862	2807	565	3147	8156	560	12304	3095	8333	10450	759	13984	548
K01488	4398	6645	2572	1656	4982	2383	3243	3235	4866	5766	1797	2666	4759	3081	7197	245	7480	245	1994	1183	2034	6417	2918	18037	5182	2822	22159	8655	3611	27336	9759	3277	3138	5214	24888	175	5862	2807	565	3147	8156	560	12304	3095	8333	10450	759	13984	548
K00867	6865	8535	738	921	1328	2138	3010	1010	3760	4199	445	100	13622	1421	6887	36	4794	53	288	280	1230	6086	2366	19599	5656	2724	29257	11718	4937	18104	2748	1911	3009	2978	11252	71	5549	1369	344	6374	9578	154	14889	713	14552	20268	498	14112	356
K00867	6865	8535	738	921	1328	2138	3010	1010	3760	4199	445	100	13622	1421	6887	36	4794	53	288	280	1230	6086	2366	19599	5656	2724	29257	11718	4937	18104	2748	1911	3009	2978	11252	71	5549	1369	344	6374	9578	154	14889	713	14552	20268	498	14112	356
K01739	4514	6116	814	1591	6934	1537	2522	2395	3615	5145	961	789	11219	2819	6172	100	9649	95	170	1558	1545	4827	3714	16910	4910	2587	10037	8091	4255	8599	3288	5295	3188	5944	30431	62	3651	2865	360	5745	8385	464	12990	1475	8506	11123	772	6767	507
K01739	4514	6116	814	1591	6934	1537	2522	2395	3615	5145	961	789	11219	2819	6172	100	9649	95	170	1558	1545	4827	3714	16910	4910	2587	10037	8091	4255	8599	3288	5295	3188	5944	30431	62	3651	2865	360	5745	8385	464	12990	1475	8506	11123	772	6767	507
K01739	4514	6116	814	1591	6934	1537	2522	2395	3615	5145	961	789	11219	2819	6172	100	9649	95	170	1558	1545	4827	3714	16910	4910	2587	10037	8091	4255	8599	3288	5295	3188	5944	30431	62	3651	2865	360	5745	8385	464	12990	1475	8506	11123	772	6767	507
K01739	4514	6116	814	1591	6934	1537	2522	2395	3615	5145	961	789	11219	2819	6172	100	9649	95	170	1558	1545	4827	3714	16910	4910	2587	10037	8091	4255	8599	3288	5295	3188	5944	30431	62	3651	2865	360	5745	8385	464	12990	1475	8506	11123	772	6767	507
K01739	4514	6116	814	1591	6934	1537	2522	2395	3615	5145	961	789	11219	2819	6172	100	9649	95	170	1558	1545	4827	3714	16910	4910	2587	10037	8091	4255	8599	3288	5295	3188	5944	30431	62	3651	2865	360	5745	8385	464	12990	1475	8506	11123	772	6767	507
K01739	4514	6116	814	1591	6934	1537	2522	2395	3615	5145	961	789	11219	2819	6172	100	9649	95	170	1558	1545	4827	3714	16910	4910	2587	10037	8091	4255	8599	3288	5295	3188	5944	30431	62	3651	2865	360	5745	8385	464	12990	1475	8506	11123	772	6767	507
K01739	4514	6116	814	1591	6934	1537	2522	2395	3615	5145	961	789	11219	2819	6172	100	9649	95	170	1558	1545	4827	3714	16910	4910	2587	10037	8091	4255	8599	3288	5295	3188	5944	30431	62	3651	2865	360	5745	8385	464	12990	1475	8506	11123	772	6767	507
K00721	4624	10002	10272	6509	9307	20631	24322	5083	9136	9206	5808	15914	8375	6690	457	252	8797	307	18785	6576	1343	8464	3374	100	6295	3259	9163	323	37	30450	8510	2824	699	7555	37851	171	7779	5209	540	448	1459	858	146	2965	2782	15	4837	9742	558
K00721	4624	10002	10272	6509	9307	20631	24322	5083	9136	9206	5808	15914	8375	6690	457	252	8797	307	18785	6576	1343	8464	3374	100	6295	3259	9163	323	37	30450	8510	2824	699	7555	37851	171	7779	5209	540	448	1459	858	146	2965	2782	15	4837	9742	558
K03707	2420	2313	921	219	6599	628	613	2966	1103	2511	1442	820	10431	2904	1400	74	6821	200	157	3336	1383	4399	3361	3315	3193	1289	10286	3677	3383	13375	2724	5884	1135	4606	25995	134	6956	3787	203	6413	3368	578	3902	1621	5669	7634	603	7009	359
K03707	2420	2313	921	219	6599	628	613	2966	1103	2511	1442	820	10431	2904	1400	74	6821	200	157	3336	1383	4399	3361	3315	3193	1289	10286	3677	3383	13375	2724	5884	1135	4606	25995	134	6956	3787	203	6413	3368	578	3902	1621	5669	7634	603	7009	359
K10026	7774	14653	963	2219	1353	7992	10724	1625	3539	4017	1787	21	1046	3791	6791	111	4990	109	134	3141	1603	3461	2710	19299	5346	3205	9984	7473	4625	12390	3458	2859	2962	2691	11843	82	359	216	455	4558	9649	288	11840	1376	4100	4276	3232	4866	328
K10026	7774	14653	963	2219	1353	7992	10724	1625	3539	4017	1787	21	1046	3791	6791	111	4990	109	134	3141	1603	3461	2710	19299	5346	3205	9984	7473	4625	12390	3458	2859	2962	2691	11843	82	359	216	455	4558	9649	288	11840	1376	4100	4276	3232	4866	328
K00009	3633	7238	761	1226	5630	1616	2765	647	3421	3871	451	26	1218	1338	7263	11	4776	60	125	2845	1202	6151	2769	18597	5102	3026	23566	8553	4533	22680	5497	2499	2854	2579	11177	70	5438	1341	489	5416	4365	84	3008	704	4590	5304	452	7315	243
K01854	6497	10954	4968	5052	18555	9386	10517	6694	5430	7264	4625	7969	5767	7758	1975	64	11034	506	5650	2384	2630	5416	3804	4412	4215	2498	10690	3103	1318	22624	11263	6838	1874	9212	49646	260	9435	6810	654	1087	2530	1278	1527	3750	5766	6057	3913	13465	765
K01854	6497	10954	4968	5052	18555	9386	10517	6694	5430	7264	4625	7969	5767	7758	1975	64	11034	506	5650	2384	2630	5416	3804	4412	4215	2498	10690	3103	1318	22624	11263	6838	1874	9212	49646	260	9435	6810	654	1087	2530	1278	1527	3750	5766	6057	3913	13465	765
K02779	8603	9482	1890	1003	1495	2432	3093	1256	3830	4287	777	142	9243	1690	6865	5	4745	103	376	358	1514	6604	2623	19499	6352	2847	23962	12879	5968	17986	2833	2438	2993	3270	12025	79	5598	1414	350	4213	9334	191	15727	1118	20353	28826	508	15670	411
K02779	8603	9482	1890	1003	1495	2432	3093	1256	3830	4287	777	142	9243	1690	6865	5	4745	103	376	358	1514	6604	2623	19499	6352	2847	23962	12879	5968	17986	2833	2438	2993	3270	12025	79	5598	1414	350	4213	9334	191	15727	1118	20353	28826	508	15670	411
K02779	8603	9482	1890	1003	1495	2432	3093	1256	3830	4287	777	142	9243	1690	6865	5	4745	103	376	358	1514	6604	2623	19499	6352	2847	23962	12879	5968	17986	2833	2438	2993	3270	12025	79	5598	1414	350	4213	9334	191	15727	1118	20353	28826	508	15670	411
K02779	8603	9482	1890	1003	1495	2432	3093	1256	3830	4287	777	142	9243	1690	6865	5	4745	103	376	358	1514	6604	2623	19499	6352	2847	23962	12879	5968	17986	2833	2438	2993	3270	12025	79	5598	1414	350	4213	9334	191	15727	1118	20353	28826	508	15670	411
K00860	2216	5489	8559	6417	5640	10951	12978	3261	12429	12118	2544	15409	8040	2822	6999	90	7635	106	15744	6392	847	6768	3252	19900	9499	5525	12147	6723	2652	32171	6209	1270	3332	7379	32835	74	5549	3234	634	2651	7035	307	9994	1042	3369	35	1516	2415	224
K00860	2216	5489	8559	6417	5640	10951	12978	3261	12429	12118	2544	15409	8040	2822	6999	90	7635	106	15744	6392	847	6768	3252	19900	9499	5525	12147	6723	2652	32171	6209	1270	3332	7379	32835	74	5549	3234	634	2651	7035	307	9994	1042	3369	35	1516	2415	224
K00860	2216	5489	8559	6417	5640	10951	12978	3261	12429	12118	2544	15409	8040	2822	6999	90	7635	106	15744	6392	847	6768	3252	19900	9499	5525	12147	6723	2652	32171	6209	1270	3332	7379	32835	74	5549	3234	634	2651	7035	307	9994	1042	3369	35	1516	2415	224
K00860	2216	5489	8559	6417	5640	10951	12978	3261	12429	12118	2544	15409	8040	2822	6999	90	7635	106	15744	6392	847	6768	3252	19900	9499	5525	12147	6723	2652	32171	6209	1270	3332	7379	32835	74	5549	3234	634	2651	7035	307	9994	1042	3369	35	1516	2415	224
K01478	4616	4463	1728	1340	6030	1202	1192	577	1323	1591	477	78	3627	829	2721	76	1872	58	291	3485	1092	4684	2513	6317	4584	2830	17635	6434	4813	19479	4723	3067	972	1609	6814	65	5702	1560	359	4654	4046	111	5071	787	11303	15967	194	12566	228
K01478	4616	4463	1728	1340	6030	1202	1192	577	1323	1591	477	78	3627	829	2721	76	1872	58	291	3485	1092	4684	2513	6317	4584	2830	17635	6434	4813	19479	4723	3067	972	1609	6814	65	5702	1560	359	4654	4046	111	5071	787	11303	15967	194	12566	228
K01478	4616	4463	1728	1340	6030	1202	1192	577	1323	1591	477	78	3627	829	2721	76	1872	58	291	3485	1092	4684	2513	6317	4584	2830	17635	6434	4813	19479	4723	3067	972	1609	6814	65	5702	1560	359	4654	4046	111	5071	787	11303	15967	194	12566	228
K01478	4616	4463	1728	1340	6030	1202	1192	577	1323	1591	477	78	3627	829	2721	76	1872	58	291	3485	1092	4684	2513	6317	4584	2830	17635	6434	4813	19479	4723	3067	972	1609	6814	65	5702	1560	359	4654	4046	111	5071	787	11303	15967	194	12566	228
K00244	4382	8032	1475	813	1792	1907	3262	3743	4123	4575	2339	36	10739	3421	7854	19	5474	387	101	408	1743	7470	2986	22307	5198	6285	29354	10398	3770	23432	4277	1357	3425	2889	11662	237	6833	2074	413	6818	9541	586	12933	1874	5983	7323	843	17895	369
K00244	4382	8032	1475	813	1792	1907	3262	3743	4123	4575	2339	36	10739	3421	7854	19	5474	387	101	408	1743	7470	2986	22307	5198	6285	29354	10398	3770	23432	4277	1357	3425	2889	11662	237	6833	2074	413	6818	9541	586	12933	1874	5983	7323	843	17895	369
K00244	4382	8032	1475	813	1792	1907	3262	3743	4123	4575	2339	36	10739	3421	7854	19	5474	387	101	408	1743	7470	2986	22307	5198	6285	29354	10398	3770	23432	4277	1357	3425	2889	11662	237	6833	2074	413	6818	9541	586	12933	1874	5983	7323	843	17895	369
K00244	4382	8032	1475	813	1792	1907	3262	3743	4123	4575	2339	36	10739	3421	7854	19	5474	387	101	408	1743	7470	2986	22307	5198	6285	29354	10398	3770	23432	4277	1357	3425	2889	11662	237	6833	2074	413	6818	9541	586	12933	1874	5983	7323	843	17895	369
K00244	4382	8032	1475	813	1792	1907	3262	3743	4123	4575	2339	36	10739	3421	7854	19	5474	387	101	408	1743	7470	2986	22307	5198	6285	29354	10398	3770	23432	4277	1357	3425	2889	11662	237	6833	2074	413	6818	9541	586	12933	1874	5983	7323	843	17895	369
K00244	4382	8032	1475	813	1792	1907	3262	3743	4123	4575	2339	36	10739	3421	7854	19	5474	387	101	408	1743	7470	2986	22307	5198	6285	29354	10398	3770	23432	4277	1357	3425	2889	11662	237	6833	2074	413	6818	9541	586	12933	1874	5983	7323	843	17895	369
K00244	4382	8032	1475	813	1792	1907	3262	3743	4123	4575	2339	36	10739	3421	7854	19	5474	387	101	408	1743	7470	2986	22307	5198	6285	29354	10398	3770	23432	4277	1357	3425	2889	11662	237	6833	2074	413	6818	9541	586	12933	1874	5983	7323	843	17895	369
K00244	4382	8032	1475	813	1792	1907	3262	3743	4123	4575	2339	36	10739	3421	7854	19	5474	387	101	408	1743	7470	2986	22307	5198	6285	29354	10398	3770	23432	4277	1357	3425	2889	11662	237	6833	2074	413	6818	9541	586	12933	1874	5983	7323	843	17895	369
K00244	4382	8032	1475	813	1792	1907	3262	3743	4123	4575	2339	36	10739	3421	7854	19	5474	387	101	408	1743	7470	2986	22307	5198	6285	29354	10398	3770	23432	4277	1357	3425	2889	11662	237	6833	2074	413	6818	9541	586	12933	1874	5983	7323	843	17895	369
K00244	4382	8032	1475	813	1792	1907	3262	3743	4123	4575	2339	36	10739	3421	7854	19	5474	387	101	408	1743	7470	2986	22307	5198	6285	29354	10398	3770	23432	4277	1357	3425	2889	11662	237	6833	2074	413	6818	9541	586	12933	1874	5983	7323	843	17895	369
K00244	4382	8032	1475	813	1792	1907	3262	3743	4123	4575	2339	36	10739	3421	7854	19	5474	387	101	408	1743	7470	2986	22307	5198	6285	29354	10398	3770	23432	4277	1357	3425	2889	11662	237	6833	2074	413	6818	9541	586	12933	1874	5983	7323	843	17895	369
K02377	1616	4037	10788	7385	6618	16511	19470	4327	13865	13196	4530	19811	10257	4101	4841	90	8536	188	22329	7966	712	8938	3727	13736	10027	6342	12299	4688	1585	37973	7428	837	2471	8116	36476	115	7559	4347	662	1651	1337	457	100	1280	3870	2	2247	1700	265
K02377	1616	4037	10788	7385	6618	16511	19470	4327	13865	13196	4530	19811	10257	4101	4841	90	8536	188	22329	7966	712	8938	3727	13736	10027	6342	12299	4688	1585	37973	7428	837	2471	8116	36476	115	7559	4347	662	1651	1337	457	100	1280	3870	2	2247	1700	265
K02377	1616	4037	10788	7385	6618	16511	19470	4327	13865	13196	4530	19811	10257	4101	4841	90	8536	188	22329	7966	712	8938	3727	13736	10027	6342	12299	4688	1585	37973	7428	837	2471	8116	36476	115	7559	4347	662	1651	1337	457	100	1280	3870	2	2247	1700	265
K01507	3429	6774	621	829	11536	1616	3218	4178	5019	7576	1542	1400	11833	4670	8512	330	15726	171	121	88	2239	7103	4844	23008	4469	2882	17357	8654	3156	17446	9553	7097	4646	9385	49999	140	6239	5172	677	5683	7889	839	11135	3471	3815	3765	1218	4283	839
K07667	2396	5395	1684	796	1315	1302	2591	3895	3343	3852	3092	48	252	3697	7911	191	5096	460	113	3382	2002	5124	2866	18296	4976	3707	13861	6783	4152	18558	5358	2663	2845	2662	12331	284	2008	718	497	4928	8576	726	11384	2429	1585	511	706	7727	428
K07667	2396	5395	1684	796	1315	1302	2591	3895	3343	3852	3092	48	252	3697	7911	191	5096	460	113	3382	2002	5124	2866	18296	4976	3707	13861	6783	4152	18558	5358	2663	2845	2662	12331	284	2008	718	497	4928	8576	726	11384	2429	1585	511	706	7727	428
K16012	3033	6176	615	813	1426	1486	2782	1133	3528	4069	502	57	9673	1480	6764	44	5302	43	83	2959	1173	4925	2934	19198	5174	3765	22879	7870	4354	17231	2735	2620	2984	2760	12470	69	3592	1097	333	7849	9414	138	12610	730	2680	2395	492	6689	256
K16013	3034	6175	613	813	1426	1486	2782	1120	3528	4068	488	57	10576	1462	6764	43	5304	43	83	2956	1172	4924	2934	19198	5198	3764	22879	7867	4353	17225	2735	2620	2984	2760	12470	69	3592	1097	333	8118	9436	137	12647	720	2680	2395	492	6283	255
K02778	8800	10069	1885	1001	1491	2568	3397	1306	4233	4730	814	141	9196	1822	7641	5	5287	106	373	355	1589	6943	2793	21705	6693	3116	25086	13574	6194	18712	3026	2495	3333	3521	13066	82	5594	1412	383	4434	9512	196	15684	1166	20309	28617	559	15473	428
K02778	8800	10069	1885	1001	1491	2568	3397	1306	4233	4730	814	141	9196	1822	7641	5	5287	106	373	355	1589	6943	2793	21705	6693	3116	25086	13574	6194	18712	3026	2495	3333	3521	13066	82	5594	1412	383	4434	9512	196	15684	1166	20309	28617	559	15473	428
K02778	8800	10069	1885	1001	1491	2568	3397	1306	4233	4730	814	141	9196	1822	7641	5	5287	106	373	355	1589	6943	2793	21705	6693	3116	25086	13574	6194	18712	3026	2495	3333	3521	13066	82	5594	1412	383	4434	9512	196	15684	1166	20309	28617	559	15473	428
K02778	8800	10069	1885	1001	1491	2568	3397	1306	4233	4730	814	141	9196	1822	7641	5	5287	106	373	355	1589	6943	2793	21705	6693	3116	25086	13574	6194	18712	3026	2495	3333	3521	13066	82	5594	1412	383	4434	9512	196	15684	1166	20309	28617	559	15473	428
K01711	1660	4148	11060	7385	6563	16537	19526	4991	13938	13279	5146	19811	10261	4642	4986	205	8635	275	22329	7987	962	9121	3694	14137	10056	6056	12503	4825	1632	40304	8730	851	2533	8177	36750	162	7560	4306	718	1694	1375	599	105	1807	3920	3	2300	2730	384
K01711	1660	4148	11060	7385	6563	16537	19526	4991	13938	13279	5146	19811	10261	4642	4986	205	8635	275	22329	7987	962	9121	3694	14137	10056	6056	12503	4825	1632	40304	8730	851	2533	8177	36750	162	7560	4306	718	1694	1375	599	105	1807	3920	3	2300	2730	384
K01711	1660	4148	11060	7385	6563	16537	19526	4991	13938	13279	5146	19811	10261	4642	4986	205	8635	275	22329	7987	962	9121	3694	14137	10056	6056	12503	4825	1632	40304	8730	851	2533	8177	36750	162	7560	4306	718	1694	1375	599	105	1807	3920	3	2300	2730	384
K03801	2271	6672	8468	6403	5632	10965	13002	3609	12448	12098	2717	15409	17957	3065	7033	305	7647	118	15866	5853	744	6732	3051	20000	9525	5393	17490	6937	2312	31359	6159	933	3348	7341	32512	98	5533	3222	758	5449	7321	402	10408	1126	3373	2	1536	1643	351
K03801	2271	6672	8468	6403	5632	10965	13002	3609	12448	12098	2717	15409	17957	3065	7033	305	7647	118	15866	5853	744	6732	3051	20000	9525	5393	17490	6937	2312	31359	6159	933	3348	7341	32512	98	5533	3222	758	5449	7321	402	10408	1126	3373	2	1536	1643	351
K00161	5153	3572	1871	317	1940	1028	520	1230	494	941	830	238	4759	1258	1204	283	1643	75	331	3803	1074	4493	2427	1227	4317	1316	15076	6061	4999	17142	1594	3947	295	1846	8782	98	6572	2007	219	4878	4187	341	6141	986	14288	20602	157	15170	410
K00161	5153	3572	1871	317	1940	1028	520	1230	494	941	830	238	4759	1258	1204	283	1643	75	331	3803	1074	4493	2427	1227	4317	1316	15076	6061	4999	17142	1594	3947	295	1846	8782	98	6572	2007	219	4878	4187	341	6141	986	14288	20602	157	15170	410
K00161	5153	3572	1871	317	1940	1028	520	1230	494	941	830	238	4759	1258	1204	283	1643	75	331	3803	1074	4493	2427	1227	4317	1316	15076	6061	4999	17142	1594	3947	295	1846	8782	98	6572	2007	219	4878	4187	341	6141	986	14288	20602	157	15170	410
K00161	5153	3572	1871	317	1940	1028	520	1230	494	941	830	238	4759	1258	1204	283	1643	75	331	3803	1074	4493	2427	1227	4317	1316	15076	6061	4999	17142	1594	3947	295	1846	8782	98	6572	2007	219	4878	4187	341	6141	986	14288	20602	157	15170	410
K00161	5153	3572	1871	317	1940	1028	520	1230	494	941	830	238	4759	1258	1204	283	1643	75	331	3803	1074	4493	2427	1227	4317	1316	15076	6061	4999	17142	1594	3947	295	1846	8782	98	6572	2007	219	4878	4187	341	6141	986	14288	20602	157	15170	410
K00161	5153	3572	1871	317	1940	1028	520	1230	494	941	830	238	4759	1258	1204	283	1643	75	331	3803	1074	4493	2427	1227	4317	1316	15076	6061	4999	17142	1594	3947	295	1846	8782	98	6572	2007	219	4878	4187	341	6141	986	14288	20602	157	15170	410
K00161	5153	3572	1871	317	1940	1028	520	1230	494	941	830	238	4759	1258	1204	283	1643	75	331	3803	1074	4493	2427	1227	4317	1316	15076	6061	4999	17142	1594	3947	295	1846	8782	98	6572	2007	219	4878	4187	341	6141	986	14288	20602	157	15170	410
K00161	5153	3572	1871	317	1940	1028	520	1230	494	941	830	238	4759	1258	1204	283	1643	75	331	3803	1074	4493	2427	1227	4317	1316	15076	6061	4999	17142	1594	3947	295	1846	8782	98	6572	2007	219	4878	4187	341	6141	986	14288	20602	157	15170	410
K00161	5153	3572	1871	317	1940	1028	520	1230	494	941	830	238	4759	1258	1204	283	1643	75	331	3803	1074	4493	2427	1227	4317	1316	15076	6061	4999	17142	1594	3947	295	1846	8782	98	6572	2007	219	4878	4187	341	6141	986	14288	20602	157	15170	410
K00161	5153	3572	1871	317	1940	1028	520	1230	494	941	830	238	4759	1258	1204	283	1643	75	331	3803	1074	4493	2427	1227	4317	1316	15076	6061	4999	17142	1594	3947	295	1846	8782	98	6572	2007	219	4878	4187	341	6141	986	14288	20602	157	15170	410
K00161	5153	3572	1871	317	1940	1028	520	1230	494	941	830	238	4759	1258	1204	283	1643	75	331	3803	1074	4493	2427	1227	4317	1316	15076	6061	4999	17142	1594	3947	295	1846	8782	98	6572	2007	219	4878	4187	341	6141	986	14288	20602	157	15170	410
K11996	2470	5376	1553	1596	1447	2061	3292	1353	4738	5147	667	2203	11175	1515	6750	146	5138	39	1945	4503	1041	3340	2903	19198	6161	3635	13080	7061	4531	14829	2515	2761	2991	3249	14750	57	1243	592	428	8412	9128	177	12155	638	1529	134	523	1869	230
K02492	6955	14058	1936	777	825	7833	10624	2540	3388	3851	2780	1	1977	4649	6834	239	4851	258	83	3159	1981	3902	2607	18697	4979	3405	14964	6818	4062	14652	4702	2579	2870	2524	11416	166	328	229	546	5340	9565	534	11358	2236	1510	314	3281	10454	496
K02492	6955	14058	1936	777	825	7833	10624	2540	3388	3851	2780	1	1977	4649	6834	239	4851	258	83	3159	1981	3902	2607	18697	4979	3405	14964	6818	4062	14652	4702	2579	2870	2524	11416	166	328	229	546	5340	9565	534	11358	2236	1510	314	3281	10454	496
K02492	6955	14058	1936	777	825	7833	10624	2540	3388	3851	2780	1	1977	4649	6834	239	4851	258	83	3159	1981	3902	2607	18697	4979	3405	14964	6818	4062	14652	4702	2579	2870	2524	11416	166	328	229	546	5340	9565	534	11358	2236	1510	314	3281	10454	496
K01607	6890	13698	5382	4794	9838	14958	18250	4916	7854	8902	4595	9604	5977	6859	4876	349	11355	266	10213	3764	1988	8351	4136	13254	6246	3832	16142	5786	2069	27046	7591	4608	2805	8196	41425	182	8790	5413	768	2159	3318	866	1256	2626	4903	3776	4438	8945	644
K01607	6890	13698	5382	4794	9838	14958	18250	4916	7854	8902	4595	9604	5977	6859	4876	349	11355	266	10213	3764	1988	8351	4136	13254	6246	3832	16142	5786	2069	27046	7591	4608	2805	8196	41425	182	8790	5413	768	2159	3318	866	1256	2626	4903	3776	4438	8945	644
K01607	6890	13698	5382	4794	9838	14958	18250	4916	7854	8902	4595	9604	5977	6859	4876	349	11355	266	10213	3764	1988	8351	4136	13254	6246	3832	16142	5786	2069	27046	7591	4608	2805	8196	41425	182	8790	5413	768	2159	3318	866	1256	2626	4903	3776	4438	8945	644
K01607	6890	13698	5382	4794	9838	14958	18250	4916	7854	8902	4595	9604	5977	6859	4876	349	11355	266	10213	3764	1988	8351	4136	13254	6246	3832	16142	5786	2069	27046	7591	4608	2805	8196	41425	182	8790	5413	768	2159	3318	866	1256	2626	4903	3776	4438	8945	644
K00162	5173	3651	1940	320	1972	1044	528	1221	494	941	823	238	4760	1262	1204	283	1643	76	331	3803	1094	4779	2446	1227	4317	1316	16458	6174	5002	18283	1692	3950	295	1846	8782	102	7075	2127	221	4994	4253	339	6194	1007	14288	20602	158	15366	412
K00162	5173	3651	1940	320	1972	1044	528	1221	494	941	823	238	4760	1262	1204	283	1643	76	331	3803	1094	4779	2446	1227	4317	1316	16458	6174	5002	18283	1692	3950	295	1846	8782	102	7075	2127	221	4994	4253	339	6194	1007	14288	20602	158	15366	412
K00162	5173	3651	1940	320	1972	1044	528	1221	494	941	823	238	4760	1262	1204	283	1643	76	331	3803	1094	4779	2446	1227	4317	1316	16458	6174	5002	18283	1692	3950	295	1846	8782	102	7075	2127	221	4994	4253	339	6194	1007	14288	20602	158	15366	412
K00162	5173	3651	1940	320	1972	1044	528	1221	494	941	823	238	4760	1262	1204	283	1643	76	331	3803	1094	4779	2446	1227	4317	1316	16458	6174	5002	18283	1692	3950	295	1846	8782	102	7075	2127	221	4994	4253	339	6194	1007	14288	20602	158	15366	412
K00162	5173	3651	1940	320	1972	1044	528	1221	494	941	823	238	4760	1262	1204	283	1643	76	331	3803	1094	4779	2446	1227	4317	1316	16458	6174	5002	18283	1692	3950	295	1846	8782	102	7075	2127	221	4994	4253	339	6194	1007	14288	20602	158	15366	412
K00162	5173	3651	1940	320	1972	1044	528	1221	494	941	823	238	4760	1262	1204	283	1643	76	331	3803	1094	4779	2446	1227	4317	1316	16458	6174	5002	18283	1692	3950	295	1846	8782	102	7075	2127	221	4994	4253	339	6194	1007	14288	20602	158	15366	412
K00162	5173	3651	1940	320	1972	1044	528	1221	494	941	823	238	4760	1262	1204	283	1643	76	331	3803	1094	4779	2446	1227	4317	1316	16458	6174	5002	18283	1692	3950	295	1846	8782	102	7075	2127	221	4994	4253	339	6194	1007	14288	20602	158	15366	412
K00162	5173	3651	1940	320	1972	1044	528	1221	494	941	823	238	4760	1262	1204	283	1643	76	331	3803	1094	4779	2446	1227	4317	1316	16458	6174	5002	18283	1692	3950	295	1846	8782	102	7075	2127	221	4994	4253	339	6194	1007	14288	20602	158	15366	412
K00162	5173	3651	1940	320	1972	1044	528	1221	494	941	823	238	4760	1262	1204	283	1643	76	331	3803	1094	4779	2446	1227	4317	1316	16458	6174	5002	18283	1692	3950	295	1846	8782	102	7075	2127	221	4994	4253	339	6194	1007	14288	20602	158	15366	412
K00162	5173	3651	1940	320	1972	1044	528	1221	494	941	823	238	4760	1262	1204	283	1643	76	331	3803	1094	4779	2446	1227	4317	1316	16458	6174	5002	18283	1692	3950	295	1846	8782	102	7075	2127	221	4994	4253	339	6194	1007	14288	20602	158	15366	412
K00162	5173	3651	1940	320	1972	1044	528	1221	494	941	823	238	4760	1262	1204	283	1643	76	331	3803	1094	4779	2446	1227	4317	1316	16458	6174	5002	18283	1692	3950	295	1846	8782	102	7075	2127	221	4994	4253	339	6194	1007	14288	20602	158	15366	412
K02783	4229	9623	1641	2264	11029	2236	3926	890	4915	5446	657	18	865	1944	12315	13	6556	80	52	195	1557	12110	2720	26736	5281	3386	45414	12221	3711	37986	10051	1227	4110	3249	13238	112	11646	2792	795	5561	4955	116	2225	1236	3721	3776	669	10111	362
K02783	4229	9623	1641	2264	11029	2236	3926	890	4915	5446	657	18	865	1944	12315	13	6556	80	52	195	1557	12110	2720	26736	5281	3386	45414	12221	3711	37986	10051	1227	4110	3249	13238	112	11646	2792	795	5561	4955	116	2225	1236	3721	3776	669	10111	362
K01226	5809	6996	1363	1323	5696	1794	2574	832	3206	3683	730	81	3756	1474	6632	19	4362	94	268	3168	1400	4988	2942	16792	6126	3021	15721	9725	5869	16536	4989	3226	2576	2766	11401	74	3151	811	475	5187	4693	174	4873	886	12164	16602	431	12765	306
K06193	11091	16817	1178	924	1342	8574	10804	1815	3590	4024	1919	97	13540	4102	7540	287	4603	86	288	557	1631	6558	2384	18697	5932	2713	27771	11178	4936	17930	2739	2263	2870	2883	10964	92	5472	1449	487	6381	10535	347	14681	1256	14388	19862	3259	9646	572
K01840	2832	6878	8316	6421	5331	11178	13294	3336	12739	12424	2731	15416	18230	3128	7535	140	8025	96	15933	5879	828	7177	3236	21422	9923	5599	26389	7792	2674	32963	6578	1084	3569	7539	33213	81	6066	3357	738	5730	2727	350	1143	1089	4346	1465	1590	1540	323
K01840	2832	6878	8316	6421	5331	11178	13294	3336	12739	12424	2731	15416	18230	3128	7535	140	8025	96	15933	5879	828	7177	3236	21422	9923	5599	26389	7792	2674	32963	6578	1084	3569	7539	33213	81	6066	3357	738	5730	2727	350	1143	1089	4346	1465	1590	1540	323
K01840	2832	6878	8316	6421	5331	11178	13294	3336	12739	12424	2731	15416	18230	3128	7535	140	8025	96	15933	5879	828	7177	3236	21422	9923	5599	26389	7792	2674	32963	6578	1084	3569	7539	33213	81	6066	3357	738	5730	2727	350	1143	1089	4346	1465	1590	1540	323
K01840	2832	6878	8316	6421	5331	11178	13294	3336	12739	12424	2731	15416	18230	3128	7535	140	8025	96	15933	5879	828	7177	3236	21422	9923	5599	26389	7792	2674	32963	6578	1084	3569	7539	33213	81	6066	3357	738	5730	2727	350	1143	1089	4346	1465	1590	1540	323
K01191	3560	3711	5869	3542	12633	8216	8897	4698	6099	7541	3343	10027	8635	4694	816	13	11266	293	10351	3812	1728	10299	4442	1303	5187	2189	22252	4674	2063	33025	6854	6277	1288	8988	47169	166	15567	7911	380	1975	2020	811	3481	2183	11498	14429	1593	10138	631
K02804	2568	6284	1307	814	2184	1484	2761	3359	3503	4165	2231	138	1114	3260	7419	38	5878	315	53	2962	1834	7247	3011	18898	4689	3017	27111	7919	3984	26218	4758	2889	3011	3105	14810	202	6909	2042	401	6020	9075	542	11729	1869	1185	94	747	5323	367
K02804	2568	6284	1307	814	2184	1484	2761	3359	3503	4165	2231	138	1114	3260	7419	38	5878	315	53	2962	1834	7247	3011	18898	4689	3017	27111	7919	3984	26218	4758	2889	3011	3105	14810	202	6909	2042	401	6020	9075	542	11729	1869	1185	94	747	5323	367
K02803	2568	6284	1361	814	2184	1484	2761	3360	3503	4165	2232	138	1115	3261	7420	38	5878	315	53	2962	1838	7271	3011	18898	4689	3017	27111	7919	3984	26225	4758	2889	3011	3105	14810	202	6909	2042	401	6020	9075	543	11729	1887	1185	94	747	5519	368
K02803	2568	6284	1361	814	2184	1484	2761	3360	3503	4165	2232	138	1115	3261	7420	38	5878	315	53	2962	1838	7271	3011	18898	4689	3017	27111	7919	3984	26225	4758	2889	3011	3105	14810	202	6909	2042	401	6020	9075	543	11729	1887	1185	94	747	5519	368
K01468	2563	4878	7479	6420	5041	9870	11228	2753	9514	9198	2491	13234	8096	2449	3956	179	5502	90	14151	7863	764	5397	3309	10576	8810	4583	7788	4759	3556	28190	5161	2473	1857	5923	26825	67	5054	2887	531	3473	2653	293	2280	913	6460	5515	1285	3691	253
K01468	2563	4878	7479	6420	5041	9870	11228	2753	9514	9198	2491	13234	8096	2449	3956	179	5502	90	14151	7863	764	5397	3309	10576	8810	4583	7788	4759	3556	28190	5161	2473	1857	5923	26825	67	5054	2887	531	3473	2653	293	2280	913	6460	5515	1285	3691	253
K01698	7043	14284	2284	777	826	7888	10739	2997	3535	4013	3139	1	1982	5034	7616	334	5048	295	89	3167	2082	4402	2671	19541	5184	3506	15382	7095	4155	15044	4835	2605	2998	2617	11802	194	328	229	622	5427	9705	632	11361	2482	1556	314	3324	11734	560
K01698	7043	14284	2284	777	826	7888	10739	2997	3535	4013	3139	1	1982	5034	7616	334	5048	295	89	3167	2082	4402	2671	19541	5184	3506	15382	7095	4155	15044	4835	2605	2998	2617	11802	194	328	229	622	5427	9705	632	11361	2482	1556	314	3324	11734	560
K01698	7043	14284	2284	777	826	7888	10739	2997	3535	4013	3139	1	1982	5034	7616	334	5048	295	89	3167	2082	4402	2671	19541	5184	3506	15382	7095	4155	15044	4835	2605	2998	2617	11802	194	328	229	622	5427	9705	632	11361	2482	1556	314	3324	11734	560
K01595	6466	7438	822	2064	16712	1900	2774	3502	4334	6783	1180	1435	14596	4087	6907	249	14255	111	264	241	1998	6477	5031	18496	5514	3258	14554	9924	4755	9567	7281	7776	3915	9140	47651	85	6316	5204	698	4789	8525	708	14182	2229	14753	20260	1097	11519	795
K01595	6466	7438	822	2064	16712	1900	2774	3502	4334	6783	1180	1435	14596	4087	6907	249	14255	111	264	241	1998	6477	5031	18496	5514	3258	14554	9924	4755	9567	7281	7776	3915	9140	47651	85	6316	5204	698	4789	8525	708	14182	2229	14753	20260	1097	11519	795
K01595	6466	7438	822	2064	16712	1900	2774	3502	4334	6783	1180	1435	14596	4087	6907	249	14255	111	264	241	1998	6477	5031	18496	5514	3258	14554	9924	4755	9567	7281	7776	3915	9140	47651	85	6316	5204	698	4789	8525	708	14182	2229	14753	20260	1097	11519	795
K01595	6466	7438	822	2064	16712	1900	2774	3502	4334	6783	1180	1435	14596	4087	6907	249	14255	111	264	241	1998	6477	5031	18496	5514	3258	14554	9924	4755	9567	7281	7776	3915	9140	47651	85	6316	5204	698	4789	8525	708	14182	2229	14753	20260	1097	11519	795
K01595	6466	7438	822	2064	16712	1900	2774	3502	4334	6783	1180	1435	14596	4087	6907	249	14255	111	264	241	1998	6477	5031	18496	5514	3258	14554	9924	4755	9567	7281	7776	3915	9140	47651	85	6316	5204	698	4789	8525	708	14182	2229	14753	20260	1097	11519	795
K01595	6466	7438	822	2064	16712	1900	2774	3502	4334	6783	1180	1435	14596	4087	6907	249	14255	111	264	241	1998	6477	5031	18496	5514	3258	14554	9924	4755	9567	7281	7776	3915	9140	47651	85	6316	5204	698	4789	8525	708	14182	2229	14753	20260	1097	11519	795
K01595	6466	7438	822	2064	16712	1900	2774	3502	4334	6783	1180	1435	14596	4087	6907	249	14255	111	264	241	1998	6477	5031	18496	5514	3258	14554	9924	4755	9567	7281	7776	3915	9140	47651	85	6316	5204	698	4789	8525	708	14182	2229	14753	20260	1097	11519	795
K01712	2701	4863	7500	6427	5054	9874	11182	2787	9449	9128	2493	13238	8284	2434	3815	181	5404	94	14162	7873	764	5350	3303	10175	8834	4547	7591	4776	3617	28058	5126	2512	1796	5905	26712	77	5070	2894	528	3439	2668	295	2434	913	7007	6350	1277	4012	247
K01712	2701	4863	7500	6427	5054	9874	11182	2787	9449	9128	2493	13238	8284	2434	3815	181	5404	94	14162	7873	764	5350	3303	10175	8834	4547	7591	4776	3617	28058	5126	2512	1796	5905	26712	77	5070	2894	528	3439	2668	295	2434	913	7007	6350	1277	4012	247
K02001	3883	6672	6629	5667	4977	14091	17735	2905	9675	9549	3529	11044	7489	3415	6411	206	9283	82	14844	5139	974	11467	3979	18237	8162	4815	25767	8582	3180	34824	6025	1366	2996	5986	26047	87	8749	3473	594	3141	7795	321	11716	1224	7861	7750	2111	6534	282
K02000	3896	6613	6634	5669	4976	14079	17696	2871	9622	9491	3492	11045	7536	3375	6305	180	9209	83	14847	5142	967	11426	3962	17936	8135	4781	25616	8522	3172	34992	5999	1370	2949	5958	25922	87	8818	3492	578	3111	7790	312	11761	1207	7989	7958	2100	6747	279
K00383	6989	8798	825	947	1518	2195	2972	1509	3652	4092	809	101	14578	1818	6675	234	4682	64	275	721	1339	7312	2568	18998	5825	2758	35886	12177	5184	24382	3211	2163	2916	2953	11262	99	8158	2000	398	7525	10234	248	15512	898	14707	20488	517	15695	439
K00383	6989	8798	825	947	1518	2195	2972	1509	3652	4092	809	101	14578	1818	6675	234	4682	64	275	721	1339	7312	2568	18998	5825	2758	35886	12177	5184	24382	3211	2163	2916	2953	11262	99	8158	2000	398	7525	10234	248	15512	898	14707	20488	517	15695	439
K01919	4385	7389	1264	1984	16811	1778	2963	3877	4530	6971	1508	1376	4855	4468	7512	226	14656	166	141	123	2209	9416	4999	20201	4388	3291	24329	9558	3516	23883	9597	7154	4171	8970	47587	148	11180	6336	769	3863	8409	761	12290	2803	7220	8986	1149	11825	770
K01919	4385	7389	1264	1984	16811	1778	2963	3877	4530	6971	1508	1376	4855	4468	7512	226	14656	166	141	123	2209	9416	4999	20201	4388	3291	24329	9558	3516	23883	9597	7154	4171	8970	47587	148	11180	6336	769	3863	8409	761	12290	2803	7220	8986	1149	11825	770
K01919	4385	7389	1264	1984	16811	1778	2963	3877	4530	6971	1508	1376	4855	4468	7512	226	14656	166	141	123	2209	9416	4999	20201	4388	3291	24329	9558	3516	23883	9597	7154	4171	8970	47587	148	11180	6336	769	3863	8409	761	12290	2803	7220	8986	1149	11825	770
K01425	3053	8858	7901	7013	5567	10698	13337	3184	12347	12252	2586	13208	6899	3180	10711	143	9112	115	13947	5107	1111	9588	3547	26317	9664	5796	22441	9517	3056	34542	6778	1136	4281	7338	32159	97	6772	3241	749	3576	7933	339	9992	1348	3316	27	1637	4733	305
K01425	3053	8858	7901	7013	5567	10698	13337	3184	12347	12252	2586	13208	6899	3180	10711	143	9112	115	13947	5107	1111	9588	3547	26317	9664	5796	22441	9517	3056	34542	6778	1136	4281	7338	32159	97	6772	3241	749	3576	7933	339	9992	1348	3316	27	1637	4733	305
K01425	3053	8858	7901	7013	5567	10698	13337	3184	12347	12252	2586	13208	6899	3180	10711	143	9112	115	13947	5107	1111	9588	3547	26317	9664	5796	22441	9517	3056	34542	6778	1136	4281	7338	32159	97	6772	3241	749	3576	7933	339	9992	1348	3316	27	1637	4733	305
K01425	3053	8858	7901	7013	5567	10698	13337	3184	12347	12252	2586	13208	6899	3180	10711	143	9112	115	13947	5107	1111	9588	3547	26317	9664	5796	22441	9517	3056	34542	6778	1136	4281	7338	32159	97	6772	3241	749	3576	7933	339	9992	1348	3316	27	1637	4733	305
K01425	3053	8858	7901	7013	5567	10698	13337	3184	12347	12252	2586	13208	6899	3180	10711	143	9112	115	13947	5107	1111	9588	3547	26317	9664	5796	22441	9517	3056	34542	6778	1136	4281	7338	32159	97	6772	3241	749	3576	7933	339	9992	1348	3316	27	1637	4733	305
K01425	3053	8858	7901	7013	5567	10698	13337	3184	12347	12252	2586	13208	6899	3180	10711	143	9112	115	13947	5107	1111	9588	3547	26317	9664	5796	22441	9517	3056	34542	6778	1136	4281	7338	32159	97	6772	3241	749	3576	7933	339	9992	1348	3316	27	1637	4733	305
K01425	3053	8858	7901	7013	5567	10698	13337	3184	12347	12252	2586	13208	6899	3180	10711	143	9112	115	13947	5107	1111	9588	3547	26317	9664	5796	22441	9517	3056	34542	6778	1136	4281	7338	32159	97	6772	3241	749	3576	7933	339	9992	1348	3316	27	1637	4733	305
K01425	3053	8858	7901	7013	5567	10698	13337	3184	12347	12252	2586	13208	6899	3180	10711	143	9112	115	13947	5107	1111	9588	3547	26317	9664	5796	22441	9517	3056	34542	6778	1136	4281	7338	32159	97	6772	3241	749	3576	7933	339	9992	1348	3316	27	1637	4733	305
K01425	3053	8858	7901	7013	5567	10698	13337	3184	12347	12252	2586	13208	6899	3180	10711	143	9112	115	13947	5107	1111	9588	3547	26317	9664	5796	22441	9517	3056	34542	6778	1136	4281	7338	32159	97	6772	3241	749	3576	7933	339	9992	1348	3316	27	1637	4733	305
K00005	11089	17638	2064	3388	7614	8756	11293	2321	4188	4732	2090	135	4240	4335	7961	21	5679	165	240	384	2075	6941	2611	21864	5836	3043	27351	11628	4955	21625	7161	2383	3395	3446	13770	119	5165	1500	623	3544	14974	385	23264	1895	13433	18179	3343	14207	486
K00005	11089	17638	2064	3388	7614	8756	11293	2321	4188	4732	2090	135	4240	4335	7961	21	5679	165	240	384	2075	6941	2611	21864	5836	3043	27351	11628	4955	21625	7161	2383	3395	3446	13770	119	5165	1500	623	3544	14974	385	23264	1895	13433	18179	3343	14207	486
K00005	11089	17638	2064	3388	7614	8756	11293	2321	4188	4732	2090	135	4240	4335	7961	21	5679	165	240	384	2075	6941	2611	21864	5836	3043	27351	11628	4955	21625	7161	2383	3395	3446	13770	119	5165	1500	623	3544	14974	385	23264	1895	13433	18179	3343	14207	486
K01749	7172	14618	2204	1479	1099	7961	10890	2707	3719	4216	2899	1	1981	4818	8197	300	5295	251	83	3152	2065	4633	2751	20502	5381	3628	15885	7417	4269	15205	4946	2645	3147	2734	12285	174	328	229	607	5523	9839	568	11362	2403	1579	314	3322	11448	523
K01749	7172	14618	2204	1479	1099	7961	10890	2707	3719	4216	2899	1	1981	4818	8197	300	5295	251	83	3152	2065	4633	2751	20502	5381	3628	15885	7417	4269	15205	4946	2645	3147	2734	12285	174	328	229	607	5523	9839	568	11362	2403	1579	314	3322	11448	523
K01749	7172	14618	2204	1479	1099	7961	10890	2707	3719	4216	2899	1	1981	4818	8197	300	5295	251	83	3152	2065	4633	2751	20502	5381	3628	15885	7417	4269	15205	4946	2645	3147	2734	12285	174	328	229	607	5523	9839	568	11362	2403	1579	314	3322	11448	523
K01635	6855	5084	1085	394	1269	1427	647	370	456	647	248	139	7272	519	318	7	506	38	422	3335	1112	5733	2335	902	4711	1277	27148	7846	5609	26588	2144	3518	139	1360	5042	65	10577	2633	75	5277	4860	68	7779	405	19362	28277	76	14860	255
K01635	6855	5084	1085	394	1269	1427	647	370	456	647	248	139	7272	519	318	7	506	38	422	3335	1112	5733	2335	902	4711	1277	27148	7846	5609	26588	2144	3518	139	1360	5042	65	10577	2633	75	5277	4860	68	7779	405	19362	28277	76	14860	255
K01635	6855	5084	1085	394	1269	1427	647	370	456	647	248	139	7272	519	318	7	506	38	422	3335	1112	5733	2335	902	4711	1277	27148	7846	5609	26588	2144	3518	139	1360	5042	65	10577	2633	75	5277	4860	68	7779	405	19362	28277	76	14860	255
K03783	4609	4278	10709	5920	5834	10583	10607	5490	9069	8443	4615	15508	12550	4006	1061	115	2847	497	16191	6130	1508	7600	2433	201	8379	3967	15414	4821	2680	42035	9465	1611	308	5906	25774	261	10496	4559	484	1392	2036	796	4306	2868	16201	20281	1363	18114	434
K03783	4609	4278	10709	5920	5834	10583	10607	5490	9069	8443	4615	15508	12550	4006	1061	115	2847	497	16191	6130	1508	7600	2433	201	8379	3967	15414	4821	2680	42035	9465	1611	308	5906	25774	261	10496	4559	484	1392	2036	796	4306	2868	16201	20281	1363	18114	434
K03783	4609	4278	10709	5920	5834	10583	10607	5490	9069	8443	4615	15508	12550	4006	1061	115	2847	497	16191	6130	1508	7600	2433	201	8379	3967	15414	4821	2680	42035	9465	1611	308	5906	25774	261	10496	4559	484	1392	2036	796	4306	2868	16201	20281	1363	18114	434
K03783	4609	4278	10709	5920	5834	10583	10607	5490	9069	8443	4615	15508	12550	4006	1061	115	2847	497	16191	6130	1508	7600	2433	201	8379	3967	15414	4821	2680	42035	9465	1611	308	5906	25774	261	10496	4559	484	1392	2036	796	4306	2868	16201	20281	1363	18114	434
K03783	4609	4278	10709	5920	5834	10583	10607	5490	9069	8443	4615	15508	12550	4006	1061	115	2847	497	16191	6130	1508	7600	2433	201	8379	3967	15414	4821	2680	42035	9465	1611	308	5906	25774	261	10496	4559	484	1392	2036	796	4306	2868	16201	20281	1363	18114	434
K02819	5647	6905	1243	2037	6465	1766	2377	1074	2893	3329	708	81	3805	1412	5306	16	3937	92	268	3137	1400	5584	2896	15088	5704	2809	21760	9420	5659	21840	5329	3180	2314	2567	10581	83	5679	1428	458	5283	9388	172	14588	796	12105	16596	393	8758	292
K02819	5647	6905	1243	2037	6465	1766	2377	1074	2893	3329	708	81	3805	1412	5306	16	3937	92	268	3137	1400	5584	2896	15088	5704	2809	21760	9420	5659	21840	5329	3180	2314	2567	10581	83	5679	1428	458	5283	9388	172	14588	796	12105	16596	393	8758	292
K02818	5647	6905	1270	2037	6465	1766	2377	1075	2893	3329	709	81	3806	1412	5306	16	3937	92	268	3137	1401	5596	2896	15088	5704	2809	21760	9420	5659	21843	5329	3180	2314	2567	10581	83	5679	1428	458	5283	9388	172	14589	805	12105	16596	393	8856	292
K02818	5647	6905	1270	2037	6465	1766	2377	1075	2893	3329	709	81	3806	1412	5306	16	3937	92	268	3137	1401	5596	2896	15088	5704	2809	21760	9420	5659	21843	5329	3180	2314	2567	10581	83	5679	1428	458	5283	9388	172	14589	805	12105	16596	393	8856	292
K00848	2973	5676	8931	6857	10500	11020	12553	5282	11743	11345	4491	15432	9059	4489	5514	13	6589	439	15808	5923	1529	8894	3064	15641	9042	4954	23879	7236	2457	45433	11169	1134	2685	7060	31156	248	10621	4454	805	2915	2484	716	1522	2003	6451	4816	1664	8360	348
K00848	2973	5676	8931	6857	10500	11020	12553	5282	11743	11345	4491	15432	9059	4489	5514	13	6589	439	15808	5923	1529	8894	3064	15641	9042	4954	23879	7236	2457	45433	11169	1134	2685	7060	31156	248	10621	4454	805	2915	2484	716	1522	2003	6451	4816	1664	8360	348
K00848	2973	5676	8931	6857	10500	11020	12553	5282	11743	11345	4491	15432	9059	4489	5514	13	6589	439	15808	5923	1529	8894	3064	15641	9042	4954	23879	7236	2457	45433	11169	1134	2685	7060	31156	248	10621	4454	805	2915	2484	716	1522	2003	6451	4816	1664	8360	348
K00799	6405	14295	155	748	732	3338	6854	4829	9006	9939	2821	22	9161	5036	17712	1486	12034	186	60	198	1860	7942	4098	50568	8926	6204	26706	17775	6361	17439	4496	1911	7724	5870	24008	381	602	157	1534	7904	10276	838	11249	2140	5140	4390	1351	2906	1001
K00799	6405	14295	155	748	732	3338	6854	4829	9006	9939	2821	22	9161	5036	17712	1486	12034	186	60	198	1860	7942	4098	50568	8926	6204	26706	17775	6361	17439	4496	1911	7724	5870	24008	381	602	157	1534	7904	10276	838	11249	2140	5140	4390	1351	2906	1001
K00799	6405	14295	155	748	732	3338	6854	4829	9006	9939	2821	22	9161	5036	17712	1486	12034	186	60	198	1860	7942	4098	50568	8926	6204	26706	17775	6361	17439	4496	1911	7724	5870	24008	381	602	157	1534	7904	10276	838	11249	2140	5140	4390	1351	2906	1001
K00799	6405	14295	155	748	732	3338	6854	4829	9006	9939	2821	22	9161	5036	17712	1486	12034	186	60	198	1860	7942	4098	50568	8926	6204	26706	17775	6361	17439	4496	1911	7724	5870	24008	381	602	157	1534	7904	10276	838	11249	2140	5140	4390	1351	2906	1001
K00799	6405	14295	155	748	732	3338	6854	4829	9006	9939	2821	22	9161	5036	17712	1486	12034	186	60	198	1860	7942	4098	50568	8926	6204	26706	17775	6361	17439	4496	1911	7724	5870	24008	381	602	157	1534	7904	10276	838	11249	2140	5140	4390	1351	2906	1001
K09936	3211	7303	3160	1866	6593	1736	3606	2610	4752	5510	2117	97	1254	3060	10209	230	7275	288	63	3073	2004	6101	3298	26147	5991	3917	16081	9191	4933	16842	7098	2967	4083	3747	17086	181	705	440	833	5516	9027	512	11493	2438	1952	742	758	15732	452
K05878	3720	5464	1218	2734	7102	5717	8038	1883	2368	2729	2267	41	2035	2333	4486	38	5607	157	2903	3848	1392	7796	3445	12764	4643	3355	25535	7205	4435	21926	5642	2681	1953	2065	9135	129	5592	1474	439	5109	13905	310	23026	1022	6624	8448	1063	11511	271
K05878	3720	5464	1218	2734	7102	5717	8038	1883	2368	2729	2267	41	2035	2333	4486	38	5607	157	2903	3848	1392	7796	3445	12764	4643	3355	25535	7205	4435	21926	5642	2681	1953	2065	9135	129	5592	1474	439	5109	13905	310	23026	1022	6624	8448	1063	11511	271
K01786	5953	7943	1572	1346	14081	1982	2877	3984	4173	6209	2460	1141	5440	4727	7373	33	12302	341	229	551	2681	8972	4513	18656	5086	2624	23602	10462	4508	26054	10349	6527	3717	7831	40352	206	10211	5311	661	3747	3860	820	4075	3004	12406	16724	1087	14512	797
K01786	5953	7943	1572	1346	14081	1982	2877	3984	4173	6209	2460	1141	5440	4727	7373	33	12302	341	229	551	2681	8972	4513	18656	5086	2624	23602	10462	4508	26054	10349	6527	3717	7831	40352	206	10211	5311	661	3747	3860	820	4075	3004	12406	16724	1087	14512	797
K02002	3950	6918	6661	5668	4984	14145	17860	3285	9839	9736	3921	11043	7444	3758	6779	472	9520	87	14844	5283	1018	11623	4096	19305	8374	4965	26398	8919	3356	35558	6123	1465	3154	6096	26554	108	8820	3494	745	3376	7937	426	11750	1414	7773	7547	2176	6568	317
K01815	2081	5888	11161	7973	7276	8072	7735	5999	14255	13633	3357	19813	10406	3831	5598	45	4511	411	16725	6682	1367	6418	2311	15883	10240	5411	22207	6500	1909	50817	9324	938	2800	8323	37053	223	12099	5340	708	2920	7137	697	10332	1908	4087	423	1059	5498	377
K06223	4271	9479	4767	3126	3176	8014	11465	3936	7943	8376	3545	4468	14174	4196	11152	168	9969	276	6660	2295	2024	9240	3599	29549	7426	4730	18526	10745	3970	26484	9110	1520	4652	5407	23488	168	2362	1252	727	6538	13631	609	20999	3265	4800	3976	1644	11383	463
K02810	5975	5154	1628	2796	6910	1403	1150	1126	1128	1391	599	108	5929	907	2488	9	1497	110	339	3237	1290	5124	2311	4996	4809	1662	20515	7622	5257	23174	5974	3215	766	1629	6487	84	6905	1726	315	5110	9698	207	16156	1033	15336	22023	176	19195	291
K02810	5975	5154	1628	2796	6910	1403	1150	1126	1128	1391	599	108	5929	907	2488	9	1497	110	339	3237	1290	5124	2311	4996	4809	1662	20515	7622	5257	23174	5974	3215	766	1629	6487	84	6905	1726	315	5110	9698	207	16156	1033	15336	22023	176	19195	291
K01878	11595	17913	1533	3406	7138	8831	11270	1890	4054	4527	1767	100	14538	4086	8428	204	5186	82	264	246	1740	7097	2626	21204	6323	3631	24751	12021	5126	20115	6039	2221	3255	3166	12024	96	5505	1543	695	6516	11100	318	14949	1421	14743	20270	3307	16808	516
K10009	5609	7171	785	239	2331	1823	2770	2643	3617	4459	1673	303	12564	2893	6535	91	6447	222	247	3134	1639	4890	3480	18396	6331	3191	15176	9754	5855	15121	2776	4188	3008	3991	18453	156	3672	1553	377	7788	5073	461	5171	1366	11148	14924	732	10627	396
K02809	5889	5107	1619	2794	6904	1390	1146	1124	1123	1387	599	106	5837	907	2488	9	1504	110	335	3305	1289	5115	2323	4996	4801	1673	20515	7551	5247	23002	5978	3230	766	1620	6493	85	6838	1708	316	5167	9707	206	16111	1030	15061	21607	176	19036	288
K02809	5889	5107	1619	2794	6904	1390	1146	1124	1123	1387	599	106	5837	907	2488	9	1504	110	335	3305	1289	5115	2323	4996	4801	1673	20515	7551	5247	23002	5978	3230	766	1620	6493	85	6838	1708	316	5167	9707	206	16111	1030	15061	21607	176	19036	288
K01879	11562	17917	1554	3404	7134	8830	11282	1895	4071	4544	1769	99	14492	4092	8464	205	5210	82	261	243	1743	7120	2627	21304	6317	3640	24800	12020	5112	20156	6048	2211	3271	3170	12052	97	5501	1541	696	6524	11115	318	14923	1433	14606	20061	3310	17095	517
K05879	3830	5620	1330	2736	7106	5759	8098	1902	2407	2772	2280	42	2084	2354	4558	40	5656	158	2906	3851	1409	7876	3468	12965	4698	3384	25639	7314	4488	21741	5660	2701	1984	2096	9252	130	5531	1458	443	5131	13944	313	23068	1066	6774	8657	1068	11986	276
K05879	3830	5620	1330	2736	7106	5759	8098	1902	2407	2772	2280	42	2084	2354	4558	40	5656	158	2906	3851	1409	7876	3468	12965	4698	3384	25639	7314	4488	21741	5660	2701	1984	2096	9252	130	5531	1458	443	5131	13944	313	23068	1066	6774	8657	1068	11986	276
K10112	5579	5247	2811	1363	5914	1406	1394	3841	1585	1893	3223	97	4524	3390	3640	136	2122	544	308	3024	2296	5617	2344	7520	4871	1897	18123	7579	5140	27857	9892	3035	1158	2013	8373	321	5738	1446	501	4363	4359	755	5692	3098	14098	19936	509	21487	491
K03092	2400	6832	9977	7831	6651	11146	13056	4401	12245	11905	3405	15409	8052	3657	7628	323	7382	176	15920	5849	1099	9985	3337	18898	9293	6271	24038	7372	2213	41861	7575	953	3178	7183	31819	153	10095	4449	792	3119	7502	497	10262	1811	3346	25	1583	7938	436
K03092	2400	6832	9977	7831	6651	11146	13056	4401	12245	11905	3405	15409	8052	3657	7628	323	7382	176	15920	5849	1099	9985	3337	18898	9293	6271	24038	7372	2213	41861	7575	953	3178	7183	31819	153	10095	4449	792	3119	7502	497	10262	1811	3346	25	1583	7938	436
K00946	6774	16536	8437	6403	5649	17519	20986	4218	12466	12127	3975	15409	17956	5563	7067	299	7684	130	15933	5864	1093	6742	3062	20101	9741	5443	17541	6986	2332	31385	6168	1181	3363	7324	32398	91	5537	3321	799	5472	8561	514	10419	1456	3498	8	4325	1579	419
K00946	6774	16536	8437	6403	5649	17519	20986	4218	12466	12127	3975	15409	17956	5563	7067	299	7684	130	15933	5864	1093	6742	3062	20101	9741	5443	17541	6986	2332	31385	6168	1181	3363	7324	32398	91	5537	3321	799	5472	8561	514	10419	1456	3498	8	4325	1579	419
K01772	8818	15099	571	867	1438	8140	10716	1776	3576	4151	1799	89	10222	4070	6726	306	5334	63	290	3231	1555	3942	3108	19098	6137	3928	18020	8810	5255	12529	2355	3339	2968	2990	13135	80	1709	748	517	7595	10721	353	13548	1075	7182	8882	3264	6951	483
K01772	8818	15099	571	867	1438	8140	10716	1776	3576	4151	1799	89	10222	4070	6726	306	5334	63	290	3231	1555	3942	3108	19098	6137	3928	18020	8810	5255	12529	2355	3339	2968	2990	13135	80	1709	748	517	7595	10721	353	13548	1075	7182	8882	3264	6951	483
K01772	8818	15099	571	867	1438	8140	10716	1776	3576	4151	1799	89	10222	4070	6726	306	5334	63	290	3231	1555	3942	3108	19098	6137	3928	18020	8810	5255	12529	2355	3339	2968	2990	13135	80	1709	748	517	7595	10721	353	13548	1075	7182	8882	3264	6951	483
K15771	5872	4847	1776	347	6243	1335	1096	4410	1591	2921	3519	803	5614	4459	2096	15	6590	537	363	2887	2620	5739	3608	5338	4541	1607	19342	7203	5088	19703	5204	6074	1377	4937	25699	280	8261	3895	327	3874	3929	945	5974	2418	16013	22646	721	20055	721
K02424	5562	7151	823	235	2323	1814	2779	2885	3631	4474	1857	300	13373	3077	6571	99	6474	250	241	3151	1689	4933	3475	18496	6345	3197	15223	9839	5818	15246	2845	4165	3023	3988	18461	167	3687	1549	388	8215	5180	510	5182	1426	10881	14507	758	11296	422
K00097	3195	8613	9184	7484	10741	11572	14272	5725	14067	13885	4515	15409	8042	5125	10161	349	9802	333	15914	5853	1475	8395	3755	28865	10675	6485	16676	9614	3302	35987	9804	1215	4711	8414	37000	230	5490	3226	1100	3060	7532	753	9757	2180	3793	3	1952	4486	487
K00097	3195	8613	9184	7484	10741	11572	14272	5725	14067	13885	4515	15409	8042	5125	10161	349	9802	333	15914	5853	1475	8395	3755	28865	10675	6485	16676	9614	3302	35987	9804	1215	4711	8414	37000	230	5490	3226	1100	3060	7532	753	9757	2180	3793	3	1952	4486	487
K10441	8596	17769	2164	1832	8308	8655	12361	4924	6030	7164	5039	338	9956	7514	13435	233	10201	668	38	334	3189	7571	3351	32429	6357	4061	17051	11413	4177	18403	9888	2944	5231	5480	25358	416	1512	1318	1009	6236	10132	1086	11042	3445	3669	2739	3869	16046	816
K01207	9347	15821	1747	1592	9573	8292	10899	5682	4322	6353	4358	1113	13350	7768	7307	226	12572	456	159	378	2955	6895	4303	19841	5049	3019	18266	9032	3889	13996	6328	6385	3893	7755	40258	276	5997	4422	683	5498	9553	1140	12799	3326	9233	11501	3929	14426	942
K01207	9347	15821	1747	1592	9573	8292	10899	5682	4322	6353	4358	1113	13350	7768	7307	226	12572	456	159	378	2955	6895	4303	19841	5049	3019	18266	9032	3889	13996	6328	6385	3893	7755	40258	276	5997	4422	683	5498	9553	1140	12799	3326	9233	11501	3929	14426	942
K01207	9347	15821	1747	1592	9573	8292	10899	5682	4322	6353	4358	1113	13350	7768	7307	226	12572	456	159	378	2955	6895	4303	19841	5049	3019	18266	9032	3889	13996	6328	6385	3893	7755	40258	276	5997	4422	683	5498	9553	1140	12799	3326	9233	11501	3929	14426	942
K01207	9347	15821	1747	1592	9573	8292	10899	5682	4322	6353	4358	1113	13350	7768	7307	226	12572	456	159	378	2955	6895	4303	19841	5049	3019	18266	9032	3889	13996	6328	6385	3893	7755	40258	276	5997	4422	683	5498	9553	1140	12799	3326	9233	11501	3929	14426	942
K00674	5555	8770	1432	942	11454	1897	3082	3708	4731	7208	1381	1402	13255	4394	8761	302	14904	128	229	646	2102	8070	5095	21003	5598	2904	23239	10140	4534	12177	4856	7727	4295	9243	48509	110	7337	5347	607	5879	8766	763	13303	2541	10812	14213	1158	9839	845
K00674	5555	8770	1432	942	11454	1897	3082	3708	4731	7208	1381	1402	13255	4394	8761	302	14904	128	229	646	2102	8070	5095	21003	5598	2904	23239	10140	4534	12177	4856	7727	4295	9243	48509	110	7337	5347	607	5879	8766	763	13303	2541	10812	14213	1158	9839	845
K00674	5555	8770	1432	942	11454	1897	3082	3708	4731	7208	1381	1402	13255	4394	8761	302	14904	128	229	646	2102	8070	5095	21003	5598	2904	23239	10140	4534	12177	4856	7727	4295	9243	48509	110	7337	5347	607	5879	8766	763	13303	2541	10812	14213	1158	9839	845
K00674	5555	8770	1432	942	11454	1897	3082	3708	4731	7208	1381	1402	13255	4394	8761	302	14904	128	229	646	2102	8070	5095	21003	5598	2904	23239	10140	4534	12177	4856	7727	4295	9243	48509	110	7337	5347	607	5879	8766	763	13303	2541	10812	14213	1158	9839	845
K15772	5882	4898	1819	350	6274	1342	1088	4759	1572	2901	3730	803	5614	4701	2061	15	6559	569	339	2890	2686	5998	3618	5238	4525	1595	20802	7285	5080	20892	5354	6073	1362	4926	25650	295	8763	4014	334	3980	4014	986	6044	2484	16020	22646	756	20557	762
K15986	9640	12552	3002	2780	6636	7623	8593	3804	466	666	4129	100	4626	5210	1501	24	649	530	320	3410	2375	4752	2124	1445	4372	1945	14906	5676	4717	20738	6447	3327	221	1230	5055	293	5776	1636	405	4046	5362	792	5994	2437	14351	20359	3114	23768	489
K01812	3696	7013	9143	6874	11471	11237	12969	5739	12284	12148	4521	15579	11392	4852	6480	117	8209	429	15872	6084	1613	8413	3561	18296	9781	5325	18945	7935	3076	40806	11081	2009	3196	8098	36564	239	8760	4388	839	3305	2703	788	1891	2267	7845	6696	1787	8810	498
K01812	3696	7013	9143	6874	11471	11237	12969	5739	12284	12148	4521	15579	11392	4852	6480	117	8209	429	15872	6084	1613	8413	3561	18296	9781	5325	18945	7935	3076	40806	11081	2009	3196	8098	36564	239	8760	4388	839	3305	2703	788	1891	2267	7845	6696	1787	8810	498
K06726	7612	14816	994	840	2514	8004	10597	1629	3433	4173	1653	202	9065	3977	6943	56	6076	82	96	3046	1700	6255	3122	18196	5306	3033	22519	7998	4381	20719	3090	3539	2946	3383	16219	84	5741	1991	404	7879	10764	302	12836	1253	3363	3228	3289	7237	371
K00278	2259	6280	10422	6468	11136	10907	12731	6361	12392	13147	4753	16150	8826	5756	7292	223	12364	432	15938	5977	2186	9362	4459	17293	9088	5101	12337	6050	2208	40344	12717	4261	3521	10669	52454	227	8797	5979	859	1985	1856	982	377	3965	4313	1279	1957	9176	670
K00278	2259	6280	10422	6468	11136	10907	12731	6361	12392	13147	4753	16150	8826	5756	7292	223	12364	432	15938	5977	2186	9362	4459	17293	9088	5101	12337	6050	2208	40344	12717	4261	3521	10669	52454	227	8797	5979	859	1985	1856	982	377	3965	4313	1279	1957	9176	670
K00278	2259	6280	10422	6468	11136	10907	12731	6361	12392	13147	4753	16150	8826	5756	7292	223	12364	432	15938	5977	2186	9362	4459	17293	9088	5101	12337	6050	2208	40344	12717	4261	3521	10669	52454	227	8797	5979	859	1985	1856	982	377	3965	4313	1279	1957	9176	670
K01664	2450	5442	637	862	10860	1309	2724	3083	4282	6712	1063	1286	10065	3823	8211	17	14456	103	80	3112	1990	6809	5307	19499	5152	3126	11015	7058	4139	12443	4577	8073	4026	8571	46827	73	6019	4890	440	7570	8857	624	11719	2010	1397	98	1056	2144	570
K03517	2325	6534	10390	6466	11118	10965	12868	6281	12574	13347	4703	16149	8779	5777	7886	237	12611	418	15935	5975	2112	9613	4533	18296	9266	5222	13885	6346	2296	38747	11640	4280	3676	10764	52835	223	8792	5978	873	2085	1968	974	339	3700	4216	1070	1977	8960	669
K03517	2325	6534	10390	6466	11118	10965	12868	6281	12574	13347	4703	16149	8779	5777	7886	237	12611	418	15935	5975	2112	9613	4533	18296	9266	5222	13885	6346	2296	38747	11640	4280	3676	10764	52835	223	8792	5978	873	2085	1968	974	339	3700	4216	1070	1977	8960	669
K15770	5943	4952	2120	352	6278	1356	1104	5394	1593	2924	4368	804	5666	5266	2100	19	6584	655	342	2914	2938	6149	3633	5338	4564	1611	20855	7367	5122	21201	5544	6090	1377	4945	25719	338	8767	4016	354	3993	4027	1103	6087	2731	16197	22855	822	21582	827
K01808	6086	13354	11473	8897	11433	17064	19899	7489	10872	10422	7012	15412	8220	7807	5916	168	5564	680	15937	6118	2358	7676	2584	11212	8524	5085	13070	4213	1517	39277	14119	1066	2001	6541	29487	366	5580	3412	932	1769	7674	1221	10013	4221	3633	675	4410	14394	595
K01808	6086	13354	11473	8897	11433	17064	19899	7489	10872	10422	7012	15412	8220	7807	5916	168	5564	680	15937	6118	2358	7676	2584	11212	8524	5085	13070	4213	1517	39277	14119	1066	2001	6541	29487	366	5580	3412	932	1769	7674	1221	10013	4221	3633	675	4410	14394	595
K01808	6086	13354	11473	8897	11433	17064	19899	7489	10872	10422	7012	15412	8220	7807	5916	168	5564	680	15937	6118	2358	7676	2584	11212	8524	5085	13070	4213	1517	39277	14119	1066	2001	6541	29487	366	5580	3412	932	1769	7674	1221	10013	4221	3633	675	4410	14394	595
K01808	6086	13354	11473	8897	11433	17064	19899	7489	10872	10422	7012	15412	8220	7807	5916	168	5564	680	15937	6118	2358	7676	2584	11212	8524	5085	13070	4213	1517	39277	14119	1066	2001	6541	29487	366	5580	3412	932	1769	7674	1221	10013	4221	3633	675	4410	14394	595
K01808	6086	13354	11473	8897	11433	17064	19899	7489	10872	10422	7012	15412	8220	7807	5916	168	5564	680	15937	6118	2358	7676	2584	11212	8524	5085	13070	4213	1517	39277	14119	1066	2001	6541	29487	366	5580	3412	932	1769	7674	1221	10013	4221	3633	675	4410	14394	595
K01808	6086	13354	11473	8897	11433	17064	19899	7489	10872	10422	7012	15412	8220	7807	5916	168	5564	680	15937	6118	2358	7676	2584	11212	8524	5085	13070	4213	1517	39277	14119	1066	2001	6541	29487	366	5580	3412	932	1769	7674	1221	10013	4221	3633	675	4410	14394	595
K01808	6086	13354	11473	8897	11433	17064	19899	7489	10872	10422	7012	15412	8220	7807	5916	168	5564	680	15937	6118	2358	7676	2584	11212	8524	5085	13070	4213	1517	39277	14119	1066	2001	6541	29487	366	5580	3412	932	1769	7674	1221	10013	4221	3633	675	4410	14394	595
K01808	6086	13354	11473	8897	11433	17064	19899	7489	10872	10422	7012	15412	8220	7807	5916	168	5564	680	15937	6118	2358	7676	2584	11212	8524	5085	13070	4213	1517	39277	14119	1066	2001	6541	29487	366	5580	3412	932	1769	7674	1221	10013	4221	3633	675	4410	14394	595
K01808	6086	13354	11473	8897	11433	17064	19899	7489	10872	10422	7012	15412	8220	7807	5916	168	5564	680	15937	6118	2358	7676	2584	11212	8524	5085	13070	4213	1517	39277	14119	1066	2001	6541	29487	366	5580	3412	932	1769	7674	1221	10013	4221	3633	675	4410	14394	595
K02773	6752	8589	1264	3500	16002	2178	3209	1046	4021	4558	902	92	4262	1834	9281	12	5365	122	289	2656	1652	6672	3214	20855	6945	3455	20625	11482	6351	24251	10967	3218	3210	3307	13370	103	4562	1177	876	5099	5620	191	5397	1051	13858	18876	552	18957	386
K02773	6752	8589	1264	3500	16002	2178	3209	1046	4021	4558	902	92	4262	1834	9281	12	5365	122	289	2656	1652	6672	3214	20855	6945	3455	20625	11482	6351	24251	10967	3218	3210	3307	13370	103	4562	1177	876	5099	5620	191	5397	1051	13858	18876	552	18957	386
K02773	6752	8589	1264	3500	16002	2178	3209	1046	4021	4558	902	92	4262	1834	9281	12	5365	122	289	2656	1652	6672	3214	20855	6945	3455	20625	11482	6351	24251	10967	3218	3210	3307	13370	103	4562	1177	876	5099	5620	191	5397	1051	13858	18876	552	18957	386
K08289	2043	6311	8143	6493	16101	10878	12818	5664	12985	14659	3176	16744	10800	5438	6975	143	17023	146	15770	5805	1606	9512	5762	18697	9056	5233	17021	6245	2145	32988	8764	6825	4223	13450	68652	88	11404	8192	783	2589	6696	829	9890	2374	3500	7	2132	391	653
K08289	2043	6311	8143	6493	16101	10878	12818	5664	12985	14659	3176	16744	10800	5438	6975	143	17023	146	15770	5805	1606	9512	5762	18697	9056	5233	17021	6245	2145	32988	8764	6825	4223	13450	68652	88	11404	8192	783	2589	6696	829	9890	2374	3500	7	2132	391	653
K08289	2043	6311	8143	6493	16101	10878	12818	5664	12985	14659	3176	16744	10800	5438	6975	143	17023	146	15770	5805	1606	9512	5762	18697	9056	5233	17021	6245	2145	32988	8764	6825	4223	13450	68652	88	11404	8192	783	2589	6696	829	9890	2374	3500	7	2132	391	653
K08289	2043	6311	8143	6493	16101	10878	12818	5664	12985	14659	3176	16744	10800	5438	6975	143	17023	146	15770	5805	1606	9512	5762	18697	9056	5233	17021	6245	2145	32988	8764	6825	4223	13450	68652	88	11404	8192	783	2589	6696	829	9890	2374	3500	7	2132	391	653
K08289	2043	6311	8143	6493	16101	10878	12818	5664	12985	14659	3176	16744	10800	5438	6975	143	17023	146	15770	5805	1606	9512	5762	18697	9056	5233	17021	6245	2145	32988	8764	6825	4223	13450	68652	88	11404	8192	783	2589	6696	829	9890	2374	3500	7	2132	391	653
K01613	6948	15741	9860	7811	6213	17610	21106	4772	12507	12186	4446	15411	17171	5903	7398	253	7740	217	15932	5854	1628	7502	3095	20301	9794	5476	12323	6926	2423	37593	10079	1237	3394	7434	32939	139	5505	3323	889	4950	8661	620	10527	2859	3810	436	4361	9656	498
K01613	6948	15741	9860	7811	6213	17610	21106	4772	12507	12186	4446	15411	17171	5903	7398	253	7740	217	15932	5854	1628	7502	3095	20301	9794	5476	12323	6926	2423	37593	10079	1237	3394	7434	32939	139	5505	3323	889	4950	8661	620	10527	2859	3810	436	4361	9656	498
K01613	6948	15741	9860	7811	6213	17610	21106	4772	12507	12186	4446	15411	17171	5903	7398	253	7740	217	15932	5854	1628	7502	3095	20301	9794	5476	12323	6926	2423	37593	10079	1237	3394	7434	32939	139	5505	3323	889	4950	8661	620	10527	2859	3810	436	4361	9656	498
K01805	2154	5820	8690	6478	13252	10894	12778	5002	12701	13805	3044	16375	14244	4661	7438	81	14247	195	15781	5828	1595	9681	5004	18255	9234	5190	14196	6455	2186	36741	9429	5211	3855	11746	58683	124	10789	7060	701	3873	7173	705	10357	2383	3717	429	1931	4569	555
K01805	2154	5820	8690	6478	13252	10894	12778	5002	12701	13805	3044	16375	14244	4661	7438	81	14247	195	15781	5828	1595	9681	5004	18255	9234	5190	14196	6455	2186	36741	9429	5211	3855	11746	58683	124	10789	7060	701	3873	7173	705	10357	2383	3717	429	1931	4569	555
K01805	2154	5820	8690	6478	13252	10894	12778	5002	12701	13805	3044	16375	14244	4661	7438	81	14247	195	15781	5828	1595	9681	5004	18255	9234	5190	14196	6455	2186	36741	9429	5211	3855	11746	58683	124	10789	7060	701	3873	7173	705	10357	2383	3717	429	1931	4569	555
K14260	6658	8139	1111	1003	11469	2047	2857	3906	4323	6698	1805	1388	14518	4485	6930	125	13941	228	261	296	2539	8839	5036	18597	5506	2930	27551	11124	4748	22802	7857	7581	3893	8957	46570	144	10745	6087	538	6130	8990	816	14505	2905	14650	20047	1127	9555	773
K14260	6658	8139	1111	1003	11469	2047	2857	3906	4323	6698	1805	1388	14518	4485	6930	125	13941	228	261	296	2539	8839	5036	18597	5506	2930	27551	11124	4748	22802	7857	7581	3893	8957	46570	144	10745	6087	538	6130	8990	816	14505	2905	14650	20047	1127	9555	773
K14260	6658	8139	1111	1003	11469	2047	2857	3906	4323	6698	1805	1388	14518	4485	6930	125	13941	228	261	296	2539	8839	5036	18597	5506	2930	27551	11124	4748	22802	7857	7581	3893	8957	46570	144	10745	6087	538	6130	8990	816	14505	2905	14650	20047	1127	9555	773
K14260	6658	8139	1111	1003	11469	2047	2857	3906	4323	6698	1805	1388	14518	4485	6930	125	13941	228	261	296	2539	8839	5036	18597	5506	2930	27551	11124	4748	22802	7857	7581	3893	8957	46570	144	10745	6087	538	6130	8990	816	14505	2905	14650	20047	1127	9555	773
K14260	6658	8139	1111	1003	11469	2047	2857	3906	4323	6698	1805	1388	14518	4485	6930	125	13941	228	261	296	2539	8839	5036	18597	5506	2930	27551	11124	4748	22802	7857	7581	3893	8957	46570	144	10745	6087	538	6130	8990	816	14505	2905	14650	20047	1127	9555	773
K14260	6658	8139	1111	1003	11469	2047	2857	3906	4323	6698	1805	1388	14518	4485	6930	125	13941	228	261	296	2539	8839	5036	18597	5506	2930	27551	11124	4748	22802	7857	7581	3893	8957	46570	144	10745	6087	538	6130	8990	816	14505	2905	14650	20047	1127	9555	773
K14260	6658	8139	1111	1003	11469	2047	2857	3906	4323	6698	1805	1388	14518	4485	6930	125	13941	228	261	296	2539	8839	5036	18597	5506	2930	27551	11124	4748	22802	7857	7581	3893	8957	46570	144	10745	6087	538	6130	8990	816	14505	2905	14650	20047	1127	9555	773
K14260	6658	8139	1111	1003	11469	2047	2857	3906	4323	6698	1805	1388	14518	4485	6930	125	13941	228	261	296	2539	8839	5036	18597	5506	2930	27551	11124	4748	22802	7857	7581	3893	8957	46570	144	10745	6087	538	6130	8990	816	14505	2905	14650	20047	1127	9555	773
K04751	3057	5860	6903	4049	14199	4451	5108	6462	9263	11258	3435	10157	16430	5956	7034	211	14610	422	7524	3078	2532	7776	4943	18797	7210	4570	16066	7191	2714	26495	8882	6948	4114	11502	59512	249	9626	7041	705	5156	7500	1126	11237	3546	5219	3981	1408	9489	863
K00364	10752	16693	754	266	767	8554	10852	1030	3620	4122	1500	85	3934	3709	6676	42	4897	53	281	3208	1782	5976	3255	18998	6673	3356	23767	10943	6282	21743	2833	3632	2916	3059	12589	64	5707	1529	399	5722	6531	188	5380	978	12931	17424	3230	13285	412
K01823	6693	7855	1150	3480	7101	2009	2633	1151	3171	3656	688	103	4648	1543	5803	189	4282	67	320	3316	1441	5783	3170	16515	6406	3069	27300	10683	6421	22395	5668	3555	2536	2891	11789	82	5786	1463	531	5576	10234	198	15608	863	14694	20358	436	15500	443
K01823	6693	7855	1150	3480	7101	2009	2633	1151	3171	3656	688	103	4648	1543	5803	189	4282	67	320	3316	1441	5783	3170	16515	6406	3069	27300	10683	6421	22395	5668	3555	2536	2891	11789	82	5786	1463	531	5576	10234	198	15608	863	14694	20358	436	15500	443
K01823	6693	7855	1150	3480	7101	2009	2633	1151	3171	3656	688	103	4648	1543	5803	189	4282	67	320	3316	1441	5783	3170	16515	6406	3069	27300	10683	6421	22395	5668	3555	2536	2891	11789	82	5786	1463	531	5576	10234	198	15608	863	14694	20358	436	15500	443
K01823	6693	7855	1150	3480	7101	2009	2633	1151	3171	3656	688	103	4648	1543	5803	189	4282	67	320	3316	1441	5783	3170	16515	6406	3069	27300	10683	6421	22395	5668	3555	2536	2891	11789	82	5786	1463	531	5576	10234	198	15608	863	14694	20358	436	15500	443
K02371	9547	12775	10813	5926	5688	17211	18804	5878	9374	8769	5695	15513	13694	6338	1870	104	3249	511	16143	6433	2100	6966	2612	1805	9161	4284	10083	5125	3163	40157	10461	2111	555	6068	26346	249	8451	4163	501	1612	3567	898	4685	3474	17135	21317	4130	18334	555
K02371	9547	12775	10813	5926	5688	17211	18804	5878	9374	8769	5695	15513	13694	6338	1870	104	3249	511	16143	6433	2100	6966	2612	1805	9161	4284	10083	5125	3163	40157	10461	2111	555	6068	26346	249	8451	4163	501	1612	3567	898	4685	3474	17135	21317	4130	18334	555
K02371	9547	12775	10813	5926	5688	17211	18804	5878	9374	8769	5695	15513	13694	6338	1870	104	3249	511	16143	6433	2100	6966	2612	1805	9161	4284	10083	5125	3163	40157	10461	2111	555	6068	26346	249	8451	4163	501	1612	3567	898	4685	3474	17135	21317	4130	18334	555
K00657	3487	7518	9276	6494	5936	11223	12987	4076	12304	12028	3356	15436	9316	3539	7375	115	7472	214	15986	6805	1336	8870	3571	18898	10193	5566	19996	8195	3497	41498	8084	1783	3178	7472	32998	129	8776	4032	707	3578	7965	473	11545	1748	7192	5704	1577	9228	367
K00657	3487	7518	9276	6494	5936	11223	12987	4076	12304	12028	3356	15436	9316	3539	7375	115	7472	214	15986	6805	1336	8870	3571	18898	10193	5566	19996	8195	3497	41498	8084	1783	3178	7472	32998	129	8776	4032	707	3578	7965	473	11545	1748	7192	5704	1577	9228	367
K03785	10788	15219	1713	1702	1356	8248	9955	4903	2350	2733	4422	103	4746	6207	4831	26	3155	541	328	3386	2468	5390	2806	11631	6007	2542	18739	9006	5944	21055	4112	3684	1790	2403	9793	299	5282	1437	357	4948	5943	859	5862	2422	15182	20978	3477	13998	534
K03785	10788	15219	1713	1702	1356	8248	9955	4903	2350	2733	4422	103	4746	6207	4831	26	3155	541	328	3386	2468	5390	2806	11631	6007	2542	18739	9006	5944	21055	4112	3684	1790	2403	9793	299	5282	1437	357	4948	5943	859	5862	2422	15182	20978	3477	13998	534
K03785	10788	15219	1713	1702	1356	8248	9955	4903	2350	2733	4422	103	4746	6207	4831	26	3155	541	328	3386	2468	5390	2806	11631	6007	2542	18739	9006	5944	21055	4112	3684	1790	2403	9793	299	5282	1437	357	4948	5943	859	5862	2422	15182	20978	3477	13998	534
K03785	10788	15219	1713	1702	1356	8248	9955	4903	2350	2733	4422	103	4746	6207	4831	26	3155	541	328	3386	2468	5390	2806	11631	6007	2542	18739	9006	5944	21055	4112	3684	1790	2403	9793	299	5282	1437	357	4948	5943	859	5862	2422	15182	20978	3477	13998	534
K03785	10788	15219	1713	1702	1356	8248	9955	4903	2350	2733	4422	103	4746	6207	4831	26	3155	541	328	3386	2468	5390	2806	11631	6007	2542	18739	9006	5944	21055	4112	3684	1790	2403	9793	299	5282	1437	357	4948	5943	859	5862	2422	15182	20978	3477	13998	534
K01995	10547	17137	3546	2716	15191	8619	11371	8347	5046	7295	5986	1226	4448	10045	8910	655	14063	654	255	296	3434	8333	4772	23623	5765	3153	13553	10923	4738	15372	9543	7102	4536	8729	44769	522	5913	4614	1256	2688	4578	1521	3169	4897	12214	15886	4242	22699	1101
K01995	10547	17137	3546	2716	15191	8619	11371	8347	5046	7295	5986	1226	4448	10045	8910	655	14063	654	255	296	3434	8333	4772	23623	5765	3153	13553	10923	4738	15372	9543	7102	4536	8729	44769	522	5913	4614	1256	2688	4578	1521	3169	4897	12214	15886	4242	22699	1101
K04517	3617	3951	2799	1020	11247	802	421	5590	926	3057	3379	1356	4061	5203	1455	123	9772	559	269	3340	2742	7468	4535	201	3290	1653	19734	4226	3697	24484	8287	8350	1070	6998	39898	318	11389	6296	295	4160	3336	1180	4537	3903	9873	13678	911	16055	779
K04517	3617	3951	2799	1020	11247	802	421	5590	926	3057	3379	1356	4061	5203	1455	123	9772	559	269	3340	2742	7468	4535	201	3290	1653	19734	4226	3697	24484	8287	8350	1070	6998	39898	318	11389	6296	295	4160	3336	1180	4537	3903	9873	13678	911	16055	779
K04517	3617	3951	2799	1020	11247	802	421	5590	926	3057	3379	1356	4061	5203	1455	123	9772	559	269	3340	2742	7468	4535	201	3290	1653	19734	4226	3697	24484	8287	8350	1070	6998	39898	318	11389	6296	295	4160	3336	1180	4537	3903	9873	13678	911	16055	779
K04517	3617	3951	2799	1020	11247	802	421	5590	926	3057	3379	1356	4061	5203	1455	123	9772	559	269	3340	2742	7468	4535	201	3290	1653	19734	4226	3697	24484	8287	8350	1070	6998	39898	318	11389	6296	295	4160	3336	1180	4537	3903	9873	13678	911	16055	779
K04517	3617	3951	2799	1020	11247	802	421	5590	926	3057	3379	1356	4061	5203	1455	123	9772	559	269	3340	2742	7468	4535	201	3290	1653	19734	4226	3697	24484	8287	8350	1070	6998	39898	318	11389	6296	295	4160	3336	1180	4537	3903	9873	13678	911	16055	779
K04517	3617	3951	2799	1020	11247	802	421	5590	926	3057	3379	1356	4061	5203	1455	123	9772	559	269	3340	2742	7468	4535	201	3290	1653	19734	4226	3697	24484	8287	8350	1070	6998	39898	318	11389	6296	295	4160	3336	1180	4537	3903	9873	13678	911	16055	779
K10440	8938	18643	2297	2913	13415	8856	12794	5518	6600	7792	5782	338	9958	8243	14568	310	10965	787	38	369	3552	8112	3599	35661	6877	4450	18663	12485	4537	21218	13193	3043	5724	5800	26610	513	1512	1318	1274	6566	10415	1239	11045	3720	3858	2739	3983	15092	896
K00971	2153	5284	11663	8549	13074	21135	26117	4671	14837	14540	5702	19995	10404	5222	7340	142	13286	203	25031	8636	1148	13512	5178	18614	10935	6523	16572	6553	2136	43417	12158	1815	3364	9531	43907	138	8419	4948	933	2450	1913	603	118	2184	4188	5	3120	4858	378
K00971	2153	5284	11663	8549	13074	21135	26117	4671	14837	14540	5702	19995	10404	5222	7340	142	13286	203	25031	8636	1148	13512	5178	18614	10935	6523	16572	6553	2136	43417	12158	1815	3364	9531	43907	138	8419	4948	933	2450	1913	603	118	2184	4188	5	3120	4858	378
K00971	2153	5284	11663	8549	13074	21135	26117	4671	14837	14540	5702	19995	10404	5222	7340	142	13286	203	25031	8636	1148	13512	5178	18614	10935	6523	16572	6553	2136	43417	12158	1815	3364	9531	43907	138	8419	4948	933	2450	1913	603	118	2184	4188	5	3120	4858	378
K00971	2153	5284	11663	8549	13074	21135	26117	4671	14837	14540	5702	19995	10404	5222	7340	142	13286	203	25031	8636	1148	13512	5178	18614	10935	6523	16572	6553	2136	43417	12158	1815	3364	9531	43907	138	8419	4948	933	2450	1913	603	118	2184	4188	5	3120	4858	378
K02774	6749	8768	1395	4582	21167	2215	3250	929	4056	4594	771	91	4216	1752	10318	9	5408	108	285	2571	1633	7712	3236	21055	7059	3459	23485	11692	6295	27488	13839	3175	3241	3317	13400	104	5491	1395	1047	5288	5626	164	5278	1043	13708	18665	546	15889	374
K02774	6749	8768	1395	4582	21167	2215	3250	929	4056	4594	771	91	4216	1752	10318	9	5408	108	285	2571	1633	7712	3236	21055	7059	3459	23485	11692	6295	27488	13839	3175	3241	3317	13400	104	5491	1395	1047	5288	5626	164	5278	1043	13708	18665	546	15889	374
K02774	6749	8768	1395	4582	21167	2215	3250	929	4056	4594	771	91	4216	1752	10318	9	5408	108	285	2571	1633	7712	3236	21055	7059	3459	23485	11692	6295	27488	13839	3175	3241	3317	13400	104	5491	1395	1047	5288	5626	164	5278	1043	13708	18665	546	15889	374
K01886	6909	15793	9878	6403	5645	17625	21183	7004	12650	12322	6444	15409	17981	7732	8406	222	7926	548	15927	5911	2167	7945	3139	21103	10011	5565	12728	7070	2440	36639	9226	1209	3518	7541	33447	300	5489	3320	901	5266	8748	1044	10427	3240	3657	2	4629	8513	591
K01886	6909	15793	9878	6403	5645	17625	21183	7004	12650	12322	6444	15409	17981	7732	8406	222	7926	548	15927	5911	2167	7945	3139	21103	10011	5565	12728	7070	2440	36639	9226	1209	3518	7541	33447	300	5489	3320	901	5266	8748	1044	10427	3240	3657	2	4629	8513	591
K01996	10493	17002	3473	2726	16266	8584	11299	8373	5035	7484	5818	1364	4547	10069	8787	641	14940	635	231	285	3459	8546	5023	23163	5686	3092	13326	10774	4683	15339	9723	7700	4574	9320	48344	514	6523	5127	1260	2643	4551	1525	3180	4936	12207	15886	4278	22686	1124
K01996	10493	17002	3473	2726	16266	8584	11299	8373	5035	7484	5818	1364	4547	10069	8787	641	14940	635	231	285	3459	8546	5023	23163	5686	3092	13326	10774	4683	15339	9723	7700	4574	9320	48344	514	6523	5127	1260	2643	4551	1525	3180	4936	12207	15886	4278	22686	1124
K07259	2132	5171	8198	6487	15361	10901	12847	5677	12950	14485	3359	16652	17050	5516	6995	246	16433	128	15914	5862	1549	9351	5576	18839	9282	5247	17197	6553	2176	32876	8589	6419	4170	13029	66157	90	11042	7854	814	4798	7113	856	10295	2344	3488	6	2113	494	593
K00851	3740	8994	413	839	5018	2119	4147	2287	5522	6961	942	508	1414	3052	10329	157	11014	77	59	3082	1848	8416	4598	28972	6314	4283	34932	11211	5285	25840	4762	4937	4853	5983	29695	117	7629	3198	614	6991	10158	364	12071	1425	1787	322	947	6575	481
K00851	3740	8994	413	839	5018	2119	4147	2287	5522	6961	942	508	1414	3052	10329	157	11014	77	59	3082	1848	8416	4598	28972	6314	4283	34932	11211	5285	25840	4762	4937	4853	5983	29695	117	7629	3198	614	6991	10158	364	12071	1425	1787	322	947	6575	481
K00851	3740	8994	413	839	5018	2119	4147	2287	5522	6961	942	508	1414	3052	10329	157	11014	77	59	3082	1848	8416	4598	28972	6314	4283	34932	11211	5285	25840	4762	4937	4853	5983	29695	117	7629	3198	614	6991	10158	364	12071	1425	1787	322	947	6575	481
K00851	3740	8994	413	839	5018	2119	4147	2287	5522	6961	942	508	1414	3052	10329	157	11014	77	59	3082	1848	8416	4598	28972	6314	4283	34932	11211	5285	25840	4762	4937	4853	5983	29695	117	7629	3198	614	6991	10158	364	12071	1425	1787	322	947	6575	481
K00851	3740	8994	413	839	5018	2119	4147	2287	5522	6961	942	508	1414	3052	10329	157	11014	77	59	3082	1848	8416	4598	28972	6314	4283	34932	11211	5285	25840	4762	4937	4853	5983	29695	117	7629	3198	614	6991	10158	364	12071	1425	1787	322	947	6575	481
K00851	3740	8994	413	839	5018	2119	4147	2287	5522	6961	942	508	1414	3052	10329	157	11014	77	59	3082	1848	8416	4598	28972	6314	4283	34932	11211	5285	25840	4762	4937	4853	5983	29695	117	7629	3198	614	6991	10158	364	12071	1425	1787	322	947	6575	481
K01546	2355	5848	7638	4991	4956	10177	12187	3113	10869	10766	2816	13255	7017	3080	7103	197	7705	129	13952	8368	1173	7445	4217	18095	9948	6244	14380	6627	4139	33869	6077	2920	3052	6904	31688	101	6214	3355	644	4903	3491	348	1728	1205	3607	519	1468	2723	309
K00658	2826	6386	4829	4064	3581	8913	11627	2867	9200	9320	2553	8805	14580	3118	8053	390	8414	75	10207	6691	1105	6801	4061	22908	9022	5343	18269	8191	4531	25654	4805	2632	3676	5779	26012	92	3456	1931	700	8255	9086	391	11807	1046	2778	99	1474	720	457
K00658	2826	6386	4829	4064	3581	8913	11627	2867	9200	9320	2553	8805	14580	3118	8053	390	8414	75	10207	6691	1105	6801	4061	22908	9022	5343	18269	8191	4531	25654	4805	2632	3676	5779	26012	92	3456	1931	700	8255	9086	391	11807	1046	2778	99	1474	720	457
K00658	2826	6386	4829	4064	3581	8913	11627	2867	9200	9320	2553	8805	14580	3118	8053	390	8414	75	10207	6691	1105	6801	4061	22908	9022	5343	18269	8191	4531	25654	4805	2632	3676	5779	26012	92	3456	1931	700	8255	9086	391	11807	1046	2778	99	1474	720	457
K00658	2826	6386	4829	4064	3581	8913	11627	2867	9200	9320	2553	8805	14580	3118	8053	390	8414	75	10207	6691	1105	6801	4061	22908	9022	5343	18269	8191	4531	25654	4805	2632	3676	5779	26012	92	3456	1931	700	8255	9086	391	11807	1046	2778	99	1474	720	457
K00658	2826	6386	4829	4064	3581	8913	11627	2867	9200	9320	2553	8805	14580	3118	8053	390	8414	75	10207	6691	1105	6801	4061	22908	9022	5343	18269	8191	4531	25654	4805	2632	3676	5779	26012	92	3456	1931	700	8255	9086	391	11807	1046	2778	99	1474	720	457
K00658	2826	6386	4829	4064	3581	8913	11627	2867	9200	9320	2553	8805	14580	3118	8053	390	8414	75	10207	6691	1105	6801	4061	22908	9022	5343	18269	8191	4531	25654	4805	2632	3676	5779	26012	92	3456	1931	700	8255	9086	391	11807	1046	2778	99	1474	720	457
K00658	2826	6386	4829	4064	3581	8913	11627	2867	9200	9320	2553	8805	14580	3118	8053	390	8414	75	10207	6691	1105	6801	4061	22908	9022	5343	18269	8191	4531	25654	4805	2632	3676	5779	26012	92	3456	1931	700	8255	9086	391	11807	1046	2778	99	1474	720	457
K01548	2365	5876	7690	4991	4956	10184	12201	3108	10887	10786	2818	13255	7018	3084	7139	195	7729	129	13952	8368	1180	7483	4225	18196	9965	6257	14431	6658	4149	33909	6085	2924	3067	6915	31736	101	6214	3355	635	4913	3500	348	1728	1222	3611	519	1470	2919	311
K00548	6530	14940	12277	8888	11404	17404	20709	6499	12006	11627	6338	15409	9898	7316	7202	448	7027	526	15818	5898	2429	8482	2996	17594	9290	5807	15353	5897	2028	41112	14538	1122	2977	7204	32164	305	5495	3398	1055	2469	8004	1037	9859	4347	3514	14	4436	17437	766
K00548	6530	14940	12277	8888	11404	17404	20709	6499	12006	11627	6338	15409	9898	7316	7202	448	7027	526	15818	5898	2429	8482	2996	17594	9290	5807	15353	5897	2028	41112	14538	1122	2977	7204	32164	305	5495	3398	1055	2469	8004	1037	9859	4347	3514	14	4436	17437	766
K00548	6530	14940	12277	8888	11404	17404	20709	6499	12006	11627	6338	15409	9898	7316	7202	448	7027	526	15818	5898	2429	8482	2996	17594	9290	5807	15353	5897	2028	41112	14538	1122	2977	7204	32164	305	5495	3398	1055	2469	8004	1037	9859	4347	3514	14	4436	17437	766
K00548	6530	14940	12277	8888	11404	17404	20709	6499	12006	11627	6338	15409	9898	7316	7202	448	7027	526	15818	5898	2429	8482	2996	17594	9290	5807	15353	5897	2028	41112	14538	1122	2977	7204	32164	305	5495	3398	1055	2469	8004	1037	9859	4347	3514	14	4436	17437	766
K00548	6530	14940	12277	8888	11404	17404	20709	6499	12006	11627	6338	15409	9898	7316	7202	448	7027	526	15818	5898	2429	8482	2996	17594	9290	5807	15353	5897	2028	41112	14538	1122	2977	7204	32164	305	5495	3398	1055	2469	8004	1037	9859	4347	3514	14	4436	17437	766
K00548	6530	14940	12277	8888	11404	17404	20709	6499	12006	11627	6338	15409	9898	7316	7202	448	7027	526	15818	5898	2429	8482	2996	17594	9290	5807	15353	5897	2028	41112	14538	1122	2977	7204	32164	305	5495	3398	1055	2469	8004	1037	9859	4347	3514	14	4436	17437	766
K01119	3766	6658	9282	6496	6680	11282	13033	4888	12386	12215	3927	15533	17729	4233	6789	45	8097	291	15950	6108	1470	9015	3565	19246	10086	5425	21462	8573	3221	40109	7419	1843	3297	7877	35144	177	9583	4460	713	5596	8326	603	12268	1721	7894	6713	1686	12883	426
K01119	3766	6658	9282	6496	6680	11282	13033	4888	12386	12215	3927	15533	17729	4233	6789	45	8097	291	15950	6108	1470	9015	3565	19246	10086	5425	21462	8573	3221	40109	7419	1843	3297	7877	35144	177	9583	4460	713	5596	8326	603	12268	1721	7894	6713	1686	12883	426
K01599	7573	14335	5335	2425	3279	9432	11845	3063	6113	6598	2579	4557	5075	4773	8031	321	6116	168	3836	4626	2022	5484	3158	19198	7187	3946	15335	7557	4523	23652	6946	3488	3137	4794	22394	141	2569	1644	662	5449	9906	542	11952	2996	4217	3446	3424	12403	553
K01599	7573	14335	5335	2425	3279	9432	11845	3063	6113	6598	2579	4557	5075	4773	8031	321	6116	168	3836	4626	2022	5484	3158	19198	7187	3946	15335	7557	4523	23652	6946	3488	3137	4794	22394	141	2569	1644	662	5449	9906	542	11952	2996	4217	3446	3424	12403	553
K01599	7573	14335	5335	2425	3279	9432	11845	3063	6113	6598	2579	4557	5075	4773	8031	321	6116	168	3836	4626	2022	5484	3158	19198	7187	3946	15335	7557	4523	23652	6946	3488	3137	4794	22394	141	2569	1644	662	5449	9906	542	11952	2996	4217	3446	3424	12403	553
K01547	2349	5822	7665	4992	4959	10172	12174	3117	10850	10747	2828	13255	7019	3091	7068	196	7687	128	13953	8441	1178	7442	4234	17995	9969	6249	14333	6599	4171	33933	6072	2958	3036	6898	31686	101	6220	3357	632	4953	3517	349	1761	1215	3609	521	1465	2824	309
K01745	3085	6350	8696	7257	8654	10846	12222	3950	11496	11688	2942	15808	9737	3567	5070	320	8920	132	16047	8543	1132	6832	4401	13448	10186	5305	9296	5898	3963	33090	6750	4261	2629	8713	41586	101	7480	4724	705	3732	2929	499	2447	1501	7682	6557	1586	4264	456
K01745	3085	6350	8696	7257	8654	10846	12222	3950	11496	11688	2942	15808	9737	3567	5070	320	8920	132	16047	8543	1132	6832	4401	13448	10186	5305	9296	5898	3963	33090	6750	4261	2629	8713	41586	101	7480	4724	705	3732	2929	499	2447	1501	7682	6557	1586	4264	456
K01998	10558	17164	3506	2732	16993	8626	11385	8476	5199	7800	5752	1456	4615	10215	9014	647	15767	603	255	282	3416	8871	5265	23723	5782	3165	13638	10957	4750	13677	8729	8128	4736	9809	51096	501	6931	5470	1259	2699	4579	1530	3163	4772	12240	15886	4331	22348	1141
K01998	10558	17164	3506	2732	16993	8626	11385	8476	5199	7800	5752	1456	4615	10215	9014	647	15767	603	255	282	3416	8871	5265	23723	5782	3165	13638	10957	4750	13677	8729	8128	4736	9809	51096	501	6931	5470	1259	2699	4579	1530	3163	4772	12240	15886	4331	22348	1141
K02798	4672	10086	1120	1253	5950	2272	3867	2443	4691	5278	1666	26	1221	2898	9702	14	6482	251	125	2860	1873	9949	3509	25515	6240	3882	40783	11979	5355	36475	7202	2748	3919	3401	14586	199	10463	2541	634	7283	5662	363	3527	1405	4915	5310	777	7797	357
K02798	4672	10086	1120	1253	5950	2272	3867	2443	4691	5278	1666	26	1221	2898	9702	14	6482	251	125	2860	1873	9949	3509	25515	6240	3882	40783	11979	5355	36475	7202	2748	3919	3401	14586	199	10463	2541	634	7283	5662	363	3527	1405	4915	5310	777	7797	357
K02799	4624	9873	1105	2333	11029	2222	3790	2244	4638	5218	1522	27	1268	2762	9596	13	6407	233	128	2855	1800	9640	3472	25214	6213	3848	39250	11801	5343	36540	9741	2748	3873	3373	14462	193	9965	2422	791	7136	5572	334	3512	1360	5033	5518	761	7874	341
K02799	4624	9873	1105	2333	11029	2222	3790	2244	4638	5218	1522	27	1268	2762	9596	13	6407	233	128	2855	1800	9640	3472	25214	6213	3848	39250	11801	5343	36540	9741	2748	3873	3373	14462	193	9965	2422	791	7136	5572	334	3512	1360	5033	5518	761	7874	341
K02800	4624	9873	1105	2333	11029	2222	3790	2245	4638	5218	1523	27	1268	2762	9596	13	6407	233	128	2855	1800	9640	3472	25214	6213	3848	39250	11801	5343	36540	9741	2748	3873	3373	14462	193	9965	2422	791	7136	5572	334	3512	1360	5033	5518	761	7874	341
K02800	4624	9873	1105	2333	11029	2222	3790	2245	4638	5218	1523	27	1268	2762	9596	13	6407	233	128	2855	1800	9640	3472	25214	6213	3848	39250	11801	5343	36540	9741	2748	3873	3373	14462	193	9965	2422	791	7136	5572	334	3512	1360	5033	5518	761	7874	341
K03786	1466	4607	10026	6490	15877	10508	11964	7700	11725	13213	4787	16698	18919	6617	4645	394	15104	407	15927	5884	1978	9226	5264	12062	8288	5081	13864	4325	1409	35034	10781	6412	3162	12593	64958	246	11249	8110	812	4674	6616	1263	10441	3985	3228	14	2157	8668	746
K03786	1466	4607	10026	6490	15877	10508	11964	7700	11725	13213	4787	16698	18919	6617	4645	394	15104	407	15927	5884	1978	9226	5264	12062	8288	5081	13864	4325	1409	35034	10781	6412	3162	12593	64958	246	11249	8110	812	4674	6616	1263	10441	3985	3228	14	2157	8668	746
K03786	1466	4607	10026	6490	15877	10508	11964	7700	11725	13213	4787	16698	18919	6617	4645	394	15104	407	15927	5884	1978	9226	5264	12062	8288	5081	13864	4325	1409	35034	10781	6412	3162	12593	64958	246	11249	8110	812	4674	6616	1263	10441	3985	3228	14	2157	8668	746
K03786	1466	4607	10026	6490	15877	10508	11964	7700	11725	13213	4787	16698	18919	6617	4645	394	15104	407	15927	5884	1978	9226	5264	12062	8288	5081	13864	4325	1409	35034	10781	6412	3162	12593	64958	246	11249	8110	812	4674	6616	1263	10441	3985	3228	14	2157	8668	746
K03786	1466	4607	10026	6490	15877	10508	11964	7700	11725	13213	4787	16698	18919	6617	4645	394	15104	407	15927	5884	1978	9226	5264	12062	8288	5081	13864	4325	1409	35034	10781	6412	3162	12593	64958	246	11249	8110	812	4674	6616	1263	10441	3985	3228	14	2157	8668	746
K01575	4482	4143	932	1022	4312	1138	1066	1414	1303	2174	497	439	3680	1403	1989	18	4452	46	288	5547	1388	4826	3663	5362	5155	2155	21256	6351	5797	20768	2551	5741	1112	3302	17430	58	7523	2858	165	6553	9875	261	15482	825	10678	14777	325	10851	299
K01575	4482	4143	932	1022	4312	1138	1066	1414	1303	2174	497	439	3680	1403	1989	18	4452	46	288	5547	1388	4826	3663	5362	5155	2155	21256	6351	5797	20768	2551	5741	1112	3302	17430	58	7523	2858	165	6553	9875	261	15482	825	10678	14777	325	10851	299
K03154	6372	13114	10027	8181	16852	12911	14366	6507	12030	12767	4391	16148	8599	6944	6379	242	9699	404	13139	5921	2469	6132	3718	15388	9119	5092	10748	5459	2175	39637	14019	4679	3236	10426	51532	229	8869	6119	1003	2558	8040	1033	10082	3595	3497	35	3949	7645	727
K01997	10580	17220	3639	2732	17001	8639	11413	8735	5235	7840	6060	1456	4617	10466	9087	666	15816	665	255	296	3610	8960	5281	23924	5815	3190	13740	11024	4773	15846	10038	8134	4767	9846	51273	536	6931	5470	1299	2719	4606	1603	3170	5164	12270	15886	4352	23019	1176
K01997	10580	17220	3639	2732	17001	8639	11413	8735	5235	7840	6060	1456	4617	10466	9087	666	15816	665	255	296	3610	8960	5281	23924	5815	3190	13740	11024	4773	15846	10038	8134	4767	9846	51273	536	6931	5470	1299	2719	4606	1603	3170	5164	12270	15886	4352	23019	1176
K01821	10640	15622	2848	1787	2149	9073	10817	1831	4034	4367	1812	2296	6462	3734	5090	125	3813	95	2157	3900	1734	5788	3013	14492	6947	3180	21582	9818	5966	23496	3086	3609	2255	3324	13927	96	6455	1982	432	5548	11134	305	15424	1281	14349	19316	3184	16765	451
K01821	10640	15622	2848	1787	2149	9073	10817	1831	4034	4367	1812	2296	6462	3734	5090	125	3813	95	2157	3900	1734	5788	3013	14492	6947	3180	21582	9818	5966	23496	3086	3609	2255	3324	13927	96	6455	1982	432	5548	11134	305	15424	1281	14349	19316	3184	16765	451
K01821	10640	15622	2848	1787	2149	9073	10817	1831	4034	4367	1812	2296	6462	3734	5090	125	3813	95	2157	3900	1734	5788	3013	14492	6947	3180	21582	9818	5966	23496	3086	3609	2255	3324	13927	96	6455	1982	432	5548	11134	305	15424	1281	14349	19316	3184	16765	451
K01821	10640	15622	2848	1787	2149	9073	10817	1831	4034	4367	1812	2296	6462	3734	5090	125	3813	95	2157	3900	1734	5788	3013	14492	6947	3180	21582	9818	5966	23496	3086	3609	2255	3324	13927	96	6455	1982	432	5548	11134	305	15424	1281	14349	19316	3184	16765	451
K01821	10640	15622	2848	1787	2149	9073	10817	1831	4034	4367	1812	2296	6462	3734	5090	125	3813	95	2157	3900	1734	5788	3013	14492	6947	3180	21582	9818	5966	23496	3086	3609	2255	3324	13927	96	6455	1982	432	5548	11134	305	15424	1281	14349	19316	3184	16765	451
K01821	10640	15622	2848	1787	2149	9073	10817	1831	4034	4367	1812	2296	6462	3734	5090	125	3813	95	2157	3900	1734	5788	3013	14492	6947	3180	21582	9818	5966	23496	3086	3609	2255	3324	13927	96	6455	1982	432	5548	11134	305	15424	1281	14349	19316	3184	16765	451
K01744	6809	15486	7242	4878	14003	16023	19804	5382	10594	12369	3920	12246	16599	7334	7314	144	16516	154	12154	4354	2049	9851	5465	19700	7953	4632	17713	6700	2323	26362	7476	6617	4218	11743	60328	95	9429	7022	788	5141	8707	854	10588	2930	2977	26	4769	8148	691
K01744	6809	15486	7242	4878	14003	16023	19804	5382	10594	12369	3920	12246	16599	7334	7314	144	16516	154	12154	4354	2049	9851	5465	19700	7953	4632	17713	6700	2323	26362	7476	6617	4218	11743	60328	95	9429	7022	788	5141	8707	854	10588	2930	2977	26	4769	8148	691
K03149	6516	13476	9631	8187	17548	12993	14544	6037	12322	13224	3818	16240	8660	6685	6860	243	10683	303	13115	5898	2229	6376	4017	16692	9334	5254	12465	5894	2327	37996	12976	5129	3511	10968	54460	180	9276	6461	1003	2700	8161	951	10120	3186	3540	35	3952	6152	703
K03149	6516	13476	9631	8187	17548	12993	14544	6037	12322	13224	3818	16240	8660	6685	6860	243	10683	303	13115	5898	2229	6376	4017	16692	9334	5254	12465	5894	2327	37996	12976	5129	3511	10968	54460	180	9276	6461	1003	2700	8161	951	10120	3186	3540	35	3952	6152	703
K01176	6926	10470	5518	3524	10836	9840	12531	4327	10900	12563	3387	9858	9200	5471	10476	87	16455	229	10422	3835	2273	10649	6026	28287	9959	5537	17934	12786	5516	26777	7385	6465	5278	11303	54989	135	8350	5708	756	3243	3781	739	3423	2405	14781	17559	2069	8904	728
K01176	6926	10470	5518	3524	10836	9840	12531	4327	10900	12563	3387	9858	9200	5471	10476	87	16455	229	10422	3835	2273	10649	6026	28287	9959	5537	17934	12786	5516	26777	7385	6465	5278	11303	54989	135	8350	5708	756	3243	3781	739	3423	2405	14781	17559	2069	8904	728
K01176	6926	10470	5518	3524	10836	9840	12531	4327	10900	12563	3387	9858	9200	5471	10476	87	16455	229	10422	3835	2273	10649	6026	28287	9959	5537	17934	12786	5516	26777	7385	6465	5278	11303	54989	135	8350	5708	756	3243	3781	739	3423	2405	14781	17559	2069	8904	728
K01734	2281	7111	10404	6430	5918	11046	12895	7653	12172	11824	6329	15409	16181	6193	7492	64	7272	798	15794	5945	2474	10372	3128	18496	9334	5212	25215	7366	2186	51678	12802	925	3116	7366	32922	431	10532	4420	785	5652	7865	1157	10835	3781	3442	25	1877	11266	619
K01734	2281	7111	10404	6430	5918	11046	12895	7653	12172	11824	6329	15409	16181	6193	7492	64	7272	798	15794	5945	2474	10372	3128	18496	9334	5212	25215	7366	2186	51678	12802	925	3116	7366	32922	431	10532	4420	785	5652	7865	1157	10835	3781	3442	25	1877	11266	619
K01914	6001	6794	10052	6584	5967	11421	12759	6273	12036	11688	5042	15502	22240	4986	6607	19	6817	521	16054	6110	1930	7381	3382	16692	11092	5286	10657	9115	4397	35121	8798	2015	2839	7772	33550	263	5868	3362	684	4990	8529	883	14125	2801	16106	19010	1741	18583	479
K01914	6001	6794	10052	6584	5967	11421	12759	6273	12036	11688	5042	15502	22240	4986	6607	19	6817	521	16054	6110	1930	7381	3382	16692	11092	5286	10657	9115	4397	35121	8798	2015	2839	7772	33550	263	5868	3362	684	4990	8529	883	14125	2801	16106	19010	1741	18583	479
K01914	6001	6794	10052	6584	5967	11421	12759	6273	12036	11688	5042	15502	22240	4986	6607	19	6817	521	16054	6110	1930	7381	3382	16692	11092	5286	10657	9115	4397	35121	8798	2015	2839	7772	33550	263	5868	3362	684	4990	8529	883	14125	2801	16106	19010	1741	18583	479
K01914	6001	6794	10052	6584	5967	11421	12759	6273	12036	11688	5042	15502	22240	4986	6607	19	6817	521	16054	6110	1930	7381	3382	16692	11092	5286	10657	9115	4397	35121	8798	2015	2839	7772	33550	263	5868	3362	684	4990	8529	883	14125	2801	16106	19010	1741	18583	479
K01914	6001	6794	10052	6584	5967	11421	12759	6273	12036	11688	5042	15502	22240	4986	6607	19	6817	521	16054	6110	1930	7381	3382	16692	11092	5286	10657	9115	4397	35121	8798	2015	2839	7772	33550	263	5868	3362	684	4990	8529	883	14125	2801	16106	19010	1741	18583	479
K01916	11143	16320	1622	293	823	8495	10549	1503	3206	3689	1956	99	4556	4029	7212	219	4323	106	317	3353	1958	6704	3179	16343	6834	3113	27712	10837	6409	23141	3882	3774	2516	2895	11818	120	5818	1551	419	5855	6781	334	5969	1629	14676	20153	3206	17040	532
K01916	11143	16320	1622	293	823	8495	10549	1503	3206	3689	1956	99	4556	4029	7212	219	4323	106	317	3353	1958	6704	3179	16343	6834	3113	27712	10837	6409	23141	3882	3774	2516	2895	11818	120	5818	1551	419	5855	6781	334	5969	1629	14676	20153	3206	17040	532
K00767	4225	7437	10801	6552	11292	11250	12903	6503	12575	13365	4845	16193	10797	5920	7712	288	12487	442	16052	6081	2365	9782	4773	17795	10148	5302	13714	7818	3394	40539	12777	4824	3599	11038	53535	234	8970	6044	882	2109	2520	1023	2028	4133	10260	10049	1987	13715	799
K00767	4225	7437	10801	6552	11292	11250	12903	6503	12575	13365	4845	16193	10797	5920	7712	288	12487	442	16052	6081	2365	9782	4773	17795	10148	5302	13714	7818	3394	40539	12777	4824	3599	11038	53535	234	8970	6044	882	2109	2520	1023	2028	4133	10260	10049	1987	13715	799
K00241	2463	6679	8599	6478	5714	11035	13011	3929	12301	12043	3095	15409	8074	3400	6751	316	7734	113	15983	8936	990	6710	4048	19198	10672	6033	17124	6917	4077	35020	6269	2642	3224	7479	33916	122	5809	3321	794	4920	8204	452	11085	1241	3621	100	1552	1900	355
K00241	2463	6679	8599	6478	5714	11035	13011	3929	12301	12043	3095	15409	8074	3400	6751	316	7734	113	15983	8936	990	6710	4048	19198	10672	6033	17124	6917	4077	35020	6269	2642	3224	7479	33916	122	5809	3321	794	4920	8204	452	11085	1241	3621	100	1552	1900	355
K00241	2463	6679	8599	6478	5714	11035	13011	3929	12301	12043	3095	15409	8074	3400	6751	316	7734	113	15983	8936	990	6710	4048	19198	10672	6033	17124	6917	4077	35020	6269	2642	3224	7479	33916	122	5809	3321	794	4920	8204	452	11085	1241	3621	100	1552	1900	355
K00241	2463	6679	8599	6478	5714	11035	13011	3929	12301	12043	3095	15409	8074	3400	6751	316	7734	113	15983	8936	990	6710	4048	19198	10672	6033	17124	6917	4077	35020	6269	2642	3224	7479	33916	122	5809	3321	794	4920	8204	452	11085	1241	3621	100	1552	1900	355
K00241	2463	6679	8599	6478	5714	11035	13011	3929	12301	12043	3095	15409	8074	3400	6751	316	7734	113	15983	8936	990	6710	4048	19198	10672	6033	17124	6917	4077	35020	6269	2642	3224	7479	33916	122	5809	3321	794	4920	8204	452	11085	1241	3621	100	1552	1900	355
K00241	2463	6679	8599	6478	5714	11035	13011	3929	12301	12043	3095	15409	8074	3400	6751	316	7734	113	15983	8936	990	6710	4048	19198	10672	6033	17124	6917	4077	35020	6269	2642	3224	7479	33916	122	5809	3321	794	4920	8204	452	11085	1241	3621	100	1552	1900	355
K00241	2463	6679	8599	6478	5714	11035	13011	3929	12301	12043	3095	15409	8074	3400	6751	316	7734	113	15983	8936	990	6710	4048	19198	10672	6033	17124	6917	4077	35020	6269	2642	3224	7479	33916	122	5809	3321	794	4920	8204	452	11085	1241	3621	100	1552	1900	355
K00241	2463	6679	8599	6478	5714	11035	13011	3929	12301	12043	3095	15409	8074	3400	6751	316	7734	113	15983	8936	990	6710	4048	19198	10672	6033	17124	6917	4077	35020	6269	2642	3224	7479	33916	122	5809	3321	794	4920	8204	452	11085	1241	3621	100	1552	1900	355
K00241	2463	6679	8599	6478	5714	11035	13011	3929	12301	12043	3095	15409	8074	3400	6751	316	7734	113	15983	8936	990	6710	4048	19198	10672	6033	17124	6917	4077	35020	6269	2642	3224	7479	33916	122	5809	3321	794	4920	8204	452	11085	1241	3621	100	1552	1900	355
K00812	4788	10548	18551	13898	16391	26059	28786	6052	18125	16894	5971	30910	16097	6354	3538	347	6752	176	31639	11631	737	9831	3346	2347	12900	6217	5273	875	324	52196	12159	1376	989	10763	49607	114	11399	6882	1046	508	1845	703	153	2319	5291	232	5018	9050	429
K00812	4788	10548	18551	13898	16391	26059	28786	6052	18125	16894	5971	30910	16097	6354	3538	347	6752	176	31639	11631	737	9831	3346	2347	12900	6217	5273	875	324	52196	12159	1376	989	10763	49607	114	11399	6882	1046	508	1845	703	153	2319	5291	232	5018	9050	429
K00812	4788	10548	18551	13898	16391	26059	28786	6052	18125	16894	5971	30910	16097	6354	3538	347	6752	176	31639	11631	737	9831	3346	2347	12900	6217	5273	875	324	52196	12159	1376	989	10763	49607	114	11399	6882	1046	508	1845	703	153	2319	5291	232	5018	9050	429
K00812	4788	10548	18551	13898	16391	26059	28786	6052	18125	16894	5971	30910	16097	6354	3538	347	6752	176	31639	11631	737	9831	3346	2347	12900	6217	5273	875	324	52196	12159	1376	989	10763	49607	114	11399	6882	1046	508	1845	703	153	2319	5291	232	5018	9050	429
K00812	4788	10548	18551	13898	16391	26059	28786	6052	18125	16894	5971	30910	16097	6354	3538	347	6752	176	31639	11631	737	9831	3346	2347	12900	6217	5273	875	324	52196	12159	1376	989	10763	49607	114	11399	6882	1046	508	1845	703	153	2319	5291	232	5018	9050	429
K00812	4788	10548	18551	13898	16391	26059	28786	6052	18125	16894	5971	30910	16097	6354	3538	347	6752	176	31639	11631	737	9831	3346	2347	12900	6217	5273	875	324	52196	12159	1376	989	10763	49607	114	11399	6882	1046	508	1845	703	153	2319	5291	232	5018	9050	429
K00812	4788	10548	18551	13898	16391	26059	28786	6052	18125	16894	5971	30910	16097	6354	3538	347	6752	176	31639	11631	737	9831	3346	2347	12900	6217	5273	875	324	52196	12159	1376	989	10763	49607	114	11399	6882	1046	508	1845	703	153	2319	5291	232	5018	9050	429
K00812	4788	10548	18551	13898	16391	26059	28786	6052	18125	16894	5971	30910	16097	6354	3538	347	6752	176	31639	11631	737	9831	3346	2347	12900	6217	5273	875	324	52196	12159	1376	989	10763	49607	114	11399	6882	1046	508	1845	703	153	2319	5291	232	5018	9050	429
K00812	4788	10548	18551	13898	16391	26059	28786	6052	18125	16894	5971	30910	16097	6354	3538	347	6752	176	31639	11631	737	9831	3346	2347	12900	6217	5273	875	324	52196	12159	1376	989	10763	49607	114	11399	6882	1046	508	1845	703	153	2319	5291	232	5018	9050	429
K00812	4788	10548	18551	13898	16391	26059	28786	6052	18125	16894	5971	30910	16097	6354	3538	347	6752	176	31639	11631	737	9831	3346	2347	12900	6217	5273	875	324	52196	12159	1376	989	10763	49607	114	11399	6882	1046	508	1845	703	153	2319	5291	232	5018	9050	429
K00812	4788	10548	18551	13898	16391	26059	28786	6052	18125	16894	5971	30910	16097	6354	3538	347	6752	176	31639	11631	737	9831	3346	2347	12900	6217	5273	875	324	52196	12159	1376	989	10763	49607	114	11399	6882	1046	508	1845	703	153	2319	5291	232	5018	9050	429
K00812	4788	10548	18551	13898	16391	26059	28786	6052	18125	16894	5971	30910	16097	6354	3538	347	6752	176	31639	11631	737	9831	3346	2347	12900	6217	5273	875	324	52196	12159	1376	989	10763	49607	114	11399	6882	1046	508	1845	703	153	2319	5291	232	5018	9050	429
K00812	4788	10548	18551	13898	16391	26059	28786	6052	18125	16894	5971	30910	16097	6354	3538	347	6752	176	31639	11631	737	9831	3346	2347	12900	6217	5273	875	324	52196	12159	1376	989	10763	49607	114	11399	6882	1046	508	1845	703	153	2319	5291	232	5018	9050	429
K00812	4788	10548	18551	13898	16391	26059	28786	6052	18125	16894	5971	30910	16097	6354	3538	347	6752	176	31639	11631	737	9831	3346	2347	12900	6217	5273	875	324	52196	12159	1376	989	10763	49607	114	11399	6882	1046	508	1845	703	153	2319	5291	232	5018	9050	429
K00812	4788	10548	18551	13898	16391	26059	28786	6052	18125	16894	5971	30910	16097	6354	3538	347	6752	176	31639	11631	737	9831	3346	2347	12900	6217	5273	875	324	52196	12159	1376	989	10763	49607	114	11399	6882	1046	508	1845	703	153	2319	5291	232	5018	9050	429
K01719	2538	6218	8304	6480	5720	11060	13082	4041	12468	12246	3224	15410	10823	3589	7064	371	7981	103	16009	8943	1034	6739	4133	20101	10916	6151	12522	7302	4234	35270	6315	2692	3363	7592	34370	91	5820	3323	778	5880	8447	475	11415	1207	3737	322	1595	737	426
K01719	2538	6218	8304	6480	5720	11060	13082	4041	12468	12246	3224	15410	10823	3589	7064	371	7981	103	16009	8943	1034	6739	4133	20101	10916	6151	12522	7302	4234	35270	6315	2692	3363	7592	34370	91	5820	3323	778	5880	8447	475	11415	1207	3737	322	1595	737	426
K01719	2538	6218	8304	6480	5720	11060	13082	4041	12468	12246	3224	15410	10823	3589	7064	371	7981	103	16009	8943	1034	6739	4133	20101	10916	6151	12522	7302	4234	35270	6315	2692	3363	7592	34370	91	5820	3323	778	5880	8447	475	11415	1207	3737	322	1595	737	426
K02517	11356	24348	8132	9253	11427	24121	29000	5721	12667	13215	5215	16006	17485	8886	6962	421	11849	141	15922	5906	1818	7842	4279	19299	9785	5395	17224	6466	2272	32118	7907	4125	3719	10051	48592	123	8140	5640	1000	4869	9707	823	10377	2278	3701	2	7354	563	692
K02517	11356	24348	8132	9253	11427	24121	29000	5721	12667	13215	5215	16006	17485	8886	6962	421	11849	141	15922	5906	1818	7842	4279	19299	9785	5395	17224	6466	2272	32118	7907	4125	3719	10051	48592	123	8140	5640	1000	4869	9707	823	10377	2278	3701	2	7354	563	692
K02042	2621	5804	1025	174	2086	1402	2594	3566	3290	4078	2762	184	2032	3647	6321	325	6149	368	103	5722	2106	5958	4008	17843	5851	4186	22772	7581	5533	24633	4039	4565	2877	3370	17013	249	5852	2018	590	8075	5547	639	3530	1590	1443	170	729	13608	544
K00605	2328	6390	9368	6478	5747	10956	12879	4252	12209	11949	3638	15409	8087	3778	6826	390	7615	191	15976	8957	1217	7089	4011	18697	10625	5973	14790	6765	4027	35194	6392	2629	3147	7450	33837	136	5812	3320	790	4880	8180	561	11103	1614	3631	105	1575	6114	403
K00605	2328	6390	9368	6478	5747	10956	12879	4252	12209	11949	3638	15409	8087	3778	6826	390	7615	191	15976	8957	1217	7089	4011	18697	10625	5973	14790	6765	4027	35194	6392	2629	3147	7450	33837	136	5812	3320	790	4880	8180	561	11103	1614	3631	105	1575	6114	403
K00605	2328	6390	9368	6478	5747	10956	12879	4252	12209	11949	3638	15409	8087	3778	6826	390	7615	191	15976	8957	1217	7089	4011	18697	10625	5973	14790	6765	4027	35194	6392	2629	3147	7450	33837	136	5812	3320	790	4880	8180	561	11103	1614	3631	105	1575	6114	403
K00605	2328	6390	9368	6478	5747	10956	12879	4252	12209	11949	3638	15409	8087	3778	6826	390	7615	191	15976	8957	1217	7089	4011	18697	10625	5973	14790	6765	4027	35194	6392	2629	3147	7450	33837	136	5812	3320	790	4880	8180	561	11103	1614	3631	105	1575	6114	403
K00605	2328	6390	9368	6478	5747	10956	12879	4252	12209	11949	3638	15409	8087	3778	6826	390	7615	191	15976	8957	1217	7089	4011	18697	10625	5973	14790	6765	4027	35194	6392	2629	3147	7450	33837	136	5812	3320	790	4880	8180	561	11103	1614	3631	105	1575	6114	403
K00605	2328	6390	9368	6478	5747	10956	12879	4252	12209	11949	3638	15409	8087	3778	6826	390	7615	191	15976	8957	1217	7089	4011	18697	10625	5973	14790	6765	4027	35194	6392	2629	3147	7450	33837	136	5812	3320	790	4880	8180	561	11103	1614	3631	105	1575	6114	403
K00605	2328	6390	9368	6478	5747	10956	12879	4252	12209	11949	3638	15409	8087	3778	6826	390	7615	191	15976	8957	1217	7089	4011	18697	10625	5973	14790	6765	4027	35194	6392	2629	3147	7450	33837	136	5812	3320	790	4880	8180	561	11103	1614	3631	105	1575	6114	403
K00703	5333	8152	10974	7627	10723	11459	13009	7691	12212	11884	6575	15481	18513	6477	7273	260	7142	747	16117	6117	2522	8324	3364	17853	10777	5366	12732	8832	3982	42432	14510	1797	3019	7858	34276	394	6296	3456	1006	4388	3390	1199	3561	4121	13233	14633	1908	19803	758
K00703	5333	8152	10974	7627	10723	11459	13009	7691	12212	11884	6575	15481	18513	6477	7273	260	7142	747	16117	6117	2522	8324	3364	17853	10777	5366	12732	8832	3982	42432	14510	1797	3019	7858	34276	394	6296	3456	1006	4388	3390	1199	3561	4121	13233	14633	1908	19803	758
K00703	5333	8152	10974	7627	10723	11459	13009	7691	12212	11884	6575	15481	18513	6477	7273	260	7142	747	16117	6117	2522	8324	3364	17853	10777	5366	12732	8832	3982	42432	14510	1797	3019	7858	34276	394	6296	3456	1006	4388	3390	1199	3561	4121	13233	14633	1908	19803	758
K01209	258	717	13040	9330	25772	12119	12215	9964	13744	15348	6608	23713	12695	8228	813	66	15592	702	21386	8159	2699	10170	5534	802	8638	4199	11086	1040	166	52044	16500	8065	1885	15423	80970	344	18408	11659	936	978	539	1625	461	4210	4124	230	2333	10154	1032
K11085	7065	15690	5965	6272	4890	16111	19896	3680	9927	9889	3868	11006	15719	5530	7029	321	7810	105	12246	7432	1356	6432	3923	20000	9550	5402	12273	7009	4204	28235	5407	2840	3269	6165	27924	105	4196	2492	737	7681	10130	471	11877	1360	3170	98	4235	2305	409
K03737	7055	16403	11809	8865	11533	13393	14911	6735	12068	11686	5440	15412	8171	7047	7540	30	4864	641	13196	5281	2641	9608	2497	17895	9339	5588	30016	7769	2167	56308	14770	1203	3024	7306	32535	364	13111	5224	987	3678	4092	1010	981	3966	3858	632	3841	16514	546
K03737	7055	16403	11809	8865	11533	13393	14911	6735	12068	11686	5440	15412	8171	7047	7540	30	4864	641	13196	5281	2641	9608	2497	17895	9339	5588	30016	7769	2167	56308	14770	1203	3024	7306	32535	364	13111	5224	987	3678	4092	1010	981	3966	3858	632	3841	16514	546
K03737	7055	16403	11809	8865	11533	13393	14911	6735	12068	11686	5440	15412	8171	7047	7540	30	4864	641	13196	5281	2641	9608	2497	17895	9339	5588	30016	7769	2167	56308	14770	1203	3024	7306	32535	364	13111	5224	987	3678	4092	1010	981	3966	3858	632	3841	16514	546
K03737	7055	16403	11809	8865	11533	13393	14911	6735	12068	11686	5440	15412	8171	7047	7540	30	4864	641	13196	5281	2641	9608	2497	17895	9339	5588	30016	7769	2167	56308	14770	1203	3024	7306	32535	364	13111	5224	987	3678	4092	1010	981	3966	3858	632	3841	16514	546
K03737	7055	16403	11809	8865	11533	13393	14911	6735	12068	11686	5440	15412	8171	7047	7540	30	4864	641	13196	5281	2641	9608	2497	17895	9339	5588	30016	7769	2167	56308	14770	1203	3024	7306	32535	364	13111	5224	987	3678	4092	1010	981	3966	3858	632	3841	16514	546
K03737	7055	16403	11809	8865	11533	13393	14911	6735	12068	11686	5440	15412	8171	7047	7540	30	4864	641	13196	5281	2641	9608	2497	17895	9339	5588	30016	7769	2167	56308	14770	1203	3024	7306	32535	364	13111	5224	987	3678	4092	1010	981	3966	3858	632	3841	16514	546
K03737	7055	16403	11809	8865	11533	13393	14911	6735	12068	11686	5440	15412	8171	7047	7540	30	4864	641	13196	5281	2641	9608	2497	17895	9339	5588	30016	7769	2167	56308	14770	1203	3024	7306	32535	364	13111	5224	987	3678	4092	1010	981	3966	3858	632	3841	16514	546
K03737	7055	16403	11809	8865	11533	13393	14911	6735	12068	11686	5440	15412	8171	7047	7540	30	4864	641	13196	5281	2641	9608	2497	17895	9339	5588	30016	7769	2167	56308	14770	1203	3024	7306	32535	364	13111	5224	987	3678	4092	1010	981	3966	3858	632	3841	16514	546
K03737	7055	16403	11809	8865	11533	13393	14911	6735	12068	11686	5440	15412	8171	7047	7540	30	4864	641	13196	5281	2641	9608	2497	17895	9339	5588	30016	7769	2167	56308	14770	1203	3024	7306	32535	364	13111	5224	987	3678	4092	1010	981	3966	3858	632	3841	16514	546
K01953	2657	6747	11545	6826	12053	11118	13069	9004	12570	12571	7767	15601	8487	7975	8829	385	9015	925	15891	6010	3103	10892	3880	20042	9778	6774	25830	7823	2589	53945	18604	1888	3502	8421	38645	509	9438	4824	1154	2952	3047	1507	1068	5433	4556	1511	2045	21331	953
K01953	2657	6747	11545	6826	12053	11118	13069	9004	12570	12571	7767	15601	8487	7975	8829	385	9015	925	15891	6010	3103	10892	3880	20042	9778	6774	25830	7823	2589	53945	18604	1888	3502	8421	38645	509	9438	4824	1154	2952	3047	1507	1068	5433	4556	1511	2045	21331	953
K01953	2657	6747	11545	6826	12053	11118	13069	9004	12570	12571	7767	15601	8487	7975	8829	385	9015	925	15891	6010	3103	10892	3880	20042	9778	6774	25830	7823	2589	53945	18604	1888	3502	8421	38645	509	9438	4824	1154	2952	3047	1507	1068	5433	4556	1511	2045	21331	953
K01665	2405	5484	7798	5688	7188	10248	12391	4163	11238	11501	3184	13483	15263	3809	7875	266	9725	157	14072	8028	1424	7854	4500	19399	10113	5639	12291	6766	4032	33957	7504	3750	3437	8107	38483	111	6188	3880	714	6967	8683	539	11615	1888	3354	94	1637	3313	442
K01912	910	2845	19713	12210	11302	20643	22196	7460	20286	18888	6590	33019	17124	5427	2754	224	7400	502	33399	12419	1479	9300	4171	7768	14308	9899	8513	2598	882	64410	15992	893	1782	11859	53997	263	11763	7231	998	1043	707	931	93	3544	5618	6	2463	12288	410
K01912	910	2845	19713	12210	11302	20643	22196	7460	20286	18888	6590	33019	17124	5427	2754	224	7400	502	33399	12419	1479	9300	4171	7768	14308	9899	8513	2598	882	64410	15992	893	1782	11859	53997	263	11763	7231	998	1043	707	931	93	3544	5618	6	2463	12288	410
K01912	910	2845	19713	12210	11302	20643	22196	7460	20286	18888	6590	33019	17124	5427	2754	224	7400	502	33399	12419	1479	9300	4171	7768	14308	9899	8513	2598	882	64410	15992	893	1782	11859	53997	263	11763	7231	998	1043	707	931	93	3544	5618	6	2463	12288	410
K02619	2467	5510	7783	5686	7191	10253	12404	4027	11256	11519	3030	13483	15261	3656	7669	137	9743	155	14071	7984	1417	7777	4483	19499	10093	5634	17273	7030	3999	33890	7542	3712	3452	8112	38485	110	6226	3878	694	7213	8674	513	11582	1801	3351	93	1632	3226	325
K00265	2618	5259	5020	4170	13807	8674	10940	4769	8975	10966	2884	10100	6915	5108	6537	217	16468	115	10266	6617	1861	9328	6396	17494	8017	4687	13974	6607	4102	26980	7029	8269	3876	11269	59152	109	9647	6861	664	4755	8302	778	11581	2299	4044	1982	1921	3441	636
K00265	2618	5259	5020	4170	13807	8674	10940	4769	8975	10966	2884	10100	6915	5108	6537	217	16468	115	10266	6617	1861	9328	6396	17494	8017	4687	13974	6607	4102	26980	7029	8269	3876	11269	59152	109	9647	6861	664	4755	8302	778	11581	2299	4044	1982	1921	3441	636
K00265	2618	5259	5020	4170	13807	8674	10940	4769	8975	10966	2884	10100	6915	5108	6537	217	16468	115	10266	6617	1861	9328	6396	17494	8017	4687	13974	6607	4102	26980	7029	8269	3876	11269	59152	109	9647	6861	664	4755	8302	778	11581	2299	4044	1982	1921	3441	636
K00265	2618	5259	5020	4170	13807	8674	10940	4769	8975	10966	2884	10100	6915	5108	6537	217	16468	115	10266	6617	1861	9328	6396	17494	8017	4687	13974	6607	4102	26980	7029	8269	3876	11269	59152	109	9647	6861	664	4755	8302	778	11581	2299	4044	1982	1921	3441	636
K00265	2618	5259	5020	4170	13807	8674	10940	4769	8975	10966	2884	10100	6915	5108	6537	217	16468	115	10266	6617	1861	9328	6396	17494	8017	4687	13974	6607	4102	26980	7029	8269	3876	11269	59152	109	9647	6861	664	4755	8302	778	11581	2299	4044	1982	1921	3441	636
K00265	2618	5259	5020	4170	13807	8674	10940	4769	8975	10966	2884	10100	6915	5108	6537	217	16468	115	10266	6617	1861	9328	6396	17494	8017	4687	13974	6607	4102	26980	7029	8269	3876	11269	59152	109	9647	6861	664	4755	8302	778	11581	2299	4044	1982	1921	3441	636
K00265	2618	5259	5020	4170	13807	8674	10940	4769	8975	10966	2884	10100	6915	5108	6537	217	16468	115	10266	6617	1861	9328	6396	17494	8017	4687	13974	6607	4102	26980	7029	8269	3876	11269	59152	109	9647	6861	664	4755	8302	778	11581	2299	4044	1982	1921	3441	636
K01686	3719	7483	11540	8489	12342	12839	14263	6125	14931	14465	4745	19888	16217	4994	6806	63	7924	463	19572	7557	1706	10159	3734	19299	11660	6208	27146	8861	3153	54935	12814	1705	3356	9190	40922	265	12935	5681	950	4933	3257	782	2238	2291	8271	6278	1874	8228	464
K01686	3719	7483	11540	8489	12342	12839	14263	6125	14931	14465	4745	19888	16217	4994	6806	63	7924	463	19572	7557	1706	10159	3734	19299	11660	6208	27146	8861	3153	54935	12814	1705	3356	9190	40922	265	12935	5681	950	4933	3257	782	2238	2291	8271	6278	1874	8228	464
K04079	2463	6646	13883	9897	12975	13406	15079	8096	16450	15832	6145	22013	19602	6164	8689	241	8167	620	21503	8121	2091	8686	3566	21204	12419	7366	12878	7133	2465	52518	16257	1107	3652	9773	43670	333	7848	4689	1227	4809	7492	1103	10358	3921	4548	16	2030	10630	580
K04079	2463	6646	13883	9897	12975	13406	15079	8096	16450	15832	6145	22013	19602	6164	8689	241	8167	620	21503	8121	2091	8686	3566	21204	12419	7366	12878	7133	2465	52518	16257	1107	3652	9773	43670	333	7848	4689	1227	4809	7492	1103	10358	3921	4548	16	2030	10630	580
K04079	2463	6646	13883	9897	12975	13406	15079	8096	16450	15832	6145	22013	19602	6164	8689	241	8167	620	21503	8121	2091	8686	3566	21204	12419	7366	12878	7133	2465	52518	16257	1107	3652	9773	43670	333	7848	4689	1227	4809	7492	1103	10358	3921	4548	16	2030	10630	580
K04079	2463	6646	13883	9897	12975	13406	15079	8096	16450	15832	6145	22013	19602	6164	8689	241	8167	620	21503	8121	2091	8686	3566	21204	12419	7366	12878	7133	2465	52518	16257	1107	3652	9773	43670	333	7848	4689	1227	4809	7492	1103	10358	3921	4548	16	2030	10630	580
K04079	2463	6646	13883	9897	12975	13406	15079	8096	16450	15832	6145	22013	19602	6164	8689	241	8167	620	21503	8121	2091	8686	3566	21204	12419	7366	12878	7133	2465	52518	16257	1107	3652	9773	43670	333	7848	4689	1227	4809	7492	1103	10358	3921	4548	16	2030	10630	580
K04079	2463	6646	13883	9897	12975	13406	15079	8096	16450	15832	6145	22013	19602	6164	8689	241	8167	620	21503	8121	2091	8686	3566	21204	12419	7366	12878	7133	2465	52518	16257	1107	3652	9773	43670	333	7848	4689	1227	4809	7492	1103	10358	3921	4548	16	2030	10630	580
K04079	2463	6646	13883	9897	12975	13406	15079	8096	16450	15832	6145	22013	19602	6164	8689	241	8167	620	21503	8121	2091	8686	3566	21204	12419	7366	12878	7133	2465	52518	16257	1107	3652	9773	43670	333	7848	4689	1227	4809	7492	1103	10358	3921	4548	16	2030	10630	580
K04079	2463	6646	13883	9897	12975	13406	15079	8096	16450	15832	6145	22013	19602	6164	8689	241	8167	620	21503	8121	2091	8686	3566	21204	12419	7366	12878	7133	2465	52518	16257	1107	3652	9773	43670	333	7848	4689	1227	4809	7492	1103	10358	3921	4548	16	2030	10630	580
K04079	2463	6646	13883	9897	12975	13406	15079	8096	16450	15832	6145	22013	19602	6164	8689	241	8167	620	21503	8121	2091	8686	3566	21204	12419	7366	12878	7133	2465	52518	16257	1107	3652	9773	43670	333	7848	4689	1227	4809	7492	1103	10358	3921	4548	16	2030	10630	580
K07646	2299	5709	8657	5691	5566	10147	12120	5812	10777	10665	4847	13255	7086	4895	7664	208	7589	507	13976	8435	2005	8151	4178	17594	9972	6183	14124	6462	4082	40327	10090	2905	2975	6903	31771	293	6214	3356	739	4854	8453	860	11368	2999	3696	520	1666	8047	472
K03781	6955	14910	5397	4083	4220	15261	19096	3734	8583	8759	4030	8851	12818	5619	6849	486	7935	166	10217	6921	1647	7672	4175	19440	8766	5681	23332	7465	4314	29950	5356	3121	3178	5604	25735	142	5748	2782	860	7928	10303	594	12090	1601	2804	139	4217	4429	496
K03781	6955	14910	5397	4083	4220	15261	19096	3734	8583	8759	4030	8851	12818	5619	6849	486	7935	166	10217	6921	1647	7672	4175	19440	8766	5681	23332	7465	4314	29950	5356	3121	3178	5604	25735	142	5748	2782	860	7928	10303	594	12090	1601	2804	139	4217	4429	496
K03781	6955	14910	5397	4083	4220	15261	19096	3734	8583	8759	4030	8851	12818	5619	6849	486	7935	166	10217	6921	1647	7672	4175	19440	8766	5681	23332	7465	4314	29950	5356	3121	3178	5604	25735	142	5748	2782	860	7928	10303	594	12090	1601	2804	139	4217	4429	496
K03781	6955	14910	5397	4083	4220	15261	19096	3734	8583	8759	4030	8851	12818	5619	6849	486	7935	166	10217	6921	1647	7672	4175	19440	8766	5681	23332	7465	4314	29950	5356	3121	3178	5604	25735	142	5748	2782	860	7928	10303	594	12090	1601	2804	139	4217	4429	496
K03781	6955	14910	5397	4083	4220	15261	19096	3734	8583	8759	4030	8851	12818	5619	6849	486	7935	166	10217	6921	1647	7672	4175	19440	8766	5681	23332	7465	4314	29950	5356	3121	3178	5604	25735	142	5748	2782	860	7928	10303	594	12090	1601	2804	139	4217	4429	496
K03781	6955	14910	5397	4083	4220	15261	19096	3734	8583	8759	4030	8851	12818	5619	6849	486	7935	166	10217	6921	1647	7672	4175	19440	8766	5681	23332	7465	4314	29950	5356	3121	3178	5604	25735	142	5748	2782	860	7928	10303	594	12090	1601	2804	139	4217	4429	496
K03781	6955	14910	5397	4083	4220	15261	19096	3734	8583	8759	4030	8851	12818	5619	6849	486	7935	166	10217	6921	1647	7672	4175	19440	8766	5681	23332	7465	4314	29950	5356	3121	3178	5604	25735	142	5748	2782	860	7928	10303	594	12090	1601	2804	139	4217	4429	496
K03781	6955	14910	5397	4083	4220	15261	19096	3734	8583	8759	4030	8851	12818	5619	6849	486	7935	166	10217	6921	1647	7672	4175	19440	8766	5681	23332	7465	4314	29950	5356	3121	3178	5604	25735	142	5748	2782	860	7928	10303	594	12090	1601	2804	139	4217	4429	496
K03781	6955	14910	5397	4083	4220	15261	19096	3734	8583	8759	4030	8851	12818	5619	6849	486	7935	166	10217	6921	1647	7672	4175	19440	8766	5681	23332	7465	4314	29950	5356	3121	3178	5604	25735	142	5748	2782	860	7928	10303	594	12090	1601	2804	139	4217	4429	496
K03781	6955	14910	5397	4083	4220	15261	19096	3734	8583	8759	4030	8851	12818	5619	6849	486	7935	166	10217	6921	1647	7672	4175	19440	8766	5681	23332	7465	4314	29950	5356	3121	3178	5604	25735	142	5748	2782	860	7928	10303	594	12090	1601	2804	139	4217	4429	496
K03781	6955	14910	5397	4083	4220	15261	19096	3734	8583	8759	4030	8851	12818	5619	6849	486	7935	166	10217	6921	1647	7672	4175	19440	8766	5681	23332	7465	4314	29950	5356	3121	3178	5604	25735	142	5748	2782	860	7928	10303	594	12090	1601	2804	139	4217	4429	496
K03781	6955	14910	5397	4083	4220	15261	19096	3734	8583	8759	4030	8851	12818	5619	6849	486	7935	166	10217	6921	1647	7672	4175	19440	8766	5681	23332	7465	4314	29950	5356	3121	3178	5604	25735	142	5748	2782	860	7928	10303	594	12090	1601	2804	139	4217	4429	496
K03781	6955	14910	5397	4083	4220	15261	19096	3734	8583	8759	4030	8851	12818	5619	6849	486	7935	166	10217	6921	1647	7672	4175	19440	8766	5681	23332	7465	4314	29950	5356	3121	3178	5604	25735	142	5748	2782	860	7928	10303	594	12090	1601	2804	139	4217	4429	496
K02012	10785	16348	2507	3748	2654	8494	10862	3679	3511	4017	3420	86	19456	5300	8772	292	4787	362	282	3202	2354	5353	3157	18769	7395	3958	15126	9914	6221	11913	3157	3597	2868	3091	12840	262	1117	514	643	9320	16547	676	25194	2059	13176	17643	3358	16225	582
K00833	7128	14668	7774	7070	5573	16881	20543	4255	11282	11137	4062	13209	16008	5602	7456	272	7955	188	14029	7811	1623	7021	3937	20502	10324	5762	17088	7154	4053	33680	7408	2704	3385	6954	31425	127	4951	2936	751	7165	9889	546	11611	1839	3602	295	4295	3387	498
K00833	7128	14668	7774	7070	5573	16881	20543	4255	11282	11137	4062	13209	16008	5602	7456	272	7955	188	14029	7811	1623	7021	3937	20502	10324	5762	17088	7154	4053	33680	7408	2704	3385	6954	31425	127	4951	2936	751	7165	9889	546	11611	1839	3602	295	4295	3387	498
K03644	2616	7029	8706	6478	5743	11092	13187	3766	12632	12407	2822	15409	18003	3270	7629	318	8199	127	15946	8931	1068	7148	4192	21003	11272	6256	18175	7559	4313	35630	6429	2699	3502	7719	34946	119	5809	3316	800	8111	8946	420	11821	1234	3700	99	1566	2307	366
K03644	2616	7029	8706	6478	5743	11092	13187	3766	12632	12407	2822	15409	18003	3270	7629	318	8199	127	15946	8931	1068	7148	4192	21003	11272	6256	18175	7559	4313	35630	6429	2699	3502	7719	34946	119	5809	3316	800	8111	8946	420	11821	1234	3700	99	1566	2307	366
K03147	6723	14196	10830	8951	17571	17512	20927	8226	12737	13604	6619	16193	8643	9033	7950	245	13176	557	15886	6330	2789	9915	4918	19098	9709	6099	15351	6431	2467	41032	14931	4895	3842	11094	54753	307	9005	6327	1076	2445	8246	1324	9926	4556	3735	29	4904	10325	808
K03147	6723	14196	10830	8951	17571	17512	20927	8226	12737	13604	6619	16193	8643	9033	7950	245	13176	557	15886	6330	2789	9915	4918	19098	9709	6099	15351	6431	2467	41032	14931	4895	3842	11094	54753	307	9005	6327	1076	2445	8246	1324	9926	4556	3735	29	4904	10325	808
K05515	7509	17354	10953	8888	11414	17976	21922	7908	13589	13357	6672	15409	17999	8370	11019	329	9182	624	15920	5875	2429	9556	3678	26465	11051	6879	15389	8852	3037	43304	14917	1389	4334	8311	36879	357	5489	3402	1185	5816	9331	1196	10444	4509	3830	2	4799	12663	639
K05515	7509	17354	10953	8888	11414	17976	21922	7908	13589	13357	6672	15409	17999	8370	11019	329	9182	624	15920	5875	2429	9556	3678	26465	11051	6879	15389	8852	3037	43304	14917	1389	4334	8311	36879	357	5489	3402	1185	5816	9331	1196	10444	4509	3830	2	4799	12663	639
K01512	6853	8294	1784	2109	11269	2123	2894	3672	3828	5233	2354	695	5900	3968	6551	65	9036	325	312	3236	2582	7728	4496	18095	6600	3232	28479	11227	6463	28275	9554	6138	3257	5894	29125	220	8420	3680	638	6042	10336	710	15600	2601	14669	19931	859	17395	697
K01512	6853	8294	1784	2109	11269	2123	2894	3672	3828	5233	2354	695	5900	3968	6551	65	9036	325	312	3236	2582	7728	4496	18095	6600	3232	28479	11227	6463	28275	9554	6138	3257	5894	29125	220	8420	3680	638	6042	10336	710	15600	2601	14669	19931	859	17395	697
K01512	6853	8294	1784	2109	11269	2123	2894	3672	3828	5233	2354	695	5900	3968	6551	65	9036	325	312	3236	2582	7728	4496	18095	6600	3232	28479	11227	6463	28275	9554	6138	3257	5894	29125	220	8420	3680	638	6042	10336	710	15600	2601	14669	19931	859	17395	697
K00128	1204	1508	1332	255	4004	469	756	2542	1096	2213	1763	459	483	2542	2526	745	5370	154	168	9238	1574	2847	4580	4719	5543	3121	5269	2462	6198	14350	2171	7397	1088	3490	20828	174	2866	2033	448	8187	5030	585	4269	1447	1166	303	433	5727	551
K00128	1204	1508	1332	255	4004	469	756	2542	1096	2213	1763	459	483	2542	2526	745	5370	154	168	9238	1574	2847	4580	4719	5543	3121	5269	2462	6198	14350	2171	7397	1088	3490	20828	174	2866	2033	448	8187	5030	585	4269	1447	1166	303	433	5727	551
K00128	1204	1508	1332	255	4004	469	756	2542	1096	2213	1763	459	483	2542	2526	745	5370	154	168	9238	1574	2847	4580	4719	5543	3121	5269	2462	6198	14350	2171	7397	1088	3490	20828	174	2866	2033	448	8187	5030	585	4269	1447	1166	303	433	5727	551
K00128	1204	1508	1332	255	4004	469	756	2542	1096	2213	1763	459	483	2542	2526	745	5370	154	168	9238	1574	2847	4580	4719	5543	3121	5269	2462	6198	14350	2171	7397	1088	3490	20828	174	2866	2033	448	8187	5030	585	4269	1447	1166	303	433	5727	551
K00128	1204	1508	1332	255	4004	469	756	2542	1096	2213	1763	459	483	2542	2526	745	5370	154	168	9238	1574	2847	4580	4719	5543	3121	5269	2462	6198	14350	2171	7397	1088	3490	20828	174	2866	2033	448	8187	5030	585	4269	1447	1166	303	433	5727	551
K00128	1204	1508	1332	255	4004	469	756	2542	1096	2213	1763	459	483	2542	2526	745	5370	154	168	9238	1574	2847	4580	4719	5543	3121	5269	2462	6198	14350	2171	7397	1088	3490	20828	174	2866	2033	448	8187	5030	585	4269	1447	1166	303	433	5727	551
K00128	1204	1508	1332	255	4004	469	756	2542	1096	2213	1763	459	483	2542	2526	745	5370	154	168	9238	1574	2847	4580	4719	5543	3121	5269	2462	6198	14350	2171	7397	1088	3490	20828	174	2866	2033	448	8187	5030	585	4269	1447	1166	303	433	5727	551
K00128	1204	1508	1332	255	4004	469	756	2542	1096	2213	1763	459	483	2542	2526	745	5370	154	168	9238	1574	2847	4580	4719	5543	3121	5269	2462	6198	14350	2171	7397	1088	3490	20828	174	2866	2033	448	8187	5030	585	4269	1447	1166	303	433	5727	551
K00128	1204	1508	1332	255	4004	469	756	2542	1096	2213	1763	459	483	2542	2526	745	5370	154	168	9238	1574	2847	4580	4719	5543	3121	5269	2462	6198	14350	2171	7397	1088	3490	20828	174	2866	2033	448	8187	5030	585	4269	1447	1166	303	433	5727	551
K00128	1204	1508	1332	255	4004	469	756	2542	1096	2213	1763	459	483	2542	2526	745	5370	154	168	9238	1574	2847	4580	4719	5543	3121	5269	2462	6198	14350	2171	7397	1088	3490	20828	174	2866	2033	448	8187	5030	585	4269	1447	1166	303	433	5727	551
K00128	1204	1508	1332	255	4004	469	756	2542	1096	2213	1763	459	483	2542	2526	745	5370	154	168	9238	1574	2847	4580	4719	5543	3121	5269	2462	6198	14350	2171	7397	1088	3490	20828	174	2866	2033	448	8187	5030	585	4269	1447	1166	303	433	5727	551
K00128	1204	1508	1332	255	4004	469	756	2542	1096	2213	1763	459	483	2542	2526	745	5370	154	168	9238	1574	2847	4580	4719	5543	3121	5269	2462	6198	14350	2171	7397	1088	3490	20828	174	2866	2033	448	8187	5030	585	4269	1447	1166	303	433	5727	551
K00128	1204	1508	1332	255	4004	469	756	2542	1096	2213	1763	459	483	2542	2526	745	5370	154	168	9238	1574	2847	4580	4719	5543	3121	5269	2462	6198	14350	2171	7397	1088	3490	20828	174	2866	2033	448	8187	5030	585	4269	1447	1166	303	433	5727	551
K00128	1204	1508	1332	255	4004	469	756	2542	1096	2213	1763	459	483	2542	2526	745	5370	154	168	9238	1574	2847	4580	4719	5543	3121	5269	2462	6198	14350	2171	7397	1088	3490	20828	174	2866	2033	448	8187	5030	585	4269	1447	1166	303	433	5727	551
K00128	1204	1508	1332	255	4004	469	756	2542	1096	2213	1763	459	483	2542	2526	745	5370	154	168	9238	1574	2847	4580	4719	5543	3121	5269	2462	6198	14350	2171	7397	1088	3490	20828	174	2866	2033	448	8187	5030	585	4269	1447	1166	303	433	5727	551
K00128	1204	1508	1332	255	4004	469	756	2542	1096	2213	1763	459	483	2542	2526	745	5370	154	168	9238	1574	2847	4580	4719	5543	3121	5269	2462	6198	14350	2171	7397	1088	3490	20828	174	2866	2033	448	8187	5030	585	4269	1447	1166	303	433	5727	551
K00128	1204	1508	1332	255	4004	469	756	2542	1096	2213	1763	459	483	2542	2526	745	5370	154	168	9238	1574	2847	4580	4719	5543	3121	5269	2462	6198	14350	2171	7397	1088	3490	20828	174	2866	2033	448	8187	5030	585	4269	1447	1166	303	433	5727	551
K00128	1204	1508	1332	255	4004	469	756	2542	1096	2213	1763	459	483	2542	2526	745	5370	154	168	9238	1574	2847	4580	4719	5543	3121	5269	2462	6198	14350	2171	7397	1088	3490	20828	174	2866	2033	448	8187	5030	585	4269	1447	1166	303	433	5727	551
K11755	2643	7307	9570	7875	6327	11152	13234	6393	12540	12288	5104	15409	13501	5222	8189	149	7990	537	15838	8592	1970	8014	4107	20502	10991	6441	13956	7218	4022	40978	9809	2494	3425	7701	34878	283	6231	3465	758	6210	8620	886	11421	2733	3696	84	1806	7154	504
K11755	2643	7307	9570	7875	6327	11152	13234	6393	12540	12288	5104	15409	13501	5222	8189	149	7990	537	15838	8592	1970	8014	4107	20502	10991	6441	13956	7218	4022	40978	9809	2494	3425	7701	34878	283	6231	3465	758	6210	8620	886	11421	2733	3696	84	1806	7154	504
K11755	2643	7307	9570	7875	6327	11152	13234	6393	12540	12288	5104	15409	13501	5222	8189	149	7990	537	15838	8592	1970	8014	4107	20502	10991	6441	13956	7218	4022	40978	9809	2494	3425	7701	34878	283	6231	3465	758	6210	8620	886	11421	2733	3696	84	1806	7154	504
K11755	2643	7307	9570	7875	6327	11152	13234	6393	12540	12288	5104	15409	13501	5222	8189	149	7990	537	15838	8592	1970	8014	4107	20502	10991	6441	13956	7218	4022	40978	9809	2494	3425	7701	34878	283	6231	3465	758	6210	8620	886	11421	2733	3696	84	1806	7154	504
K10118	2674	1578	3234	1483	38956	467	236	12788	2741	9365	7676	4335	5827	13141	1817	59	31439	1210	155	375	5835	11831	9457	702	1429	284	1747	2506	1665	21494	19369	19807	3547	20899	121197	634	19327	16059	834	246	928	2941	2342	8494	9219	11939	2457	21535	1815
K01159	6824	15468	8355	8170	20832	16784	20389	6286	11845	13563	4527	14497	17771	7994	8467	313	16876	232	14073	5128	2299	10583	5765	19499	9050	5657	17261	6776	2257	35068	13674	6860	4270	12760	65346	160	10460	7743	1089	5387	8704	1059	10420	3702	3376	4	4861	5501	834
K00606	2719	7104	10309	7564	10954	11133	13161	4992	12491	12258	3986	15412	8240	4224	7850	331	7972	276	15982	8822	1535	8220	4184	20201	10974	6469	16937	7479	4193	40140	10654	2637	3379	7693	34852	175	6314	3482	988	5033	8435	641	11215	2292	4117	728	1663	8269	480
K00606	2719	7104	10309	7564	10954	11133	13161	4992	12491	12258	3986	15412	8240	4224	7850	331	7972	276	15982	8822	1535	8220	4184	20201	10974	6469	16937	7479	4193	40140	10654	2637	3379	7693	34852	175	6314	3482	988	5033	8435	641	11215	2292	4117	728	1663	8269	480
K00606	2719	7104	10309	7564	10954	11133	13161	4992	12491	12258	3986	15412	8240	4224	7850	331	7972	276	15982	8822	1535	8220	4184	20201	10974	6469	16937	7479	4193	40140	10654	2637	3379	7693	34852	175	6314	3482	988	5033	8435	641	11215	2292	4117	728	1663	8269	480
K08590	7456	14552	8751	5841	8429	17524	20671	4133	12194	12545	3860	15841	9168	5866	6414	168	10242	133	16007	8956	1679	7552	4872	17217	10938	5875	10977	6748	4340	35102	6964	4893	3247	9344	44872	83	7673	4979	713	4470	4701	568	2268	1793	6195	3864	4415	5993	497
K03151	6968	8396	2324	2076	6629	2147	2973	4334	3668	4199	3295	100	13693	3919	7938	92	4965	532	321	3461	2714	7020	3522	19098	7373	4090	22473	11471	6795	30897	10938	3664	2931	3374	14063	296	5281	1426	666	8523	11114	784	16282	3156	14925	20363	775	21491	560
K03151	6968	8396	2324	2076	6629	2147	2973	4334	3668	4199	3295	100	13693	3919	7938	92	4965	532	321	3461	2714	7020	3522	19098	7373	4090	22473	11471	6795	30897	10938	3664	2931	3374	14063	296	5281	1426	666	8523	11114	784	16282	3156	14925	20363	775	21491	560
K03151	6968	8396	2324	2076	6629	2147	2973	4334	3668	4199	3295	100	13693	3919	7938	92	4965	532	321	3461	2714	7020	3522	19098	7373	4090	22473	11471	6795	30897	10938	3664	2931	3374	14063	296	5281	1426	666	8523	11114	784	16282	3156	14925	20363	775	21491	560
K01902	2776	6230	5689	4083	14055	4548	5515	5036	9774	11906	2023	10137	12856	4961	8077	308	15625	123	7510	6052	2044	7479	5965	21805	8714	4943	12589	7815	4398	27317	7196	8520	4577	11902	62127	119	9359	6901	807	7332	8850	846	11643	2613	2903	100	1367	3786	762
K01902	2776	6230	5689	4083	14055	4548	5515	5036	9774	11906	2023	10137	12856	4961	8077	308	15625	123	7510	6052	2044	7479	5965	21805	8714	4943	12589	7815	4398	27317	7196	8520	4577	11902	62127	119	9359	6901	807	7332	8850	846	11643	2613	2903	100	1367	3786	762
K01902	2776	6230	5689	4083	14055	4548	5515	5036	9774	11906	2023	10137	12856	4961	8077	308	15625	123	7510	6052	2044	7479	5965	21805	8714	4943	12589	7815	4398	27317	7196	8520	4577	11902	62127	119	9359	6901	807	7332	8850	846	11643	2613	2903	100	1367	3786	762
K01902	2776	6230	5689	4083	14055	4548	5515	5036	9774	11906	2023	10137	12856	4961	8077	308	15625	123	7510	6052	2044	7479	5965	21805	8714	4943	12589	7815	4398	27317	7196	8520	4577	11902	62127	119	9359	6901	807	7332	8850	846	11643	2613	2903	100	1367	3786	762
K01902	2776	6230	5689	4083	14055	4548	5515	5036	9774	11906	2023	10137	12856	4961	8077	308	15625	123	7510	6052	2044	7479	5965	21805	8714	4943	12589	7815	4398	27317	7196	8520	4577	11902	62127	119	9359	6901	807	7332	8850	846	11643	2613	2903	100	1367	3786	762
K01902	2776	6230	5689	4083	14055	4548	5515	5036	9774	11906	2023	10137	12856	4961	8077	308	15625	123	7510	6052	2044	7479	5965	21805	8714	4943	12589	7815	4398	27317	7196	8520	4577	11902	62127	119	9359	6901	807	7332	8850	846	11643	2613	2903	100	1367	3786	762
K01902	2776	6230	5689	4083	14055	4548	5515	5036	9774	11906	2023	10137	12856	4961	8077	308	15625	123	7510	6052	2044	7479	5965	21805	8714	4943	12589	7815	4398	27317	7196	8520	4577	11902	62127	119	9359	6901	807	7332	8850	846	11643	2613	2903	100	1367	3786	762
K01902	2776	6230	5689	4083	14055	4548	5515	5036	9774	11906	2023	10137	12856	4961	8077	308	15625	123	7510	6052	2044	7479	5965	21805	8714	4943	12589	7815	4398	27317	7196	8520	4577	11902	62127	119	9359	6901	807	7332	8850	846	11643	2613	2903	100	1367	3786	762
K01902	2776	6230	5689	4083	14055	4548	5515	5036	9774	11906	2023	10137	12856	4961	8077	308	15625	123	7510	6052	2044	7479	5965	21805	8714	4943	12589	7815	4398	27317	7196	8520	4577	11902	62127	119	9359	6901	807	7332	8850	846	11643	2613	2903	100	1367	3786	762
K01839	11834	17729	2774	3486	7080	8838	11175	4099	3879	4432	3834	104	4862	5846	7862	28	5210	460	331	3389	2760	7175	3480	20242	7420	3587	23048	11935	6953	25335	7582	3968	3106	3454	14222	275	5291	1439	670	5854	11729	744	15634	2615	15641	21197	3509	20667	599
K01839	11834	17729	2774	3486	7080	8838	11175	4099	3879	4432	3834	104	4862	5846	7862	28	5210	460	331	3389	2760	7175	3480	20242	7420	3587	23048	11935	6953	25335	7582	3968	3106	3454	14222	275	5291	1439	670	5854	11729	744	15634	2615	15641	21197	3509	20667	599
K10439	9699	19087	4695	2669	9090	9752	13452	8212	7877	8989	8393	2556	11865	10349	14814	319	11026	1240	1959	1254	4935	8913	3795	35644	8104	4879	18693	13127	4978	34298	17827	3298	5758	6733	30760	710	2368	1803	1330	6635	10722	1809	11739	6112	6604	6092	4196	25977	1168
K10439	9699	19087	4695	2669	9090	9752	13452	8212	7877	8989	8393	2556	11865	10349	14814	319	11026	1240	1959	1254	4935	8913	3795	35644	8104	4879	18693	13127	4978	34298	17827	3298	5758	6733	30760	710	2368	1803	1330	6635	10722	1809	11739	6112	6604	6092	4196	25977	1168
K10119	2310	1384	3228	1483	40730	408	216	13423	2857	9833	7876	4558	5620	13727	1889	59	33125	1229	133	355	5993	12359	9891	702	1250	258	1765	2199	1450	21861	19836	20725	3736	21931	127427	640	20318	16904	852	231	823	3041	2031	8762	8134	10268	2592	21007	1901
K01788	6980	8478	1382	1090	4132	6514	8955	3654	3766	4756	3356	424	14856	4326	7303	10	9414	333	3057	3778	2196	10468	4869	18390	7119	3877	32574	11503	6550	24757	4257	4934	3092	4676	21856	212	8181	2939	424	8787	10813	628	16146	1870	15101	20548	1522	13534	518
K01903	2760	6175	5663	4083	14021	4535	5487	5037	9737	11865	2019	10137	14661	4949	8006	308	15580	123	7510	6052	2036	7436	5949	21605	8729	4918	12487	7756	4380	27247	7178	8514	4546	11878	62030	119	9359	6901	803	7854	8934	846	11758	2600	2894	100	1364	3687	760
K01903	2760	6175	5663	4083	14021	4535	5487	5037	9737	11865	2019	10137	14661	4949	8006	308	15580	123	7510	6052	2036	7436	5949	21605	8729	4918	12487	7756	4380	27247	7178	8514	4546	11878	62030	119	9359	6901	803	7854	8934	846	11758	2600	2894	100	1364	3687	760
K01903	2760	6175	5663	4083	14021	4535	5487	5037	9737	11865	2019	10137	14661	4949	8006	308	15580	123	7510	6052	2036	7436	5949	21605	8729	4918	12487	7756	4380	27247	7178	8514	4546	11878	62030	119	9359	6901	803	7854	8934	846	11758	2600	2894	100	1364	3687	760
K01903	2760	6175	5663	4083	14021	4535	5487	5037	9737	11865	2019	10137	14661	4949	8006	308	15580	123	7510	6052	2036	7436	5949	21605	8729	4918	12487	7756	4380	27247	7178	8514	4546	11878	62030	119	9359	6901	803	7854	8934	846	11758	2600	2894	100	1364	3687	760
K01903	2760	6175	5663	4083	14021	4535	5487	5037	9737	11865	2019	10137	14661	4949	8006	308	15580	123	7510	6052	2036	7436	5949	21605	8729	4918	12487	7756	4380	27247	7178	8514	4546	11878	62030	119	9359	6901	803	7854	8934	846	11758	2600	2894	100	1364	3687	760
K01903	2760	6175	5663	4083	14021	4535	5487	5037	9737	11865	2019	10137	14661	4949	8006	308	15580	123	7510	6052	2036	7436	5949	21605	8729	4918	12487	7756	4380	27247	7178	8514	4546	11878	62030	119	9359	6901	803	7854	8934	846	11758	2600	2894	100	1364	3687	760
K01903	2760	6175	5663	4083	14021	4535	5487	5037	9737	11865	2019	10137	14661	4949	8006	308	15580	123	7510	6052	2036	7436	5949	21605	8729	4918	12487	7756	4380	27247	7178	8514	4546	11878	62030	119	9359	6901	803	7854	8934	846	11758	2600	2894	100	1364	3687	760
K01903	2760	6175	5663	4083	14021	4535	5487	5037	9737	11865	2019	10137	14661	4949	8006	308	15580	123	7510	6052	2036	7436	5949	21605	8729	4918	12487	7756	4380	27247	7178	8514	4546	11878	62030	119	9359	6901	803	7854	8934	846	11758	2600	2894	100	1364	3687	760
K01903	2760	6175	5663	4083	14021	4535	5487	5037	9737	11865	2019	10137	14661	4949	8006	308	15580	123	7510	6052	2036	7436	5949	21605	8729	4918	12487	7756	4380	27247	7178	8514	4546	11878	62030	119	9359	6901	803	7854	8934	846	11758	2600	2894	100	1364	3687	760
K01572	2215	4059	17605	12868	10741	20201	21827	9567	19225	17951	8021	30842	18896	6973	3671	39	7543	802	31647	11779	1970	10273	3846	8322	13970	6993	13892	4149	1619	67801	16873	1212	1836	11362	51309	405	13084	6956	883	2136	1675	1272	1478	4072	8811	5012	2706	11642	398
K01572	2215	4059	17605	12868	10741	20201	21827	9567	19225	17951	8021	30842	18896	6973	3671	39	7543	802	31647	11779	1970	10273	3846	8322	13970	6993	13892	4149	1619	67801	16873	1212	1836	11362	51309	405	13084	6956	883	2136	1675	1272	1478	4072	8811	5012	2706	11642	398
K02472	2285	5340	11803	8954	7932	17579	20716	4167	16027	15425	3897	22013	13287	3649	6643	35	10054	99	24175	11305	959	9781	5052	18898	13035	7637	15558	6633	3767	46207	8362	2515	3297	9582	43500	70	8574	4839	722	4933	8055	350	11117	1119	4585	76	2317	1199	200
K02472	2285	5340	11803	8954	7932	17579	20716	4167	16027	15425	3897	22013	13287	3649	6643	35	10054	99	24175	11305	959	9781	5052	18898	13035	7637	15558	6633	3767	46207	8362	2515	3297	9582	43500	70	8574	4839	722	4933	8055	350	11117	1119	4585	76	2317	1199	200
K00627	7524	9580	1744	1011	1494	2422	3485	2045	4314	4948	1212	101	14635	2374	8755	401	5881	94	331	3788	1752	7646	3849	22856	8090	3956	27360	13287	7486	25049	3298	4011	3501	3664	15113	138	6441	1613	624	10051	11623	364	16563	1338	15214	20601	624	14658	570
K00627	7524	9580	1744	1011	1494	2422	3485	2045	4314	4948	1212	101	14635	2374	8755	401	5881	94	331	3788	1752	7646	3849	22856	8090	3956	27360	13287	7486	25049	3298	4011	3501	3664	15113	138	6441	1613	624	10051	11623	364	16563	1338	15214	20601	624	14658	570
K00627	7524	9580	1744	1011	1494	2422	3485	2045	4314	4948	1212	101	14635	2374	8755	401	5881	94	331	3788	1752	7646	3849	22856	8090	3956	27360	13287	7486	25049	3298	4011	3501	3664	15113	138	6441	1613	624	10051	11623	364	16563	1338	15214	20601	624	14658	570
K00627	7524	9580	1744	1011	1494	2422	3485	2045	4314	4948	1212	101	14635	2374	8755	401	5881	94	331	3788	1752	7646	3849	22856	8090	3956	27360	13287	7486	25049	3298	4011	3501	3664	15113	138	6441	1613	624	10051	11623	364	16563	1338	15214	20601	624	14658	570
K00627	7524	9580	1744	1011	1494	2422	3485	2045	4314	4948	1212	101	14635	2374	8755	401	5881	94	331	3788	1752	7646	3849	22856	8090	3956	27360	13287	7486	25049	3298	4011	3501	3664	15113	138	6441	1613	624	10051	11623	364	16563	1338	15214	20601	624	14658	570
K00627	7524	9580	1744	1011	1494	2422	3485	2045	4314	4948	1212	101	14635	2374	8755	401	5881	94	331	3788	1752	7646	3849	22856	8090	3956	27360	13287	7486	25049	3298	4011	3501	3664	15113	138	6441	1613	624	10051	11623	364	16563	1338	15214	20601	624	14658	570
K00627	7524	9580	1744	1011	1494	2422	3485	2045	4314	4948	1212	101	14635	2374	8755	401	5881	94	331	3788	1752	7646	3849	22856	8090	3956	27360	13287	7486	25049	3298	4011	3501	3664	15113	138	6441	1613	624	10051	11623	364	16563	1338	15214	20601	624	14658	570
K00627	7524	9580	1744	1011	1494	2422	3485	2045	4314	4948	1212	101	14635	2374	8755	401	5881	94	331	3788	1752	7646	3849	22856	8090	3956	27360	13287	7486	25049	3298	4011	3501	3664	15113	138	6441	1613	624	10051	11623	364	16563	1338	15214	20601	624	14658	570
K02775	6618	8873	5890	6719	19941	5273	5757	2494	9314	9662	1370	9029	8636	2521	9917	15	6881	132	7696	5504	1720	8230	3934	21857	10345	5073	24036	11790	6261	40674	13848	3918	3634	6882	30501	109	9217	3740	1079	5424	5671	301	5188	1358	14405	17621	830	17286	425
K02775	6618	8873	5890	6719	19941	5273	5757	2494	9314	9662	1370	9029	8636	2521	9917	15	6881	132	7696	5504	1720	8230	3934	21857	10345	5073	24036	11790	6261	40674	13848	3918	3634	6882	30501	109	9217	3740	1079	5424	5671	301	5188	1358	14405	17621	830	17286	425
K02775	6618	8873	5890	6719	19941	5273	5757	2494	9314	9662	1370	9029	8636	2521	9917	15	6881	132	7696	5504	1720	8230	3934	21857	10345	5073	24036	11790	6261	40674	13848	3918	3634	6882	30501	109	9217	3740	1079	5424	5671	301	5188	1358	14405	17621	830	17286	425
K03183	6987	15447	9491	6480	5898	17566	20988	4256	12411	12172	4052	15409	9894	5639	6974	317	7891	134	15970	8937	1491	7462	4248	19800	11095	6817	18943	7297	4181	36765	6591	2907	3317	7564	34287	118	6379	3632	845	5671	9789	540	11457	1793	3768	105	4314	7330	449
K03183	6987	15447	9491	6480	5898	17566	20988	4256	12411	12172	4052	15409	9894	5639	6974	317	7891	134	15970	8937	1491	7462	4248	19800	11095	6817	18943	7297	4181	36765	6591	2907	3317	7564	34287	118	6379	3632	845	5671	9789	540	11457	1793	3768	105	4314	7330	449
K03183	6987	15447	9491	6480	5898	17566	20988	4256	12411	12172	4052	15409	9894	5639	6974	317	7891	134	15970	8937	1491	7462	4248	19800	11095	6817	18943	7297	4181	36765	6591	2907	3317	7564	34287	118	6379	3632	845	5671	9789	540	11457	1793	3768	105	4314	7330	449
K01579	6995	15331	10115	8266	11212	17550	20874	5073	12199	11935	4854	15413	8284	6253	6559	251	7571	302	15983	8729	1915	7528	4038	18597	10754	6293	14428	6743	3992	41501	11876	2807	3132	7506	34053	175	6267	3573	966	4518	9349	674	11224	2665	4311	936	4368	7939	533
K01579	6995	15331	10115	8266	11212	17550	20874	5073	12199	11935	4854	15413	8284	6253	6559	251	7571	302	15983	8729	1915	7528	4038	18597	10754	6293	14428	6743	3992	41501	11876	2807	3132	7506	34053	175	6267	3573	966	4518	9349	674	11224	2665	4311	936	4368	7939	533
K01579	6995	15331	10115	8266	11212	17550	20874	5073	12199	11935	4854	15413	8284	6253	6559	251	7571	302	15983	8729	1915	7528	4038	18597	10754	6293	14428	6743	3992	41501	11876	2807	3132	7506	34053	175	6267	3573	966	4518	9349	674	11224	2665	4311	936	4368	7939	533
K01579	6995	15331	10115	8266	11212	17550	20874	5073	12199	11935	4854	15413	8284	6253	6559	251	7571	302	15983	8729	1915	7528	4038	18597	10754	6293	14428	6743	3992	41501	11876	2807	3132	7506	34053	175	6267	3573	966	4518	9349	674	11224	2665	4311	936	4368	7939	533
K00208	2393	6237	8652	6505	6061	11026	12776	4080	11988	11705	3114	15409	18000	3488	6075	292	7313	128	15868	8891	1109	9014	4101	17245	10605	5814	24825	7260	3952	46134	7049	2616	2932	7338	33420	147	10863	4532	770	8597	9451	443	12506	1288	3546	105	1526	5003	297
K00208	2393	6237	8652	6505	6061	11026	12776	4080	11988	11705	3114	15409	18000	3488	6075	292	7313	128	15868	8891	1109	9014	4101	17245	10605	5814	24825	7260	3952	46134	7049	2616	2932	7338	33420	147	10863	4532	770	8597	9451	443	12506	1288	3546	105	1526	5003	297
K00208	2393	6237	8652	6505	6061	11026	12776	4080	11988	11705	3114	15409	18000	3488	6075	292	7313	128	15868	8891	1109	9014	4101	17245	10605	5814	24825	7260	3952	46134	7049	2616	2932	7338	33420	147	10863	4532	770	8597	9451	443	12506	1288	3546	105	1526	5003	297
K00208	2393	6237	8652	6505	6061	11026	12776	4080	11988	11705	3114	15409	18000	3488	6075	292	7313	128	15868	8891	1109	9014	4101	17245	10605	5814	24825	7260	3952	46134	7049	2616	2932	7338	33420	147	10863	4532	770	8597	9451	443	12506	1288	3546	105	1526	5003	297
K15633	6549	14491	10862	8262	10913	17345	20492	6917	11657	11341	6659	15409	8061	7736	6511	199	6848	603	15887	8966	2510	7599	3902	15689	10475	6310	10139	5531	3683	44120	14462	2792	2684	7242	33199	318	5767	3492	1011	4282	4308	1065	1493	4025	3686	106	4493	11962	556
K15633	6549	14491	10862	8262	10913	17345	20492	6917	11657	11341	6659	15409	8061	7736	6511	199	6848	603	15887	8966	2510	7599	3902	15689	10475	6310	10139	5531	3683	44120	14462	2792	2684	7242	33199	318	5767	3492	1011	4282	4308	1065	1493	4025	3686	106	4493	11962	556
K15633	6549	14491	10862	8262	10913	17345	20492	6917	11657	11341	6659	15409	8061	7736	6511	199	6848	603	15887	8966	2510	7599	3902	15689	10475	6310	10139	5531	3683	44120	14462	2792	2684	7242	33199	318	5767	3492	1011	4282	4308	1065	1493	4025	3686	106	4493	11962	556
K15633	6549	14491	10862	8262	10913	17345	20492	6917	11657	11341	6659	15409	8061	7736	6511	199	6848	603	15887	8966	2510	7599	3902	15689	10475	6310	10139	5531	3683	44120	14462	2792	2684	7242	33199	318	5767	3492	1011	4282	4308	1065	1493	4025	3686	106	4493	11962	556
K15633	6549	14491	10862	8262	10913	17345	20492	6917	11657	11341	6659	15409	8061	7736	6511	199	6848	603	15887	8966	2510	7599	3902	15689	10475	6310	10139	5531	3683	44120	14462	2792	2684	7242	33199	318	5767	3492	1011	4282	4308	1065	1493	4025	3686	106	4493	11962	556
K15633	6549	14491	10862	8262	10913	17345	20492	6917	11657	11341	6659	15409	8061	7736	6511	199	6848	603	15887	8966	2510	7599	3902	15689	10475	6310	10139	5531	3683	44120	14462	2792	2684	7242	33199	318	5767	3492	1011	4282	4308	1065	1493	4025	3686	106	4493	11962	556
K15633	6549	14491	10862	8262	10913	17345	20492	6917	11657	11341	6659	15409	8061	7736	6511	199	6848	603	15887	8966	2510	7599	3902	15689	10475	6310	10139	5531	3683	44120	14462	2792	2684	7242	33199	318	5767	3492	1011	4282	4308	1065	1493	4025	3686	106	4493	11962	556
K15633	6549	14491	10862	8262	10913	17345	20492	6917	11657	11341	6659	15409	8061	7736	6511	199	6848	603	15887	8966	2510	7599	3902	15689	10475	6310	10139	5531	3683	44120	14462	2792	2684	7242	33199	318	5767	3492	1011	4282	4308	1065	1493	4025	3686	106	4493	11962	556
K15633	6549	14491	10862	8262	10913	17345	20492	6917	11657	11341	6659	15409	8061	7736	6511	199	6848	603	15887	8966	2510	7599	3902	15689	10475	6310	10139	5531	3683	44120	14462	2792	2684	7242	33199	318	5767	3492	1011	4282	4308	1065	1493	4025	3686	106	4493	11962	556
K01963	7055	8641	3140	996	1594	2201	3064	4717	3778	4320	3554	100	14607	4334	8160	308	5109	522	320	3389	2773	7720	3564	19700	7459	4147	28443	11793	6830	30858	8391	3645	3024	3352	13820	318	5777	1544	575	8913	11215	844	16353	3576	14945	20362	813	23796	731
K01963	7055	8641	3140	996	1594	2201	3064	4717	3778	4320	3554	100	14607	4334	8160	308	5109	522	320	3389	2773	7720	3564	19700	7459	4147	28443	11793	6830	30858	8391	3645	3024	3352	13820	318	5777	1544	575	8913	11215	844	16353	3576	14945	20362	813	23796	731
K01963	7055	8641	3140	996	1594	2201	3064	4717	3778	4320	3554	100	14607	4334	8160	308	5109	522	320	3389	2773	7720	3564	19700	7459	4147	28443	11793	6830	30858	8391	3645	3024	3352	13820	318	5777	1544	575	8913	11215	844	16353	3576	14945	20362	813	23796	731
K01963	7055	8641	3140	996	1594	2201	3064	4717	3778	4320	3554	100	14607	4334	8160	308	5109	522	320	3389	2773	7720	3564	19700	7459	4147	28443	11793	6830	30858	8391	3645	3024	3352	13820	318	5777	1544	575	8913	11215	844	16353	3576	14945	20362	813	23796	731
K01963	7055	8641	3140	996	1594	2201	3064	4717	3778	4320	3554	100	14607	4334	8160	308	5109	522	320	3389	2773	7720	3564	19700	7459	4147	28443	11793	6830	30858	8391	3645	3024	3352	13820	318	5777	1544	575	8913	11215	844	16353	3576	14945	20362	813	23796	731
K01963	7055	8641	3140	996	1594	2201	3064	4717	3778	4320	3554	100	14607	4334	8160	308	5109	522	320	3389	2773	7720	3564	19700	7459	4147	28443	11793	6830	30858	8391	3645	3024	3352	13820	318	5777	1544	575	8913	11215	844	16353	3576	14945	20362	813	23796	731
K01963	7055	8641	3140	996	1594	2201	3064	4717	3778	4320	3554	100	14607	4334	8160	308	5109	522	320	3389	2773	7720	3564	19700	7459	4147	28443	11793	6830	30858	8391	3645	3024	3352	13820	318	5777	1544	575	8913	11215	844	16353	3576	14945	20362	813	23796	731
K01963	7055	8641	3140	996	1594	2201	3064	4717	3778	4320	3554	100	14607	4334	8160	308	5109	522	320	3389	2773	7720	3564	19700	7459	4147	28443	11793	6830	30858	8391	3645	3024	3352	13820	318	5777	1544	575	8913	11215	844	16353	3576	14945	20362	813	23796	731
K01963	7055	8641	3140	996	1594	2201	3064	4717	3778	4320	3554	100	14607	4334	8160	308	5109	522	320	3389	2773	7720	3564	19700	7459	4147	28443	11793	6830	30858	8391	3645	3024	3352	13820	318	5777	1544	575	8913	11215	844	16353	3576	14945	20362	813	23796	731
K01963	7055	8641	3140	996	1594	2201	3064	4717	3778	4320	3554	100	14607	4334	8160	308	5109	522	320	3389	2773	7720	3564	19700	7459	4147	28443	11793	6830	30858	8391	3645	3024	3352	13820	318	5777	1544	575	8913	11215	844	16353	3576	14945	20362	813	23796	731
K01963	7055	8641	3140	996	1594	2201	3064	4717	3778	4320	3554	100	14607	4334	8160	308	5109	522	320	3389	2773	7720	3564	19700	7459	4147	28443	11793	6830	30858	8391	3645	3024	3352	13820	318	5777	1544	575	8913	11215	844	16353	3576	14945	20362	813	23796	731
K01962	7097	8752	3146	996	1594	2227	3120	4720	3852	4403	3558	100	13705	4356	8301	306	5206	523	320	3389	2787	7786	3596	20101	7501	4197	28647	11927	6876	30992	8426	3659	3086	3399	14013	319	5778	1544	578	8685	11211	844	16304	3585	14963	20363	822	23937	735
K01962	7097	8752	3146	996	1594	2227	3120	4720	3852	4403	3558	100	13705	4356	8301	306	5206	523	320	3389	2787	7786	3596	20101	7501	4197	28647	11927	6876	30992	8426	3659	3086	3399	14013	319	5778	1544	578	8685	11211	844	16304	3585	14963	20363	822	23937	735
K01962	7097	8752	3146	996	1594	2227	3120	4720	3852	4403	3558	100	13705	4356	8301	306	5206	523	320	3389	2787	7786	3596	20101	7501	4197	28647	11927	6876	30992	8426	3659	3086	3399	14013	319	5778	1544	578	8685	11211	844	16304	3585	14963	20363	822	23937	735
K01962	7097	8752	3146	996	1594	2227	3120	4720	3852	4403	3558	100	13705	4356	8301	306	5206	523	320	3389	2787	7786	3596	20101	7501	4197	28647	11927	6876	30992	8426	3659	3086	3399	14013	319	5778	1544	578	8685	11211	844	16304	3585	14963	20363	822	23937	735
K01962	7097	8752	3146	996	1594	2227	3120	4720	3852	4403	3558	100	13705	4356	8301	306	5206	523	320	3389	2787	7786	3596	20101	7501	4197	28647	11927	6876	30992	8426	3659	3086	3399	14013	319	5778	1544	578	8685	11211	844	16304	3585	14963	20363	822	23937	735
K01962	7097	8752	3146	996	1594	2227	3120	4720	3852	4403	3558	100	13705	4356	8301	306	5206	523	320	3389	2787	7786	3596	20101	7501	4197	28647	11927	6876	30992	8426	3659	3086	3399	14013	319	5778	1544	578	8685	11211	844	16304	3585	14963	20363	822	23937	735
K01962	7097	8752	3146	996	1594	2227	3120	4720	3852	4403	3558	100	13705	4356	8301	306	5206	523	320	3389	2787	7786	3596	20101	7501	4197	28647	11927	6876	30992	8426	3659	3086	3399	14013	319	5778	1544	578	8685	11211	844	16304	3585	14963	20363	822	23937	735
K01962	7097	8752	3146	996	1594	2227	3120	4720	3852	4403	3558	100	13705	4356	8301	306	5206	523	320	3389	2787	7786	3596	20101	7501	4197	28647	11927	6876	30992	8426	3659	3086	3399	14013	319	5778	1544	578	8685	11211	844	16304	3585	14963	20363	822	23937	735
K01962	7097	8752	3146	996	1594	2227	3120	4720	3852	4403	3558	100	13705	4356	8301	306	5206	523	320	3389	2787	7786	3596	20101	7501	4197	28647	11927	6876	30992	8426	3659	3086	3399	14013	319	5778	1544	578	8685	11211	844	16304	3585	14963	20363	822	23937	735
K01962	7097	8752	3146	996	1594	2227	3120	4720	3852	4403	3558	100	13705	4356	8301	306	5206	523	320	3389	2787	7786	3596	20101	7501	4197	28647	11927	6876	30992	8426	3659	3086	3399	14013	319	5778	1544	578	8685	11211	844	16304	3585	14963	20363	822	23937	735
K01962	7097	8752	3146	996	1594	2227	3120	4720	3852	4403	3558	100	13705	4356	8301	306	5206	523	320	3389	2787	7786	3596	20101	7501	4197	28647	11927	6876	30992	8426	3659	3086	3399	14013	319	5778	1544	578	8685	11211	844	16304	3585	14963	20363	822	23937	735
K00878	5639	7149	3172	2797	15434	1821	2630	5642	3826	6052	3302	1226	13367	5650	7177	40	12739	512	253	3247	3107	8792	5485	16591	6314	3666	17941	9360	5761	26385	11822	8312	3474	8258	43802	284	8761	5310	664	7746	5193	1088	5330	4203	11668	15347	1206	18669	813
K00878	5639	7149	3172	2797	15434	1821	2630	5642	3826	6052	3302	1226	13367	5650	7177	40	12739	512	253	3247	3107	8792	5485	16591	6314	3666	17941	9360	5761	26385	11822	8312	3474	8258	43802	284	8761	5310	664	7746	5193	1088	5330	4203	11668	15347	1206	18669	813
K01819	10944	6409	1653	616	1394	1961	767	464	503	808	349	231	10634	577	39	2	578	45	722	6553	1500	3204	3677	100	8083	2191	11886	9993	9716	18491	1194	6314	15	2188	8363	36	5872	1596	62	6262	6614	99	11957	552	32300	47143	60	22758	336
K01819	10944	6409	1653	616	1394	1961	767	464	503	808	349	231	10634	577	39	2	578	45	722	6553	1500	3204	3677	100	8083	2191	11886	9993	9716	18491	1194	6314	15	2188	8363	36	5872	1596	62	6262	6614	99	11957	552	32300	47143	60	22758	336
K10117	2446	1456	3625	1486	40439	430	224	13753	2837	9748	8075	4515	5733	13853	1880	65	32791	1304	142	370	6189	12433	9881	702	1354	605	1765	2318	1533	25767	22231	20561	3699	21851	126863	670	20128	16779	879	241	865	3103	2155	9433	8559	10897	2588	22711	1940
K00639	6784	16375	9586	8063	6877	22614	27396	4097	13361	12967	4999	17611	9254	6051	6602	268	9767	140	20597	10077	1342	10356	4875	18095	11498	6529	18723	6771	3848	42594	7465	2803	3094	8092	36815	107	8540	4348	729	4802	9473	496	11229	1444	4225	298	5004	1527	470
K01338	7299	16723	14030	8614	7337	18611	22199	9872	14324	14024	8632	17656	19202	9818	9441	391	8861	874	17786	6683	3154	9950	3506	23209	11235	6212	13842	7816	2706	47498	14210	1551	3918	8859	39772	483	6485	3951	1199	5529	9056	1603	10514	5882	4082	19	4923	19881	798
K01845	7265	14297	3435	2740	7107	8693	11340	3206	4730	5284	3168	2248	3197	5054	6956	303	5635	309	1992	6975	2367	4381	3887	18998	7419	4566	15200	7233	5996	23745	8381	4575	2992	3762	18096	205	1596	952	815	7966	11108	637	12793	2446	2161	421	3386	11434	539
K01845	7265	14297	3435	2740	7107	8693	11340	3206	4730	5284	3168	2248	3197	5054	6956	303	5635	309	1992	6975	2367	4381	3887	18998	7419	4566	15200	7233	5996	23745	8381	4575	2992	3762	18096	205	1596	952	815	7966	11108	637	12793	2446	2161	421	3386	11434	539
K01845	7265	14297	3435	2740	7107	8693	11340	3206	4730	5284	3168	2248	3197	5054	6956	303	5635	309	1992	6975	2367	4381	3887	18998	7419	4566	15200	7233	5996	23745	8381	4575	2992	3762	18096	205	1596	952	815	7966	11108	637	12793	2446	2161	421	3386	11434	539
K00024	2297	7730	15439	11322	10324	19887	22576	5829	19837	18964	4799	28664	24880	4623	6660	243	10458	174	29810	11573	823	10076	4749	18898	14829	8319	18977	6588	2636	53193	10060	1758	3455	11761	53161	115	10493	6221	992	5866	7559	567	10795	1559	5623	246	2545	1889	360
K00024	2297	7730	15439	11322	10324	19887	22576	5829	19837	18964	4799	28664	24880	4623	6660	243	10458	174	29810	11573	823	10076	4749	18898	14829	8319	18977	6588	2636	53193	10060	1758	3455	11761	53161	115	10493	6221	992	5866	7559	567	10795	1559	5623	246	2545	1889	360
K00024	2297	7730	15439	11322	10324	19887	22576	5829	19837	18964	4799	28664	24880	4623	6660	243	10458	174	29810	11573	823	10076	4749	18898	14829	8319	18977	6588	2636	53193	10060	1758	3455	11761	53161	115	10493	6221	992	5866	7559	567	10795	1559	5623	246	2545	1889	360
K00024	2297	7730	15439	11322	10324	19887	22576	5829	19837	18964	4799	28664	24880	4623	6660	243	10458	174	29810	11573	823	10076	4749	18898	14829	8319	18977	6588	2636	53193	10060	1758	3455	11761	53161	115	10493	6221	992	5866	7559	567	10795	1559	5623	246	2545	1889	360
K00024	2297	7730	15439	11322	10324	19887	22576	5829	19837	18964	4799	28664	24880	4623	6660	243	10458	174	29810	11573	823	10076	4749	18898	14829	8319	18977	6588	2636	53193	10060	1758	3455	11761	53161	115	10493	6221	992	5866	7559	567	10795	1559	5623	246	2545	1889	360
K00024	2297	7730	15439	11322	10324	19887	22576	5829	19837	18964	4799	28664	24880	4623	6660	243	10458	174	29810	11573	823	10076	4749	18898	14829	8319	18977	6588	2636	53193	10060	1758	3455	11761	53161	115	10493	6221	992	5866	7559	567	10795	1559	5623	246	2545	1889	360
K00024	2297	7730	15439	11322	10324	19887	22576	5829	19837	18964	4799	28664	24880	4623	6660	243	10458	174	29810	11573	823	10076	4749	18898	14829	8319	18977	6588	2636	53193	10060	1758	3455	11761	53161	115	10493	6221	992	5866	7559	567	10795	1559	5623	246	2545	1889	360
K00024	2297	7730	15439	11322	10324	19887	22576	5829	19837	18964	4799	28664	24880	4623	6660	243	10458	174	29810	11573	823	10076	4749	18898	14829	8319	18977	6588	2636	53193	10060	1758	3455	11761	53161	115	10493	6221	992	5866	7559	567	10795	1559	5623	246	2545	1889	360
K00024	2297	7730	15439	11322	10324	19887	22576	5829	19837	18964	4799	28664	24880	4623	6660	243	10458	174	29810	11573	823	10076	4749	18898	14829	8319	18977	6588	2636	53193	10060	1758	3455	11761	53161	115	10493	6221	992	5866	7559	567	10795	1559	5623	246	2545	1889	360
K00024	2297	7730	15439	11322	10324	19887	22576	5829	19837	18964	4799	28664	24880	4623	6660	243	10458	174	29810	11573	823	10076	4749	18898	14829	8319	18977	6588	2636	53193	10060	1758	3455	11761	53161	115	10493	6221	992	5866	7559	567	10795	1559	5623	246	2545	1889	360
K00024	2297	7730	15439	11322	10324	19887	22576	5829	19837	18964	4799	28664	24880	4623	6660	243	10458	174	29810	11573	823	10076	4749	18898	14829	8319	18977	6588	2636	53193	10060	1758	3455	11761	53161	115	10493	6221	992	5866	7559	567	10795	1559	5623	246	2545	1889	360
K00024	2297	7730	15439	11322	10324	19887	22576	5829	19837	18964	4799	28664	24880	4623	6660	243	10458	174	29810	11573	823	10076	4749	18898	14829	8319	18977	6588	2636	53193	10060	1758	3455	11761	53161	115	10493	6221	992	5866	7559	567	10795	1559	5623	246	2545	1889	360
K00975	8465	9015	4852	3922	21137	2347	3061	10069	4323	6673	7239	1378	14469	9253	8774	99	13541	1176	365	510	5034	9515	4978	18255	6465	2689	17655	11598	5789	35313	23290	7880	3799	9349	47972	612	7216	5108	1011	4575	4730	2021	6264	7914	20183	28011	1647	32494	1271
K00975	8465	9015	4852	3922	21137	2347	3061	10069	4323	6673	7239	1378	14469	9253	8774	99	13541	1176	365	510	5034	9515	4978	18255	6465	2689	17655	11598	5789	35313	23290	7880	3799	9349	47972	612	7216	5108	1011	4575	4730	2021	6264	7914	20183	28011	1647	32494	1271
K00975	8465	9015	4852	3922	21137	2347	3061	10069	4323	6673	7239	1378	14469	9253	8774	99	13541	1176	365	510	5034	9515	4978	18255	6465	2689	17655	11598	5789	35313	23290	7880	3799	9349	47972	612	7216	5108	1011	4575	4730	2021	6264	7914	20183	28011	1647	32494	1271
K00975	8465	9015	4852	3922	21137	2347	3061	10069	4323	6673	7239	1378	14469	9253	8774	99	13541	1176	365	510	5034	9515	4978	18255	6465	2689	17655	11598	5789	35313	23290	7880	3799	9349	47972	612	7216	5108	1011	4575	4730	2021	6264	7914	20183	28011	1647	32494	1271
K00027	8937	16225	3738	4797	8301	8370	10897	4777	3574	4271	4360	130	1958	6371	7709	49	5684	547	176	3978	3085	8706	3567	18998	6225	3744	28400	9713	5604	34700	10928	3966	2990	3393	15695	321	7515	2227	742	6743	11620	890	13847	3690	6665	7886	3559	21829	614
K00027	8937	16225	3738	4797	8301	8370	10897	4777	3574	4271	4360	130	1958	6371	7709	49	5684	547	176	3978	3085	8706	3567	18998	6225	3744	28400	9713	5604	34700	10928	3966	2990	3393	15695	321	7515	2227	742	6743	11620	890	13847	3690	6665	7886	3559	21829	614
K00027	8937	16225	3738	4797	8301	8370	10897	4777	3574	4271	4360	130	1958	6371	7709	49	5684	547	176	3978	3085	8706	3567	18998	6225	3744	28400	9713	5604	34700	10928	3966	2990	3393	15695	321	7515	2227	742	6743	11620	890	13847	3690	6665	7886	3559	21829	614
K01817	2763	1805	10445	7380	17139	10236	10585	7127	9816	11417	4922	16884	11428	6279	802	306	13524	421	15980	9084	2424	8412	5910	301	8726	3886	8857	2583	3293	38978	11981	9062	1468	12527	66180	246	12808	8822	673	3067	2518	1258	3570	4114	10200	10546	1876	15415	842
K01817	2763	1805	10445	7380	17139	10236	10585	7127	9816	11417	4922	16884	11428	6279	802	306	13524	421	15980	9084	2424	8412	5910	301	8726	3886	8857	2583	3293	38978	11981	9062	1468	12527	66180	246	12808	8822	673	3067	2518	1258	3570	4114	10200	10546	1876	15415	842
K01817	2763	1805	10445	7380	17139	10236	10585	7127	9816	11417	4922	16884	11428	6279	802	306	13524	421	15980	9084	2424	8412	5910	301	8726	3886	8857	2583	3293	38978	11981	9062	1468	12527	66180	246	12808	8822	673	3067	2518	1258	3570	4114	10200	10546	1876	15415	842
K01817	2763	1805	10445	7380	17139	10236	10585	7127	9816	11417	4922	16884	11428	6279	802	306	13524	421	15980	9084	2424	8412	5910	301	8726	3886	8857	2583	3293	38978	11981	9062	1468	12527	66180	246	12808	8822	673	3067	2518	1258	3570	4114	10200	10546	1876	15415	842
K01817	2763	1805	10445	7380	17139	10236	10585	7127	9816	11417	4922	16884	11428	6279	802	306	13524	421	15980	9084	2424	8412	5910	301	8726	3886	8857	2583	3293	38978	11981	9062	1468	12527	66180	246	12808	8822	673	3067	2518	1258	3570	4114	10200	10546	1876	15415	842
K00974	7301	9208	3436	2077	6733	2342	3333	4668	4054	4625	3533	100	14612	4300	8693	143	5479	579	320	3396	2925	8085	3684	21204	7707	4333	24924	12294	7003	32857	11277	3693	3255	3657	15272	343	5777	1544	764	9066	11406	848	16380	3646	15022	20362	847	25424	663
K07106	3345	8341	8025	7138	6073	10637	12602	4745	11066	10915	3758	13220	10209	4124	7480	90	7644	324	14087	8073	1653	11025	4261	19198	10168	5654	32638	8863	4372	49022	7635	2728	3185	6859	30915	207	12620	4688	655	7082	9780	592	12705	1715	4943	2602	1642	9409	401
K07106	3345	8341	8025	7138	6073	10637	12602	4745	11066	10915	3758	13220	10209	4124	7480	90	7644	324	14087	8073	1653	11025	4261	19198	10168	5654	32638	8863	4372	49022	7635	2728	3185	6859	30915	207	12620	4688	655	7082	9780	592	12705	1715	4943	2602	1642	9409	401
K10563	7202	9406	4213	4079	3482	8120	10333	2751	6189	6516	2628	4502	16864	3082	6724	242	7352	154	6771	5481	1694	9450	4392	19098	8885	4430	31437	11838	6765	29382	4700	3738	3011	4645	19742	152	7391	2381	598	9184	11124	411	16371	1503	15581	20364	1328	19585	472
K01911	6846	14054	8531	6497	5938	17495	20694	3668	12006	11722	3679	15409	17999	5196	6184	114	7356	86	15940	8932	1398	8234	4052	17594	10876	5872	26107	7249	3956	42423	6814	2850	2977	7292	33144	80	9326	4249	684	8582	10388	425	12256	1272	3671	102	4251	2911	349
K01911	6846	14054	8531	6497	5938	17495	20694	3668	12006	11722	3679	15409	17999	5196	6184	114	7356	86	15940	8932	1398	8234	4052	17594	10876	5872	26107	7249	3956	42423	6814	2850	2977	7292	33144	80	9326	4249	684	8582	10388	425	12256	1272	3671	102	4251	2911	349
K01911	6846	14054	8531	6497	5938	17495	20694	3668	12006	11722	3679	15409	17999	5196	6184	114	7356	86	15940	8932	1398	8234	4052	17594	10876	5872	26107	7249	3956	42423	6814	2850	2977	7292	33144	80	9326	4249	684	8582	10388	425	12256	1272	3671	102	4251	2911	349
K01639	5455	6698	10083	7436	6721	12039	13156	4872	12993	12578	3601	17690	21893	3711	6002	28	6768	250	17878	9736	1338	6762	4296	14981	12866	6148	10282	8235	5660	37215	6540	3518	2622	8323	36892	137	6855	3890	619	6980	9393	544	14721	1479	14788	16367	1620	8938	287
K03116	7654	16283	9004	7490	11859	16889	20351	5404	11061	11131	4766	13361	16784	6595	6635	433	8536	295	14052	8003	1777	7571	4561	18697	10604	7306	17393	7380	4335	32926	9259	3529	3218	7466	34502	203	5687	3686	1015	7470	10012	800	12282	2452	5516	3243	4443	9907	622
K03116	7654	16283	9004	7490	11859	16889	20351	5404	11061	11131	4766	13361	16784	6595	6635	433	8536	295	14052	8003	1777	7571	4561	18697	10604	7306	17393	7380	4335	32926	9259	3529	3218	7466	34502	203	5687	3686	1015	7470	10012	800	12282	2452	5516	3243	4443	9907	622
K01661	6837	14027	8562	6497	6054	17491	20682	3666	11988	11703	3678	15409	17999	5190	6149	115	7340	91	15964	8937	1414	8233	4175	17494	10935	6532	25926	7221	3947	42394	6974	2848	2962	7280	33096	80	9327	4333	685	8574	10379	426	12260	1279	3666	103	4249	3010	349
K01661	6837	14027	8562	6497	6054	17491	20682	3666	11988	11703	3678	15409	17999	5190	6149	115	7340	91	15964	8937	1414	8233	4175	17494	10935	6532	25926	7221	3947	42394	6974	2848	2962	7280	33096	80	9327	4333	685	8574	10379	426	12260	1279	3666	103	4249	3010	349
K01661	6837	14027	8562	6497	6054	17491	20682	3666	11988	11703	3678	15409	17999	5190	6149	115	7340	91	15964	8937	1414	8233	4175	17494	10935	6532	25926	7221	3947	42394	6974	2848	2962	7280	33096	80	9327	4333	685	8574	10379	426	12260	1279	3666	103	4249	3010	349
K03621	11518	18529	3535	3478	7249	8745	11009	5097	3647	4175	4638	99	7347	6507	7918	209	4920	594	330	3395	3179	7784	3501	18998	7326	4093	23797	11494	6703	32142	11376	3867	2916	3363	14029	357	5773	1636	752	6669	12016	964	15872	3927	14968	20153	3530	25703	722
K03621	11518	18529	3535	3478	7249	8745	11009	5097	3647	4175	4638	99	7347	6507	7918	209	4920	594	330	3395	3179	7784	3501	18998	7326	4093	23797	11494	6703	32142	11376	3867	2916	3363	14029	357	5773	1636	752	6669	12016	964	15872	3927	14968	20153	3530	25703	722
K03621	11518	18529	3535	3478	7249	8745	11009	5097	3647	4175	4638	99	7347	6507	7918	209	4920	594	330	3395	3179	7784	3501	18998	7326	4093	23797	11494	6703	32142	11376	3867	2916	3363	14029	357	5773	1636	752	6669	12016	964	15872	3927	14968	20153	3530	25703	722
K03621	11518	18529	3535	3478	7249	8745	11009	5097	3647	4175	4638	99	7347	6507	7918	209	4920	594	330	3395	3179	7784	3501	18998	7326	4093	23797	11494	6703	32142	11376	3867	2916	3363	14029	357	5773	1636	752	6669	12016	964	15872	3927	14968	20153	3530	25703	722
K04072	6865	8347	2579	2149	16654	2138	2929	4090	4344	6810	2022	1389	5600	4679	8915	13	14225	326	429	2796	3047	10671	5863	18697	6762	3208	23802	11344	6317	30870	12005	9005	3909	9317	48947	196	11431	6246	689	5326	10362	866	15419	3721	15045	20337	1113	21638	838
K04072	6865	8347	2579	2149	16654	2138	2929	4090	4344	6810	2022	1389	5600	4679	8915	13	14225	326	429	2796	3047	10671	5863	18697	6762	3208	23802	11344	6317	30870	12005	9005	3909	9317	48947	196	11431	6246	689	5326	10362	866	15419	3721	15045	20337	1113	21638	838
K04072	6865	8347	2579	2149	16654	2138	2929	4090	4344	6810	2022	1389	5600	4679	8915	13	14225	326	429	2796	3047	10671	5863	18697	6762	3208	23802	11344	6317	30870	12005	9005	3909	9317	48947	196	11431	6246	689	5326	10362	866	15419	3721	15045	20337	1113	21638	838
K04072	6865	8347	2579	2149	16654	2138	2929	4090	4344	6810	2022	1389	5600	4679	8915	13	14225	326	429	2796	3047	10671	5863	18697	6762	3208	23802	11344	6317	30870	12005	9005	3909	9317	48947	196	11431	6246	689	5326	10362	866	15419	3721	15045	20337	1113	21638	838
K04072	6865	8347	2579	2149	16654	2138	2929	4090	4344	6810	2022	1389	5600	4679	8915	13	14225	326	429	2796	3047	10671	5863	18697	6762	3208	23802	11344	6317	30870	12005	9005	3909	9317	48947	196	11431	6246	689	5326	10362	866	15419	3721	15045	20337	1113	21638	838
K04072	6865	8347	2579	2149	16654	2138	2929	4090	4344	6810	2022	1389	5600	4679	8915	13	14225	326	429	2796	3047	10671	5863	18697	6762	3208	23802	11344	6317	30870	12005	9005	3909	9317	48947	196	11431	6246	689	5326	10362	866	15419	3721	15045	20337	1113	21638	838
K04072	6865	8347	2579	2149	16654	2138	2929	4090	4344	6810	2022	1389	5600	4679	8915	13	14225	326	429	2796	3047	10671	5863	18697	6762	3208	23802	11344	6317	30870	12005	9005	3909	9317	48947	196	11431	6246	689	5326	10362	866	15419	3721	15045	20337	1113	21638	838
K04072	6865	8347	2579	2149	16654	2138	2929	4090	4344	6810	2022	1389	5600	4679	8915	13	14225	326	429	2796	3047	10671	5863	18697	6762	3208	23802	11344	6317	30870	12005	9005	3909	9317	48947	196	11431	6246	689	5326	10362	866	15419	3721	15045	20337	1113	21638	838
K04072	6865	8347	2579	2149	16654	2138	2929	4090	4344	6810	2022	1389	5600	4679	8915	13	14225	326	429	2796	3047	10671	5863	18697	6762	3208	23802	11344	6317	30870	12005	9005	3909	9317	48947	196	11431	6246	689	5326	10362	866	15419	3721	15045	20337	1113	21638	838
K04072	6865	8347	2579	2149	16654	2138	2929	4090	4344	6810	2022	1389	5600	4679	8915	13	14225	326	429	2796	3047	10671	5863	18697	6762	3208	23802	11344	6317	30870	12005	9005	3909	9317	48947	196	11431	6246	689	5326	10362	866	15419	3721	15045	20337	1113	21638	838
K04072	6865	8347	2579	2149	16654	2138	2929	4090	4344	6810	2022	1389	5600	4679	8915	13	14225	326	429	2796	3047	10671	5863	18697	6762	3208	23802	11344	6317	30870	12005	9005	3909	9317	48947	196	11431	6246	689	5326	10362	866	15419	3721	15045	20337	1113	21638	838
K04072	6865	8347	2579	2149	16654	2138	2929	4090	4344	6810	2022	1389	5600	4679	8915	13	14225	326	429	2796	3047	10671	5863	18697	6762	3208	23802	11344	6317	30870	12005	9005	3909	9317	48947	196	11431	6246	689	5326	10362	866	15419	3721	15045	20337	1113	21638	838
K01077	2066	5953	11087	9603	11148	16693	19664	5961	14273	14369	4880	20226	10701	5213	5638	147	12078	291	22368	10952	1385	11372	5660	15011	11697	6523	19245	5897	3591	47141	8948	4445	2987	10432	50283	188	11678	6375	694	4786	8128	742	11430	1994	4400	315	2528	2434	381
K01077	2066	5953	11087	9603	11148	16693	19664	5961	14273	14369	4880	20226	10701	5213	5638	147	12078	291	22368	10952	1385	11372	5660	15011	11697	6523	19245	5897	3591	47141	8948	4445	2987	10432	50283	188	11678	6375	694	4786	8128	742	11430	1994	4400	315	2528	2434	381
K01077	2066	5953	11087	9603	11148	16693	19664	5961	14273	14369	4880	20226	10701	5213	5638	147	12078	291	22368	10952	1385	11372	5660	15011	11697	6523	19245	5897	3591	47141	8948	4445	2987	10432	50283	188	11678	6375	694	4786	8128	742	11430	1994	4400	315	2528	2434	381
K01077	2066	5953	11087	9603	11148	16693	19664	5961	14273	14369	4880	20226	10701	5213	5638	147	12078	291	22368	10952	1385	11372	5660	15011	11697	6523	19245	5897	3591	47141	8948	4445	2987	10432	50283	188	11678	6375	694	4786	8128	742	11430	1994	4400	315	2528	2434	381
K01077	2066	5953	11087	9603	11148	16693	19664	5961	14273	14369	4880	20226	10701	5213	5638	147	12078	291	22368	10952	1385	11372	5660	15011	11697	6523	19245	5897	3591	47141	8948	4445	2987	10432	50283	188	11678	6375	694	4786	8128	742	11430	1994	4400	315	2528	2434	381
K01077	2066	5953	11087	9603	11148	16693	19664	5961	14273	14369	4880	20226	10701	5213	5638	147	12078	291	22368	10952	1385	11372	5660	15011	11697	6523	19245	5897	3591	47141	8948	4445	2987	10432	50283	188	11678	6375	694	4786	8128	742	11430	1994	4400	315	2528	2434	381
K02777	7435	9618	3286	2423	2245	2417	3260	2606	3873	4426	1619	101	14654	2643	9302	11	5233	244	323	3366	2049	10388	3629	20201	7666	3540	36118	13103	6921	31999	4148	3712	3101	3346	13676	180	9901	2440	397	10188	12073	423	16828	1992	15024	20572	669	23146	448
K02777	7435	9618	3286	2423	2245	2417	3260	2606	3873	4426	1619	101	14654	2643	9302	11	5233	244	323	3366	2049	10388	3629	20201	7666	3540	36118	13103	6921	31999	4148	3712	3101	3346	13676	180	9901	2440	397	10188	12073	423	16828	1992	15024	20572	669	23146	448
K02777	7435	9618	3286	2423	2245	2417	3260	2606	3873	4426	1619	101	14654	2643	9302	11	5233	244	323	3366	2049	10388	3629	20201	7666	3540	36118	13103	6921	31999	4148	3712	3101	3346	13676	180	9901	2440	397	10188	12073	423	16828	1992	15024	20572	669	23146	448
K02777	7435	9618	3286	2423	2245	2417	3260	2606	3873	4426	1619	101	14654	2643	9302	11	5233	244	323	3366	2049	10388	3629	20201	7666	3540	36118	13103	6921	31999	4148	3712	3101	3346	13676	180	9901	2440	397	10188	12073	423	16828	1992	15024	20572	669	23146	448
K02777	7435	9618	3286	2423	2245	2417	3260	2606	3873	4426	1619	101	14654	2643	9302	11	5233	244	323	3366	2049	10388	3629	20201	7666	3540	36118	13103	6921	31999	4148	3712	3101	3346	13676	180	9901	2440	397	10188	12073	423	16828	1992	15024	20572	669	23146	448
K01918	7303	15940	10153	8970	11506	17695	21157	5442	12512	12281	5139	15413	8285	6548	7883	315	7997	334	15985	8839	2034	8168	4198	20301	11212	6521	21666	7550	4231	42234	12280	2911	3394	7726	35001	203	6318	3575	1048	5044	9699	772	11252	2789	4404	937	4419	7932	577
K01918	7303	15940	10153	8970	11506	17695	21157	5442	12512	12281	5139	15413	8285	6548	7883	315	7997	334	15985	8839	2034	8168	4198	20301	11212	6521	21666	7550	4231	42234	12280	2911	3394	7726	35001	203	6318	3575	1048	5044	9699	772	11252	2789	4404	937	4419	7932	577
K01918	7303	15940	10153	8970	11506	17695	21157	5442	12512	12281	5139	15413	8285	6548	7883	315	7997	334	15985	8839	2034	8168	4198	20301	11212	6521	21666	7550	4231	42234	12280	2911	3394	7726	35001	203	6318	3575	1048	5044	9699	772	11252	2789	4404	937	4419	7932	577
K01918	7303	15940	10153	8970	11506	17695	21157	5442	12512	12281	5139	15413	8285	6548	7883	315	7997	334	15985	8839	2034	8168	4198	20301	11212	6521	21666	7550	4231	42234	12280	2911	3394	7726	35001	203	6318	3575	1048	5044	9699	772	11252	2789	4404	937	4419	7932	577
K02756	7087	9168	3275	3216	18453	2253	2528	4589	3290	4864	2671	887	5485	4607	9261	18	9259	424	284	566	2787	15959	4158	14652	5393	2176	58601	12982	4735	50438	13207	5498	2868	6154	30834	298	20825	7109	762	6046	11247	886	16080	3224	15414	21551	992	27571	777
K02757	7133	9192	3254	3218	18458	2260	2530	4589	3292	4867	2671	888	5531	4608	9261	18	9259	425	287	569	2789	15951	4165	14652	5415	2180	58603	13020	4762	50435	13207	5511	2868	6161	30854	298	20829	7110	762	6048	11260	886	16118	3217	15555	21759	992	27555	778
K10823	11405	17008	3175	2080	6553	8658	10875	5872	3592	4123	5284	99	13662	7113	7566	44	4882	697	321	3633	3036	7481	3422	18697	7447	3436	23656	11439	6821	24814	6394	3964	2870	3332	13943	407	5793	1558	681	8706	12377	1098	16291	3015	14942	20160	3657	25591	652
K10823	11405	17008	3175	2080	6553	8658	10875	5872	3592	4123	5284	99	13662	7113	7566	44	4882	697	321	3633	3036	7481	3422	18697	7447	3436	23656	11439	6821	24814	6394	3964	2870	3332	13943	407	5793	1558	681	8706	12377	1098	16291	3015	14942	20160	3657	25591	652
K10823	11405	17008	3175	2080	6553	8658	10875	5872	3592	4123	5284	99	13662	7113	7566	44	4882	697	321	3633	3036	7481	3422	18697	7447	3436	23656	11439	6821	24814	6394	3964	2870	3332	13943	407	5793	1558	681	8706	12377	1098	16291	3015	14942	20160	3657	25591	652
K03118	7650	16291	9254	8294	12379	17646	20963	4454	12376	12342	4041	15562	18811	5761	6729	329	8674	168	15905	8740	1593	7327	4481	18998	11408	6717	17319	7470	4366	36420	9625	3577	3304	8198	37796	133	6468	4021	1022	7777	10079	598	12325	1793	5865	3237	4353	6684	501
K03118	7650	16291	9254	8294	12379	17646	20963	4454	12376	12342	4041	15562	18811	5761	6729	329	8674	168	15905	8740	1593	7327	4481	18998	11408	6717	17319	7470	4366	36420	9625	3577	3304	8198	37796	133	6468	4021	1022	7777	10079	598	12325	1793	5865	3237	4353	6684	501
K06920	7927	14827	9772	7930	7090	17736	21048	4969	12418	12314	4628	15522	17266	6145	6828	213	8447	230	16021	8984	1908	7465	4386	19299	11542	6151	12035	7545	4675	39513	9313	3585	3314	8152	37333	152	6258	3785	873	7138	10137	676	12527	2600	6768	4485	4371	7732	462
K06920	7927	14827	9772	7930	7090	17736	21048	4969	12418	12314	4628	15522	17266	6145	6828	213	8447	230	16021	8984	1908	7465	4386	19299	11542	6151	12035	7545	4675	39513	9313	3585	3314	8152	37333	152	6258	3785	873	7138	10137	676	12527	2600	6768	4485	4371	7732	462
K01658	9111	12728	10168	8038	6637	17347	19411	5996	10093	9634	5627	15488	20727	6364	2455	316	4570	399	16180	9158	2136	5848	3535	6264	10715	4724	11409	5475	4694	40474	10766	3490	1233	6698	30124	223	6583	3650	711	6296	9898	893	14837	3218	14130	16175	4155	15045	606
K01658	9111	12728	10168	8038	6637	17347	19411	5996	10093	9634	5627	15488	20727	6364	2455	316	4570	399	16180	9158	2136	5848	3535	6264	10715	4724	11409	5475	4694	40474	10766	3490	1233	6698	30124	223	6583	3650	711	6296	9898	893	14837	3218	14130	16175	4155	15045	606
K01658	9111	12728	10168	8038	6637	17347	19411	5996	10093	9634	5627	15488	20727	6364	2455	316	4570	399	16180	9158	2136	5848	3535	6264	10715	4724	11409	5475	4694	40474	10766	3490	1233	6698	30124	223	6583	3650	711	6296	9898	893	14837	3218	14130	16175	4155	15045	606
K01658	9111	12728	10168	8038	6637	17347	19411	5996	10093	9634	5627	15488	20727	6364	2455	316	4570	399	16180	9158	2136	5848	3535	6264	10715	4724	11409	5475	4694	40474	10766	3490	1233	6698	30124	223	6583	3650	711	6296	9898	893	14837	3218	14130	16175	4155	15045	606
K01658	9111	12728	10168	8038	6637	17347	19411	5996	10093	9634	5627	15488	20727	6364	2455	316	4570	399	16180	9158	2136	5848	3535	6264	10715	4724	11409	5475	4694	40474	10766	3490	1233	6698	30124	223	6583	3650	711	6296	9898	893	14837	3218	14130	16175	4155	15045	606
K01658	9111	12728	10168	8038	6637	17347	19411	5996	10093	9634	5627	15488	20727	6364	2455	316	4570	399	16180	9158	2136	5848	3535	6264	10715	4724	11409	5475	4694	40474	10766	3490	1233	6698	30124	223	6583	3650	711	6296	9898	893	14837	3218	14130	16175	4155	15045	606
K01658	9111	12728	10168	8038	6637	17347	19411	5996	10093	9634	5627	15488	20727	6364	2455	316	4570	399	16180	9158	2136	5848	3535	6264	10715	4724	11409	5475	4694	40474	10766	3490	1233	6698	30124	223	6583	3650	711	6296	9898	893	14837	3218	14130	16175	4155	15045	606
K00700	5413	8251	10559	7716	20853	11488	13042	9016	12964	14606	6486	16771	18587	8316	7658	198	16557	711	16138	6109	3263	11166	6086	17853	10775	5370	17858	8858	4002	44468	17049	7535	4058	13853	69468	381	12065	8275	1068	4116	3351	1539	3527	5153	13658	14840	2416	16649	985
K00700	5413	8251	10559	7716	20853	11488	13042	9016	12964	14606	6486	16771	18587	8316	7658	198	16557	711	16138	6109	3263	11166	6086	17853	10775	5370	17858	8858	4002	44468	17049	7535	4058	13853	69468	381	12065	8275	1068	4116	3351	1539	3527	5153	13658	14840	2416	16649	985
K00700	5413	8251	10559	7716	20853	11488	13042	9016	12964	14606	6486	16771	18587	8316	7658	198	16557	711	16138	6109	3263	11166	6086	17853	10775	5370	17858	8858	4002	44468	17049	7535	4058	13853	69468	381	12065	8275	1068	4116	3351	1539	3527	5153	13658	14840	2416	16649	985
K00965	6316	8428	2293	2135	22585	2094	2901	6372	4673	8178	3167	2110	14561	6857	8026	47	19272	499	237	586	3856	13004	6773	18296	5500	3266	34622	11163	4650	38972	16670	10888	4435	12440	67372	286	16954	9580	792	6745	9839	1325	14803	5155	13323	17771	1540	19783	1167
K00965	6316	8428	2293	2135	22585	2094	2901	6372	4673	8178	3167	2110	14561	6857	8026	47	19272	499	237	586	3856	13004	6773	18296	5500	3266	34622	11163	4650	38972	16670	10888	4435	12440	67372	286	16954	9580	792	6745	9839	1325	14803	5155	13323	17771	1540	19783	1167
K00965	6316	8428	2293	2135	22585	2094	2901	6372	4673	8178	3167	2110	14561	6857	8026	47	19272	499	237	586	3856	13004	6773	18296	5500	3266	34622	11163	4650	38972	16670	10888	4435	12440	67372	286	16954	9580	792	6745	9839	1325	14803	5155	13323	17771	1540	19783	1167
K00965	6316	8428	2293	2135	22585	2094	2901	6372	4673	8178	3167	2110	14561	6857	8026	47	19272	499	237	586	3856	13004	6773	18296	5500	3266	34622	11163	4650	38972	16670	10888	4435	12440	67372	286	16954	9580	792	6745	9839	1325	14803	5155	13323	17771	1540	19783	1167
K00831	4563	8646	9691	7982	16597	11524	13503	9354	13621	15322	6219	16739	20924	8318	8069	322	17515	648	16044	6020	3047	10901	6346	21805	10826	6436	20066	9149	3724	44103	14863	7310	4659	14061	70581	359	11944	8312	1010	5571	8251	1532	12271	4909	9811	9003	2495	11970	1014
K00831	4563	8646	9691	7982	16597	11524	13503	9354	13621	15322	6219	16739	20924	8318	8069	322	17515	648	16044	6020	3047	10901	6346	21805	10826	6436	20066	9149	3724	44103	14863	7310	4659	14061	70581	359	11944	8312	1010	5571	8251	1532	12271	4909	9811	9003	2495	11970	1014
K00831	4563	8646	9691	7982	16597	11524	13503	9354	13621	15322	6219	16739	20924	8318	8069	322	17515	648	16044	6020	3047	10901	6346	21805	10826	6436	20066	9149	3724	44103	14863	7310	4659	14061	70581	359	11944	8312	1010	5571	8251	1532	12271	4909	9811	9003	2495	11970	1014
K00831	4563	8646	9691	7982	16597	11524	13503	9354	13621	15322	6219	16739	20924	8318	8069	322	17515	648	16044	6020	3047	10901	6346	21805	10826	6436	20066	9149	3724	44103	14863	7310	4659	14061	70581	359	11944	8312	1010	5571	8251	1532	12271	4909	9811	9003	2495	11970	1014
K00831	4563	8646	9691	7982	16597	11524	13503	9354	13621	15322	6219	16739	20924	8318	8069	322	17515	648	16044	6020	3047	10901	6346	21805	10826	6436	20066	9149	3724	44103	14863	7310	4659	14061	70581	359	11944	8312	1010	5571	8251	1532	12271	4909	9811	9003	2495	11970	1014
K00831	4563	8646	9691	7982	16597	11524	13503	9354	13621	15322	6219	16739	20924	8318	8069	322	17515	648	16044	6020	3047	10901	6346	21805	10826	6436	20066	9149	3724	44103	14863	7310	4659	14061	70581	359	11944	8312	1010	5571	8251	1532	12271	4909	9811	9003	2495	11970	1014
K00831	4563	8646	9691	7982	16597	11524	13503	9354	13621	15322	6219	16739	20924	8318	8069	322	17515	648	16044	6020	3047	10901	6346	21805	10826	6436	20066	9149	3724	44103	14863	7310	4659	14061	70581	359	11944	8312	1010	5571	8251	1532	12271	4909	9811	9003	2495	11970	1014
K00831	4563	8646	9691	7982	16597	11524	13503	9354	13621	15322	6219	16739	20924	8318	8069	322	17515	648	16044	6020	3047	10901	6346	21805	10826	6436	20066	9149	3724	44103	14863	7310	4659	14061	70581	359	11944	8312	1010	5571	8251	1532	12271	4909	9811	9003	2495	11970	1014
K02433	10428	14399	3347	2870	17450	8049	9534	5892	2521	4966	4190	1481	5634	7776	3953	398	12411	463	320	3411	3427	8750	5560	8636	5487	2803	22997	8200	5518	27594	11923	9680	2428	8634	47104	336	11437	6657	890	4973	5905	1289	5958	4490	14867	20364	3803	24962	1031
K02433	10428	14399	3347	2870	17450	8049	9534	5892	2521	4966	4190	1481	5634	7776	3953	398	12411	463	320	3411	3427	8750	5560	8636	5487	2803	22997	8200	5518	27594	11923	9680	2428	8634	47104	336	11437	6657	890	4973	5905	1289	5958	4490	14867	20364	3803	24962	1031
K01129	7382	14738	10628	8280	18612	17653	20986	8953	12892	13891	6928	16298	17483	9487	7187	345	13922	615	15943	5948	3063	10711	5279	19623	10027	6761	22941	7637	2618	47246	16650	5226	3993	11691	57795	357	11455	7241	1198	5222	13728	1495	20661	4958	5590	2723	4994	11854	915
K06896	6249	14584	9866	6217	6091	29010	36775	4427	11693	11321	8118	15505	13295	6472	5855	383	15361	331	27107	8708	1394	21787	6822	14538	10832	6110	39104	10462	4248	49196	8309	2072	2516	7507	32674	204	14030	5317	746	4192	3839	685	4592	2121	16670	19644	4320	12998	520
K01770	2550	7439	10800	7588	21112	11165	13234	7717	13344	15004	5171	16695	18931	7148	8697	143	17283	515	15929	6082	2905	12659	6112	20803	9947	6205	24745	7826	2533	49664	17533	6794	4504	13653	69411	285	13768	8712	1142	6273	7967	1274	10796	4754	3768	27	2318	11204	848
K01770	2550	7439	10800	7588	21112	11165	13234	7717	13344	15004	5171	16695	18931	7148	8697	143	17283	515	15929	6082	2905	12659	6112	20803	9947	6205	24745	7826	2533	49664	17533	6794	4504	13653	69411	285	13768	8712	1142	6273	7967	1274	10796	4754	3768	27	2318	11204	848
K01770	2550	7439	10800	7588	21112	11165	13234	7717	13344	15004	5171	16695	18931	7148	8697	143	17283	515	15929	6082	2905	12659	6112	20803	9947	6205	24745	7826	2533	49664	17533	6794	4504	13653	69411	285	13768	8712	1142	6273	7967	1274	10796	4754	3768	27	2318	11204	848
K01770	2550	7439	10800	7588	21112	11165	13234	7717	13344	15004	5171	16695	18931	7148	8697	143	17283	515	15929	6082	2905	12659	6112	20803	9947	6205	24745	7826	2533	49664	17533	6794	4504	13653	69411	285	13768	8712	1142	6273	7967	1274	10796	4754	3768	27	2318	11204	848
K08591	11510	18422	3152	3476	7216	8725	10990	6103	3629	4157	5607	99	14561	7341	7878	211	4920	729	354	3434	3503	7346	3475	18898	7504	4081	22494	11381	6711	31320	11572	3863	2900	3323	13819	437	5272	1517	796	8717	12350	1134	16282	4020	15016	20155	3628	25800	810
K08591	11510	18422	3152	3476	7216	8725	10990	6103	3629	4157	5607	99	14561	7341	7878	211	4920	729	354	3434	3503	7346	3475	18898	7504	4081	22494	11381	6711	31320	11572	3863	2900	3323	13819	437	5272	1517	796	8717	12350	1134	16282	4020	15016	20155	3628	25800	810
K08591	11510	18422	3152	3476	7216	8725	10990	6103	3629	4157	5607	99	14561	7341	7878	211	4920	729	354	3434	3503	7346	3475	18898	7504	4081	22494	11381	6711	31320	11572	3863	2900	3323	13819	437	5272	1517	796	8717	12350	1134	16282	4020	15016	20155	3628	25800	810
K08591	11510	18422	3152	3476	7216	8725	10990	6103	3629	4157	5607	99	14561	7341	7878	211	4920	729	354	3434	3503	7346	3475	18898	7504	4081	22494	11381	6711	31320	11572	3863	2900	3323	13819	437	5272	1517	796	8717	12350	1134	16282	4020	15016	20155	3628	25800	810
K01999	11916	20636	4060	2761	20666	9445	13134	10379	7727	11260	6557	1914	4912	12347	13502	869	22169	702	300	296	4312	12109	7210	36056	7787	4685	19995	15029	6143	20549	11981	10552	7003	13435	69890	629	8962	7183	1655	3944	5708	1859	3149	6168	12738	15678	4870	24560	1451
K01999	11916	20636	4060	2761	20666	9445	13134	10379	7727	11260	6557	1914	4912	12347	13502	869	22169	702	300	296	4312	12109	7210	36056	7787	4685	19995	15029	6143	20549	11981	10552	7003	13435	69890	629	8962	7183	1655	3944	5708	1859	3149	6168	12738	15678	4870	24560	1451
K01760	8646	16401	1553	1639	11555	8385	11224	4582	4843	7278	2638	1266	11265	6862	8301	278	14832	179	124	3182	2835	9964	5812	22531	6259	3610	26986	10328	5206	28209	7053	8557	4452	8937	47778	169	11511	6186	645	9213	16484	912	23148	3126	5191	5323	3919	12448	922
K01760	8646	16401	1553	1639	11555	8385	11224	4582	4843	7278	2638	1266	11265	6862	8301	278	14832	179	124	3182	2835	9964	5812	22531	6259	3610	26986	10328	5206	28209	7053	8557	4452	8937	47778	169	11511	6186	645	9213	16484	912	23148	3126	5191	5323	3919	12448	922
K01760	8646	16401	1553	1639	11555	8385	11224	4582	4843	7278	2638	1266	11265	6862	8301	278	14832	179	124	3182	2835	9964	5812	22531	6259	3610	26986	10328	5206	28209	7053	8557	4452	8937	47778	169	11511	6186	645	9213	16484	912	23148	3126	5191	5323	3919	12448	922
K01760	8646	16401	1553	1639	11555	8385	11224	4582	4843	7278	2638	1266	11265	6862	8301	278	14832	179	124	3182	2835	9964	5812	22531	6259	3610	26986	10328	5206	28209	7053	8557	4452	8937	47778	169	11511	6186	645	9213	16484	912	23148	3126	5191	5323	3919	12448	922
K01760	8646	16401	1553	1639	11555	8385	11224	4582	4843	7278	2638	1266	11265	6862	8301	278	14832	179	124	3182	2835	9964	5812	22531	6259	3610	26986	10328	5206	28209	7053	8557	4452	8937	47778	169	11511	6186	645	9213	16484	912	23148	3126	5191	5323	3919	12448	922
K00652	2910	6823	13053	9685	8535	14340	16064	4946	18317	17729	3258	24214	21647	3671	8633	270	9277	126	23314	11396	1159	7894	4695	24554	14908	8115	18651	8455	4443	50263	9085	2731	4206	10936	49275	101	8860	5137	941	7593	8914	460	11552	1326	5156	84	1827	1564	405
K00652	2910	6823	13053	9685	8535	14340	16064	4946	18317	17729	3258	24214	21647	3671	8633	270	9277	126	23314	11396	1159	7894	4695	24554	14908	8115	18651	8455	4443	50263	9085	2731	4206	10936	49275	101	8860	5137	941	7593	8914	460	11552	1326	5156	84	1827	1564	405
K15583	11843	17284	3193	2100	6587	8739	10926	5915	3648	4189	5287	108	14084	7144	7878	40	4937	702	347	3729	3138	7644	3522	18898	7754	3508	23780	11852	7129	26896	7589	4128	2900	3400	14104	409	5836	1574	672	8800	12590	1099	16677	3284	16292	22041	3659	26408	672
K15583	11843	17284	3193	2100	6587	8739	10926	5915	3648	4189	5287	108	14084	7144	7878	40	4937	702	347	3729	3138	7644	3522	18898	7754	3508	23780	11852	7129	26896	7589	4128	2900	3400	14104	409	5836	1574	672	8800	12590	1099	16677	3284	16292	22041	3659	26408	672
K15583	11843	17284	3193	2100	6587	8739	10926	5915	3648	4189	5287	108	14084	7144	7878	40	4937	702	347	3729	3138	7644	3522	18898	7754	3508	23780	11852	7129	26896	7589	4128	2900	3400	14104	409	5836	1574	672	8800	12590	1099	16677	3284	16292	22041	3659	26408	672
K01737	8014	15574	9856	9338	7074	17761	21085	4474	12383	12154	4316	15430	18109	5782	6837	359	7836	232	15981	9415	1855	7306	4482	19399	11880	6941	12098	7628	4959	38055	8451	3443	3255	7753	35036	153	5889	3535	842	7781	10463	605	12810	2206	6795	4497	4312	8533	589
K01737	8014	15574	9856	9338	7074	17761	21085	4474	12383	12154	4316	15430	18109	5782	6837	359	7836	232	15981	9415	1855	7306	4482	19399	11880	6941	12098	7628	4959	38055	8451	3443	3255	7753	35036	153	5889	3535	842	7781	10463	605	12810	2206	6795	4497	4312	8533	589
K03527	6957	15777	10912	8981	21902	17618	21145	9303	13334	15059	6983	16741	18968	10297	8643	240	17569	611	15929	6082	3154	11506	6099	20602	10113	6216	17741	7201	2499	40181	15070	7237	4510	13831	70506	347	11459	8375	1184	5674	8858	1584	10540	4957	3888	27	5207	11924	945
K03527	6957	15777	10912	8981	21902	17618	21145	9303	13334	15059	6983	16741	18968	10297	8643	240	17569	611	15929	6082	3154	11506	6099	20602	10113	6216	17741	7201	2499	40181	15070	7237	4510	13831	70506	347	11459	8375	1184	5674	8858	1584	10540	4957	3888	27	5207	11924	945
K03527	6957	15777	10912	8981	21902	17618	21145	9303	13334	15059	6983	16741	18968	10297	8643	240	17569	611	15929	6082	3154	11506	6099	20602	10113	6216	17741	7201	2499	40181	15070	7237	4510	13831	70506	347	11459	8375	1184	5674	8858	1584	10540	4957	3888	27	5207	11924	945
K03527	6957	15777	10912	8981	21902	17618	21145	9303	13334	15059	6983	16741	18968	10297	8643	240	17569	611	15929	6082	3154	11506	6099	20602	10113	6216	17741	7201	2499	40181	15070	7237	4510	13831	70506	347	11459	8375	1184	5674	8858	1584	10540	4957	3888	27	5207	11924	945
K13789	9550	13497	11492	7402	6412	17276	18753	6444	9142	8608	6324	15508	12606	6891	1454	218	3229	568	16247	9222	2379	8397	3406	602	10151	4115	17174	5398	4625	47560	10024	3607	370	6228	28000	301	11265	4780	638	4075	5306	1024	6012	3606	16708	20362	4173	25238	590
K13789	9550	13497	11492	7402	6412	17276	18753	6444	9142	8608	6324	15508	12606	6891	1454	218	3229	568	16247	9222	2379	8397	3406	602	10151	4115	17174	5398	4625	47560	10024	3607	370	6228	28000	301	11265	4780	638	4075	5306	1024	6012	3606	16708	20362	4173	25238	590
K13789	9550	13497	11492	7402	6412	17276	18753	6444	9142	8608	6324	15508	12606	6891	1454	218	3229	568	16247	9222	2379	8397	3406	602	10151	4115	17174	5398	4625	47560	10024	3607	370	6228	28000	301	11265	4780	638	4075	5306	1024	6012	3606	16708	20362	4173	25238	590
K13789	9550	13497	11492	7402	6412	17276	18753	6444	9142	8608	6324	15508	12606	6891	1454	218	3229	568	16247	9222	2379	8397	3406	602	10151	4115	17174	5398	4625	47560	10024	3607	370	6228	28000	301	11265	4780	638	4075	5306	1024	6012	3606	16708	20362	4173	25238	590
K03526	6979	15833	10859	8981	21905	17631	21173	8970	13371	15100	6705	16741	18967	10003	8954	233	17618	573	15929	6068	3166	11625	6115	20803	10181	6241	17844	7268	2522	42006	16139	7243	4541	13869	70683	325	11459	8375	1176	5694	8910	1526	10540	5141	3875	27	5173	11775	909
K03526	6979	15833	10859	8981	21905	17631	21173	8970	13371	15100	6705	16741	18967	10003	8954	233	17618	573	15929	6068	3166	11625	6115	20803	10181	6241	17844	7268	2522	42006	16139	7243	4541	13869	70683	325	11459	8375	1176	5694	8910	1526	10540	5141	3875	27	5173	11775	909
K03526	6979	15833	10859	8981	21905	17631	21173	8970	13371	15100	6705	16741	18967	10003	8954	233	17618	573	15929	6068	3166	11625	6115	20803	10181	6241	17844	7268	2522	42006	16139	7243	4541	13869	70683	325	11459	8375	1176	5694	8910	1526	10540	5141	3875	27	5173	11775	909
K03526	6979	15833	10859	8981	21905	17631	21173	8970	13371	15100	6705	16741	18967	10003	8954	233	17618	573	15929	6068	3166	11625	6115	20803	10181	6241	17844	7268	2522	42006	16139	7243	4541	13869	70683	325	11459	8375	1176	5694	8910	1526	10540	5141	3875	27	5173	11775	909
K00099	6924	15694	10877	8978	21544	17598	21104	9404	13252	14910	7029	16695	18934	10255	8764	230	17164	643	15929	6082	3278	11455	5981	20301	10099	6181	17711	7117	2472	43850	17294	7027	4427	13608	69251	356	11259	8204	1192	5656	8869	1585	10551	5433	3866	33	5179	11820	946
K00099	6924	15694	10877	8978	21544	17598	21104	9404	13252	14910	7029	16695	18934	10255	8764	230	17164	643	15929	6082	3278	11455	5981	20301	10099	6181	17711	7117	2472	43850	17294	7027	4427	13608	69251	356	11259	8204	1192	5656	8869	1585	10551	5433	3866	33	5179	11820	946
K00099	6924	15694	10877	8978	21544	17598	21104	9404	13252	14910	7029	16695	18934	10255	8764	230	17164	643	15929	6082	3278	11455	5981	20301	10099	6181	17711	7117	2472	43850	17294	7027	4427	13608	69251	356	11259	8204	1192	5656	8869	1585	10551	5433	3866	33	5179	11820	946
K00099	6924	15694	10877	8978	21544	17598	21104	9404	13252	14910	7029	16695	18934	10255	8764	230	17164	643	15929	6082	3278	11455	5981	20301	10099	6181	17711	7117	2472	43850	17294	7027	4427	13608	69251	356	11259	8204	1192	5656	8869	1585	10551	5433	3866	33	5179	11820	946
K03581	11771	18977	4132	3201	2711	9612	11855	4054	5241	5698	3660	2301	15744	5593	8546	141	5445	457	2185	4127	3033	7678	3595	20803	8608	4029	23371	12057	6957	35534	10251	3976	3233	4307	18228	249	6058	1893	665	8920	12626	727	16377	3646	15449	20360	3483	25248	689
K03784	7164	8824	1906	2121	6576	2284	3210	3273	3825	4430	2345	95	14432	3165	7285	33	5390	364	351	5614	2351	6542	4188	20000	8345	4040	26815	11764	8113	27798	7246	4871	3070	3536	15245	238	5454	1403	614	10682	11906	559	17009	1932	14561	19585	690	16056	429
K03784	7164	8824	1906	2121	6576	2284	3210	3273	3825	4430	2345	95	14432	3165	7285	33	5390	364	351	5614	2351	6542	4188	20000	8345	4040	26815	11764	8113	27798	7246	4871	3070	3536	15245	238	5454	1403	614	10682	11906	559	17009	1932	14561	19585	690	16056	429
K03784	7164	8824	1906	2121	6576	2284	3210	3273	3825	4430	2345	95	14432	3165	7285	33	5390	364	351	5614	2351	6542	4188	20000	8345	4040	26815	11764	8113	27798	7246	4871	3070	3536	15245	238	5454	1403	614	10682	11906	559	17009	1932	14561	19585	690	16056	429
K03784	7164	8824	1906	2121	6576	2284	3210	3273	3825	4430	2345	95	14432	3165	7285	33	5390	364	351	5614	2351	6542	4188	20000	8345	4040	26815	11764	8113	27798	7246	4871	3070	3536	15245	238	5454	1403	614	10682	11906	559	17009	1932	14561	19585	690	16056	429
K03784	7164	8824	1906	2121	6576	2284	3210	3273	3825	4430	2345	95	14432	3165	7285	33	5390	364	351	5614	2351	6542	4188	20000	8345	4040	26815	11764	8113	27798	7246	4871	3070	3536	15245	238	5454	1403	614	10682	11906	559	17009	1932	14561	19585	690	16056	429
K00651	9658	15831	10647	8029	17038	17987	21077	8927	13196	14927	6699	16808	12030	9934	8107	40	17134	602	15964	6117	3492	11490	6389	19098	10960	6224	13413	9039	4001	43205	14631	7980	4281	14142	71113	316	12176	8586	893	2375	9359	1506	12553	5295	12779	13385	5144	20788	966
K00651	9658	15831	10647	8029	17038	17987	21077	8927	13196	14927	6699	16808	12030	9934	8107	40	17134	602	15964	6117	3492	11490	6389	19098	10960	6224	13413	9039	4001	43205	14631	7980	4281	14142	71113	316	12176	8586	893	2375	9359	1506	12553	5295	12779	13385	5144	20788	966
K00651	9658	15831	10647	8029	17038	17987	21077	8927	13196	14927	6699	16808	12030	9934	8107	40	17134	602	15964	6117	3492	11490	6389	19098	10960	6224	13413	9039	4001	43205	14631	7980	4281	14142	71113	316	12176	8586	893	2375	9359	1506	12553	5295	12779	13385	5144	20788	966
K00651	9658	15831	10647	8029	17038	17987	21077	8927	13196	14927	6699	16808	12030	9934	8107	40	17134	602	15964	6117	3492	11490	6389	19098	10960	6224	13413	9039	4001	43205	14631	7980	4281	14142	71113	316	12176	8586	893	2375	9359	1506	12553	5295	12779	13385	5144	20788	966
K00651	9658	15831	10647	8029	17038	17987	21077	8927	13196	14927	6699	16808	12030	9934	8107	40	17134	602	15964	6117	3492	11490	6389	19098	10960	6224	13413	9039	4001	43205	14631	7980	4281	14142	71113	316	12176	8586	893	2375	9359	1506	12553	5295	12779	13385	5144	20788	966
K00864	6810	9640	4402	3988	12374	7531	10389	5430	5785	6299	5052	2279	12058	5475	10200	316	8497	567	4885	4762	2718	11188	4601	24135	8599	4927	32124	12610	6769	33854	12562	3561	3742	4510	19347	377	6011	1811	1054	8724	11436	981	15451	3377	12594	15983	1675	25148	693
K00864	6810	9640	4402	3988	12374	7531	10389	5430	5785	6299	5052	2279	12058	5475	10200	316	8497	567	4885	4762	2718	11188	4601	24135	8599	4927	32124	12610	6769	33854	12562	3561	3742	4510	19347	377	6011	1811	1054	8724	11436	981	15451	3377	12594	15983	1675	25148	693
K00864	6810	9640	4402	3988	12374	7531	10389	5430	5785	6299	5052	2279	12058	5475	10200	316	8497	567	4885	4762	2718	11188	4601	24135	8599	4927	32124	12610	6769	33854	12562	3561	3742	4510	19347	377	6011	1811	1054	8724	11436	981	15451	3377	12594	15983	1675	25148	693
K00864	6810	9640	4402	3988	12374	7531	10389	5430	5785	6299	5052	2279	12058	5475	10200	316	8497	567	4885	4762	2718	11188	4601	24135	8599	4927	32124	12610	6769	33854	12562	3561	3742	4510	19347	377	6011	1811	1054	8724	11436	981	15451	3377	12594	15983	1675	25148	693
K01589	7058	9832	1195	1090	12010	2201	2992	4026	4424	6991	1683	1434	16398	4708	7084	310	14677	186	328	3291	2581	10123	6213	18998	7094	3367	33458	12121	6698	27470	6006	9506	3992	9446	49778	158	13231	6789	587	9691	11457	832	16613	2520	14931	20151	1152	17906	936
K01589	7058	9832	1195	1090	12010	2201	2992	4026	4424	6991	1683	1434	16398	4708	7084	310	14677	186	328	3291	2581	10123	6213	18998	7094	3367	33458	12121	6698	27470	6006	9506	3992	9446	49778	158	13231	6789	587	9691	11457	832	16613	2520	14931	20151	1152	17906	936
K01589	7058	9832	1195	1090	12010	2201	2992	4026	4424	6991	1683	1434	16398	4708	7084	310	14677	186	328	3291	2581	10123	6213	18998	7094	3367	33458	12121	6698	27470	6006	9506	3992	9446	49778	158	13231	6789	587	9691	11457	832	16613	2520	14931	20151	1152	17906	936
K01589	7058	9832	1195	1090	12010	2201	2992	4026	4424	6991	1683	1434	16398	4708	7084	310	14677	186	328	3291	2581	10123	6213	18998	7094	3367	33458	12121	6698	27470	6006	9506	3992	9446	49778	158	13231	6789	587	9691	11457	832	16613	2520	14931	20151	1152	17906	936
K02551	6842	14051	9721	7320	8922	18259	21300	4464	13427	13460	3954	17886	19339	5864	6268	114	9445	106	17823	9672	1608	9014	4858	17594	11794	6927	26181	7237	3952	46357	8142	4119	3238	9302	44005	88	11331	5821	757	8598	10286	553	12195	1615	4058	102	4430	1564	426
K02551	6842	14051	9721	7320	8922	18259	21300	4464	13427	13460	3954	17886	19339	5864	6268	114	9445	106	17823	9672	1608	9014	4858	17594	11794	6927	26181	7237	3952	46357	8142	4119	3238	9302	44005	88	11331	5821	757	8598	10286	553	12195	1615	4058	102	4430	1564	426
K02551	6842	14051	9721	7320	8922	18259	21300	4464	13427	13460	3954	17886	19339	5864	6268	114	9445	106	17823	9672	1608	9014	4858	17594	11794	6927	26181	7237	3952	46357	8142	4119	3238	9302	44005	88	11331	5821	757	8598	10286	553	12195	1615	4058	102	4430	1564	426
K00872	10938	17629	2371	2442	11909	8649	11131	4901	4620	7134	2942	1371	13834	7145	8548	82	14689	288	280	3313	3055	9386	6019	20401	7294	3540	24468	11150	6436	21964	6756	9419	4171	9324	49151	186	9442	5846	542	8513	11979	969	15394	3521	12843	16810	3991	18087	875
K00872	10938	17629	2371	2442	11909	8649	11131	4901	4620	7134	2942	1371	13834	7145	8548	82	14689	288	280	3313	3055	9386	6019	20401	7294	3540	24468	11150	6436	21964	6756	9419	4171	9324	49151	186	9442	5846	542	8513	11979	969	15394	3521	12843	16810	3991	18087	875
K00872	10938	17629	2371	2442	11909	8649	11131	4901	4620	7134	2942	1371	13834	7145	8548	82	14689	288	280	3313	3055	9386	6019	20401	7294	3540	24468	11150	6436	21964	6756	9419	4171	9324	49151	186	9442	5846	542	8513	11979	969	15394	3521	12843	16810	3991	18087	875
K00872	10938	17629	2371	2442	11909	8649	11131	4901	4620	7134	2942	1371	13834	7145	8548	82	14689	288	280	3313	3055	9386	6019	20401	7294	3540	24468	11150	6436	21964	6756	9419	4171	9324	49151	186	9442	5846	542	8513	11979	969	15394	3521	12843	16810	3991	18087	875
K00872	10938	17629	2371	2442	11909	8649	11131	4901	4620	7134	2942	1371	13834	7145	8548	82	14689	288	280	3313	3055	9386	6019	20401	7294	3540	24468	11150	6436	21964	6756	9419	4171	9324	49151	186	9442	5846	542	8513	11979	969	15394	3521	12843	16810	3991	18087	875
K01620	3333	5809	10033	8012	16963	11120	12880	8754	12832	14563	5811	16764	10142	7763	7572	315	17025	540	15956	8798	2832	10666	6927	17594	10994	6527	11469	6964	4355	39219	11043	8704	4047	13780	70672	311	11735	8394	914	4289	8346	1437	11860	4039	7130	4881	2371	10257	928
K01620	3333	5809	10033	8012	16963	11120	12880	8754	12832	14563	5811	16764	10142	7763	7572	315	17025	540	15956	8798	2832	10666	6927	17594	10994	6527	11469	6964	4355	39219	11043	8704	4047	13780	70672	311	11735	8394	914	4289	8346	1437	11860	4039	7130	4881	2371	10257	928
K01620	3333	5809	10033	8012	16963	11120	12880	8754	12832	14563	5811	16764	10142	7763	7572	315	17025	540	15956	8798	2832	10666	6927	17594	10994	6527	11469	6964	4355	39219	11043	8704	4047	13780	70672	311	11735	8394	914	4289	8346	1437	11860	4039	7130	4881	2371	10257	928
K01620	3333	5809	10033	8012	16963	11120	12880	8754	12832	14563	5811	16764	10142	7763	7572	315	17025	540	15956	8798	2832	10666	6927	17594	10994	6527	11469	6964	4355	39219	11043	8704	4047	13780	70672	311	11735	8394	914	4289	8346	1437	11860	4039	7130	4881	2371	10257	928
K01620	3333	5809	10033	8012	16963	11120	12880	8754	12832	14563	5811	16764	10142	7763	7572	315	17025	540	15956	8798	2832	10666	6927	17594	10994	6527	11469	6964	4355	39219	11043	8704	4047	13780	70672	311	11735	8394	914	4289	8346	1437	11860	4039	7130	4881	2371	10257	928
K01620	3333	5809	10033	8012	16963	11120	12880	8754	12832	14563	5811	16764	10142	7763	7572	315	17025	540	15956	8798	2832	10666	6927	17594	10994	6527	11469	6964	4355	39219	11043	8704	4047	13780	70672	311	11735	8394	914	4289	8346	1437	11860	4039	7130	4881	2371	10257	928
K05592	11535	18769	11122	8026	6910	18460	21421	6828	12767	12521	6227	15508	22536	7687	8477	287	7829	493	16192	6239	2495	11049	3934	20602	12212	5847	30428	11988	5116	45063	9065	2551	3440	8164	34951	287	10547	4570	868	6827	11118	1032	15003	3302	17295	20282	4619	24284	763
K01895	2474	5709	10070	6545	6138	10951	12816	4863	12098	11939	3760	15409	8136	3969	6380	470	7713	232	15895	11704	1686	7260	5190	18095	12041	7915	11653	6856	5680	44318	10277	4187	3055	7702	35800	181	6067	3564	943	7162	9458	642	12406	2712	3785	206	1573	7096	439
K01895	2474	5709	10070	6545	6138	10951	12816	4863	12098	11939	3760	15409	8136	3969	6380	470	7713	232	15895	11704	1686	7260	5190	18095	12041	7915	11653	6856	5680	44318	10277	4187	3055	7702	35800	181	6067	3564	943	7162	9458	642	12406	2712	3785	206	1573	7096	439
K01895	2474	5709	10070	6545	6138	10951	12816	4863	12098	11939	3760	15409	8136	3969	6380	470	7713	232	15895	11704	1686	7260	5190	18095	12041	7915	11653	6856	5680	44318	10277	4187	3055	7702	35800	181	6067	3564	943	7162	9458	642	12406	2712	3785	206	1573	7096	439
K01895	2474	5709	10070	6545	6138	10951	12816	4863	12098	11939	3760	15409	8136	3969	6380	470	7713	232	15895	11704	1686	7260	5190	18095	12041	7915	11653	6856	5680	44318	10277	4187	3055	7702	35800	181	6067	3564	943	7162	9458	642	12406	2712	3785	206	1573	7096	439
K01895	2474	5709	10070	6545	6138	10951	12816	4863	12098	11939	3760	15409	8136	3969	6380	470	7713	232	15895	11704	1686	7260	5190	18095	12041	7915	11653	6856	5680	44318	10277	4187	3055	7702	35800	181	6067	3564	943	7162	9458	642	12406	2712	3785	206	1573	7096	439
K01895	2474	5709	10070	6545	6138	10951	12816	4863	12098	11939	3760	15409	8136	3969	6380	470	7713	232	15895	11704	1686	7260	5190	18095	12041	7915	11653	6856	5680	44318	10277	4187	3055	7702	35800	181	6067	3564	943	7162	9458	642	12406	2712	3785	206	1573	7096	439
K01895	2474	5709	10070	6545	6138	10951	12816	4863	12098	11939	3760	15409	8136	3969	6380	470	7713	232	15895	11704	1686	7260	5190	18095	12041	7915	11653	6856	5680	44318	10277	4187	3055	7702	35800	181	6067	3564	943	7162	9458	642	12406	2712	3785	206	1573	7096	439
K01895	2474	5709	10070	6545	6138	10951	12816	4863	12098	11939	3760	15409	8136	3969	6380	470	7713	232	15895	11704	1686	7260	5190	18095	12041	7915	11653	6856	5680	44318	10277	4187	3055	7702	35800	181	6067	3564	943	7162	9458	642	12406	2712	3785	206	1573	7096	439
K01895	2474	5709	10070	6545	6138	10951	12816	4863	12098	11939	3760	15409	8136	3969	6380	470	7713	232	15895	11704	1686	7260	5190	18095	12041	7915	11653	6856	5680	44318	10277	4187	3055	7702	35800	181	6067	3564	943	7162	9458	642	12406	2712	3785	206	1573	7096	439
K01895	2474	5709	10070	6545	6138	10951	12816	4863	12098	11939	3760	15409	8136	3969	6380	470	7713	232	15895	11704	1686	7260	5190	18095	12041	7915	11653	6856	5680	44318	10277	4187	3055	7702	35800	181	6067	3564	943	7162	9458	642	12406	2712	3785	206	1573	7096	439
K03523	14949	21805	4669	4628	12839	14305	16594	7260	1138	3329	6216	1404	7194	10495	2170	76	9934	708	362	3557	4217	8967	4940	802	4973	1975	21519	6437	5123	30377	11770	9558	1163	7466	41418	384	12108	6672	474	4780	6969	1534	6714	5784	16754	23508	6497	29526	1063
K13038	6855	14392	10643	8981	13694	17460	20735	7484	12130	12267	6443	15684	18236	8109	7432	313	9331	533	15970	9002	2521	8542	4619	17394	11094	6520	16374	6451	3934	41156	12746	4073	3168	8683	41327	314	7033	4522	1048	7760	10422	1165	12125	3713	3743	106	4652	15428	696
K13038	6855	14392	10643	8981	13694	17460	20735	7484	12130	12267	6443	15684	18236	8109	7432	313	9331	533	15970	9002	2521	8542	4619	17394	11094	6520	16374	6451	3934	41156	12746	4073	3168	8683	41327	314	7033	4522	1048	7760	10422	1165	12125	3713	3743	106	4652	15428	696
K00549	7051	10853	1335	2425	12254	2669	4505	4146	6447	9214	1697	1407	16992	5060	11214	262	17474	161	247	3284	2846	10112	6842	30783	8494	4715	28446	14221	7332	25149	7737	9570	5791	10612	54918	135	9606	5909	753	10666	11479	811	15241	2971	11758	14725	1391	11908	918
K00549	7051	10853	1335	2425	12254	2669	4505	4146	6447	9214	1697	1407	16992	5060	11214	262	17474	161	247	3284	2846	10112	6842	30783	8494	4715	28446	14221	7332	25149	7737	9570	5791	10612	54918	135	9606	5909	753	10666	11479	811	15241	2971	11758	14725	1391	11908	918
K00549	7051	10853	1335	2425	12254	2669	4505	4146	6447	9214	1697	1407	16992	5060	11214	262	17474	161	247	3284	2846	10112	6842	30783	8494	4715	28446	14221	7332	25149	7737	9570	5791	10612	54918	135	9606	5909	753	10666	11479	811	15241	2971	11758	14725	1391	11908	918
K00549	7051	10853	1335	2425	12254	2669	4505	4146	6447	9214	1697	1407	16992	5060	11214	262	17474	161	247	3284	2846	10112	6842	30783	8494	4715	28446	14221	7332	25149	7737	9570	5791	10612	54918	135	9606	5909	753	10666	11479	811	15241	2971	11758	14725	1391	11908	918
K00549	7051	10853	1335	2425	12254	2669	4505	4146	6447	9214	1697	1407	16992	5060	11214	262	17474	161	247	3284	2846	10112	6842	30783	8494	4715	28446	14221	7332	25149	7737	9570	5791	10612	54918	135	9606	5909	753	10666	11479	811	15241	2971	11758	14725	1391	11908	918
K00240	7011	15482	8881	6568	16265	17593	21031	7570	13169	14962	5410	16744	9049	9030	7336	329	17603	314	15983	8943	2476	10047	6966	19700	10992	6467	17706	7084	4135	37400	9179	8829	4378	13843	71168	220	11722	8425	967	4970	9475	1238	11087	3356	4023	100	5058	2949	842
K00240	7011	15482	8881	6568	16265	17593	21031	7570	13169	14962	5410	16744	9049	9030	7336	329	17603	314	15983	8943	2476	10047	6966	19700	10992	6467	17706	7084	4135	37400	9179	8829	4378	13843	71168	220	11722	8425	967	4970	9475	1238	11087	3356	4023	100	5058	2949	842
K00240	7011	15482	8881	6568	16265	17593	21031	7570	13169	14962	5410	16744	9049	9030	7336	329	17603	314	15983	8943	2476	10047	6966	19700	10992	6467	17706	7084	4135	37400	9179	8829	4378	13843	71168	220	11722	8425	967	4970	9475	1238	11087	3356	4023	100	5058	2949	842
K00240	7011	15482	8881	6568	16265	17593	21031	7570	13169	14962	5410	16744	9049	9030	7336	329	17603	314	15983	8943	2476	10047	6966	19700	10992	6467	17706	7084	4135	37400	9179	8829	4378	13843	71168	220	11722	8425	967	4970	9475	1238	11087	3356	4023	100	5058	2949	842
K00240	7011	15482	8881	6568	16265	17593	21031	7570	13169	14962	5410	16744	9049	9030	7336	329	17603	314	15983	8943	2476	10047	6966	19700	10992	6467	17706	7084	4135	37400	9179	8829	4378	13843	71168	220	11722	8425	967	4970	9475	1238	11087	3356	4023	100	5058	2949	842
K00240	7011	15482	8881	6568	16265	17593	21031	7570	13169	14962	5410	16744	9049	9030	7336	329	17603	314	15983	8943	2476	10047	6966	19700	10992	6467	17706	7084	4135	37400	9179	8829	4378	13843	71168	220	11722	8425	967	4970	9475	1238	11087	3356	4023	100	5058	2949	842
K00240	7011	15482	8881	6568	16265	17593	21031	7570	13169	14962	5410	16744	9049	9030	7336	329	17603	314	15983	8943	2476	10047	6966	19700	10992	6467	17706	7084	4135	37400	9179	8829	4378	13843	71168	220	11722	8425	967	4970	9475	1238	11087	3356	4023	100	5058	2949	842
K00240	7011	15482	8881	6568	16265	17593	21031	7570	13169	14962	5410	16744	9049	9030	7336	329	17603	314	15983	8943	2476	10047	6966	19700	10992	6467	17706	7084	4135	37400	9179	8829	4378	13843	71168	220	11722	8425	967	4970	9475	1238	11087	3356	4023	100	5058	2949	842
K00240	7011	15482	8881	6568	16265	17593	21031	7570	13169	14962	5410	16744	9049	9030	7336	329	17603	314	15983	8943	2476	10047	6966	19700	10992	6467	17706	7084	4135	37400	9179	8829	4378	13843	71168	220	11722	8425	967	4970	9475	1238	11087	3356	4023	100	5058	2949	842
K01270	7342	16850	18451	14941	11752	27310	31195	8035	21043	19960	7703	30832	26617	8296	7771	115	10089	458	31879	11771	1993	11396	4508	18597	15902	8246	13513	6786	2536	58681	12739	1653	3409	12329	55205	217	11037	6568	1101	5157	8836	993	11043	3133	7871	2930	5491	12282	561
K01270	7342	16850	18451	14941	11752	27310	31195	8035	21043	19960	7703	30832	26617	8296	7771	115	10089	458	31879	11771	1993	11396	4508	18597	15902	8246	13513	6786	2536	58681	12739	1653	3409	12329	55205	217	11037	6568	1101	5157	8836	993	11043	3133	7871	2930	5491	12282	561
K00854	2734	7181	11216	10575	33636	11981	14046	8692	15111	17059	5987	19130	15814	8151	9516	150	19507	608	17650	7161	3380	12516	6798	22973	11128	6260	19152	8075	3026	54303	24011	8138	5061	15691	80026	346	14063	9593	1505	4795	7968	1462	10669	5000	4528	444	2538	11089	976
K00854	2734	7181	11216	10575	33636	11981	14046	8692	15111	17059	5987	19130	15814	8151	9516	150	19507	608	17650	7161	3380	12516	6798	22973	11128	6260	19152	8075	3026	54303	24011	8138	5061	15691	80026	346	14063	9593	1505	4795	7968	1462	10669	5000	4528	444	2538	11089	976
K11070	6588	7447	9274	7296	6293	10833	12060	5640	10384	10198	4479	13307	21428	4533	6507	93	6472	455	14175	8361	2071	10029	4371	14320	11624	5365	23592	9976	6169	44032	8159	3712	2440	7060	31043	259	10406	4197	635	8384	10774	784	16316	2469	16776	20353	1595	21157	472
K15581	11404	16960	2510	1073	10085	8649	10882	5602	4253	6475	4013	1204	14455	7625	7687	50	12979	459	323	3665	3305	9429	5764	18797	7465	3465	27037	11363	6872	23608	5506	8912	3777	8501	44284	289	10191	5554	569	8653	12338	1126	16272	3367	15161	20159	3948	23430	873
K15581	11404	16960	2510	1073	10085	8649	10882	5602	4253	6475	4013	1204	14455	7625	7687	50	12979	459	323	3665	3305	9429	5764	18797	7465	3465	27037	11363	6872	23608	5506	8912	3777	8501	44284	289	10191	5554	569	8653	12338	1126	16272	3367	15161	20159	3948	23430	873
K15581	11404	16960	2510	1073	10085	8649	10882	5602	4253	6475	4013	1204	14455	7625	7687	50	12979	459	323	3665	3305	9429	5764	18797	7465	3465	27037	11363	6872	23608	5506	8912	3777	8501	44284	289	10191	5554	569	8653	12338	1126	16272	3367	15161	20159	3948	23430	873
K01625	7259	9136	10583	10606	23132	11968	13340	7132	12615	12488	5165	15607	16660	5537	7665	308	8174	537	16066	6497	2422	11859	4267	19647	11861	5763	31623	12184	5318	58506	19913	2926	3359	8591	37565	327	13402	5414	1363	5362	14607	1030	24767	3456	18116	21744	1871	20158	724
K01625	7259	9136	10583	10606	23132	11968	13340	7132	12615	12488	5165	15607	16660	5537	7665	308	8174	537	16066	6497	2422	11859	4267	19647	11861	5763	31623	12184	5318	58506	19913	2926	3359	8591	37565	327	13402	5414	1363	5362	14607	1030	24767	3456	18116	21744	1871	20158	724
K01625	7259	9136	10583	10606	23132	11968	13340	7132	12615	12488	5165	15607	16660	5537	7665	308	8174	537	16066	6497	2422	11859	4267	19647	11861	5763	31623	12184	5318	58506	19913	2926	3359	8591	37565	327	13402	5414	1363	5362	14607	1030	24767	3456	18116	21744	1871	20158	724
K01625	7259	9136	10583	10606	23132	11968	13340	7132	12615	12488	5165	15607	16660	5537	7665	308	8174	537	16066	6497	2422	11859	4267	19647	11861	5763	31623	12184	5318	58506	19913	2926	3359	8591	37565	327	13402	5414	1363	5362	14607	1030	24767	3456	18116	21744	1871	20158	724
K01625	7259	9136	10583	10606	23132	11968	13340	7132	12615	12488	5165	15607	16660	5537	7665	308	8174	537	16066	6497	2422	11859	4267	19647	11861	5763	31623	12184	5318	58506	19913	2926	3359	8591	37565	327	13402	5414	1363	5362	14607	1030	24767	3456	18116	21744	1871	20158	724
K07636	4635	8354	10169	7193	6193	10724	12501	7151	11010	10879	5837	13255	16350	5950	7501	393	7530	615	14303	8368	2629	10498	4499	18496	11121	6390	24064	9291	5295	52527	13392	3220	3077	7257	32565	366	9759	4115	880	7860	10083	1097	14065	4361	9850	9712	1812	20910	768
K03823	9206	15350	6661	4967	14346	15594	19114	9155	9205	11308	7275	10190	8935	10668	6818	299	16967	717	10396	6888	3584	10582	6931	18220	9363	5299	20070	8643	5393	34041	10768	9354	4020	11981	62187	420	10667	7390	861	5111	5570	1647	3961	4860	10382	10965	5122	16833	1108
K03823	9206	15350	6661	4967	14346	15594	19114	9155	9205	11308	7275	10190	8935	10668	6818	299	16967	717	10396	6888	3584	10582	6931	18220	9363	5299	20070	8643	5393	34041	10768	9354	4020	11981	62187	420	10667	7390	861	5111	5570	1647	3961	4860	10382	10965	5122	16833	1108
K00239	7051	15557	9042	6568	16309	17612	21058	7955	13169	14962	5663	16744	9051	9212	7338	327	17603	389	15976	8956	2754	10118	7031	19700	11029	6804	17706	7084	4135	41429	11727	8829	4378	13871	71330	243	11722	8465	987	4970	9484	1315	11089	3995	4044	100	5066	3628	882
K00239	7051	15557	9042	6568	16309	17612	21058	7955	13169	14962	5663	16744	9051	9212	7338	327	17603	389	15976	8956	2754	10118	7031	19700	11029	6804	17706	7084	4135	41429	11727	8829	4378	13871	71330	243	11722	8465	987	4970	9484	1315	11089	3995	4044	100	5066	3628	882
K00239	7051	15557	9042	6568	16309	17612	21058	7955	13169	14962	5663	16744	9051	9212	7338	327	17603	389	15976	8956	2754	10118	7031	19700	11029	6804	17706	7084	4135	41429	11727	8829	4378	13871	71330	243	11722	8465	987	4970	9484	1315	11089	3995	4044	100	5066	3628	882
K00239	7051	15557	9042	6568	16309	17612	21058	7955	13169	14962	5663	16744	9051	9212	7338	327	17603	389	15976	8956	2754	10118	7031	19700	11029	6804	17706	7084	4135	41429	11727	8829	4378	13871	71330	243	11722	8465	987	4970	9484	1315	11089	3995	4044	100	5066	3628	882
K00239	7051	15557	9042	6568	16309	17612	21058	7955	13169	14962	5663	16744	9051	9212	7338	327	17603	389	15976	8956	2754	10118	7031	19700	11029	6804	17706	7084	4135	41429	11727	8829	4378	13871	71330	243	11722	8465	987	4970	9484	1315	11089	3995	4044	100	5066	3628	882
K00239	7051	15557	9042	6568	16309	17612	21058	7955	13169	14962	5663	16744	9051	9212	7338	327	17603	389	15976	8956	2754	10118	7031	19700	11029	6804	17706	7084	4135	41429	11727	8829	4378	13871	71330	243	11722	8465	987	4970	9484	1315	11089	3995	4044	100	5066	3628	882
K00239	7051	15557	9042	6568	16309	17612	21058	7955	13169	14962	5663	16744	9051	9212	7338	327	17603	389	15976	8956	2754	10118	7031	19700	11029	6804	17706	7084	4135	41429	11727	8829	4378	13871	71330	243	11722	8465	987	4970	9484	1315	11089	3995	4044	100	5066	3628	882
K00239	7051	15557	9042	6568	16309	17612	21058	7955	13169	14962	5663	16744	9051	9212	7338	327	17603	389	15976	8956	2754	10118	7031	19700	11029	6804	17706	7084	4135	41429	11727	8829	4378	13871	71330	243	11722	8465	987	4970	9484	1315	11089	3995	4044	100	5066	3628	882
K00239	7051	15557	9042	6568	16309	17612	21058	7955	13169	14962	5663	16744	9051	9212	7338	327	17603	389	15976	8956	2754	10118	7031	19700	11029	6804	17706	7084	4135	41429	11727	8829	4378	13871	71330	243	11722	8465	987	4970	9484	1315	11089	3995	4044	100	5066	3628	882
K00239	7051	15557	9042	6568	16309	17612	21058	7955	13169	14962	5663	16744	9051	9212	7338	327	17603	389	15976	8956	2754	10118	7031	19700	11029	6804	17706	7084	4135	41429	11727	8829	4378	13871	71330	243	11722	8465	987	4970	9484	1315	11089	3995	4044	100	5066	3628	882
K01442	961	3544	8511	7737	21796	18043	22068	7708	8607	10163	7126	14547	8205	7632	926	49	17554	519	19422	9533	2664	16625	7313	1445	7111	4019	27447	2755	2262	53544	15651	8091	1533	11140	59977	292	18444	9630	743	4547	13158	1271	22103	3944	3699	1143	3275	14734	774
K01442	961	3544	8511	7737	21796	18043	22068	7708	8607	10163	7126	14547	8205	7632	926	49	17554	519	19422	9533	2664	16625	7313	1445	7111	4019	27447	2755	2262	53544	15651	8091	1533	11140	59977	292	18444	9630	743	4547	13158	1271	22103	3944	3699	1143	3275	14734	774
K01442	961	3544	8511	7737	21796	18043	22068	7708	8607	10163	7126	14547	8205	7632	926	49	17554	519	19422	9533	2664	16625	7313	1445	7111	4019	27447	2755	2262	53544	15651	8091	1533	11140	59977	292	18444	9630	743	4547	13158	1271	22103	3944	3699	1143	3275	14734	774
K01193	8624	8237	2246	3352	22070	2191	2276	4543	3325	5722	2691	1435	9653	4958	5617	34	12749	401	453	3682	3335	9890	5994	12829	7129	2797	31247	11851	7367	35018	14835	9856	2991	8907	46816	242	13293	6713	791	6620	11018	1014	17884	3610	21658	30385	1036	22022	882
K01193	8624	8237	2246	3352	22070	2191	2276	4543	3325	5722	2691	1435	9653	4958	5617	34	12749	401	453	3682	3335	9890	5994	12829	7129	2797	31247	11851	7367	35018	14835	9856	2991	8907	46816	242	13293	6713	791	6620	11018	1014	17884	3610	21658	30385	1036	22022	882
K01193	8624	8237	2246	3352	22070	2191	2276	4543	3325	5722	2691	1435	9653	4958	5617	34	12749	401	453	3682	3335	9890	5994	12829	7129	2797	31247	11851	7367	35018	14835	9856	2991	8907	46816	242	13293	6713	791	6620	11018	1014	17884	3610	21658	30385	1036	22022	882
K00794	8904	17058	9546	7162	6893	17249	20781	7066	11582	11699	6337	13381	18634	8068	8765	371	9213	515	14219	8345	2584	9293	4678	21304	11604	6062	21148	9255	5310	39450	9463	3998	3620	8038	36863	315	6785	3761	917	8420	11095	1104	13396	3619	8546	7409	4643	13858	719
K00794	8904	17058	9546	7162	6893	17249	20781	7066	11582	11699	6337	13381	18634	8068	8765	371	9213	515	14219	8345	2584	9293	4678	21304	11604	6062	21148	9255	5310	39450	9463	3998	3620	8038	36863	315	6785	3761	917	8420	11095	1104	13396	3619	8546	7409	4643	13858	719
K00794	8904	17058	9546	7162	6893	17249	20781	7066	11582	11699	6337	13381	18634	8068	8765	371	9213	515	14219	8345	2584	9293	4678	21304	11604	6062	21148	9255	5310	39450	9463	3998	3620	8038	36863	315	6785	3761	917	8420	11095	1104	13396	3619	8546	7409	4643	13858	719
K00882	11983	17993	2960	5671	17551	8886	11046	4929	3624	4159	4504	105	13031	6426	8079	136	4888	564	334	3446	3254	9454	3526	18797	7570	3417	38703	12712	6880	41098	16246	3960	2885	3298	13567	347	9426	2418	1083	9403	13028	941	16869	3428	15752	21412	3549	24873	697
K11071	6580	7445	9623	7297	6652	10831	12059	6438	10411	10293	5208	13353	20563	5198	6525	95	6799	584	14174	8316	2524	10291	4442	14320	11563	5347	23594	9967	6123	48224	10833	3876	2476	7299	32430	318	10603	4366	679	8053	10688	957	16230	3334	16820	20351	1669	22523	562
K00626	11316	17217	5094	3125	1719	8728	11284	6709	4102	4791	5964	90	7749	7840	10030	1188	5854	526	338	6141	3059	7429	4324	21480	9023	4371	18208	11294	8405	18319	3718	5380	3309	3647	15824	428	1900	643	1099	8554	8208	1352	6649	4051	13706	17954	3706	28636	1121
K00626	11316	17217	5094	3125	1719	8728	11284	6709	4102	4791	5964	90	7749	7840	10030	1188	5854	526	338	6141	3059	7429	4324	21480	9023	4371	18208	11294	8405	18319	3718	5380	3309	3647	15824	428	1900	643	1099	8554	8208	1352	6649	4051	13706	17954	3706	28636	1121
K00626	11316	17217	5094	3125	1719	8728	11284	6709	4102	4791	5964	90	7749	7840	10030	1188	5854	526	338	6141	3059	7429	4324	21480	9023	4371	18208	11294	8405	18319	3718	5380	3309	3647	15824	428	1900	643	1099	8554	8208	1352	6649	4051	13706	17954	3706	28636	1121
K00626	11316	17217	5094	3125	1719	8728	11284	6709	4102	4791	5964	90	7749	7840	10030	1188	5854	526	338	6141	3059	7429	4324	21480	9023	4371	18208	11294	8405	18319	3718	5380	3309	3647	15824	428	1900	643	1099	8554	8208	1352	6649	4051	13706	17954	3706	28636	1121
K00626	11316	17217	5094	3125	1719	8728	11284	6709	4102	4791	5964	90	7749	7840	10030	1188	5854	526	338	6141	3059	7429	4324	21480	9023	4371	18208	11294	8405	18319	3718	5380	3309	3647	15824	428	1900	643	1099	8554	8208	1352	6649	4051	13706	17954	3706	28636	1121
K00626	11316	17217	5094	3125	1719	8728	11284	6709	4102	4791	5964	90	7749	7840	10030	1188	5854	526	338	6141	3059	7429	4324	21480	9023	4371	18208	11294	8405	18319	3718	5380	3309	3647	15824	428	1900	643	1099	8554	8208	1352	6649	4051	13706	17954	3706	28636	1121
K00626	11316	17217	5094	3125	1719	8728	11284	6709	4102	4791	5964	90	7749	7840	10030	1188	5854	526	338	6141	3059	7429	4324	21480	9023	4371	18208	11294	8405	18319	3718	5380	3309	3647	15824	428	1900	643	1099	8554	8208	1352	6649	4051	13706	17954	3706	28636	1121
K00626	11316	17217	5094	3125	1719	8728	11284	6709	4102	4791	5964	90	7749	7840	10030	1188	5854	526	338	6141	3059	7429	4324	21480	9023	4371	18208	11294	8405	18319	3718	5380	3309	3647	15824	428	1900	643	1099	8554	8208	1352	6649	4051	13706	17954	3706	28636	1121
K00626	11316	17217	5094	3125	1719	8728	11284	6709	4102	4791	5964	90	7749	7840	10030	1188	5854	526	338	6141	3059	7429	4324	21480	9023	4371	18208	11294	8405	18319	3718	5380	3309	3647	15824	428	1900	643	1099	8554	8208	1352	6649	4051	13706	17954	3706	28636	1121
K00626	11316	17217	5094	3125	1719	8728	11284	6709	4102	4791	5964	90	7749	7840	10030	1188	5854	526	338	6141	3059	7429	4324	21480	9023	4371	18208	11294	8405	18319	3718	5380	3309	3647	15824	428	1900	643	1099	8554	8208	1352	6649	4051	13706	17954	3706	28636	1121
K00626	11316	17217	5094	3125	1719	8728	11284	6709	4102	4791	5964	90	7749	7840	10030	1188	5854	526	338	6141	3059	7429	4324	21480	9023	4371	18208	11294	8405	18319	3718	5380	3309	3647	15824	428	1900	643	1099	8554	8208	1352	6649	4051	13706	17954	3706	28636	1121
K00626	11316	17217	5094	3125	1719	8728	11284	6709	4102	4791	5964	90	7749	7840	10030	1188	5854	526	338	6141	3059	7429	4324	21480	9023	4371	18208	11294	8405	18319	3718	5380	3309	3647	15824	428	1900	643	1099	8554	8208	1352	6649	4051	13706	17954	3706	28636	1121
K00626	11316	17217	5094	3125	1719	8728	11284	6709	4102	4791	5964	90	7749	7840	10030	1188	5854	526	338	6141	3059	7429	4324	21480	9023	4371	18208	11294	8405	18319	3718	5380	3309	3647	15824	428	1900	643	1099	8554	8208	1352	6649	4051	13706	17954	3706	28636	1121
K00626	11316	17217	5094	3125	1719	8728	11284	6709	4102	4791	5964	90	7749	7840	10030	1188	5854	526	338	6141	3059	7429	4324	21480	9023	4371	18208	11294	8405	18319	3718	5380	3309	3647	15824	428	1900	643	1099	8554	8208	1352	6649	4051	13706	17954	3706	28636	1121
K00626	11316	17217	5094	3125	1719	8728	11284	6709	4102	4791	5964	90	7749	7840	10030	1188	5854	526	338	6141	3059	7429	4324	21480	9023	4371	18208	11294	8405	18319	3718	5380	3309	3647	15824	428	1900	643	1099	8554	8208	1352	6649	4051	13706	17954	3706	28636	1121
K00626	11316	17217	5094	3125	1719	8728	11284	6709	4102	4791	5964	90	7749	7840	10030	1188	5854	526	338	6141	3059	7429	4324	21480	9023	4371	18208	11294	8405	18319	3718	5380	3309	3647	15824	428	1900	643	1099	8554	8208	1352	6649	4051	13706	17954	3706	28636	1121
K00626	11316	17217	5094	3125	1719	8728	11284	6709	4102	4791	5964	90	7749	7840	10030	1188	5854	526	338	6141	3059	7429	4324	21480	9023	4371	18208	11294	8405	18319	3718	5380	3309	3647	15824	428	1900	643	1099	8554	8208	1352	6649	4051	13706	17954	3706	28636	1121
K00626	11316	17217	5094	3125	1719	8728	11284	6709	4102	4791	5964	90	7749	7840	10030	1188	5854	526	338	6141	3059	7429	4324	21480	9023	4371	18208	11294	8405	18319	3718	5380	3309	3647	15824	428	1900	643	1099	8554	8208	1352	6649	4051	13706	17954	3706	28636	1121
K00626	11316	17217	5094	3125	1719	8728	11284	6709	4102	4791	5964	90	7749	7840	10030	1188	5854	526	338	6141	3059	7429	4324	21480	9023	4371	18208	11294	8405	18319	3718	5380	3309	3647	15824	428	1900	643	1099	8554	8208	1352	6649	4051	13706	17954	3706	28636	1121
K00793	8857	17085	10547	7966	7596	18015	21396	5724	12861	12877	5351	15582	19771	7008	8799	333	9305	340	16072	9037	2366	9332	4780	21404	12427	6457	21232	9047	5319	42818	9947	4044	3675	8746	40060	214	7524	4220	943	8150	11017	836	13374	3172	8865	7409	4511	12827	662
K00793	8857	17085	10547	7966	7596	18015	21396	5724	12861	12877	5351	15582	19771	7008	8799	333	9305	340	16072	9037	2366	9332	4780	21404	12427	6457	21232	9047	5319	42818	9947	4044	3675	8746	40060	214	7524	4220	943	8150	11017	836	13374	3172	8865	7409	4511	12827	662
K00793	8857	17085	10547	7966	7596	18015	21396	5724	12861	12877	5351	15582	19771	7008	8799	333	9305	340	16072	9037	2366	9332	4780	21404	12427	6457	21232	9047	5319	42818	9947	4044	3675	8746	40060	214	7524	4220	943	8150	11017	836	13374	3172	8865	7409	4511	12827	662
K01610	7819	16538	10585	9804	12264	18601	21864	7350	13865	13538	6588	17623	19762	7895	7848	214	8190	561	17871	9754	2587	8676	4420	20951	12575	6690	18334	8278	4657	52013	14564	3167	3525	8520	38454	314	8675	4390	1085	8316	10871	1083	12717	3385	6028	2812	4664	11488	625
K01610	7819	16538	10585	9804	12264	18601	21864	7350	13865	13538	6588	17623	19762	7895	7848	214	8190	561	17871	9754	2587	8676	4420	20951	12575	6690	18334	8278	4657	52013	14564	3167	3525	8520	38454	314	8675	4390	1085	8316	10871	1083	12717	3385	6028	2812	4664	11488	625
K01610	7819	16538	10585	9804	12264	18601	21864	7350	13865	13538	6588	17623	19762	7895	7848	214	8190	561	17871	9754	2587	8676	4420	20951	12575	6690	18334	8278	4657	52013	14564	3167	3525	8520	38454	314	8675	4390	1085	8316	10871	1083	12717	3385	6028	2812	4664	11488	625
K01610	7819	16538	10585	9804	12264	18601	21864	7350	13865	13538	6588	17623	19762	7895	7848	214	8190	561	17871	9754	2587	8676	4420	20951	12575	6690	18334	8278	4657	52013	14564	3167	3525	8520	38454	314	8675	4390	1085	8316	10871	1083	12717	3385	6028	2812	4664	11488	625
K01610	7819	16538	10585	9804	12264	18601	21864	7350	13865	13538	6588	17623	19762	7895	7848	214	8190	561	17871	9754	2587	8676	4420	20951	12575	6690	18334	8278	4657	52013	14564	3167	3525	8520	38454	314	8675	4390	1085	8316	10871	1083	12717	3385	6028	2812	4664	11488	625
K01610	7819	16538	10585	9804	12264	18601	21864	7350	13865	13538	6588	17623	19762	7895	7848	214	8190	561	17871	9754	2587	8676	4420	20951	12575	6690	18334	8278	4657	52013	14564	3167	3525	8520	38454	314	8675	4390	1085	8316	10871	1083	12717	3385	6028	2812	4664	11488	625
K01610	7819	16538	10585	9804	12264	18601	21864	7350	13865	13538	6588	17623	19762	7895	7848	214	8190	561	17871	9754	2587	8676	4420	20951	12575	6690	18334	8278	4657	52013	14564	3167	3525	8520	38454	314	8675	4390	1085	8316	10871	1083	12717	3385	6028	2812	4664	11488	625
K01610	7819	16538	10585	9804	12264	18601	21864	7350	13865	13538	6588	17623	19762	7895	7848	214	8190	561	17871	9754	2587	8676	4420	20951	12575	6690	18334	8278	4657	52013	14564	3167	3525	8520	38454	314	8675	4390	1085	8316	10871	1083	12717	3385	6028	2812	4664	11488	625
K01610	7819	16538	10585	9804	12264	18601	21864	7350	13865	13538	6588	17623	19762	7895	7848	214	8190	561	17871	9754	2587	8676	4420	20951	12575	6690	18334	8278	4657	52013	14564	3167	3525	8520	38454	314	8675	4390	1085	8316	10871	1083	12717	3385	6028	2812	4664	11488	625
K01778	7284	16299	10984	7924	17040	17824	21351	10229	13537	15280	7775	16741	18965	11162	9080	340	17791	745	15776	5953	3613	14269	6258	21871	10196	5987	32147	8776	2581	51116	13700	7215	4700	13919	70782	424	16535	9539	1104	6843	9893	1769	11211	5248	3986	24	5321	18107	1185
K01778	7284	16299	10984	7924	17040	17824	21351	10229	13537	15280	7775	16741	18965	11162	9080	340	17791	745	15776	5953	3613	14269	6258	21871	10196	5987	32147	8776	2581	51116	13700	7215	4700	13919	70782	424	16535	9539	1104	6843	9893	1769	11211	5248	3986	24	5321	18107	1185
K01778	7284	16299	10984	7924	17040	17824	21351	10229	13537	15280	7775	16741	18965	11162	9080	340	17791	745	15776	5953	3613	14269	6258	21871	10196	5987	32147	8776	2581	51116	13700	7215	4700	13919	70782	424	16535	9539	1104	6843	9893	1769	11211	5248	3986	24	5321	18107	1185
K01778	7284	16299	10984	7924	17040	17824	21351	10229	13537	15280	7775	16741	18965	11162	9080	340	17791	745	15776	5953	3613	14269	6258	21871	10196	5987	32147	8776	2581	51116	13700	7215	4700	13919	70782	424	16535	9539	1104	6843	9893	1769	11211	5248	3986	24	5321	18107	1185
K01778	7284	16299	10984	7924	17040	17824	21351	10229	13537	15280	7775	16741	18965	11162	9080	340	17791	745	15776	5953	3613	14269	6258	21871	10196	5987	32147	8776	2581	51116	13700	7215	4700	13919	70782	424	16535	9539	1104	6843	9893	1769	11211	5248	3986	24	5321	18107	1185
K01778	7284	16299	10984	7924	17040	17824	21351	10229	13537	15280	7775	16741	18965	11162	9080	340	17791	745	15776	5953	3613	14269	6258	21871	10196	5987	32147	8776	2581	51116	13700	7215	4700	13919	70782	424	16535	9539	1104	6843	9893	1769	11211	5248	3986	24	5321	18107	1185
K15582	11526	17027	2706	1088	10853	8669	10856	6419	4258	6616	4661	1299	14665	8345	7370	47	13576	563	331	3700	3591	9833	5971	18496	7448	3438	28544	11486	6919	25126	6008	9353	3804	8921	46743	338	11112	6021	598	8744	12382	1288	16440	3666	15630	20786	4043	24268	973
K15582	11526	17027	2706	1088	10853	8669	10856	6419	4258	6616	4661	1299	14665	8345	7370	47	13576	563	331	3700	3591	9833	5971	18496	7448	3438	28544	11486	6919	25126	6008	9353	3804	8921	46743	338	11112	6021	598	8744	12382	1288	16440	3666	15630	20786	4043	24268	973
K15582	11526	17027	2706	1088	10853	8669	10856	6419	4258	6616	4661	1299	14665	8345	7370	47	13576	563	331	3700	3591	9833	5971	18496	7448	3438	28544	11486	6919	25126	6008	9353	3804	8921	46743	338	11112	6021	598	8744	12382	1288	16440	3666	15630	20786	4043	24268	973
K11072	6535	7349	9662	7298	6626	10812	12052	6668	10409	10297	5511	13352	21423	5414	6526	89	6822	629	14175	8547	2644	10053	4493	14320	11675	5397	22223	9842	6231	47537	10868	3984	2476	7324	32630	343	10116	4251	682	8389	10766	1016	16299	3421	16720	20148	1688	22649	579
K11752	8747	15495	10676	7969	7952	17912	21182	7361	12612	12672	6419	15628	19806	8101	8285	379	9272	488	16059	9078	2558	9290	4758	19900	12216	6272	20471	8784	5148	42561	10029	4202	3480	8802	40689	291	7774	4390	916	8297	10923	1129	13370	3641	8828	7411	4668	13092	735
K11752	8747	15495	10676	7969	7952	17912	21182	7361	12612	12672	6419	15628	19806	8101	8285	379	9272	488	16059	9078	2558	9290	4758	19900	12216	6272	20471	8784	5148	42561	10029	4202	3480	8802	40689	291	7774	4390	916	8297	10923	1129	13370	3641	8828	7411	4668	13092	735
K11752	8747	15495	10676	7969	7952	17912	21182	7361	12612	12672	6419	15628	19806	8101	8285	379	9272	488	16059	9078	2558	9290	4758	19900	12216	6272	20471	8784	5148	42561	10029	4202	3480	8802	40689	291	7774	4390	916	8297	10923	1129	13370	3641	8828	7411	4668	13092	735
K11752	8747	15495	10676	7969	7952	17912	21182	7361	12612	12672	6419	15628	19806	8101	8285	379	9272	488	16059	9078	2558	9290	4758	19900	12216	6272	20471	8784	5148	42561	10029	4202	3480	8802	40689	291	7774	4390	916	8297	10923	1129	13370	3641	8828	7411	4668	13092	735
K01633	10143	17500	9597	7702	11247	18168	21242	4433	12514	12312	4090	15475	21057	5685	7865	365	7859	158	16153	9099	1717	9043	4599	19599	12804	6335	24495	10174	5933	42302	9532	3757	3286	8094	35896	130	8592	4112	993	8674	11502	589	14712	1824	12864	13679	4327	11528	572
K01633	10143	17500	9597	7702	11247	18168	21242	4433	12514	12312	4090	15475	21057	5685	7865	365	7859	158	16153	9099	1717	9043	4599	19599	12804	6335	24495	10174	5933	42302	9532	3757	3286	8094	35896	130	8592	4112	993	8674	11502	589	14712	1824	12864	13679	4327	11528	572
K02759	12900	15234	3657	6570	28746	3856	4985	2807	6096	7114	2058	339	9374	3665	14376	15	8594	323	538	763	2913	14277	4519	31143	10062	4511	46505	20627	9133	44218	19239	4365	4882	5694	22625	243	12745	3517	1462	6403	13103	515	19133	2364	29128	41018	951	34316	798
K02759	12900	15234	3657	6570	28746	3856	4985	2807	6096	7114	2058	339	9374	3665	14376	15	8594	323	538	763	2913	14277	4519	31143	10062	4511	46505	20627	9133	44218	19239	4365	4882	5694	22625	243	12745	3517	1462	6403	13103	515	19133	2364	29128	41018	951	34316	798
K00849	5622	8795	9893	7747	21905	11594	13088	10020	13064	14787	6771	16816	21370	8843	6848	69	17013	776	16119	6420	3365	12674	6593	18296	11036	6162	32914	10208	4265	52069	16797	7927	4160	14094	70860	429	16362	9496	1047	6433	9175	1679	13976	4912	13717	14847	2564	17605	939
K00849	5622	8795	9893	7747	21905	11594	13088	10020	13064	14787	6771	16816	21370	8843	6848	69	17013	776	16119	6420	3365	12674	6593	18296	11036	6162	32914	10208	4265	52069	16797	7927	4160	14094	70860	429	16362	9496	1047	6433	9175	1679	13976	4912	13717	14847	2564	17605	939
K00849	5622	8795	9893	7747	21905	11594	13088	10020	13064	14787	6771	16816	21370	8843	6848	69	17013	776	16119	6420	3365	12674	6593	18296	11036	6162	32914	10208	4265	52069	16797	7927	4160	14094	70860	429	16362	9496	1047	6433	9175	1679	13976	4912	13717	14847	2564	17605	939
K01151	7210	16424	9745	8232	16539	16997	20540	6047	11607	12531	5219	13897	9278	7569	8029	23	12906	425	13997	8214	2938	12260	5800	20101	10371	6472	26275	8154	4229	50796	14175	5984	3877	10236	50846	252	13134	6815	958	6433	10527	949	11950	3623	3669	108	4660	14090	698
K00766	7905	12312	10427	8063	16984	17168	19480	7824	11062	12654	5893	16789	20293	8703	3355	313	14605	437	15956	8869	2960	9305	6191	7668	10198	4749	13029	5062	3936	40895	12423	8960	2519	12885	66862	252	12394	8558	802	6527	9675	1351	13664	4377	10124	9918	4769	15163	971
K00766	7905	12312	10427	8063	16984	17168	19480	7824	11062	12654	5893	16789	20293	8703	3355	313	14605	437	15956	8869	2960	9305	6191	7668	10198	4749	13029	5062	3936	40895	12423	8960	2519	12885	66862	252	12394	8558	802	6527	9675	1351	13664	4377	10124	9918	4769	15163	971
K00766	7905	12312	10427	8063	16984	17168	19480	7824	11062	12654	5893	16789	20293	8703	3355	313	14605	437	15956	8869	2960	9305	6191	7668	10198	4749	13029	5062	3936	40895	12423	8960	2519	12885	66862	252	12394	8558	802	6527	9675	1351	13664	4377	10124	9918	4769	15163	971
K00766	7905	12312	10427	8063	16984	17168	19480	7824	11062	12654	5893	16789	20293	8703	3355	313	14605	437	15956	8869	2960	9305	6191	7668	10198	4749	13029	5062	3936	40895	12423	8960	2519	12885	66862	252	12394	8558	802	6527	9675	1351	13664	4377	10124	9918	4769	15163	971
K00766	7905	12312	10427	8063	16984	17168	19480	7824	11062	12654	5893	16789	20293	8703	3355	313	14605	437	15956	8869	2960	9305	6191	7668	10198	4749	13029	5062	3936	40895	12423	8960	2519	12885	66862	252	12394	8558	802	6527	9675	1351	13664	4377	10124	9918	4769	15163	971
K02755	7075	8953	3243	3265	18524	2228	2442	4607	3138	4756	2705	885	5421	4614	8736	18	9263	424	319	2754	2943	15722	4833	13849	6286	2595	58312	12813	5920	52964	13266	6677	2745	6232	31803	302	21007	7172	759	7765	12156	889	16973	3189	15299	21190	972	27037	768
K00031	3961	6349	9920	8044	17051	11241	13012	9103	13115	14916	5989	16777	11605	8149	7097	424	17384	582	15891	9024	3146	10685	7222	18998	11488	6798	18798	8093	5016	46755	14769	9046	4263	14152	72294	340	12317	8535	1031	5074	8742	1508	12615	4918	8894	7415	2422	9278	999
K00031	3961	6349	9920	8044	17051	11241	13012	9103	13115	14916	5989	16777	11605	8149	7097	424	17384	582	15891	9024	3146	10685	7222	18998	11488	6798	18798	8093	5016	46755	14769	9046	4263	14152	72294	340	12317	8535	1031	5074	8742	1508	12615	4918	8894	7415	2422	9278	999
K00031	3961	6349	9920	8044	17051	11241	13012	9103	13115	14916	5989	16777	11605	8149	7097	424	17384	582	15891	9024	3146	10685	7222	18998	11488	6798	18798	8093	5016	46755	14769	9046	4263	14152	72294	340	12317	8535	1031	5074	8742	1508	12615	4918	8894	7415	2422	9278	999
K00031	3961	6349	9920	8044	17051	11241	13012	9103	13115	14916	5989	16777	11605	8149	7097	424	17384	582	15891	9024	3146	10685	7222	18998	11488	6798	18798	8093	5016	46755	14769	9046	4263	14152	72294	340	12317	8535	1031	5074	8742	1508	12615	4918	8894	7415	2422	9278	999
K00031	3961	6349	9920	8044	17051	11241	13012	9103	13115	14916	5989	16777	11605	8149	7097	424	17384	582	15891	9024	3146	10685	7222	18998	11488	6798	18798	8093	5016	46755	14769	9046	4263	14152	72294	340	12317	8535	1031	5074	8742	1508	12615	4918	8894	7415	2422	9278	999
K00031	3961	6349	9920	8044	17051	11241	13012	9103	13115	14916	5989	16777	11605	8149	7097	424	17384	582	15891	9024	3146	10685	7222	18998	11488	6798	18798	8093	5016	46755	14769	9046	4263	14152	72294	340	12317	8535	1031	5074	8742	1508	12615	4918	8894	7415	2422	9278	999
K00031	3961	6349	9920	8044	17051	11241	13012	9103	13115	14916	5989	16777	11605	8149	7097	424	17384	582	15891	9024	3146	10685	7222	18998	11488	6798	18798	8093	5016	46755	14769	9046	4263	14152	72294	340	12317	8535	1031	5074	8742	1508	12615	4918	8894	7415	2422	9278	999
K00031	3961	6349	9920	8044	17051	11241	13012	9103	13115	14916	5989	16777	11605	8149	7097	424	17384	582	15891	9024	3146	10685	7222	18998	11488	6798	18798	8093	5016	46755	14769	9046	4263	14152	72294	340	12317	8535	1031	5074	8742	1508	12615	4918	8894	7415	2422	9278	999
K00031	3961	6349	9920	8044	17051	11241	13012	9103	13115	14916	5989	16777	11605	8149	7097	424	17384	582	15891	9024	3146	10685	7222	18998	11488	6798	18798	8093	5016	46755	14769	9046	4263	14152	72294	340	12317	8535	1031	5074	8742	1508	12615	4918	8894	7415	2422	9278	999
K00031	3961	6349	9920	8044	17051	11241	13012	9103	13115	14916	5989	16777	11605	8149	7097	424	17384	582	15891	9024	3146	10685	7222	18998	11488	6798	18798	8093	5016	46755	14769	9046	4263	14152	72294	340	12317	8535	1031	5074	8742	1508	12615	4918	8894	7415	2422	9278	999
K00031	3961	6349	9920	8044	17051	11241	13012	9103	13115	14916	5989	16777	11605	8149	7097	424	17384	582	15891	9024	3146	10685	7222	18998	11488	6798	18798	8093	5016	46755	14769	9046	4263	14152	72294	340	12317	8535	1031	5074	8742	1508	12615	4918	8894	7415	2422	9278	999
K02437	2537	7177	10230	6593	16560	11119	12958	6514	12985	14755	4094	16741	9067	6359	8202	388	17344	235	15975	8880	2320	13604	6981	18697	10729	5955	28799	7920	4020	48880	10025	8544	4217	13722	70673	187	16796	9503	941	5977	9257	1049	11797	3352	3863	104	2204	13191	845
K02437	2537	7177	10230	6593	16560	11119	12958	6514	12985	14755	4094	16741	9067	6359	8202	388	17344	235	15975	8880	2320	13604	6981	18697	10729	5955	28799	7920	4020	48880	10025	8544	4217	13722	70673	187	16796	9503	941	5977	9257	1049	11797	3352	3863	104	2204	13191	845
K02437	2537	7177	10230	6593	16560	11119	12958	6514	12985	14755	4094	16741	9067	6359	8202	388	17344	235	15975	8880	2320	13604	6981	18697	10729	5955	28799	7920	4020	48880	10025	8544	4217	13722	70673	187	16796	9503	941	5977	9257	1049	11797	3352	3863	104	2204	13191	845
K02437	2537	7177	10230	6593	16560	11119	12958	6514	12985	14755	4094	16741	9067	6359	8202	388	17344	235	15975	8880	2320	13604	6981	18697	10729	5955	28799	7920	4020	48880	10025	8544	4217	13722	70673	187	16796	9503	941	5977	9257	1049	11797	3352	3863	104	2204	13191	845
K02437	2537	7177	10230	6593	16560	11119	12958	6514	12985	14755	4094	16741	9067	6359	8202	388	17344	235	15975	8880	2320	13604	6981	18697	10729	5955	28799	7920	4020	48880	10025	8544	4217	13722	70673	187	16796	9503	941	5977	9257	1049	11797	3352	3863	104	2204	13191	845
K00784	6469	7774	12078	8205	7410	12337	13188	7366	12776	12382	5988	17710	13787	5791	5517	150	6483	634	18117	9990	2608	10050	4531	13536	12851	6060	23286	9709	6115	55585	11846	3811	2401	8378	37049	347	12049	5148	787	5399	10109	1081	15661	3579	17486	20362	1799	23453	652
K02160	7331	8830	2889	1069	1601	2284	3162	2990	3852	4503	2278	100	14645	3078	8297	311	5497	327	375	6368	2760	7713	4565	20101	8998	4582	24531	12211	8718	36463	9480	5349	3086	3654	15919	226	6045	1593	584	11451	12743	564	17743	3261	15207	20456	615	23139	677
K02160	7331	8830	2889	1069	1601	2284	3162	2990	3852	4503	2278	100	14645	3078	8297	311	5497	327	375	6368	2760	7713	4565	20101	8998	4582	24531	12211	8718	36463	9480	5349	3086	3654	15919	226	6045	1593	584	11451	12743	564	17743	3261	15207	20456	615	23139	677
K02160	7331	8830	2889	1069	1601	2284	3162	2990	3852	4503	2278	100	14645	3078	8297	311	5497	327	375	6368	2760	7713	4565	20101	8998	4582	24531	12211	8718	36463	9480	5349	3086	3654	15919	226	6045	1593	584	11451	12743	564	17743	3261	15207	20456	615	23139	677
K02160	7331	8830	2889	1069	1601	2284	3162	2990	3852	4503	2278	100	14645	3078	8297	311	5497	327	375	6368	2760	7713	4565	20101	8998	4582	24531	12211	8718	36463	9480	5349	3086	3654	15919	226	6045	1593	584	11451	12743	564	17743	3261	15207	20456	615	23139	677
K02160	7331	8830	2889	1069	1601	2284	3162	2990	3852	4503	2278	100	14645	3078	8297	311	5497	327	375	6368	2760	7713	4565	20101	8998	4582	24531	12211	8718	36463	9480	5349	3086	3654	15919	226	6045	1593	584	11451	12743	564	17743	3261	15207	20456	615	23139	677
K02160	7331	8830	2889	1069	1601	2284	3162	2990	3852	4503	2278	100	14645	3078	8297	311	5497	327	375	6368	2760	7713	4565	20101	8998	4582	24531	12211	8718	36463	9480	5349	3086	3654	15919	226	6045	1593	584	11451	12743	564	17743	3261	15207	20456	615	23139	677
K02160	7331	8830	2889	1069	1601	2284	3162	2990	3852	4503	2278	100	14645	3078	8297	311	5497	327	375	6368	2760	7713	4565	20101	8998	4582	24531	12211	8718	36463	9480	5349	3086	3654	15919	226	6045	1593	584	11451	12743	564	17743	3261	15207	20456	615	23139	677
K02160	7331	8830	2889	1069	1601	2284	3162	2990	3852	4503	2278	100	14645	3078	8297	311	5497	327	375	6368	2760	7713	4565	20101	8998	4582	24531	12211	8718	36463	9480	5349	3086	3654	15919	226	6045	1593	584	11451	12743	564	17743	3261	15207	20456	615	23139	677
K02160	7331	8830	2889	1069	1601	2284	3162	2990	3852	4503	2278	100	14645	3078	8297	311	5497	327	375	6368	2760	7713	4565	20101	8998	4582	24531	12211	8718	36463	9480	5349	3086	3654	15919	226	6045	1593	584	11451	12743	564	17743	3261	15207	20456	615	23139	677
K02160	7331	8830	2889	1069	1601	2284	3162	2990	3852	4503	2278	100	14645	3078	8297	311	5497	327	375	6368	2760	7713	4565	20101	8998	4582	24531	12211	8718	36463	9480	5349	3086	3654	15919	226	6045	1593	584	11451	12743	564	17743	3261	15207	20456	615	23139	677
K02160	7331	8830	2889	1069	1601	2284	3162	2990	3852	4503	2278	100	14645	3078	8297	311	5497	327	375	6368	2760	7713	4565	20101	8998	4582	24531	12211	8718	36463	9480	5349	3086	3654	15919	226	6045	1593	584	11451	12743	564	17743	3261	15207	20456	615	23139	677
K03590	7236	9698	10040	6696	6471	12012	13569	4223	12914	12763	3259	15508	21657	3761	7538	299	8294	145	16239	9078	1665	10383	5019	21404	13381	6610	27059	12352	6980	47485	7423	3961	3564	8507	37196	138	11258	4685	859	8863	11153	496	16295	1820	17396	20359	1647	18567	558
K03742	11336	18166	11285	7329	6315	13995	15065	5937	12286	12073	4615	15507	12556	6452	7562	112	5160	503	13403	8528	2797	8305	3948	17995	12914	5975	23514	11097	6557	54650	12322	4131	3039	8210	36073	284	11261	4774	812	5838	6671	871	5859	3827	17213	20153	3785	22099	662
K00901	6995	8701	9736	6969	10943	11123	12754	3956	11410	11336	3176	13305	21341	3518	8068	231	7879	237	14242	8326	2130	10878	4939	20142	12523	6734	26366	11833	6771	50906	13243	3852	3329	7672	33542	180	10462	4297	940	8988	11008	492	16161	2771	16678	19941	1561	18950	580
K00901	6995	8701	9736	6969	10943	11123	12754	3956	11410	11336	3176	13305	21341	3518	8068	231	7879	237	14242	8326	2130	10878	4939	20142	12523	6734	26366	11833	6771	50906	13243	3852	3329	7672	33542	180	10462	4297	940	8988	11008	492	16161	2771	16678	19941	1561	18950	580
K00901	6995	8701	9736	6969	10943	11123	12754	3956	11410	11336	3176	13305	21341	3518	8068	231	7879	237	14242	8326	2130	10878	4939	20142	12523	6734	26366	11833	6771	50906	13243	3852	3329	7672	33542	180	10462	4297	940	8988	11008	492	16161	2771	16678	19941	1561	18950	580
K00901	6995	8701	9736	6969	10943	11123	12754	3956	11410	11336	3176	13305	21341	3518	8068	231	7879	237	14242	8326	2130	10878	4939	20142	12523	6734	26366	11833	6771	50906	13243	3852	3329	7672	33542	180	10462	4297	940	8988	11008	492	16161	2771	16678	19941	1561	18950	580
K00901	6995	8701	9736	6969	10943	11123	12754	3956	11410	11336	3176	13305	21341	3518	8068	231	7879	237	14242	8326	2130	10878	4939	20142	12523	6734	26366	11833	6771	50906	13243	3852	3329	7672	33542	180	10462	4297	940	8988	11008	492	16161	2771	16678	19941	1561	18950	580
K00901	6995	8701	9736	6969	10943	11123	12754	3956	11410	11336	3176	13305	21341	3518	8068	231	7879	237	14242	8326	2130	10878	4939	20142	12523	6734	26366	11833	6771	50906	13243	3852	3329	7672	33542	180	10462	4297	940	8988	11008	492	16161	2771	16678	19941	1561	18950	580
K00901	6995	8701	9736	6969	10943	11123	12754	3956	11410	11336	3176	13305	21341	3518	8068	231	7879	237	14242	8326	2130	10878	4939	20142	12523	6734	26366	11833	6771	50906	13243	3852	3329	7672	33542	180	10462	4297	940	8988	11008	492	16161	2771	16678	19941	1561	18950	580
K05847	8047	10424	2432	400	1271	2653	3660	1462	4376	5074	1305	104	4844	2385	9581	103	6173	159	411	6457	2340	10135	4986	23115	9405	4965	41228	14429	9175	36769	4455	5547	3543	3945	16991	159	10183	2579	506	10024	8282	292	7985	1522	15843	21285	619	21882	496
K00997	12008	18385	2974	4268	18034	8981	11508	5670	5061	7629	3307	1389	5665	7565	9584	138	15212	347	320	3362	3352	11151	6576	22649	7945	4880	30513	12968	7137	28784	10380	9721	4516	9765	50877	254	11531	6476	824	6497	17135	1102	25246	3861	15430	20361	4049	23069	942
K01495	15695	26714	10797	7743	17883	24828	29192	6951	13097	14094	6322	16333	22136	10315	8199	448	13665	360	16185	6135	3112	11579	5632	19800	12213	6432	24735	11113	4886	46061	15049	6352	3981	12033	57857	214	12113	7325	1240	5948	11546	1214	14417	4443	17150	19863	7532	19010	1022
K01495	15695	26714	10797	7743	17883	24828	29192	6951	13097	14094	6322	16333	22136	10315	8199	448	13665	360	16185	6135	3112	11579	5632	19800	12213	6432	24735	11113	4886	46061	15049	6352	3981	12033	57857	214	12113	7325	1240	5948	11546	1214	14417	4443	17150	19863	7532	19010	1022
K11069	6715	7497	9422	7305	6669	10852	12068	6417	10415	10302	5079	13355	30583	5143	6281	111	6834	557	14188	8461	2424	10095	4506	14320	11914	5389	23606	10095	6293	48301	10781	3984	2476	7326	32563	312	10624	4374	689	11174	11303	936	17041	3248	17105	20772	1668	21774	554
K00857	7058	9726	10183	6700	6432	11879	13275	5809	12530	12342	4525	15509	22610	4811	7282	126	7770	411	16195	9187	2094	10353	4883	19299	13189	6371	26120	11698	6811	49301	8777	3948	3240	8260	36169	251	11269	4688	749	8983	11109	784	16413	2509	17450	20570	1764	20466	588
K00857	7058	9726	10183	6700	6432	11879	13275	5809	12530	12342	4525	15509	22610	4811	7282	126	7770	411	16195	9187	2094	10353	4883	19299	13189	6371	26120	11698	6811	49301	8777	3948	3240	8260	36169	251	11269	4688	749	8983	11109	784	16413	2509	17450	20570	1764	20466	588
K00857	7058	9726	10183	6700	6432	11879	13275	5809	12530	12342	4525	15509	22610	4811	7282	126	7770	411	16195	9187	2094	10353	4883	19299	13189	6371	26120	11698	6811	49301	8777	3948	3240	8260	36169	251	11269	4688	749	8983	11109	784	16413	2509	17450	20570	1764	20466	588
K02821	14088	23071	1699	6433	28845	10084	13802	2265	7612	8859	1952	340	7048	5407	14064	40	11671	120	342	3189	2860	10422	5534	39752	10613	5977	36462	18771	9218	36633	18842	5570	6297	6734	29364	146	7241	2522	1582	8469	13545	377	15996	1958	17141	22218	3822	15165	694
K02821	14088	23071	1699	6433	28845	10084	13802	2265	7612	8859	1952	340	7048	5407	14064	40	11671	120	342	3189	2860	10422	5534	39752	10613	5977	36462	18771	9218	36633	18842	5570	6297	6734	29364	146	7241	2522	1582	8469	13545	377	15996	1958	17141	22218	3822	15165	694
K02821	14088	23071	1699	6433	28845	10084	13802	2265	7612	8859	1952	340	7048	5407	14064	40	11671	120	342	3189	2860	10422	5534	39752	10613	5977	36462	18771	9218	36633	18842	5570	6297	6734	29364	146	7241	2522	1582	8469	13545	377	15996	1958	17141	22218	3822	15165	694
K02821	14088	23071	1699	6433	28845	10084	13802	2265	7612	8859	1952	340	7048	5407	14064	40	11671	120	342	3189	2860	10422	5534	39752	10613	5977	36462	18771	9218	36633	18842	5570	6297	6734	29364	146	7241	2522	1582	8469	13545	377	15996	1958	17141	22218	3822	15165	694
K03060	11715	17573	3345	3562	17004	8791	11103	5662	4501	6942	3954	1343	15512	7816	8298	234	14177	430	319	3336	3709	10643	6157	19700	7623	4165	29660	12022	6784	32115	12709	9383	4026	9246	48402	273	11321	6261	908	9146	12463	1181	16324	4462	15344	20359	3968	24633	1061
K03060	11715	17573	3345	3562	17004	8791	11103	5662	4501	6942	3954	1343	15512	7816	8298	234	14177	430	319	3336	3709	10643	6157	19700	7623	4165	29660	12022	6784	32115	12709	9383	4026	9246	48402	273	11321	6261	908	9146	12463	1181	16324	4462	15344	20359	3968	24633	1061
K03060	11715	17573	3345	3562	17004	8791	11103	5662	4501	6942	3954	1343	15512	7816	8298	234	14177	430	319	3336	3709	10643	6157	19700	7623	4165	29660	12022	6784	32115	12709	9383	4026	9246	48402	273	11321	6261	908	9146	12463	1181	16324	4462	15344	20359	3968	24633	1061
K03060	11715	17573	3345	3562	17004	8791	11103	5662	4501	6942	3954	1343	15512	7816	8298	234	14177	430	319	3336	3709	10643	6157	19700	7623	4165	29660	12022	6784	32115	12709	9383	4026	9246	48402	273	11321	6261	908	9146	12463	1181	16324	4462	15344	20359	3968	24633	1061
K03778	3667	7539	8599	7206	6612	10492	12428	4311	11065	11109	3649	13321	15263	3890	7375	176	8452	256	14069	11016	2043	8878	5290	18797	11899	6331	18812	8272	6343	43389	8215	4846	3197	7560	35305	158	8226	3912	709	9608	11327	555	14384	2101	6492	4540	1591	20048	455
K03778	3667	7539	8599	7206	6612	10492	12428	4311	11065	11109	3649	13321	15263	3890	7375	176	8452	256	14069	11016	2043	8878	5290	18797	11899	6331	18812	8272	6343	43389	8215	4846	3197	7560	35305	158	8226	3912	709	9608	11327	555	14384	2101	6492	4540	1591	20048	455
K01647	4180	6824	9478	5836	15781	10607	12665	12209	12149	14108	8506	14576	10477	10553	7911	452	17728	1041	14038	8365	4148	11267	7264	20602	10944	6618	19973	8668	5223	48572	17031	9049	4471	13729	70403	589	11543	8076	1075	5255	8919	2086	12622	6430	8745	7434	2713	12944	1248
K01647	4180	6824	9478	5836	15781	10607	12665	12209	12149	14108	8506	14576	10477	10553	7911	452	17728	1041	14038	8365	4148	11267	7264	20602	10944	6618	19973	8668	5223	48572	17031	9049	4471	13729	70403	589	11543	8076	1075	5255	8919	2086	12622	6430	8745	7434	2713	12944	1248
K01647	4180	6824	9478	5836	15781	10607	12665	12209	12149	14108	8506	14576	10477	10553	7911	452	17728	1041	14038	8365	4148	11267	7264	20602	10944	6618	19973	8668	5223	48572	17031	9049	4471	13729	70403	589	11543	8076	1075	5255	8919	2086	12622	6430	8745	7434	2713	12944	1248
K01647	4180	6824	9478	5836	15781	10607	12665	12209	12149	14108	8506	14576	10477	10553	7911	452	17728	1041	14038	8365	4148	11267	7264	20602	10944	6618	19973	8668	5223	48572	17031	9049	4471	13729	70403	589	11543	8076	1075	5255	8919	2086	12622	6430	8745	7434	2713	12944	1248
K01647	4180	6824	9478	5836	15781	10607	12665	12209	12149	14108	8506	14576	10477	10553	7911	452	17728	1041	14038	8365	4148	11267	7264	20602	10944	6618	19973	8668	5223	48572	17031	9049	4471	13729	70403	589	11543	8076	1075	5255	8919	2086	12622	6430	8745	7434	2713	12944	1248
K01647	4180	6824	9478	5836	15781	10607	12665	12209	12149	14108	8506	14576	10477	10553	7911	452	17728	1041	14038	8365	4148	11267	7264	20602	10944	6618	19973	8668	5223	48572	17031	9049	4471	13729	70403	589	11543	8076	1075	5255	8919	2086	12622	6430	8745	7434	2713	12944	1248
K01647	4180	6824	9478	5836	15781	10607	12665	12209	12149	14108	8506	14576	10477	10553	7911	452	17728	1041	14038	8365	4148	11267	7264	20602	10944	6618	19973	8668	5223	48572	17031	9049	4471	13729	70403	589	11543	8076	1075	5255	8919	2086	12622	6430	8745	7434	2713	12944	1248
K01647	4180	6824	9478	5836	15781	10607	12665	12209	12149	14108	8506	14576	10477	10553	7911	452	17728	1041	14038	8365	4148	11267	7264	20602	10944	6618	19973	8668	5223	48572	17031	9049	4471	13729	70403	589	11543	8076	1075	5255	8919	2086	12622	6430	8745	7434	2713	12944	1248
K01647	4180	6824	9478	5836	15781	10607	12665	12209	12149	14108	8506	14576	10477	10553	7911	452	17728	1041	14038	8365	4148	11267	7264	20602	10944	6618	19973	8668	5223	48572	17031	9049	4471	13729	70403	589	11543	8076	1075	5255	8919	2086	12622	6430	8745	7434	2713	12944	1248
K00874	7525	11380	12084	9636	18598	12973	14390	9371	14448	14343	7135	17851	16741	7570	8742	191	9317	866	17945	7208	3124	13736	4728	22655	13070	6490	38584	13516	5547	66763	18951	3199	3898	9885	43651	488	16385	6520	1276	5815	10098	1423	15161	4284	18220	21117	2227	22334	830
K00874	7525	11380	12084	9636	18598	12973	14390	9371	14448	14343	7135	17851	16741	7570	8742	191	9317	866	17945	7208	3124	13736	4728	22655	13070	6490	38584	13516	5547	66763	18951	3199	3898	9885	43651	488	16385	6520	1276	5815	10098	1423	15161	4284	18220	21117	2227	22334	830
K00874	7525	11380	12084	9636	18598	12973	14390	9371	14448	14343	7135	17851	16741	7570	8742	191	9317	866	17945	7208	3124	13736	4728	22655	13070	6490	38584	13516	5547	66763	18951	3199	3898	9885	43651	488	16385	6520	1276	5815	10098	1423	15161	4284	18220	21117	2227	22334	830
K00874	7525	11380	12084	9636	18598	12973	14390	9371	14448	14343	7135	17851	16741	7570	8742	191	9317	866	17945	7208	3124	13736	4728	22655	13070	6490	38584	13516	5547	66763	18951	3199	3898	9885	43651	488	16385	6520	1276	5815	10098	1423	15161	4284	18220	21117	2227	22334	830
K00943	11869	18999	3073	3567	17343	8860	11257	5972	4732	7267	3758	1390	15589	7892	8938	231	14791	432	335	3373	3541	10661	6355	20803	7898	4322	28854	12327	6983	31002	12445	9674	4233	9634	50433	291	11033	6318	899	9206	12590	1192	16352	4550	15486	20571	4048	22419	975
K00943	11869	18999	3073	3567	17343	8860	11257	5972	4732	7267	3758	1390	15589	7892	8938	231	14791	432	335	3373	3541	10661	6355	20803	7898	4322	28854	12327	6983	31002	12445	9674	4233	9634	50433	291	11033	6318	899	9206	12590	1192	16352	4550	15486	20571	4048	22419	975
K00432	11020	16910	7622	4335	4293	12483	14154	5125	10232	10341	4373	11090	9636	6347	8089	464	5931	288	9753	9512	2578	6385	4711	20951	12598	6440	22761	11210	8013	41868	8457	5318	3406	7082	31488	190	7333	3355	1024	7564	7462	804	6139	2802	14841	17298	3719	16950	742
K00432	11020	16910	7622	4335	4293	12483	14154	5125	10232	10341	4373	11090	9636	6347	8089	464	5931	288	9753	9512	2578	6385	4711	20951	12598	6440	22761	11210	8013	41868	8457	5318	3406	7082	31488	190	7333	3355	1024	7564	7462	804	6139	2802	14841	17298	3719	16950	742
K00432	11020	16910	7622	4335	4293	12483	14154	5125	10232	10341	4373	11090	9636	6347	8089	464	5931	288	9753	9512	2578	6385	4711	20951	12598	6440	22761	11210	8013	41868	8457	5318	3406	7082	31488	190	7333	3355	1024	7564	7462	804	6139	2802	14841	17298	3719	16950	742
K00930	7814	16025	10438	9079	21733	17719	21035	9375	13109	14821	7084	16714	10826	10282	8404	281	17094	659	15912	8571	3547	11378	6893	19299	11333	6712	18889	7566	4359	47851	17516	8636	4273	13829	70649	369	12009	8423	1184	4728	9812	1590	11920	5289	6742	4061	5151	12610	1016
K00930	7814	16025	10438	9079	21733	17719	21035	9375	13109	14821	7084	16714	10826	10282	8404	281	17094	659	15912	8571	3547	11378	6893	19299	11333	6712	18889	7566	4359	47851	17516	8636	4273	13829	70649	369	12009	8423	1184	4728	9812	1590	11920	5289	6742	4061	5151	12610	1016
K00930	7814	16025	10438	9079	21733	17719	21035	9375	13109	14821	7084	16714	10826	10282	8404	281	17094	659	15912	8571	3547	11378	6893	19299	11333	6712	18889	7566	4359	47851	17516	8636	4273	13829	70649	369	12009	8423	1184	4728	9812	1590	11920	5289	6742	4061	5151	12610	1016
K00930	7814	16025	10438	9079	21733	17719	21035	9375	13109	14821	7084	16714	10826	10282	8404	281	17094	659	15912	8571	3547	11378	6893	19299	11333	6712	18889	7566	4359	47851	17516	8636	4273	13829	70649	369	12009	8423	1184	4728	9812	1590	11920	5289	6742	4061	5151	12610	1016
K00930	7814	16025	10438	9079	21733	17719	21035	9375	13109	14821	7084	16714	10826	10282	8404	281	17094	659	15912	8571	3547	11378	6893	19299	11333	6712	18889	7566	4359	47851	17516	8636	4273	13829	70649	369	12009	8423	1184	4728	9812	1590	11920	5289	6742	4061	5151	12610	1016
K00930	7814	16025	10438	9079	21733	17719	21035	9375	13109	14821	7084	16714	10826	10282	8404	281	17094	659	15912	8571	3547	11378	6893	19299	11333	6712	18889	7566	4359	47851	17516	8636	4273	13829	70649	369	12009	8423	1184	4728	9812	1590	11920	5289	6742	4061	5151	12610	1016
K00940	11817	17355	8959	6984	10965	17666	20646	3994	11299	11220	4004	13313	21703	5645	6832	308	7700	182	14223	8425	2040	9751	4942	19399	12697	6726	29962	11882	6936	43724	9608	4213	3216	7612	33168	160	10018	4283	974	9021	12116	570	16417	1923	17967	21615	4271	16202	623
K00940	11817	17355	8959	6984	10965	17666	20646	3994	11299	11220	4004	13313	21703	5645	6832	308	7700	182	14223	8425	2040	9751	4942	19399	12697	6726	29962	11882	6936	43724	9608	4213	3216	7612	33168	160	10018	4283	974	9021	12116	570	16417	1923	17967	21615	4271	16202	623
K00940	11817	17355	8959	6984	10965	17666	20646	3994	11299	11220	4004	13313	21703	5645	6832	308	7700	182	14223	8425	2040	9751	4942	19399	12697	6726	29962	11882	6936	43724	9608	4213	3216	7612	33168	160	10018	4283	974	9021	12116	570	16417	1923	17967	21615	4271	16202	623
K00940	11817	17355	8959	6984	10965	17666	20646	3994	11299	11220	4004	13313	21703	5645	6832	308	7700	182	14223	8425	2040	9751	4942	19399	12697	6726	29962	11882	6936	43724	9608	4213	3216	7612	33168	160	10018	4283	974	9021	12116	570	16417	1923	17967	21615	4271	16202	623
K00940	11817	17355	8959	6984	10965	17666	20646	3994	11299	11220	4004	13313	21703	5645	6832	308	7700	182	14223	8425	2040	9751	4942	19399	12697	6726	29962	11882	6936	43724	9608	4213	3216	7612	33168	160	10018	4283	974	9021	12116	570	16417	1923	17967	21615	4271	16202	623
K00940	11817	17355	8959	6984	10965	17666	20646	3994	11299	11220	4004	13313	21703	5645	6832	308	7700	182	14223	8425	2040	9751	4942	19399	12697	6726	29962	11882	6936	43724	9608	4213	3216	7612	33168	160	10018	4283	974	9021	12116	570	16417	1923	17967	21615	4271	16202	623
K02548	7296	14731	10148	7397	16475	18311	21335	6198	14011	15540	4341	18864	20516	7729	6567	135	16519	158	17881	9705	2319	10733	6908	17594	12019	6962	22197	7352	4241	44867	9820	8541	4019	13935	70960	133	14219	9096	850	8283	10573	927	12668	2819	5649	2198	4870	8761	740
K02548	7296	14731	10148	7397	16475	18311	21335	6198	14011	15540	4341	18864	20516	7729	6567	135	16519	158	17881	9705	2319	10733	6908	17594	12019	6962	22197	7352	4241	44867	9820	8541	4019	13935	70960	133	14219	9096	850	8283	10573	927	12668	2819	5649	2198	4870	8761	740
K02548	7296	14731	10148	7397	16475	18311	21335	6198	14011	15540	4341	18864	20516	7729	6567	135	16519	158	17881	9705	2319	10733	6908	17594	12019	6962	22197	7352	4241	44867	9820	8541	4019	13935	70960	133	14219	9096	850	8283	10573	927	12668	2819	5649	2198	4870	8761	740
K00145	7900	16159	10448	9083	22093	17751	21092	9430	13212	15001	7010	16761	10905	10320	8559	323	17523	640	15913	8494	3542	11554	7004	19700	11384	6748	19098	7738	4391	47885	17581	8826	4372	14094	72087	365	12210	8593	1190	4712	9836	1589	11936	5334	6892	4269	5184	12832	1030
K00145	7900	16159	10448	9083	22093	17751	21092	9430	13212	15001	7010	16761	10905	10320	8559	323	17523	640	15913	8494	3542	11554	7004	19700	11384	6748	19098	7738	4391	47885	17581	8826	4372	14094	72087	365	12210	8593	1190	4712	9836	1589	11936	5334	6892	4269	5184	12832	1030
K00145	7900	16159	10448	9083	22093	17751	21092	9430	13212	15001	7010	16761	10905	10320	8559	323	17523	640	15913	8494	3542	11554	7004	19700	11384	6748	19098	7738	4391	47885	17581	8826	4372	14094	72087	365	12210	8593	1190	4712	9836	1589	11936	5334	6892	4269	5184	12832	1030
K00145	7900	16159	10448	9083	22093	17751	21092	9430	13212	15001	7010	16761	10905	10320	8559	323	17523	640	15913	8494	3542	11554	7004	19700	11384	6748	19098	7738	4391	47885	17581	8826	4372	14094	72087	365	12210	8593	1190	4712	9836	1589	11936	5334	6892	4269	5184	12832	1030
K00145	7900	16159	10448	9083	22093	17751	21092	9430	13212	15001	7010	16761	10905	10320	8559	323	17523	640	15913	8494	3542	11554	7004	19700	11384	6748	19098	7738	4391	47885	17581	8826	4372	14094	72087	365	12210	8593	1190	4712	9836	1589	11936	5334	6892	4269	5184	12832	1030
K00145	7900	16159	10448	9083	22093	17751	21092	9430	13212	15001	7010	16761	10905	10320	8559	323	17523	640	15913	8494	3542	11554	7004	19700	11384	6748	19098	7738	4391	47885	17581	8826	4372	14094	72087	365	12210	8593	1190	4712	9836	1589	11936	5334	6892	4269	5184	12832	1030
K04042	11976	17930	3270	3572	17710	8881	11283	6583	4800	7407	4180	1438	15718	8419	9025	226	15168	489	327	3324	3715	10889	6456	21003	7939	4336	28963	12462	7015	31312	12733	9870	4301	9883	51795	310	11238	6489	898	9168	12608	1286	16403	4770	15746	20986	4134	23404	1066
K04042	11976	17930	3270	3572	17710	8881	11283	6583	4800	7407	4180	1438	15718	8419	9025	226	15168	489	327	3324	3715	10889	6456	21003	7939	4336	28963	12462	7015	31312	12733	9870	4301	9883	51795	310	11238	6489	898	9168	12608	1286	16403	4770	15746	20986	4134	23404	1066
K04042	11976	17930	3270	3572	17710	8881	11283	6583	4800	7407	4180	1438	15718	8419	9025	226	15168	489	327	3324	3715	10889	6456	21003	7939	4336	28963	12462	7015	31312	12733	9870	4301	9883	51795	310	11238	6489	898	9168	12608	1286	16403	4770	15746	20986	4134	23404	1066
K01673	12784	20472	9245	5884	15515	18363	22522	7032	14630	16703	5188	14596	20520	9289	12850	488	20332	276	14203	5607	3135	13011	7534	34074	13512	7454	26946	15482	6649	35111	9782	8687	6495	15007	73452	200	10913	7849	1222	6868	11179	1212	14187	3870	17676	20285	5231	16037	1194
K03885	4414	7830	6920	5024	5314	10075	12231	3699	10177	10367	3112	11080	16157	3709	7682	334	8597	166	12221	10010	1767	10946	5401	21151	11423	6182	37654	10582	6665	48441	6980	4624	3474	6956	32075	174	11955	4397	807	11623	11764	512	14953	1504	7029	5845	1569	9647	476
K07173	7028	8456	5881	4903	14598	4457	4768	7557	8134	10384	4348	8039	18981	6947	7684	26	14820	587	6030	5659	3617	10515	6439	18597	9697	4486	24148	11664	6703	43127	12956	9683	4049	11633	59827	319	14086	7817	712	9140	11169	1359	16384	4725	16162	20360	1546	21940	954
K07173	7028	8456	5881	4903	14598	4457	4768	7557	8134	10384	4348	8039	18981	6947	7684	26	14820	587	6030	5659	3617	10515	6439	18597	9697	4486	24148	11664	6703	43127	12956	9683	4049	11633	59827	319	14086	7817	712	9140	11169	1359	16384	4725	16162	20360	1546	21940	954
K07173	7028	8456	5881	4903	14598	4457	4768	7557	8134	10384	4348	8039	18981	6947	7684	26	14820	587	6030	5659	3617	10515	6439	18597	9697	4486	24148	11664	6703	43127	12956	9683	4049	11633	59827	319	14086	7817	712	9140	11169	1359	16384	4725	16162	20360	1546	21940	954
K07173	7028	8456	5881	4903	14598	4457	4768	7557	8134	10384	4348	8039	18981	6947	7684	26	14820	587	6030	5659	3617	10515	6439	18597	9697	4486	24148	11664	6703	43127	12956	9683	4049	11633	59827	319	14086	7817	712	9140	11169	1359	16384	4725	16162	20360	1546	21940	954
K07173	7028	8456	5881	4903	14598	4457	4768	7557	8134	10384	4348	8039	18981	6947	7684	26	14820	587	6030	5659	3617	10515	6439	18597	9697	4486	24148	11664	6703	43127	12956	9683	4049	11633	59827	319	14086	7817	712	9140	11169	1359	16384	4725	16162	20360	1546	21940	954
K00937	6861	14159	16258	13827	26102	22052	24489	12290	20607	21695	8250	29954	15951	11514	7337	339	17612	778	27014	11087	3347	10921	6747	18998	14873	8458	12091	6772	2697	65266	20906	7785	4508	17930	89246	421	16227	11148	1401	3059	8610	1866	10307	5500	6176	448	5578	9117	1066
K00937	6861	14159	16258	13827	26102	22052	24489	12290	20607	21695	8250	29954	15951	11514	7337	339	17612	778	27014	11087	3347	10921	6747	18998	14873	8458	12091	6772	2697	65266	20906	7785	4508	17930	89246	421	16227	11148	1401	3059	8610	1866	10307	5500	6176	448	5578	9117	1066
K00036	4931	7654	7804	5884	15996	10796	12695	5592	12157	14106	3229	14591	20034	5633	7613	348	17732	161	14112	8298	2325	12735	7366	20502	11366	5968	32251	10402	5583	45743	9499	9212	4461	13588	69346	160	16232	9112	862	9297	10547	924	14434	2645	10158	9921	2142	11183	810
K00036	4931	7654	7804	5884	15996	10796	12695	5592	12157	14106	3229	14591	20034	5633	7613	348	17732	161	14112	8298	2325	12735	7366	20502	11366	5968	32251	10402	5583	45743	9499	9212	4461	13588	69346	160	16232	9112	862	9297	10547	924	14434	2645	10158	9921	2142	11183	810
K00036	4931	7654	7804	5884	15996	10796	12695	5592	12157	14106	3229	14591	20034	5633	7613	348	17732	161	14112	8298	2325	12735	7366	20502	11366	5968	32251	10402	5583	45743	9499	9212	4461	13588	69346	160	16232	9112	862	9297	10547	924	14434	2645	10158	9921	2142	11183	810
K00036	4931	7654	7804	5884	15996	10796	12695	5592	12157	14106	3229	14591	20034	5633	7613	348	17732	161	14112	8298	2325	12735	7366	20502	11366	5968	32251	10402	5583	45743	9499	9212	4461	13588	69346	160	16232	9112	862	9297	10547	924	14434	2645	10158	9921	2142	11183	810
K00036	4931	7654	7804	5884	15996	10796	12695	5592	12157	14106	3229	14591	20034	5633	7613	348	17732	161	14112	8298	2325	12735	7366	20502	11366	5968	32251	10402	5583	45743	9499	9212	4461	13588	69346	160	16232	9112	862	9297	10547	924	14434	2645	10158	9921	2142	11183	810
K00036	4931	7654	7804	5884	15996	10796	12695	5592	12157	14106	3229	14591	20034	5633	7613	348	17732	161	14112	8298	2325	12735	7366	20502	11366	5968	32251	10402	5583	45743	9499	9212	4461	13588	69346	160	16232	9112	862	9297	10547	924	14434	2645	10158	9921	2142	11183	810
K00036	4931	7654	7804	5884	15996	10796	12695	5592	12157	14106	3229	14591	20034	5633	7613	348	17732	161	14112	8298	2325	12735	7366	20502	11366	5968	32251	10402	5583	45743	9499	9212	4461	13588	69346	160	16232	9112	862	9297	10547	924	14434	2645	10158	9921	2142	11183	810
K00036	4931	7654	7804	5884	15996	10796	12695	5592	12157	14106	3229	14591	20034	5633	7613	348	17732	161	14112	8298	2325	12735	7366	20502	11366	5968	32251	10402	5583	45743	9499	9212	4461	13588	69346	160	16232	9112	862	9297	10547	924	14434	2645	10158	9921	2142	11183	810
K00765	7906	16234	10584	8000	16946	17767	21177	8023	13336	15143	6084	16759	17135	9362	8567	290	17722	491	15888	8697	3419	11355	7103	20401	11701	6880	18083	7831	4567	45848	14774	8942	4480	14165	72443	283	11719	8476	1007	6742	10319	1355	12363	4988	6651	3857	5043	14489	1027
K00765	7906	16234	10584	8000	16946	17767	21177	8023	13336	15143	6084	16759	17135	9362	8567	290	17722	491	15888	8697	3419	11355	7103	20401	11701	6880	18083	7831	4567	45848	14774	8942	4480	14165	72443	283	11719	8476	1007	6742	10319	1355	12363	4988	6651	3857	5043	14489	1027
K00765	7906	16234	10584	8000	16946	17767	21177	8023	13336	15143	6084	16759	17135	9362	8567	290	17722	491	15888	8697	3419	11355	7103	20401	11701	6880	18083	7831	4567	45848	14774	8942	4480	14165	72443	283	11719	8476	1007	6742	10319	1355	12363	4988	6651	3857	5043	14489	1027
K00765	7906	16234	10584	8000	16946	17767	21177	8023	13336	15143	6084	16759	17135	9362	8567	290	17722	491	15888	8697	3419	11355	7103	20401	11701	6880	18083	7831	4567	45848	14774	8942	4480	14165	72443	283	11719	8476	1007	6742	10319	1355	12363	4988	6651	3857	5043	14489	1027
K02372	12293	19688	5906	3340	3622	10661	12746	5711	6784	7184	4689	4505	17030	6828	9081	301	5900	568	4064	4870	3456	11141	4170	22307	9840	5283	39375	13977	7270	52322	12018	4132	3505	5187	22080	367	12459	3778	811	10389	13682	984	17198	4373	16263	20998	3709	29165	850
K02372	12293	19688	5906	3340	3622	10661	12746	5711	6784	7184	4689	4505	17030	6828	9081	301	5900	568	4064	4870	3456	11141	4170	22307	9840	5283	39375	13977	7270	52322	12018	4132	3505	5187	22080	367	12459	3778	811	10389	13682	984	17198	4373	16263	20998	3709	29165	850
K02372	12293	19688	5906	3340	3622	10661	12746	5711	6784	7184	4689	4505	17030	6828	9081	301	5900	568	4064	4870	3456	11141	4170	22307	9840	5283	39375	13977	7270	52322	12018	4132	3505	5187	22080	367	12459	3778	811	10389	13682	984	17198	4373	16263	20998	3709	29165	850
K02372	12293	19688	5906	3340	3622	10661	12746	5711	6784	7184	4689	4505	17030	6828	9081	301	5900	568	4064	4870	3456	11141	4170	22307	9840	5283	39375	13977	7270	52322	12018	4132	3505	5187	22080	367	12459	3778	811	10389	13682	984	17198	4373	16263	20998	3709	29165	850
K01935	9310	19847	9355	8584	6924	18849	23670	5369	15860	15953	4549	15413	27273	6856	13890	278	12480	218	15890	8554	2351	10389	5508	38798	14489	8393	31535	13510	6250	44337	9726	3362	6233	9781	43318	159	6249	3520	1073	12168	17108	654	22164	2439	5171	922	4777	5267	675
K01935	9310	19847	9355	8584	6924	18849	23670	5369	15860	15953	4549	15413	27273	6856	13890	278	12480	218	15890	8554	2351	10389	5508	38798	14489	8393	31535	13510	6250	44337	9726	3362	6233	9781	43318	159	6249	3520	1073	12168	17108	654	22164	2439	5171	922	4777	5267	675
K02031	8745	16715	3266	3852	31043	8486	11728	7530	6229	10592	3996	2460	6566	9953	10959	282	24533	417	117	3429	4125	12029	8704	26217	7004	5127	27475	10264	5625	21546	13826	14050	5991	15030	82881	349	11739	9551	1263	6991	15902	1517	22130	4888	5165	4507	4607	19194	1276
K00067	5074	7329	20099	14912	21082	21559	22780	10392	21066	20538	8353	33607	21236	8102	3962	448	11555	728	33737	12693	2604	13606	5675	9390	16257	8356	25019	7523	3287	77647	20774	4285	2443	14878	69533	410	18916	10077	1350	2714	2971	1515	3926	4749	17170	16724	2982	21018	829
K00067	5074	7329	20099	14912	21082	21559	22780	10392	21066	20538	8353	33607	21236	8102	3962	448	11555	728	33737	12693	2604	13606	5675	9390	16257	8356	25019	7523	3287	77647	20774	4285	2443	14878	69533	410	18916	10077	1350	2714	2971	1515	3926	4749	17170	16724	2982	21018	829
K00067	5074	7329	20099	14912	21082	21559	22780	10392	21066	20538	8353	33607	21236	8102	3962	448	11555	728	33737	12693	2604	13606	5675	9390	16257	8356	25019	7523	3287	77647	20774	4285	2443	14878	69533	410	18916	10077	1350	2714	2971	1515	3926	4749	17170	16724	2982	21018	829
K00067	5074	7329	20099	14912	21082	21559	22780	10392	21066	20538	8353	33607	21236	8102	3962	448	11555	728	33737	12693	2604	13606	5675	9390	16257	8356	25019	7523	3287	77647	20774	4285	2443	14878	69533	410	18916	10077	1350	2714	2971	1515	3926	4749	17170	16724	2982	21018	829
K09812	11323	18412	11328	9189	21849	18383	21241	9200	13214	14839	6947	16752	23441	10165	7362	280	16528	620	16191	6139	3564	13345	6538	19098	11826	6316	29838	11180	4876	51699	16757	7983	4211	13955	69214	346	16002	9279	1161	6319	10473	1545	14768	5215	17400	20280	5157	20635	1134
K02897	2770	7698	10583	6595	16559	11247	13227	6839	13334	15144	4374	16744	19001	6645	7915	313	17847	333	15983	8973	2580	13613	7158	20602	11207	6206	31983	8541	4288	51787	11564	8642	4517	14063	72250	236	16818	9509	999	9226	9573	1144	12354	3777	3985	99	2249	10027	875
K01807	7341	9318	5721	4375	14787	9743	11830	5096	10038	12241	3002	10240	20099	5583	8179	206	17961	174	10471	6915	2611	12891	7626	22106	11029	5563	27519	12624	7112	39362	8482	9823	4629	12723	64659	145	14821	8269	766	9199	11470	836	16475	2703	16623	20352	2093	19373	851
K01807	7341	9318	5721	4375	14787	9743	11830	5096	10038	12241	3002	10240	20099	5583	8179	206	17961	174	10471	6915	2611	12891	7626	22106	11029	5563	27519	12624	7112	39362	8482	9823	4629	12723	64659	145	14821	8269	766	9199	11470	836	16475	2703	16623	20352	2093	19373	851
K01807	7341	9318	5721	4375	14787	9743	11830	5096	10038	12241	3002	10240	20099	5583	8179	206	17961	174	10471	6915	2611	12891	7626	22106	11029	5563	27519	12624	7112	39362	8482	9823	4629	12723	64659	145	14821	8269	766	9199	11470	836	16475	2703	16623	20352	2093	19373	851
K01807	7341	9318	5721	4375	14787	9743	11830	5096	10038	12241	3002	10240	20099	5583	8179	206	17961	174	10471	6915	2611	12891	7626	22106	11029	5563	27519	12624	7112	39362	8482	9823	4629	12723	64659	145	14821	8269	766	9199	11470	836	16475	2703	16623	20352	2093	19373	851
K01807	7341	9318	5721	4375	14787	9743	11830	5096	10038	12241	3002	10240	20099	5583	8179	206	17961	174	10471	6915	2611	12891	7626	22106	11029	5563	27519	12624	7112	39362	8482	9823	4629	12723	64659	145	14821	8269	766	9199	11470	836	16475	2703	16623	20352	2093	19373	851
K01807	7341	9318	5721	4375	14787	9743	11830	5096	10038	12241	3002	10240	20099	5583	8179	206	17961	174	10471	6915	2611	12891	7626	22106	11029	5563	27519	12624	7112	39362	8482	9823	4629	12723	64659	145	14821	8269	766	9199	11470	836	16475	2703	16623	20352	2093	19373	851
K01807	7341	9318	5721	4375	14787	9743	11830	5096	10038	12241	3002	10240	20099	5583	8179	206	17961	174	10471	6915	2611	12891	7626	22106	11029	5563	27519	12624	7112	39362	8482	9823	4629	12723	64659	145	14821	8269	766	9199	11470	836	16475	2703	16623	20352	2093	19373	851
K01807	7341	9318	5721	4375	14787	9743	11830	5096	10038	12241	3002	10240	20099	5583	8179	206	17961	174	10471	6915	2611	12891	7626	22106	11029	5563	27519	12624	7112	39362	8482	9823	4629	12723	64659	145	14821	8269	766	9199	11470	836	16475	2703	16623	20352	2093	19373	851
K01934	10281	17251	11336	9161	20697	18080	20805	9014	12559	13916	6909	16591	21558	9829	7260	302	14853	605	16145	6784	3390	13273	6068	16190	11368	5716	29197	9938	4449	52563	16264	7402	3647	12855	63910	343	15907	8830	1150	6670	10767	1531	14494	5079	14692	16331	5035	23587	1062
K01934	10281	17251	11336	9161	20697	18080	20805	9014	12559	13916	6909	16591	21558	9829	7260	302	14853	605	16145	6784	3390	13273	6068	16190	11368	5716	29197	9938	4449	52563	16264	7402	3647	12855	63910	343	15907	8830	1150	6670	10767	1531	14494	5079	14692	16331	5035	23587	1062
K01885	7069	15354	10250	10146	37261	17651	21224	13067	14194	17883	8589	18033	19891	13970	8275	408	27109	824	15920	5969	4283	13895	8938	21204	10109	6923	23813	7578	2453	45511	21902	12887	5648	20004	106569	475	17201	13255	1562	5868	8741	2395	10431	6865	4152	3	5954	9642	1447
K01885	7069	15354	10250	10146	37261	17651	21224	13067	14194	17883	8589	18033	19891	13970	8275	408	27109	824	15920	5969	4283	13895	8938	21204	10109	6923	23813	7578	2453	45511	21902	12887	5648	20004	106569	475	17201	13255	1562	5868	8741	2395	10431	6865	4152	3	5954	9642	1447
K01885	7069	15354	10250	10146	37261	17651	21224	13067	14194	17883	8589	18033	19891	13970	8275	408	27109	824	15920	5969	4283	13895	8938	21204	10109	6923	23813	7578	2453	45511	21902	12887	5648	20004	106569	475	17201	13255	1562	5868	8741	2395	10431	6865	4152	3	5954	9642	1447
K01885	7069	15354	10250	10146	37261	17651	21224	13067	14194	17883	8589	18033	19891	13970	8275	408	27109	824	15920	5969	4283	13895	8938	21204	10109	6923	23813	7578	2453	45511	21902	12887	5648	20004	106569	475	17201	13255	1562	5868	8741	2395	10431	6865	4152	3	5954	9642	1447
K01012	12332	24050	12764	11797	12670	24356	29244	7394	12586	12360	7672	15422	18678	9956	9713	293	8093	652	15968	8971	3571	10124	4303	20602	12178	6640	23010	7787	4573	51273	18197	3350	3440	7978	36182	352	6314	3678	1166	7853	11887	1213	12387	5346	5919	2812	7278	19920	884
[truncated: 7,853 more rows]
[truncated: 39 more columns]
