# Supplementary material for: Birth mode is associated with earliest strain-conferred gut microbiome functions and immunostimulatory potential
Source: Nat Commun. 2018 Nov 30;9:5091. doi: 10.1038/s41467-018-07631-x (PMC6269548; doi:10.1038/s41467-018-07631-x)
Supplement: Supplementary file 15 — Supplementary Data 12 [file 41467_2018_7631_MOESM15_ESM.xlsx]

## Sheet: Sheet1
Supplementary Data 12: LPS isolation.
Sample name	Cohort	EU/µl	EU added to the cells if using 7.5 µl/well
C007_V2	VD	386.543	2899.07
C009_V2	VD	23.6799	177.599
C105_V2	VD	264.237	1981.78
C106_V2	VD	28.4807	213.605
C109_V2	VD	2.45201	18.3901
C111_V2	VD	266.494	1998.71
C117_V2	VD	0.088263	0.661973
C003_V2	CSD	below detection limit	NA
C112_V2	CSD	0.022049	0.165368
C120_V2	CSD	below detection limit	NA
C123_V2	CSD	below detection limit	NA
C021_V2	CSD	0.050479	0.378592
C115_V2	CSD	below detection limit	NA
C121_V2	CSD	1.74994	13.1245
C113_V2	CSD+SGA	below detection limit	NA
C119_V2	CSD+SGA	0.118435	0.888262
V2 - day 3 after delivery
