# Supplementary material for: Birth mode is associated with earliest strain-conferred gut microbiome functions and immunostimulatory potential
Source: Nat Commun. 2018 Nov 30;9:5091. doi: 10.1038/s41467-018-07631-x (PMC6269548; doi:10.1038/s41467-018-07631-x)
Supplement: Supplementary file 16 — Supplementary Data 13 [file 41467_2018_7631_MOESM16_ESM.xlsx]

## Sheet: Sheet1
Supplementary Data 13: LPS stimulation assays TNFa.
Sample	Study group	TNF-a	TNF-a (%)
D1-Untreated	Untreated	2.26329	0.0184829
D2-untreated	Untreated	17.164	0.152738
D3-untreated	Untreated	25.4906	0.363573
D4-Untreated	Untreated	27.0927	0.728551
D5-untreated	untreated	100	1.42631
D6-untreated	untreated	104	2.79667
D7-untreated	untreated	309	23.9349
D8-untreated	untreated	58	9.94854
D9-untreated	untreated	51	0.930827
D10-untreated	untreated	20	0.914913
D11-untreated	untreated	29	0.495642
D12-untreated	untreated	27	1.95936
D1-Blank	Blank	251.651	2.05508
D2-blank	Blank	19.4413	0.173003
D3-blank	Blank	20.1447	0.287325
D4-Blank	Blank	26.686	0.717615
D5-blank	Blank	92	1.3122
D6-blank	Blank	101	2.716
D7-blank	Blank	314	24.3222
D8-blank	Blank	57	9.77702
D9-blank	Blank	59	1.07684
D10-blank	Blank	18	0.823422
D11-blank	Blank	52	0.888737
D12-blank	Blank	27	1.95936
D1-Ecoli	Ecoli	12245.3	100
D2-Ecoli	Ecoli	11237.5	100
D3-Ecoli	Ecoli	7011.12	100
D4-Ecoli	Ecoli	3718.71	100
D5-Ecoli	Ecoli	1291	18.4136
D6-Ecoli	Ecoli	583	15.6775
D7-Ecoli	Ecoli	5479	424.4
D8-Ecoli	Ecoli	2186	374.957
D9-Ecoli	Ecoli	5851	106.79
D10-Ecoli	Ecoli	1378	63.0375
D11-Ecoli	Ecoli	4691	80.1743
D12-Ecoli	Ecoli	15293	1109.8
D5-C007	VD	773	11.0253
D6-C007	VD	896	24.0944
D7-C007	VD	18144	1405.42
D8-C007	VD	1173	201.201
D5-C009	VD	443	6.31853
D6-C009	VD	262	7.04546
D7-C009	VD	14225	1101.86
D8-C009	VD	1660	284.734
D1-C105	VD	12580.2	102.734
D2-C105	VD	9516.57	84.6854
D3-C105	VD	8094.08	115.446
D4-C105	VD	4368.18	117.465
D5-C105	VD	4876	69.5466
D6-C105	VD	3094	83.2009
D7-C105	VD	42125	3262.97
D8-C105	VD	18069	3099.31
D9-C105	VD	95	1.73389
D10-C105	VD	124	5.67246
D1-C106	VD	12517.1	102.22
D2-C106	VD	9273.11	82.519
D3-C106	VD	8328.31	118.787
D4-C106	VD	4178.53	112.365
D5-C106	VD	4382	62.5007
D6-C106	VD	2818	75.779
D7-C106	VD	23413	1813.56
D8-C106	VD	5760	987.993
D1-C109	VD	12781.6	104.379
D2-C109	VD	8555.7	76.135
D3-C109	VD	8749.22	124.791
D4-C109	VD	5039.25	135.511
D5-C109	VD	5545	79.0886
D6-C109	VD	2059	55.3687
D7-C109	VD	18241	1412.94
D8-C109	VD	9392	1610.98
D1-C111	VD	12408.1	101.329
D2-C111	VD	5564.53	49.5173
D3-C111	VD	6884.79	98.1981
D4-C111	VD	4350.71	116.995
D5-C111	VD	1164	16.6022
D6-C111	VD	1011	27.1869
D7-C111	VD	17681	1369.56
D8-C111	VD	1305	223.842
D1-C117	VD	934.333	7.63011
D2-C117	VD	26.5355	0.236133
D3-C117	VD	44.8957	0.64035
D4-C117	VD	25.7278	0.691847
D7-C117	VD	318	24.6321
D9-C117	VD	95	1.73389
D10-C117	VD	124	5.67246
D9-C021	CSD	37	0.675306
D10-C021	CSD	20	0.914913
D11-C021	CSD	36	0.615279
D1-C112	CSD	301.086	2.45878
D2-C112	CSD	26.8025	0.238508
D3-C112	CSD	28.9192	0.412475
D4-C112	CSD	24.6479	0.662807
D5-C112	CSD	102	1.45483
D1-C115	CSD	291.943	2.38412
D2-C115	CSD	24.4775	0.217819
D3-C115	CSD	24.0932	0.343642
D4-C115	CSD	26.2733	0.706518
D9-C115	CSD	76	1.38711
D10-C115	CSD	172	7.86825
D12-C115	CSD	45	3.2656
D1-C120	CSD	NA	NA
D2-C120	CSD	NA	NA
D3-C120	CSD	NA	NA
D4-C120	CSD	19.6464	0.528314
D9-C120	CSD	66	1.2046
D10-C120	CSD	78	3.56816
D11-C120	CSD	83	1.41856
D1-C121	CSD	8410.03	68.6794
D2-C121	CSD	1799.13	16.01
D3-C121	CSD	945.139	13.4806
D4-C121	CSD	1306.65	35.1372
D9-C121	CSD	3812	69.5747
D10-C121	CSD	118	5.39799
D12-C121	CSD	272	19.7388
D9-C123	CSD	76	0.632371
D10-C123	CSD	107	4.89478
D11-C123	CSD	54	0.922919
D5-C113	CSD+SGA	103	1.46909
D6-C113	CSD+SGA	332	8.92783
D7-C113	CSD+SGA	313	24.2448
D1-C116	CSD+SGA	438.153	3.57812
D2-C116	CSD+SGA	15.5383	0.138272
D3-C116	CSD+SGA	23.3948	0.333681
D4-C116	CSD+SGA	31.3649	0.843435
D1-C119	CSD+SGA	3042.85	24.849
D2-C119	CSD+SGA	138.485	1.23234
D3-C119	CSD+SGA	96.7395	1.3798
D4-C119	CSD+SGA	58.5301	1.57394
D9-C119	CSD+SGA	2263	41.3032
D10-C119	CSD+SGA	164	7.50229
D11-C119	CSD+SGA	429	7.33208
D12-C119	CSD+SGA	54	3.91872
D	Adult donor
VD	Vaginal delivery
CSD	C-section delivery
SGA	Small for gestational age
