# Supplementary material for: Birth mode is associated with earliest strain-conferred gut microbiome functions and immunostimulatory potential
Source: Nat Commun. 2018 Nov 30;9:5091. doi: 10.1038/s41467-018-07631-x (PMC6269548; doi:10.1038/s41467-018-07631-x)
Supplement: Supplementary file 17 — Supplementary Data 14 [file 41467_2018_7631_MOESM17_ESM.xlsx]

## Sheet: Sheet1
Supplementary Data 14: qPCR primer sequences.
Main target (target gene)	Designation	Oligonucleotide (5'->3')	Annealing temperatur (°C)	Cycling	References
Escherichia coli	Ec461F	F: GTT-AAT-ACC-TTT-GCT-CAT-TGA	61	45 cycles:	Hermann-Bank, M.L., Skovgaard, K., Stockmarr, A., Larsen, N., and Mølbak, L. (2013). The Gut Microbiotassay: a high-throughput qPCR approach combinable with next generation sequencing to study gut microbial diversity. BMC Genomics 14, 788.
				30 s at 95°C,
	Ec780R	R: ACC-AGG-GTA-TCT-AAT-CCT-GTT		30 s at 61°C
				30 s at 72°C
Universal prokaryotes (16S rRNA)	626F	F: AAA-CTC-AAA-KGA-ATT-GAC-GG	61	45 cycles:	Bacchetti De Gregoris, T., Aldred, N., Clare, A.S., and Burgess, J.G. (2011). Improvement of phylum- and class-specific primers for real-time PCR quantification of bacterial taxa. Journal of Microbiological Methods 86, 351–356.
				30 s at 95°C,
	1062R	R: CTC-ACR-RCA-CGA-GCT-GAC		30 s at 61°C
				30 s at 72°C
