# Supplementary material for: Birth mode is associated with earliest strain-conferred gut microbiome functions and immunostimulatory potential
Source: Nat Commun. 2018 Nov 30;9:5091. doi: 10.1038/s41467-018-07631-x (PMC6269548; doi:10.1038/s41467-018-07631-x)
Supplement: Supplementary file 18 — Supplementary Data 15 [file 41467_2018_7631_MOESM18_ESM.xlsx]

## Sheet: Sheet1
Supplementary Data 15: Load of bacteria and LPS.
Study group	ID	Bacterial load (ng DNA/mg stool) (based on qPCR)	Bacterial load (ng DNA/150mg stool) (based on qPCR)	Bacterial normalization factor	Proportion of gram-negative bacteria (based on 16S rRNA gene amplicon sequencing)	Proportion of gram-positive bacteria (based on 16S rRNA gene amplicon sequencing)	Proportion of Escherichia (based on 16S rRNA gene amplicon sequencing)	LPS (EU/µl)	EU of LPS used for MoDCs stimulation	µl of LPS added to each MoDCs well
VD	V2_C106	109.969	16,495	3.12	0.75	0.25	0.29	41.95	329.05	7.84	ok for testing
VD	V2_C111	108.138	16,221	3.18	0.61	0.38	0.22	14.43	115.11	7.98	ok for testing
VD	V2_C117	201.977	30,296	1.70	0.41	0.59	0.00	0.04	0.15	4.27	ok for testing
VD	V2_C105	343.338	51,501	1.00	0.33	0.67	0.27	39.81	100.00	2.51	ok for testing
VD	V2_C109	64.1858	9,628	5.35	0.66	0.34	0.65	1.82	24.46	13.44	ok for testing
CSD	V2_C120	13.6925	2,054	25.07	0.01	0.98	0.01	0.70	44.16	62.99	only 2 wells for 1 donor
CSD	V2_C112	77.6504	11,648	4.42	0.00	1.00	0.00	0.06	0.69	11.11	ok for testing
CSD	V2_C115	76.4924	11,474	4.49	0.00	1.00	0.00	0.019	0.21	11.28	ok for testing
CSD	V2_C121	73.1048	10,966	4.70	0.19	0.81	0.00	3.92	46.27	11.80	ok for testing
CSD	V2_C123	0.346216	52	991.69	0.03	0.97	0.00	0.01	n.a.	n.a.	not possible for testing
CSD + SGA	V2_C116	116.454	17,468	2.95	0.00	1.00	0.00	0.02	0.15	7.41	ok for testing
CSD + SGA	V2_C113	0.293789	44	1168.66	0.02	0.98	0.01	0.06	n.a.	n.a.	not possible for testing
CSD + SGA	V2_C119	76.0535	11,408	4.51	0.70	0.30	0.00	0.09	0.98	11.34	ok for testing
