# Supplementary material for: Birth mode is associated with earliest strain-conferred gut microbiome functions and immunostimulatory potential
Source: Nat Commun. 2018 Nov 30;9:5091. doi: 10.1038/s41467-018-07631-x (PMC6269548; doi:10.1038/s41467-018-07631-x)
Supplement: Supplementary file 19 — Supplementary Data 16 [file 41467_2018_7631_MOESM19_ESM.xlsx]

## Sheet: Sheet1
Supplementary Data 16: LPS-triggered cytokines.
Study group	ID	Donor (monocytes)	TNF-a	IL-6	Il-8	IL-10	IL-1beta	IL-12p70	IL-18
Untreated	Untreated	D1	277.1476607	10.30640574	*4166.950939	*1.398756369	NA	NA	NA
Untreated	Untreated	D2	*17.16401337	*2.008801794	1096.387201	NA	NA	NA	NA
Untreated	Untreated	D3	25.4905796	*1.020545735	1874.512387	NA	NA	NA	NA
Untreated	Untreated	D4	27.09269571	NA	1333.390767	NA	NA	NA	NA
Extraction Blank	Blank	D1	251.6510348	*8.701147975	*3529.921027	NA	NA	NA	NA
Extraction Blank	Blank	D2	*19.44133572	*3.380570697	1151.088916	NA	NA	NA	NA
Extraction Blank	Blank	D3	*20.1446947	*1.368638167	1592.926817	NA	NA	NA	NA
Extraction Blank	Blank	D4	26.68599751	NA	1406.919674	NA	NA	NA	NA
Ecoli culture	Ecoli	D1	*12245.3425	*11536.46458	*8344.492578	197.838205	*32.40413882	839.0835267	*52.75530678
Ecoli culture	Ecoli	D2	*11237.54598	*9417.958533	*8926.627864	46.22077029	*22.64804935	561.2877948	*47.77203109
Ecoli culture	Ecoli	D3	*7011.122815	*2880.840113	*8326.315794	34.87230554	*2.279638054	303.3444341	*20.3743389
Ecoli culture	Ecoli	D4	3718.708944	303.5622859	*9519.197825	9.108962634	*10.91446734	*90.93901659	NA
VD	C106	D1	*12517.14262	*12627.17974	*8673.038059	180.8075847	*32.45769162	685.751924	*54.00658198
VD	C106	D2	*9273.105185	*4754.666888	*8921.100929	19.50439674	*12.52873228	*269.5750481	*31.07780612
VD	C106	D3	*8328.311749	2049.766253	*8844.164964	28.12804624	*4.022917743	*228.0924514	*23.40609751
VD	C106	D4	*4178.531478	243.7501942	*9543.419233	*8.004654826	*12.33403963	*80.12104313	NA
VD	C111	D1	*12408.07261	*11003.96088	*8639.885869	138.1342734	*28.85244797	534.6784979	*50.28761614
VD	C111	D2	*5564.531228	1485.015293	*8061.821571	*9.154250102	NA	*129.3816588	*12.17271922
VD	C111	D3	*6884.790192	1713.877647	*8680.351619	23.63492371	*2.279638054	*174.0950316	*18.75995819
VD	C111	D4	*4350.709683	314.6168765	*9525.769107	8.508718577	*10.83541081	*103.0544527	NA
VD	C117	D1	934.3332328	24.02277482	*6239.736344	*2.67207194	NA	NA	NA
VD	C117	D2	26.53550487	*3.09120209	1563.719151	NA	NA	NA	NA
VD	C117	D3	44.89572832	*2.950928344	*2899.832151	NA	NA	NA	NA
VD	C117	D4	25.72778207	NA	1389.831921	NA	NA	NA	NA
VD	C105	D1	*12580.17884	*11508.87414	*8635.352184	248.4119991	*31.7133709	623.8609797	*54.00658198
VD	C105	D2	*9516.565117	*4645.428487	*8579.011647	25.81251444	*12.74634372	314.9700826	*34.6715671
VD	C105	D3	*8094.075098	*2629.942359	*8717.422505	32.46067832	*4.682437603	*266.6939573	*24.06227919
VD	C105	D4	*4368.182102	375.6177187	*8792.313265	9.999431207	*3.660559459	*137.3373179	NA
VD	C109	D1	*12781.58828	*15111.23082	*8847.076054	126.3297246	37.33410329	730.9248316	*61.3194515
VD	C109	D2	*8555.703548	*4581.540497	*8624.275013	14.04854294	*10.70821044	*253.8772798	*27.78579215
VD	C109	D3	*8749.217395	*3420.061903	*8758.582995	25.27576672	*8.237203934	*284.6445391	*26.99086916
VD	C109	D4	*5039.245814	558.3468714	*9928.724256	9.760730345	*9.566704092	*124.5112482	NA
CSD	C120	D4	19.64644571	NA	1341.569087	NA	NA	NA	NA
CSD	C112	D1	301.0862489	14.60844632	*4373.751139	*1.846596492	NA	NA	NA
CSD	C112	D2	26.80247781	*2.944575439	1491.222592	NA	NA	NA	NA
CSD	C112	D3	28.91915623	*2.796411981	*2315.046623	NA	NA	NA	NA
CSD	C112	D4	24.64786094	NA	1806.364617	NA	NA	NA	NA
CSD	C115	D1	291.94321	15.80700246	*4096.478726	*1.411120991	NA	NA	NA
CSD	C115	D2	*24.47753429	*3.980074196	1417.402892	NA	NA	NA	NA
CSD	C115	D3	24.09315214	*1.701878505	2020.930443	NA	NA	NA	NA
CSD	C115	D4	26.27334675	NA	1616.672712	NA	NA	NA	NA
CSD	C121	D1	*8410.032771	*4394.639304	*8462.738107	43.25269985	*13.68069906	*252.5595606	*27.64142855
CSD	C121	D2	1799.129702	683.619342	*7356.26663399999	*3.829140968	NA	*15.94397979	NA
CSD	C121	D3	945.1391266	255.5817823	*7380.113616	*5.870788713	NA	NA	NA
CSD	C121	D4	1306.650398	164.3825251	*8758.039523	*1.760174251	*8.377053897	NA	NA
CSD + SGA	C116	D1	438.1534053	14.24773365	*4551.13449	*1.850212788	NA	NA	NA
CSD + SGA	C116	D2	*15.53832977	*1.020545735	954.3580533	NA	NA	NA	NA
CSD + SGA	C116	D3	23.39478846	*1.368638167	*2079.262982	NA	NA	NA	NA
CSD + SGA	C116	D4	31.36489458	NA	*1995.735528	NA	NA	NA	NA
CSD + SGA	C119	D1	3042.848092	505.4180151	*8144.505267	12.65755119	NA	*52.66509913	NA
CSD + SGA	C119	D2	138.4845654	88.64136703	*2253.309193	NA	NA	NA	NA
CSD + SGA	C119	D3	96.73954892	36.77975485	*3559.09875	NA	NA	NA	NA
CSD + SGA	C119	D4	58.53009993	*4.794579181	*2283.353046	NA	NA	NA	NA
* extrapolated data
