# Supplementary material for: Birth mode is associated with earliest strain-conferred gut microbiome functions and immunostimulatory potential
Source: Nat Commun. 2018 Nov 30;9:5091. doi: 10.1038/s41467-018-07631-x (PMC6269548; doi:10.1038/s41467-018-07631-x)
Supplement: Supplementary file 20 — Supplementary Data 17 [file 41467_2018_7631_MOESM20_ESM.xlsx]

## Sheet: Sheet1
Supplementary Data 17: Plasma cytokines.
Study group	ID	Cohort	Gal-1	IL-6	IL-10	TNFa	IL-8	GranzB	Ifgamma	IL-13	IL-18	IL-21	IL-4	Ifbeta	IL-1beta	IL-12/23	IL-15	IL-2	IL-27	IL-5
VD	V2_C002	1	52855.4	*1.77	*0.24	*1.67	20.64	*9.83	NA	6206.33	112.09	*11.35	189.42	NA	NA	NA	*2.39	*57.51	NA	NA
VD	V2_C005	1	47574.8	*0.35	NA	*2.23	13.51	*2.99	NA	3554.84	204.54	*6.68	86.84	NA	NA	NA	*0.14	*57.51	NA	NA
VD	V2_C007	1	63426.6	12.42	*2.00	*4.46	16.06	*9.83	NA	4764.55	185.61	*5.53	142.75	NA	NA	NA	*1.67	93.79	NA	NA
VD	V2_C009	1	50129.9	*3.24	*1.09	*5.01	*7.87	*0.77	NA	*80.41	*91.53	*4.39	53.51	NA	NA	NA	*6.52	*52.05	NA	NA
VD	V2_C010	1	49596.9	*6.57	*0.97	*6.11	11	*17.02	NA	NA	167.92	*2.18	31.51	NA	NA	NA	*5.51	*57.51	NA	NA
VD	V2_C013	1	45610.2	*6.88	*0.57	*1.67	11.75	*2.99	NA	3728.41	257.79	*5.53	101.08	NA	NA	NA	NA	81.15	NA	NA
VD	V2_C018	1	55352.5	*3.32	*0.84	*4.18	*4.41	*8.77	NA	*80.41	177.04	*3.28	31.51	NA	NA	NA	*4.48	108.59	NA	NA
VD	V2_C100	2	44814.6	*1.77	NA	*3.07	*4.61	*8.77	NA	*913.81	197.65	*4.39	31.51	NA	NA	NA	*3.09	88.77	NA	NA
VD	V2_C105	2	59300.7	*3.16	NA	*3.90	25.59	*11.93	NA	8607.93	*97.62	*6.68	161.44	NA	NA	NA	*0.93	73.41	NA	NA
VD	V2_C109	2	51037	*0.83	*1.09	*3.90	9.21	*12.96	NA	1714.44	180.47	*2.18	*21.93	NA	NA	NA	*5.17	*1.35	NA	NA
VD	V3_C110	2	48851.3	*8.28	*1.33	*2.79	17.6	*5.43	NA	1921.48	204.54	*4.39	71.24	NA	NA	NA	*1.67	88.77	NA	*2.42
VD	V2_C111	2	41873.7	*1.46	*0.24	*3.35	*4.20	NA	NA	NA	145.23	*3.28	NA	NA	NA	NA	*3.44	*46.49	NA	NA
VD	V2_C117	2	41741.2	*0.51	*0.57	NA	*6.11	NA	NA	*706.54	138.46	*3.28	31.51	NA	NA	NA	NA	*52.05	NA	NA
CSD	V2_C003	1	59382.2	*4.32	NA	*1.10	*3.06	NA	NA	2251.21	*68.46	*3.28	31.51	NA	NA	NA	*1.67	88.77	NA	NA
CSD	V2_C011	1	38800.1	*2.47	*0.24	*1.10	*4.10	NA	NA	NA	*50.03	*3.28	*21.93	NA	NA	NA	NA	NA	NA	NA
CSD	V2_C012	1	39515.8	*0.35	*0.57	*0.52	8.83	NA	NA	NA	*69.55	*3.28	*8.35	NA	NA	NA	NA	76.01	NA	NA
CSD	V2_C016	1	44894.2	*2.54	*0.57	*3.35	*5.92	*17.02	*23.13	11586.5	158.26	*20.98	150.36	NA	NA	*347.90	*3.79	81.15	NA	*3.72
CSD	V2_C017	1	49224	*2.39	*0.24	*3.90	9.5	*10.89	NA	*506.40	*70.64	*5.53	31.51	NA	NA	NA	NA	73.41	NA	NA
CSD	V2_C019	1	48106.4	*0.91	NA	*0.81	*3.38	NA	NA	1004.3	144.1	*5.53	39.61	NA	NA	NA	NA	*52.05	NA	NA
CSD	V2_C021	1	56187.8	*7.03	15.5	*3.35	9.12	*8.77	NA	1524.69	132.26	*4.39	65.63	NA	NA	NA	*5.84	106.15	NA	NA
CSD	V2_C112	2	56079.9	*0.27	*0.24	*1.67	*6.61	*20.01	NA	3941.78	*73.92	*5.53	65.63	NA	NA	NA	NA	*68.18	NA	NA
CSD	V2_C118	2	65162.4	*2.31	*0.24	NA	*5.02	NA	NA	*420.12	131.7	*3.83	*16.06	NA	NA	NA	*0.14	78.59	NA	NA
CSD	V3_C120	2	44231.5	NA	*0.57	*2.23	*5.32	NA	NA	2277.56	*77.21	*5.53	39.61	NA	NA	NA	NA	*68.18	NA	NA
CSD	V2_C121	2	44337.5	*0.35	NA	*1.67	10.06	NA	NA	3378.33	135.08	*3.28	126.91	NA	NA	NA	*1.67	81.15	NA	NA
CSD	V2_C123	2	60661.7	*1.15	NA	*2.79	9.31	NA	NA	NA	124.96	*3.28	*26.97	NA	NA	NA	NA	106.15	NA	NA
CSD	V2_C115	2	58459.2	59.9	*0.71	*2.79	*3.58	NA	NA	1318.98	*53.26	*4.39	39.61	NA	NA	NA	*6.52	118.28	NA	NA
CSD + SGA	V2_C116	2	47814	*9.45	NA	*3.90	12.21	*1.60	NA	3771.39	*63.56	*4.39	65.63	NA	NA	NA	*2.74	83.7	NA	NA
CSD + SGA	V3_C101	2	50876.9	59.22	*0.84	*2.79	28.82	*8.77	NA	3685.27	157.12	*5.53	126.91	NA	NA	NA	*3.09	86.24	NA	NA
CSD + SGA	V2_C113	2	60579.9	*2.54	NA	*1.10	*3.58	*12.96	NA	2508.63	130.57	*4.96	86.84	NA	NA	NA	*0.93	*62.88	NA	NA
CSD + SGA	V2_C114	2	55352.5	*4.86	NA	*2.23	15.61	NA	NA	5881.43	144.1	*10.17	130.96	NA	NA	NA	*1.67	106.15	NA	NA
CSD + SGA	V2_C119	2	40946.6	*1.30	*0.97	*2.23	12.68	*1.60	NA	5122.79	113.76	*6.68	103.35	NA	NA	NA	*1.67	*62.88	NA	NA
* extrapolated data
